# Supplementary material for: Comparative Transcriptomic Analysis to Identify the Important Coding and Non-coding RNAs Involved in the Pathogenesis of Pterygium
Source: Front Genet. 2021 Mar 15;12:646550. doi: 10.3389/fgene.2021.646550 (PMC8005612; doi:10.3389/fgene.2021.646550)
Supplement: Supplementary Figure S1 — Principal component analysis (PCA) of mRNA, lncRNA, and circRNA expression profiles. PCA of mRNA (A), lncRNA (B), and circRNA expression profiles (C) identified based on the analysis of six samples with three biological replicates. [file Data_Sheet_1.zip]

Archive with 27 entries (24 files):
- Supplementary_Material/
- Supplementary_Material/.DS_Store
- __MACOSX/
- __MACOSX/Supplementary_Material/
- __MACOSX/Supplementary_Material/._.DS_Store
- Supplementary_Material/Figure S1 Principal component analysis (PCA) of mRNA, lncRNA, and circRNA expression profile.pdf
- __MACOSX/Supplementary_Material/._Figure S1 Principal component analysis (PCA) of mRNA, lncRNA, and circRNA expression profile.pdf
- Supplementary_Material/Table S1 Primer sequences used for quantitative real-time PCR validation.xlsx
- __MACOSX/Supplementary_Material/._Table S1 Primer sequences used for quantitative real-time PCR validation.xlsx
- Supplementary_Material/Table S2 List of genes expressed in pterygium and conjunctiva of human.xlsx
- __MACOSX/Supplementary_Material/._Table S2 List of genes expressed in pterygium and conjunctiva of human.xlsx
- Supplementary_Material/Table S3 List of differentially expressed (DE) genes in ptergium versus conjunctiva.xlsx
- __MACOSX/Supplementary_Material/._Table S3 List of differentially expressed (DE) genes in ptergium versus conjunctiva.xlsx
- Supplementary_Material/Table S4 GO enrichment analysis for differentially expressed (DE) genes.xlsx
- __MACOSX/Supplementary_Material/._Table S4 GO enrichment analysis for differentially expressed (DE) genes.xlsx
- Supplementary_Material/Table S5 KEGG pathway enrichment analysis for differentially expressed (DE) genes.xlsx
- __MACOSX/Supplementary_Material/._Table S5 KEGG pathway enrichment analysis for differentially expressed (DE) genes.xlsx
- Supplementary_Material/Table S6 Interaction list of differentially expressed (DE) mRNAs.xlsx
- __MACOSX/Supplementary_Material/._Table S6 Interaction list of differentially expressed (DE) mRNAs.xlsx
- Supplementary_Material/Table S7 The co-expression relationships of 10 hub mRNAs and  their target-associated lncRNAs.xlsx
- __MACOSX/Supplementary_Material/._Table S7 The co-expression relationships of 10 hub mRNAs and  their target-associated lncRNAs.xlsx
- Supplementary_Material/~$Table S2 List of genes expressed in pterygium and conjunctiva of human.xlsx
- __MACOSX/Supplementary_Material/._~$Table S2 List of genes expressed in pterygium and conjunctiva of human.xlsx
- Supplementary_Material/~$Table S3 List of differentially expressed (DE) genes for ptergium versus conjunctiva.xlsx
- __MACOSX/Supplementary_Material/._~$Table S3 List of differentially expressed (DE) genes for ptergium versus conjunctiva.xlsx
- Supplementary_Material/~$Table S4 GO and KEGG pathways enrichment analysis of differentially expressed (DE) genes.xlsx
- __MACOSX/Supplementary_Material/._~$Table S4 GO and KEGG pathways enrichment analysis of differentially expressed (DE) genes.xlsx
