# Supplementary material for: Comparative Transcriptomic Analysis to Identify the Important Coding and Non-coding RNAs Involved in the Pathogenesis of Pterygium
Source: Front Genet. 2021 Mar 15;12:646550. doi: 10.3389/fgene.2021.646550 (PMC8005612; doi:10.3389/fgene.2021.646550)
Supplement: Supplementary Figure S1 — Principal component analysis (PCA) of mRNA, lncRNA, and circRNA expression profiles. PCA of mRNA (A), lncRNA (B), and circRNA expression profiles (C) identified based on the analysis of six samples with three biological replicates. [file Data_Sheet_1.zip › Supplementary_Material/Table S1 Primer sequences used for quantitative real-time PCR validation.xlsx]

## Sheet: Sheet1
Table S1 Primer sequences used for quantitative real-time PCR validation
Gene	Sequence	Product size (bp)	GeneBank
PECAM1-F	GTGCTGCAATGTGCTGTGAA	133	NM_000442.5
PECAM1-R	TGCTAGCCTTCTGCTTGGTC
VCAM1-F	GGACCACATCTACGCTGACA	184	NM_001078.4
VCAM1-R	TTGACTGTGATCGGCTTCCC
FN1-F1	CTGGCCAGTCCTACAACCAG	118	NM_001306129.2
FN1-R1	CGGGAATCTTCTCTGTCAGCC
VIM-F	GGACCAGCTAACCAACGACA	178	NM_003380.5
VIM-R	AAGGTCAAGACGTGCCAGAG
MMP2-F	TGATGGCATCGCTCAGATCC	154	NM_001127891.3
MMP2-R	GGCCTCGTATACCGCATCAA
CD34-F	TGATTGCACTGGTCACCTCG	116	NM_001025109.2
CD34-R	ATAAGGGTCTTCGCCCAGC
EGR1-F	CCAACAGTGGCAACACCTTG	75	NM_001964.3
EGR1-R	GTGGGTTGGTCATGCTCACT
NR4A2-F	GTATGGGTCCTCGCCTCAAG	191	NM_006186.4
NR4A2-R	AGCCTGTGCTGTAGTTGTCC
GAPDH-F	GTCAAGGCTGAGAACGGGAA	158	NM_001256799.3
GAPDH-R	AAATGAGCCCCAGCCTTCTC
ZFPM2-AS1-F	AGCAATACTGCACCTGGTGAT	215	-
ZFPM2-AS1-R	TACAGCCATTCGGTGCCATT
LINC00968-F	GAGTGAGGCAACTCAGGGTC	95	-
LINC00968-R	TAAGGGTTGGGCCCCATTTC
LINC00884-F	GGCAAAGCCTCCTCCTAACA	107	-
LINC00884-R	TCCTCCGGATTTGGCAACAG
ZNF295-AS1-F	GGCAGAAACCGTTGCATCTT	98	-
ZNF295-AS1-R	TCCAGGGAATGAGGCGTAAC
MUC20-OT1-F	GCCATTCAACATGGCTGTGAG	178	-
MUC20-OT1-R	TACACAGGATGGGAGCTGAGA
hsa_circ_0007482-F	ACCACCAAATTCCTCGACCG	175	-
hsa_circ_0007482-R	GCGCAAAAGCCTGTTGTCTT
hsa_circ_0023988-F	CTGCATGGTGGTGGTGCTAT	168	-
hsa_circ_0023988-R	AGATGCTGAGGCTCTGCTTAG
hsa_circ_0004846-F	AGGACAAAAGCATGGGGTGT	135	-
hsa_circ_0004846-R	ATCCTTGGATTCCTGTTGCCA
novel_circ_0000151-F	ACAGTAACAACAAGGTACGAAACC	183	-
novel_circ_0000151-R	CCACGTACACTTCTGGTTGAGA
novel_circ_0012935-F	TGCAAAGAGCAGTTGTTCATCA	151	-
novel_circ_0012935-R	AAAAGAGTCCAGGCCAGTTGT
β-actin-F	GTCACCAACTGGGACGACAT	181	NM_001101.5
β-actin-R	TAGCAACGTACATGGCTGGG
