# Supplementary material for: Comparative Transcriptomic Analysis to Identify the Important Coding and Non-coding RNAs Involved in the Pathogenesis of Pterygium
Source: Front Genet. 2021 Mar 15;12:646550. doi: 10.3389/fgene.2021.646550 (PMC8005612; doi:10.3389/fgene.2021.646550)
Supplement: Supplementary Figure S1 — Principal component analysis (PCA) of mRNA, lncRNA, and circRNA expression profiles. PCA of mRNA (A), lncRNA (B), and circRNA expression profiles (C) identified based on the analysis of six samples with three biological replicates. [file Data_Sheet_1.zip › Supplementary_Material/Table S2 List of genes expressed in pterygium and conjunctiva of human.xlsx]

## Sheet: mRNA.FPKM
Table S2: List of mRNAs expressed in pterygium and conjunctiva of human
gene_id	gene_name	gene_locus	Conj_1	Conj_2	Conj_3	Pter_1	Pter_2	Pter_3
ENSG00000188976	NOC2L	1:944203-959309	14.867	18.3229	15.6754	12.9294	12.6028	13.2908
ENSG00000187961	KLHL17	1:960584-965719	2.45166	3.04232	2.84064	2.31169	2.12285	2.32618
ENSG00000187583	PLEKHN1	1:966497-977031	5.38755	8.92759	4.34095	4.33935	3.41945	3.94661
ENSG00000187642	PERM1	1:970406-982093	1.18576	1.13472	0.540565	0.812405	0.844294	0.51831
ENSG00000186092	OR4F5	1:65419-71585	0	0	0.008376	0	0	0
ENSG00000284733	OR4F29	1:450703-451697	0.033747	0.030404	0.094536	0.029268	0.066352	0.1579
ENSG00000284662	OR4F16	1:685679-686673	0.031324	0.03263	0.103852	0.035772	0.066352	0.153985
ENSG00000188290	HES4	1:994556-1000778	14.0154	11.1204	17.5987	6.77977	4.07488	6.67547
ENSG00000187608	ISG15	1:996442-1014540	12.7198	9.69443	13.5102	12.7826	7.91848	8.61985
ENSG00000184163	C1QTNF12	1:1242446-1246722	0.088037	0.097582	0.091295	0.257062	0.133014	0.243962
ENSG00000078808	SDF4	1:1216908-1232067	24.0985	22.8889	25.5042	25	25.2384	22.7928
ENSG00000176022	B3GALT6	1:1232237-1235041	5.16597	6.27657	6.10459	4.52112	4.80588	5.48347
ENSG00000188157	AGRN	1:1020120-1056118	32.6705	34.3976	40.1849	21.8473	24.9746	23.9275
ENSG00000237330	RNF223	1:1070967-1074306	2.01056	2.07562	2.60305	0.99677	0.854507	0.629059
ENSG00000131591	C1orf159	1:1081818-1116361	2.63599	2.59693	3.58462	1.8847	3.01602	3.06704
ENSG00000186891	TNFRSF18	1:1203508-1206592	2.04193	0.708174	1.60276	0.930804	1.01128	0.655083
ENSG00000186827	TNFRSF4	1:1211093-1214513	0.228057	0.203223	0.681208	0.833815	0.648056	0.222911
ENSG00000160087	UBE2J2	1:1253909-1273885	16.3902	12.3201	15.6721	11.4877	12.1952	11.507
ENSG00000242485	MRPL20	1:1401909-1407293	26.1651	25.6695	25.5993	23.9527	31.6696	28.41
ENSG00000235098	ANKRD65	1:1417084-1421769	4.0244	6.32498	4.3314	3.78532	2.89495	3.43045
ENSG00000179403	VWA1	1:1434861-1442882	9.73559	10.2407	11.1164	11.0974	8.33758	8.39193
ENSG00000162572	SCNN1D	1:1280436-1292029	0.551014	0.967087	0.920404	0.587448	0.582493	0.604541
ENSG00000131584	ACAP3	1:1292390-1309811	14.646	20.1524	13.4484	12.4891	11.1131	14.4776
ENSG00000169972	PUSL1	1:1308597-1311677	4.45381	5.40355	5.90653	4.98681	3.63113	4.01724
ENSG00000127054	INTS11	1:1311585-1324691	15.5298	18.0833	14.6599	13.0467	14.1808	16.7088
ENSG00000224051	CPTP	1:1324756-1328896	8.41723	10.9075	10.0021	7.87639	9.67652	10.6835
ENSG00000169962	TAS1R3	1:1331280-1335314	0.372007	0.303748	0.381721	0.133444	0.331657	0.112117
ENSG00000107404	DVL1	1:1335276-1349418	13.5669	17.1564	14.624	12.9559	11.6957	13.4086
ENSG00000162576	MXRA8	1:1352689-1361777	10.9119	9.77531	13.5447	18.8124	17.8208	19.8482
ENSG00000175756	AURKAIP1	1:1373730-1375495	16.918	14.6183	18.3891	16.4954	15.9093	11.1807
ENSG00000221978	CCNL2	1:1385711-1399335	30.8807	51.5583	28.805	35.2014	32.462	40.5922
ENSG00000228594	FNDC10	1:1598012-1600135	2.67259	3.45793	3.40773	2.94429	2.50054	2.96919
ENSG00000215915	ATAD3C	1:1449689-1470305	0.417068	1.29408	1.30026	0.439295	1.07171	0.778346
ENSG00000160072	ATAD3B	1:1471769-1509468	5.79392	7.42847	6.71575	6.21602	5.60565	5.47982
ENSG00000205090	TMEM240	1:1510808-1541251	0.639615	0.861668	0.8011	0.751595	0.863977	0.896692
ENSG00000197785	ATAD3A	1:1512151-1534687	4.78721	6.65363	6.45911	5.97415	7.58476	6.55281
ENSG00000160075	SSU72	1:1541673-1574863	32.5625	39.4511	37.2667	36.4443	40.3057	39.778
ENSG00000197530	MIB2	1:1615415-1630610	22.2222	33.6988	23.5635	18.123	14.4571	18.8163
ENSG00000189409	MMP23B	1:1632095-1635263	0.652034	0.317239	0.461651	1.08085	0.417656	0.280448
ENSG00000248333	CDK11B	1:1635227-1659012	6.18316	6.14074	6.06496	6.12129	6.66964	7.03345
ENSG00000189339	SLC35E2B	1:1659529-1692728	11.7957	10.7179	6.96173	10.2087	9.94096	9.27357
ENSG00000008128	CDK11A	1:1702379-1724357	6.97814	5.01305	6.98301	8.4718	4.65372	10.5177
ENSG00000008130	NADK	1:1751232-1780457	18.5663	14.4018	19.9081	21.6134	18.8335	19.2239
ENSG00000169885	CALML6	1:1913373-1917296	0.218989	0.35831	0.113232	0.075669	0.223697	0.414149
ENSG00000178821	TMEM52	1:1917590-1919279	0.439638	0.39054	0.518032	0.058945	0.353705	0.288183
ENSG00000142609	CFAP74	1:1921951-2003837	0.012553	0.054585	0.01061	0	0.054265	0.159236
ENSG00000187730	GABRD	1:2019329-2030758	0.628873	0.60178	0.19168	0.859717	0.515134	0.681701
ENSG00000078369	GNB1	1:1785285-1891117	67.2415	71.259	75.4126	81.5489	73.1899	77.3428
ENSG00000067606	PRKCZ	1:2050411-2187429	14.296	13.4172	12.8492	9.23835	11.7992	11.4721
ENSG00000162585	FAAP20	1:2178893-2214673	5.81635	6.40003	5.30479	4.68989	6.22562	5.42568
ENSG00000157933	SKI	1:2228319-2310213	22.7798	25.1759	25.5618	25.9676	20.6835	28.443
ENSG00000157911	PEX10	1:2403964-2413797	8.88645	7.99258	6.8306	6.74511	7.63144	6.65575
ENSG00000149527	PLCH2	1:2425980-2526647	12.1858	19.0062	13.3543	6.26558	9.25471	10.3109
ENSG00000157881	PANK4	1:2428642-2526628	8.84025	9.34552	9.84323	7.82726	8.42582	8.63813
ENSG00000197921	HES5	1:2528745-2530263	16.9687	22.2532	18.7035	6.39917	5.06538	5.06702
ENSG00000157873	TNFRSF14	1:2555639-2572376	22.547	24.5988	22.0881	19.0847	20.5217	18.2021
ENSG00000157870	PRXL2B	1:2586491-2591469	11.6699	5.96762	7.78343	8.25201	7.85379	7.44511
ENSG00000142606	MMEL1	1:2590639-2633016	2.42809	2.26284	2.87976	1.38069	1.83808	0.583803
ENSG00000215912	TTC34	1:2635976-2801717	1.09516	0.964221	0.85213	0.591052	0.823911	0.794451
ENSG00000142611	PRDM16	1:3069168-3438621	1.1293	1.25179	1.32015	0.930785	1.71141	2.37611
ENSG00000130762	ARHGEF16	1:3454665-3481113	14.9785	18.7481	15.0245	9.26124	10.0365	11.0043
ENSG00000162591	MEGF6	1:3487181-3611508	6.71158	6.17027	8.02559	6.56439	4.20138	8.27624
ENSG00000158109	TPRG1L	1:3625015-3630127	25.6854	26.036	25.249	23.1334	21.1718	22.5807
ENSG00000116213	WRAP73	1:3630767-3652761	6.3654	6.12215	7.01914	6.50772	4.65113	4.58567
ENSG00000078900	TP73	1:3652516-3736201	7.64528	9.06741	4.94904	2.72991	4.13017	4.21249
ENSG00000162592	CCDC27	1:3740123-3771645	0.464963	0.389335	0.412545	0.364726	0.083537	0.356772
ENSG00000235169	SMIM1	1:3772761-3796501	1.20558	1.45593	2.1405	0.750613	1.23829	1.57058
ENSG00000130764	LRRC47	1:3778559-3796498	9.95383	10.6576	10.24	9.70033	8.34722	8.95665
ENSG00000198912	C1orf174	1:3889125-3900293	7.34944	8.89298	5.86174	7.44086	8.93456	8.21291
ENSG00000116198	CEP104	1:3812086-3857214	9.85975	9.88665	8.95457	9.38778	14.5952	15.66
ENSG00000169598	DFFB	1:3812724-3885429	3.89071	2.83191	4.41359	2.52761	3.55982	3.59959
ENSG00000131697	NPHP4	1:5862811-5992473	3.31688	3.58864	3.84734	2.99769	3.37186	4.27038
ENSG00000069424	KCNAB2	1:5990927-6101193	3.96824	3.42158	3.51704	6.87992	5.37339	3.66004
ENSG00000116254	CHD5	1:6101787-6180321	0	0.149848	0.011271	0.03251	0.053919	0.033802
ENSG00000116251	RPL22	1:6185020-6209389	50.7913	69.8677	66.7129	61.6209	75.0847	84.3609
ENSG00000158286	RNF207	1:6205475-6221299	4.92689	6.71387	7.53958	4.40505	7.53204	8.0025
ENSG00000116237	ICMT	1:6221193-6235972	14.3932	13.2896	15.8158	17.3867	14.0965	14.3928
ENSG00000097021	ACOT7	1:6264269-6394391	5.52933	7.50156	7.92709	8.20394	5.28133	6.57854
ENSG00000173662	TAS1R1	1:6555307-6579755	0.140129	0.125992	0.050607	0	0.034084	0.039145
ENSG00000069812	HES2	1:6411716-6424670	5.49741	10.9638	5.44208	4.17898	3.30709	2.6895
ENSG00000187017	ESPN	1:6424776-6461367	3.59742	6.7821	4.70545	2.2744	3.43953	3.40701
ENSG00000215788	TNFRSF25	1:6460786-6466195	5.12135	6.33154	5.79973	4.86466	4.98048	5.02954
ENSG00000171680	PLEKHG5	1:6466092-6520061	5.88157	7.41029	6.34308	7.4557	6.56063	6.64266
ENSG00000162408	NOL9	1:6521347-6554513	6.81494	7.66348	7.59958	8.12073	8.22083	9.38724
ENSG00000204859	ZBTB48	1:6579994-6589280	10.3485	8.55162	9.36836	7.23785	6.59832	7.2709
ENSG00000162413	KLHL21	1:6590724-6622423	13.5744	14.0773	12.2448	10.5057	8.85309	10.4614
ENSG00000116273	PHF13	1:6612341-6624030	4.0693	3.99628	5.10662	3.84559	4.21546	5.10291
ENSG00000041988	THAP3	1:6624866-6636223	2.56329	2.18571	2.55829	3.1351	3.12993	3.52083
ENSG00000007923	DNAJC11	1:6634168-6701924	9.72272	10.1069	8.35628	9.92219	9.57042	10.7373
ENSG00000171735	CAMTA1	1:6785454-7769706	17.2917	18.8371	19.6242	18.6812	19.7065	19.4604
ENSG00000049245	VAMP3	1:7771296-7781432	37.7414	38.2505	39.6335	48.4468	40.5314	47.0153
ENSG00000049249	TNFRSF9	1:7915894-7943165	0.050011	0.090076	0.014058	0.50062	0.246634	0.06316
ENSG00000049246	PER3	1:7784320-7845177	2.36891	3.82038	4.56734	3.21188	6.00574	9.34855
ENSG00000049247	UTS2	1:7826668-7853512	0.388266	0.506419	0.320494	0.87201	0.300149	0.340179
ENSG00000162426	SLC45A1	1:8317826-8344167	0.814564	0.459659	0.634279	0.7795	0.598643	0.838767
ENSG00000116288	PARK7	1:7954291-7985505	39.3569	33.4484	44.6632	46.3408	33.855	38.6958
ENSG00000116285	ERRFI1	1:8004404-8026309	5.51637	5.7355	5.80034	9.28678	4.01259	5.84959
ENSG00000142599	RERE	1:8352397-8848921	29.37	27.1768	27.3343	25.4644	32.8206	32.5365
ENSG00000131686	CA6	1:8945867-8975092	0.055547	0.736468	0.12268	0.184359	2.2637	2.73917
ENSG00000197241	SLC2A7	1:9003300-9026345	0	0.083118	0.105426	0	0	0.106782
ENSG00000142583	SLC2A5	1:9035107-9088478	2.62861	2.84352	0.852225	1.31662	0.625741	0.653265
ENSG00000180758	GPR157	1:9100305-9129102	6.40151	6.11191	7.82763	6.35531	4.94003	4.93792
ENSG00000074800	ENO1	1:8861000-8879190	418.703	429.081	339.809	264.215	208.641	207.079
ENSG00000171612	SLC25A33	1:9539465-9585173	1.29559	1.21793	1.77463	1.92605	1.34217	1.61243
ENSG00000188807	TMEM201	1:9588911-9614877	3.60484	4.55186	4.47521	3.76587	4.00313	4.00157
ENSG00000049239	H6PD	1:9234775-9271337	19.3113	19.5646	23.3485	21.7744	24.4734	21.4772
ENSG00000171621	SPSB1	1:9292894-9369532	5.22326	5.71486	9.69014	9.39841	5.36439	10.1907
ENSG00000171608	PIK3CD	1:9651732-9729114	3.20493	4.43411	3.95822	5.07256	4.38431	4.48816
ENSG00000178585	CTNNBIP1	1:9848276-9910336	10.7963	15.9689	10.6966	6.31962	9.18072	9.16887
ENSG00000162441	LZIC	1:9922113-9943686	8.10084	10.4686	8.83104	8.91402	8.84478	8.04734
ENSG00000173614	NMNAT1	1:9940544-9990220	5.7567	4.37445	5.12991	5.06862	5.32883	4.45652
ENSG00000162444	RBP7	1:9997206-10016021	2.29838	2.12676	3.23966	3.80355	3.42618	6.77646
ENSG00000130939	UBE4B	1:10032832-10181239	14.2431	13.1576	13.2917	14.1939	15.5818	16.2362
ENSG00000142657	PGD	1:10398592-10420511	55.424	75.2601	46.4133	65.8457	53.9749	40.032
ENSG00000251503	CENPS-CORT	1:10430102-10452153	2.59867	1.75756	2.37965	0.728168	1.44139	2.70299
ENSG00000175279	CENPS	1:10430433-10442808	1.29103	3.35566	1.7124	4.54037	0.814106	1.48717
ENSG00000241563	CORT	1:10449719-10451902	0.143794	0.072189	0.09408	0.045514	0.119557	0.154279
ENSG00000160049	DFFA	1:10456522-10472529	9.7148	10.848	12.954	9.32644	10.3242	12.3616
ENSG00000142655	PEX14	1:10472288-10630758	8.9308	9.79106	8.96343	9.15721	8.25291	8.35763
ENSG00000175262	C1orf127	1:10946471-10982037	0.038395	0.063418	0.027311	0.234823	0.078499	0.054145
ENSG00000130940	CASZ1	1:10636604-10796650	8.93356	11.5523	11.9469	10.1511	12.1131	13.5156
ENSG00000120948	TARDBP	1:11012344-11026420	20.4053	13.044	17.9617	11.1876	16.7329	16.4335
ENSG00000277726	AL109811.3	1:11012662-11030528	0.150146	0.365214	0.080133	0.312611	1.46847	2.01496
ENSG00000009724	MASP2	1:11026523-11047233	0.040987	0	0.01664	0.049517	0.012804	0.038816
ENSG00000116649	SRM	1:11054584-11060020	11.8217	11.5796	11.3482	16.5473	15.6903	12.7491
ENSG00000171824	EXOSC10	1:11066618-11099869	17.8978	17.546	17.7041	17.7682	19.0464	18.1105
ENSG00000120942	UBIAD1	1:11273206-11296049	5.63674	5.84522	6.28577	5.3196	4.68413	4.899
ENSG00000204624	DISP3	1:11479155-11537551	0.07924	0.052834	0.038804	0.045634	0.020162	0.102013
ENSG00000198793	MTOR	1:11106535-11262507	15.9208	13.6401	14.8721	14.767	14.7471	13.535
ENSG00000171819	ANGPTL7	1:11107463-11262534	8.14773	9.14684	16.4322	29.8965	37.7228	28.1432
ENSG00000116661	FBXO2	1:11637018-11658354	6.86018	6.78613	8.98034	5.65138	7.65717	4.93007
ENSG00000132879	FBXO44	1:11648388-11663327	6.36772	7.32725	3.23353	4.50061	4.80351	4.3879
ENSG00000162490	DRAXIN	1:11691710-11725857	0.110163	0.047919	0.083566	0.095299	0.110954	0.086467
ENSG00000116663	FBXO6	1:11664200-11674354	4.68995	3.29247	4.54565	3.65151	3.18924	2.52614
ENSG00000116670	MAD2L2	1:11674480-11691650	6.09365	4.28144	5.09475	7.13895	5.32266	5.00404
ENSG00000177674	AGTRAP	1:11736084-11754802	6.07541	13.9507	6.28093	5.47045	8.95111	10.3557
ENSG00000120937	NPPB	1:11857464-11858945	0.047065	0	0	0	0	0.15282
ENSG00000215910	C1orf167	1:11761787-11789585	0.124251	0.353548	0.538837	0.544765	0.432165	0.318286
ENSG00000177000	MTHFR	1:11785723-11806920	8.09314	7.1346	16.2208	11.3821	9.59088	10.3412
ENSG00000011021	CLCN6	1:11806096-11848079	5.44454	5.16154	4.67284	6.77909	6.48532	7.30883
ENSG00000175206	NPPA	1:11845709-11848345	0.107032	0.118013	0.04858	0	0.055658	0
ENSG00000116685	KIAA2013	1:11919591-11926428	17.2556	15.5495	19.32	10.9028	9.96703	10.4067
ENSG00000083444	PLOD1	1:11934205-11975538	11.2683	6.65597	12.3486	12.0964	7.52839	12.4432
ENSG00000116691	MIIP	1:12019466-12032045	4.14667	3.85006	3.55003	4.48698	3.83557	3.85488
ENSG00000116688	MFN2	1:11980181-12013514	25.1267	26.7015	24.4981	26.4272	25.4359	25.1252
ENSG00000120949	TNFRSF8	1:12063303-12144207	0.164049	0.129201	0.135754	0.579453	0.299184	0.579406
ENSG00000028137	TNFRSF1B	1:12166943-12209228	5.03879	5.24087	5.88349	12.9998	10.3179	10.8524
ENSG00000162494	LRRC38	1:13474973-13514003	0.01537	0	0	0	0.029002	0.037388
ENSG00000162496	DHRS3	1:12567910-12618210	30.5724	44.3358	40.853	31.9353	35.7073	28.6809
ENSG00000162493	PDPN	1:13583465-13617957	2.43307	2.65713	2.8734	5.15071	4.72025	3.32281
ENSG00000116731	PRDM2	1:13700198-13825762	9.4059	22.4567	22.011	19.6013	8.80495	21.0684
ENSG00000142621	FHAD1	1:15247272-15400283	0.190617	0.365163	0.334209	1.20889	0.820999	0.538014
ENSG00000142634	EFHD2	1:15409888-15430339	28.4424	31.2048	35.0902	43.2273	35.7744	34.5409
ENSG00000162438	CTRC	1:15438439-15449242	0.207909	0.233953	0.127418	0.002805	0.125734	0.149175
ENSG00000215704	CELA2B	1:15465909-15491400	0.016184	0.015595	0.041127	0.084603	0	0.01177
ENSG00000132906	CASP9	1:15490832-15526534	3.81135	4.06757	4.75035	3.06841	2.8304	3.11551
ENSG00000116138	DNAJC16	1:15526813-15592379	6.49721	6.25773	5.51868	6.78314	9.22196	8.29354
ENSG00000116771	AGMAT	1:15571699-15585051	0.162897	0.248336	0.166166	0.334862	0.420189	0.229051
ENSG00000171729	TMEM51	1:15152532-15220478	3.48062	4.46221	9.4807	4.67228	2.76853	9.02738
ENSG00000233954	UQCRHL	1:15807169-15809348	0.428503	0.381005	0.38928	0.25767	0.184398	0.350439
ENSG00000162458	FBLIM1	1:15756607-15786594	6.51563	3.31658	7.53405	10.9559	4.78061	4.98633
ENSG00000197312	DDI2	1:15617458-15669044	27.15	26.1204	20.8201	20.7612	21.8398	21.542
ENSG00000215695	RSC1A1	1:15659869-15661722	0.106329	0.101155	0.097359	0.099506	0.088772	0.07142
ENSG00000116786	PLEKHM2	1:15684320-15734769	14.9847	17.3373	13.7018	16.3645	17.2755	15.4401
ENSG00000162461	SLC25A34	1:15736258-15741392	0.728932	0.91201	0.862966	1.07335	0.670682	0.856759
ENSG00000162460	TMEM82	1:15742499-15747982	0	0	0.011259	0	0	0
ENSG00000173641	HSPB7	1:16014028-16019594	0.46662	0.457763	0.708681	1.58708	2.17875	2.79457
ENSG00000186510	CLCNKA	1:16018875-16034050	0.01089	0.019067	0.0184	0.051044	0.04919	0.025414
ENSG00000184908	CLCNKB	1:16043736-16057308	0.023388	0.11348	0.1566	0.11493	0.286634	0.096728
ENSG00000185519	FAM131C	1:16057769-16073651	0.084985	0.081984	0.131962	0.174902	0.018278	0.070034
ENSG00000065526	SPEN	1:15847226-15940456	18.6326	16.5112	19.3206	18.0634	19.0819	19.1714
ENSG00000116809	ZBTB17	1:15941869-15976132	7.16329	7.19833	7.1015	6.33841	5.91111	6.6582
ENSG00000142627	EPHA2	1:16124337-16156069	19.2447	21.4927	24.2827	23.3877	17.3065	16.7834
ENSG00000142632	ARHGEF19	1:16197854-16212652	7.49223	10.2412	6.46138	5.03016	4.30544	5.54212
ENSG00000132881	CPLANE2	1:16231692-16237183	4.63536	4.4376	3.02236	2.22395	2.8722	3.04727
ENSG00000037637	FBXO42	1:16246840-16352480	10.6147	10.6248	9.80925	9.87199	10.4174	12.2191
ENSG00000055070	SZRD1	1:16250548-16398145	13.6757	14.4884	28.9537	15.1584	8.76102	13.1799
ENSG00000187144	SPATA21	1:16366944-16437424	2.05696	2.69136	2.77775	2.68022	2.76842	2.68387
ENSG00000157191	NECAP2	1:16440721-16460078	7.20349	9.6735	8.77265	12.9476	6.35823	7.33777
ENSG00000117115	PADI2	1:17066761-17119451	0.840102	1.24131	0.712765	1.30367	1.67495	1.28213
ENSG00000117118	SDHB	1:17018722-17054170	24.3289	27.3583	26.5889	28.3313	24.2183	23.2147
ENSG00000058453	CROCC	1:16740273-16978694	4.84534	3.40859	3.78888	5.21563	4.25965	4.44489
ENSG00000117122	MFAP2	1:16974502-16980835	1.54231	1.86274	1.16857	7.39601	4.57631	3.58064
ENSG00000159363	ATP13A2	1:16985958-17011928	11.6889	13.4953	12.1723	13.9243	12.7771	12.1105
ENSG00000159339	PADI4	1:17308195-17364004	0	0.262047	0.037021	0.565254	0.234112	0.637678
ENSG00000142619	PADI3	1:17249098-17284233	0.40411	0.612387	0.30674	0.376365	0.432515	0.444853
ENSG00000179051	RCC2	1:17406760-17439677	29.1929	31.1057	33.8714	25.1872	24.843	24.2494
ENSG00000117154	IGSF21	1:18107798-18378483	0.386634	0.349742	0.756767	1.14768	0.755742	0.435792
ENSG00000179023	KLHDC7A	1:18480982-18486126	2.71501	1.9004	4.90499	2.06545	3.83681	1.98522
ENSG00000074964	ARHGEF10L	1:17539698-17697874	10.8558	9.34573	13.7007	15.7891	12.212	13.7333
ENSG00000159423	ALDH4A1	1:18871430-18902724	2.81741	3.09129	3.11285	3.29924	5.53071	4.37401
ENSG00000169991	IFFO2	1:18904280-18956676	1.56146	4.45039	6.12055	2.22544	5.27737	6.91536
ENSG00000211454	AKR7L	1:19265982-19274194	0.137894	0.178917	0.379587	0.080245	0.339458	0.457533
ENSG00000162482	AKR7A3	1:19282573-19288770	0.628462	0.662564	0.400931	0.719802	0.963582	0.754482
ENSG00000053371	AKR7A2	1:19303965-19312146	14.0347	15.2416	17.7014	12.8528	14.5001	13.7347
ENSG00000127481	UBR4	1:19074510-19210266	24.1732	22.2067	22.825	24.0954	22.8708	25.9019
ENSG00000127463	EMC1	1:19215660-19251527	9.24729	9.18564	9.24786	7.98542	7.81647	9.81545
ENSG00000053372	MRTO4	1:19251805-19260128	7.46405	10.5231	9.04471	10.7917	8.51011	9.16645
ENSG00000158748	HTR6	1:19664875-19680966	0.033654	0.039051	0.03334	0.059605	0.042351	0.053102
ENSG00000040487	PQLC2	1:19312326-19329300	4.23449	3.28746	5.90519	5.90334	4.10118	4.6319
ENSG00000173436	MICOS10	1:19337615-19630267	12.7975	9.96582	10.9842	10.3023	8.8168	8.36057
ENSG00000077549	CAPZB	1:19338775-19485539	62.6213	63.4961	67.0952	81.3836	72.8622	70.2535
ENSG00000158747	NBL1	1:19596979-19658456	89.4443	89.9624	121.025	124.553	104.722	118.052
ENSG00000169914	OTUD3	1:19882395-19912945	3.33848	3.50465	3.48916	3.01528	3.27453	3.91763
ENSG00000127472	PLA2G5	1:20028179-20091911	0.15563	0.290247	0.329416	0.320659	0.531609	0.583099
ENSG00000117215	PLA2G2D	1:20111939-20119566	0.783509	0.164902	0.235433	0.245585	0.919648	0.092259
ENSG00000158786	PLA2G2F	1:20139326-20150386	0.012237	0.022319	0.010163	0.217642	0.077938	0.046602
ENSG00000187980	PLA2G2C	1:20161253-20177424	0.003352	0.018706	0	0.01417	0.122158	0.061645
ENSG00000162543	UBXN10	1:20186096-20196050	2.58049	2.10467	6.21033	1.40806	1.17713	1.70982
ENSG00000158816	VWA5B1	1:20290919-20354894	0.025185	0.142929	0.414174	0.013232	0.201101	0.086104
ENSG00000188257	PLA2G2A	1:19975431-19980416	149.357	104.771	628.152	155.006	1151.56	152.429
ENSG00000162545	CAMK2N1	1:20482391-20486210	11.9774	11.1705	14.7785	11.09	12.1913	9.61524
ENSG00000183114	FAM43B	1:20552573-20555020	0.148916	0.049239	0.034284	0.448215	0.102011	0.242831
ENSG00000158825	CDA	1:20589086-20618903	0.162973	0.489081	0.230767	0.481143	1.32904	1.46851
ENSG00000090432	MUL1	1:20499448-20508151	9.554	8.35672	8.79204	8.63968	6.46601	6.01429
ENSG00000189410	SH2D5	1:20719731-20732837	0.05704	0	0.049059	0.025187	0.008065	0.018034
ENSG00000117245	KIF17	1:20664014-20718017	0.258817	0.424965	0.293255	1.24817	1.52747	1.75304
ENSG00000158828	PINK1	1:20633458-20651511	17.6476	16.7505	18.1788	20.8688	19.5725	21.8284
ENSG00000244038	DDOST	1:20651767-20661544	42.2425	37.6408	42.8635	43.0306	36.5829	33.1278
ENSG00000127483	HP1BP3	1:20742679-20787323	43.3411	44.9096	38.5642	39.4646	54.304	49.8117
ENSG00000075151	EIF4G3	1:20806292-21176888	17.0009	15.3023	15.277	20.3405	18.77	18.6735
ENSG00000142794	NBPF3	1:21440128-21485005	7.27656	6.20757	5.5637	4.95777	5.41613	4.74405
ENSG00000162551	ALPL	1:21509397-21578410	4.04731	3.43342	6.42849	8.11009	16.806	7.48754
ENSG00000076864	RAP1GAP	1:21596215-21669363	4.82344	4.99654	6.9412	2.95348	3.95695	2.74917
ENSG00000090686	USP48	1:21678298-21783606	22.6609	21.1141	22.833	21.3951	27.2487	23.6086
ENSG00000187942	LDLRAD2	1:21812265-21825221	1.04681	0.505212	1.34873	1.15111	1.20753	0.716661
ENSG00000142798	HSPG2	1:21822244-21937310	35.4652	31.623	41.7136	59.4084	44.6209	63.5018
ENSG00000219073	CELA3B	1:21977021-21998642	0	0	0.034936	0	0.031564	0.108631
ENSG00000142789	CELA3A	1:22001656-22012539	0	0	0	0	0.009393	0.049087
ENSG00000070831	CDC42	1:22025493-22101360	43.958	49.721	46.6654	42.7967	34.3971	40.138
ENSG00000162552	WNT4	1:22117313-22143969	24.4302	28.3197	18.0453	10.587	9.96263	12.6779
ENSG00000070886	EPHA8	1:22563489-22603595	0.844719	1.92404	0.420103	0.06474	0.029756	0.048815
ENSG00000184677	ZBTB40	1:22428838-22531157	7.50262	6.81798	7.15673	7.36202	7.32141	7.62608
ENSG00000173372	C1QA	1:22636628-22639678	12.4205	20.716	16.224	35.4998	29.4256	29.9043
ENSG00000159189	C1QC	1:22643633-22648110	15.8708	24.9012	19.4742	45.7895	43.8243	39.9871
ENSG00000173369	C1QB	1:22652762-22661637	9.82248	17.4086	12.4891	28.566	34.8572	28.6503
ENSG00000227868	TEX46	1:23010577-23015852	0.191949	0.09976	0.096582	0.086312	0.072438	0.186041
ENSG00000133216	EPHB2	1:22710839-22921500	1.52907	2.41883	1.49461	2.03553	1.71587	1.19541
ENSG00000179546	HTR1D	1:23191895-23194729	0.035262	0.010683	0.014802	0.022827	0.010683	0.019082
ENSG00000004487	KDM1A	1:23019443-23083689	16.6271	20.2448	18.5966	17.2915	16.5897	14.6983
ENSG00000169641	LUZP1	1:23084023-23177808	11.2281	10.4641	9.93151	11.3365	9.25551	10.745
ENSG00000007968	E2F2	1:23506438-23531233	0.778021	0.949089	1.79788	1.76588	1.77462	1.86912
ENSG00000088280	ASAP3	1:23428563-23484568	11.4575	15.951	13.5063	13.467	13.9704	12.8578
ENSG00000117318	ID3	1:23557926-23559501	28.9839	47.1512	51.5662	53.275	42.916	53.6076
ENSG00000125944	HNRNPR	1:23303771-23344336	42.7578	45.3938	47.5769	46.0307	49.1898	47.2432
ENSG00000125945	ZNF436	1:23359448-23369836	16.6367	24.3951	15.3385	20.4851	18.669	19.2113
ENSG00000204219	TCEA3	1:23381061-23424740	28.6475	25.4935	24.635	15.2099	19.2291	18.529
ENSG00000142676	RPL11	1:23691742-23696835	184.531	246.655	192.91	138.388	233.174	190.967
ENSG00000011007	ELOA	1:23743155-23762059	8.60331	10.7713	9.68333	6.28454	9.36104	9.06063
ENSG00000057757	PITHD1	1:23778418-23788232	21.9228	22.873	22.4457	19.8169	21.6515	22.5509
ENSG00000188822	CNR2	1:23870515-23913362	0.025316	0.046115	0.044244	0.102326	0.159787	0.071908
ENSG00000179163	FUCA1	1:23845077-23868294	20.4768	21.631	26.3603	19.8674	24.1171	21.8649
ENSG00000011009	LYPLA2	1:23791145-23795539	13.2191	17.8073	16.3069	14.8647	12.2499	12.6238
ENSG00000117308	GALE	1:23795599-23800781	9.56616	11.4366	10.797	7.46175	7.71139	7.00777
ENSG00000117305	HMGCL	1:23801885-23838620	17.77	13.7385	14.1465	13.7145	12.273	12.0194
ENSG00000142661	MYOM3	1:24056035-24112135	0.014131	0.059254	0.057486	0.412648	0.139625	0.21124
ENSG00000142677	IL22RA1	1:24119771-24143140	0.560204	0.804867	0.398398	0.67517	0.542367	0.534037
ENSG00000185436	IFNLR1	1:24154168-24187959	3.58235	3.26125	3.20774	1.67408	1.86962	1.51378
ENSG00000189266	PNRC2	1:23956839-23963462	7.10403	7.63643	6.3888	7.91915	9.28962	7.24539
ENSG00000188529	SRSF10	1:23959837-23980927	8.67072	9.24713	9.60246	8.32885	10.4099	9.57509
ENSG00000184454	NCMAP	1:24556087-24609328	2.05146	1.71878	3.49246	1.15726	2.03287	0.658269
ENSG00000158055	GRHL3	1:24319322-24364482	5.41263	10.3424	4.90649	5.62808	4.05197	4.09447
ENSG00000001460	STPG1	1:24356999-24416934	3.25273	5.4086	3.62209	2.31728	2.94111	3.25781
ENSG00000001461	NIPAL3	1:24415802-24472976	32.3263	26.0962	26.7023	19.5914	18.6544	17.1184
ENSG00000117602	RCAN3	1:24502351-24541040	7.52085	5.99802	8.663	6.7254	7.39345	5.42584
ENSG00000133226	SRRM1	1:24631716-24673281	26.1669	32.0727	30.3808	26.9501	35.2146	35.116
ENSG00000169504	CLIC4	1:24745382-24844321	16.7239	14.848	18.2844	41.782	36.4211	42.9646
ENSG00000204178	MACO1	1:25430858-25500209	7.82257	10.175	8.65684	8.63855	10.5193	10.7845
ENSG00000117614	SYF2	1:25222276-25232502	10.649	13.3925	10.0998	9.88529	15.869	14.5222
ENSG00000117616	RSRP1	1:25242249-25362072	15.6593	21.1078	17.8548	14.2519	17.3272	14.3882
ENSG00000183726	TMEM50A	1:25338317-25362361	34.7204	32.7384	33.4848	36.0467	38.6757	35.5359
ENSG00000188672	RHCE	1:25362249-25430192	0.462443	0.072049	0.052369	0.034296	0.292381	0.270864
ENSG00000157978	LDLRAP1	1:25543580-25568886	3.12916	8.08837	7.71062	6.55411	4.39809	3.50389
ENSG00000117643	MAN1C1	1:25617468-25786207	3.16159	3.6656	3.24332	5.74531	8.04361	6.65317
ENSG00000182749	PAQR7	1:25861210-25871253	7.41254	14.085	6.71284	6.81612	7.88697	8.76046
ENSG00000117632	STMN1	1:25884181-25906991	5.63225	5.49159	7.10942	7.20103	9.11245	8.79787
ENSG00000162430	SELENON	1:25800176-25818221	16.9204	18.1672	19.4963	24.8912	26.3861	26.9832
ENSG00000127423	AUNIP	1:25800207-25859458	0.910992	0.775109	1.07283	0.82103	0.751218	0.936079
ENSG00000117640	MTFR1L	1:25818640-25832942	13.1243	14.7662	13.9049	13.3711	14.3735	13.0993
ENSG00000158014	SLC30A2	1:26037252-26046133	0.053798	0.059711	0.085017	0.010448	0.020302	0.073715
ENSG00000158008	EXTL1	1:26019884-26036464	0.174849	0.051647	0.069004	0.221546	0.166223	0.220619
ENSG00000158022	TRIM63	1:26051304-26068436	0.644669	0.443458	0.546989	0.838733	0.656701	0.605869
ENSG00000158006	PAFAH2	1:25959767-25998117	7.90263	7.04788	7.90097	6.41723	6.31282	5.77453
ENSG00000197245	FAM110D	1:26159079-26163962	1.35555	1.40625	2.24657	3.31848	2.49999	3.60175
ENSG00000282872	C1orf232	1:26164161-26168581	0.108684	0.063677	0.211842	0	0	0.058647
ENSG00000175087	PDIK1L	1:26111165-26125555	2.8435	2.89775	3.52736	4.25251	3.17018	2.58603
ENSG00000236782	AL391650.1	1:26169516-26171831	6.88142	9.9832	7.28858	4.01511	4.33879	5.61886
ENSG00000142684	ZNF593	1:26169908-26170873	8.46028	12.2657	13.3174	9.92328	7.62521	8.93796
ENSG00000188782	CATSPER4	1:26190561-26202968	0.017428	0.030645	0.033745	0	0.029155	0.019237
ENSG00000142675	CNKSR1	1:26177484-26189884	11.3736	13.895	10.6563	9.28458	9.71516	11.1426
ENSG00000176083	ZNF683	1:26361634-26374522	0.78858	0.161691	0.571473	0.319	0.125186	0.252343
ENSG00000130695	CEP85	1:26234200-26278808	5.73384	6.14721	4.84113	4.26122	4.98307	6.23054
ENSG00000142669	SH3BGRL3	1:26280086-26281522	35.688	51.1847	37.4448	85.8312	85.8656	79.7309
ENSG00000158062	UBXN11	1:26281328-26321358	4.92494	5.61603	5.28027	5.78017	5.62212	5.66923
ENSG00000169442	CD52	1:26317958-26320523	5.84641	3.62938	8.49377	9.94064	8.88344	13.0554
ENSG00000176092	CRYBG2	1:26321698-26360080	11.3432	17.6147	13.5717	10.4891	7.09933	8.57348
ENSG00000117682	DHDDS	1:26380159-26471306	12.1001	11.6899	12.5738	14.0381	15.7914	14.6979
ENSG00000131914	LIN28A	1:26410817-26429728	0	0	0	0	0	0
ENSG00000198830	HMGN2	1:26472440-26476642	19.8376	15.7791	12.9384	9.76286	27.7748	26.5963
ENSG00000117676	RPS6KA1	1:26529761-26575030	11.9086	13.519	14.3594	10.8284	12.7385	12.7704
ENSG00000060642	PIGV	1:26787472-26798398	6.90004	5.43626	6.097	6.18029	5.02979	5.31517
ENSG00000117713	ARID1A	1:26693236-26782104	23.7162	25.0269	24.7624	23.0725	26.1917	25.8611
ENSG00000204160	ZDHHC18	1:26826688-26857604	6.27456	4.81155	5.14871	6.25186	6.49128	6.80149
ENSG00000175793	SFN	1:26863149-26864456	79.0558	138.764	96.1382	109.899	72.7152	78.9568
ENSG00000142751	GPN2	1:26876132-26890283	6.25536	6.08936	5.75857	4.97933	5.29865	6.22971
ENSG00000198746	GPATCH3	1:26890488-26900467	4.57021	4.13618	4.43321	4.43636	4.341	3.45838
ENSG00000090273	NUDC	1:26890522-26946871	12.5838	15.5762	16.8223	14.0692	14.7164	14.9276
ENSG00000131910	NR0B2	1:26911489-26913975	0	0	0	0	0	0
ENSG00000175707	KDF1	1:26949562-26960468	6.53175	6.83385	6.70255	4.10514	4.27243	3.70192
ENSG00000253368	TRNP1	1:26993692-27013124	10.5782	11.8504	15.6469	9.31606	7.68386	8.75937
ENSG00000158246	TENT5B	1:27005020-27012850	5.93134	8.11702	15.9579	6.7902	3.88369	6.64033
ENSG00000090020	SLC9A1	1:27098809-27166981	18.5937	21.9351	16.4647	13.7569	13.1497	11.2611
ENSG00000142784	WDTC1	1:27234632-27308636	17.8251	18.3584	15.8322	15.3642	14.8764	14.4443
ENSG00000186501	TMEM222	1:27322145-27336400	9.5609	9.16254	8.77739	9.36269	10.4346	9.9382
ENSG00000142748	FCN3	1:27369112-27374824	0.032352	0.205435	0.026484	0.209275	0.192614	0.058108
ENSG00000181773	GPR3	1:27392622-27395814	0	0.01422	0.067291	0.090798	0.073458	0.126575
ENSG00000174950	CD164L2	1:27379176-27383333	0.404407	0.394295	0.538702	0.458316	0.637334	0.443468
ENSG00000142733	MAP3K6	1:27342003-27366961	9.20275	13.183	10.1429	11.4696	10.2426	10.0654
ENSG00000142765	SYTL1	1:27342020-27353937	29.9309	36.3269	24.8012	23.8145	18.7427	21.9016
ENSG00000000938	FGR	1:27612064-27635185	3.35852	3.18701	2.49567	5.13605	4.64432	5.684
ENSG00000126709	IFI6	1:27666064-27672198	21.1778	16.6044	42.0545	29.6498	21.2764	11.9517
ENSG00000158195	WASF2	1:27404230-27490167	42.8845	44.4623	40.5211	47.9122	48.4022	50.4406
ENSG00000126705	AHDC1	1:27512856-27604431	10.3357	12.4102	12.5605	11.1823	11.5782	16.5834
ENSG00000009780	FAM76A	1:27724397-27782260	5.25104	5.55787	6.8458	4.69186	4.61513	6.5367
ENSG00000117758	STX12	1:27773219-27824443	16.0257	15.3167	14.5138	19.1428	16.2733	17.265
ENSG00000117751	PPP1R8	1:27830782-27851676	7.65107	8.75065	7.4889	12.7013	7.63623	9.1402
ENSG00000130768	SMPDL3B	1:27935000-27959157	1.44227	0.541947	2.10225	1.38638	1.23402	0.830262
ENSG00000158156	XKR8	1:27959462-27968096	2.99237	3.15268	3.38352	2.9746	2.68357	2.43075
ENSG00000130775	THEMIS2	1:27872543-27914688	3.0892	3.52866	4.8116	6.98453	3.82307	3.52725
ENSG00000117748	RPA2	1:27891524-27914746	18.2969	18.4286	16.9057	14.5881	16.1101	14.864
ENSG00000158161	EYA3	1:27970344-28088637	8.74239	10.3215	9.66871	10.0421	12.0879	9.51304
ENSG00000169403	PTAFR	1:28147166-28193936	5.23221	5.85281	5.87783	7.77304	6.03367	5.66054
ENSG00000126698	DNAJC8	1:28198604-28233029	12.3644	13.5089	12.149	13.659	15.9575	14.5837
ENSG00000130770	ATP5IF1	1:28236109-28246906	18.8474	23.4516	20.3921	13.5234	16.746	17.1902
ENSG00000130766	SESN2	1:28259518-28282491	3.37045	3.90049	4.57238	4.14255	3.23304	3.48843
ENSG00000130772	MED18	1:28316607-28335965	4.08041	3.56328	5.85649	4.86129	4.88311	4.33783
ENSG00000204138	PHACTR4	1:28369582-28500364	13.3867	9.92029	14.0061	10.4979	11.6718	14.7902
ENSG00000180198	RCC1	1:28505943-28539300	11.1017	6.68609	9.11253	7.34445	9.03652	6.13661
ENSG00000120656	TAF12	1:28589323-28643085	9.22331	5.77578	7.31455	7.77354	10.1496	9.47238
ENSG00000188060	RAB42	1:28592200-28595443	0.321663	0.787235	0.569857	1.267	1.45765	0.605483
ENSG00000180098	TRNAU1AP	1:28553085-28578545	5.80112	4.80467	5.04054	5.69144	5.18548	6.39507
ENSG00000162419	GMEB1	1:28668732-28719353	3.29216	2.40193	3.63475	3.29388	3.15206	3.6645
ENSG00000198492	YTHDF2	1:28736621-28769775	18.4434	6.29338	16.5904	15.0723	14.2181	8.59353
ENSG00000116329	OPRD1	1:28812142-28871267	0	0	0	0	0	0.011613
ENSG00000159023	EPB41	1:28885033-29120046	13.7073	12.1462	14.6671	14.1695	21.7941	16.3128
ENSG00000253304	TMEM200B	1:29119429-29123903	2.0974	2.19824	2.81616	2.92496	2.33686	3.78768
ENSG00000116350	SRSF4	1:29147743-29181900	18.9531	8.74044	8.25488	18.0425	6.99665	9.22015
ENSG00000116353	MECR	1:29192873-29230942	4.84012	5.0089	4.33443	5.61239	5.96748	6.20084
ENSG00000162510	MATN1	1:30711277-30723585	0.030522	0.360799	0.070355	0.013472	0.254977	0.023636
ENSG00000162511	LAPTM5	1:30732469-30757774	18.0593	20.6357	16.8539	43.0218	40.2299	25.0766
ENSG00000162512	SDC3	1:30869466-30908758	4.03011	4.41459	5.74004	9.00906	8.11144	9.57952
ENSG00000060656	PTPRU	1:29236516-29326813	52.6931	37.6609	70.4815	39.3017	37.7097	34.1703
ENSG00000084628	NKAIN1	1:31179745-31239887	0.05702	0.06701	0.134579	0.061585	0	0.073964
ENSG00000134644	PUM1	1:30931506-31065991	27.4201	22.166	23.2785	23.5302	25.2562	25.6612
ENSG00000142910	TINAGL1	1:31576485-31587686	6.94642	11.1106	11.5629	24.3489	16.9276	30.3355
ENSG00000060688	SNRNP40	1:31259568-31296788	16.8159	15.0559	18.4547	14.8159	14.7375	15.4884
ENSG00000121766	ZCCHC17	1:31296982-31364953	10.2392	10.7434	10.1594	9.47185	9.78895	9.76516
ENSG00000121769	FABP3	1:31365625-31376850	0.565295	1.39695	0.902244	3.70481	3.59375	3.14572
ENSG00000168528	SERINC2	1:31409565-31434680	46.7833	49.8295	45.6891	42.1237	38.5281	32.2912
ENSG00000134668	SPOCD1	1:31790422-31816051	0.052816	0.018519	0.017955	0.251249	0.142224	0.12818
ENSG00000121753	ADGRB2	1:31727117-31764893	0.557124	0.680907	2.55794	0.719907	0.661907	1.23307
ENSG00000121764	HCRTR1	1:31617686-31646738	0.396137	0.468289	0.477594	0.371621	0.375399	0.345006
ENSG00000162517	PEF1	1:31629866-31644896	18.7577	20.5607	19.3626	20.3629	18.938	18.0123
ENSG00000084636	COL16A1	1:31652263-31704319	9.70365	13.1187	12.7493	17.8292	12.1229	16.4036
ENSG00000184007	PTP4A2	1:31906421-31944856	34.4515	37.7137	37.7571	40.8614	40.5181	39.4437
ENSG00000121774	KHDRBS1	1:32013868-32060850	22.0411	26.2694	24.9147	26.3832	28.1287	26.7317
ENSG00000121775	TMEM39B	1:32072031-32102866	6.30466	5.68172	5.108	5.31077	6.28378	7.29643
ENSG00000162526	TSSK3	1:32351521-32364312	1.2046	0.859151	0.962916	0.316805	1.51274	1.26874
ENSG00000225828	FAM229A	1:32361270-32364278	3.37986	3.70701	2.65168	3.11895	4.33156	5.30488
ENSG00000160058	BSDC1	1:32365103-32394731	15.8397	15.9635	14.2043	13.632	14.2449	16.8757
ENSG00000273274	ZBTB8B	1:32465072-32496686	0.03635	0.022663	0.017428	0.022688	0.042759	0.039942
ENSG00000160062	ZBTB8A	1:32539427-32605941	0.951878	1.06176	1.33941	2.03606	2.03469	2.50986
ENSG00000176261	ZBTB8OS	1:32556260-32650903	6.96069	7.02553	6.36535	8.2517	8.55991	8.73698
ENSG00000025800	KPNA6	1:32108056-32176563	16.7509	17.0105	18.2045	9.88451	15.4182	15.6872
ENSG00000084652	TXLNA	1:32179675-32198285	17.4352	18.3142	18.158	19.7006	18.0447	17.7741
ENSG00000160050	CCDC28B	1:32200386-32205387	0.942311	1.36257	1.18111	1.75329	1.24894	1.78135
ENSG00000160055	TMEM234	1:32201048-32241799	2.40047	3.00296	2.75867	2.62874	2.85487	2.65868
ENSG00000160051	IQCC	1:32205661-32208687	1.35264	1.35308	1.36488	1.11048	1.50886	1.41514
ENSG00000222046	DCDC2B	1:32209094-32216196	0.038348	0.080943	0.220831	0	0.121589	0.043566
ENSG00000084623	EIF3I	1:32221928-32231604	36.8143	36.153	40.6242	45.5064	39.9259	36.4553
ENSG00000183615	FAM167B	1:32234473-32248856	1.36279	0.450229	0.936801	1.47902	1.25366	1.06216
ENSG00000182866	LCK	1:32251239-32286165	2.2157	1.94236	1.65895	3.42205	3.31044	1.64234
ENSG00000116478	HDAC1	1:32292083-32333635	22.455	24.3292	21.5618	18.902	24.8856	24.1569
ENSG00000175130	MARCKSL1	1:32333839-32336233	7.80618	7.29175	6.31145	18.8744	12.4436	12.2501
ENSG00000162521	RBBP4	1:32651142-32686211	36.0294	24.5574	25.4046	23.0126	26.2913	34.6938
ENSG00000162520	SYNC	1:32680360-32703596	1.48686	1.75087	2.62841	3.82803	3.34605	4.58383
ENSG00000160097	FNDC5	1:32862268-32872482	1.11813	0.828012	0.913745	1.53077	0.852506	1.33469
ENSG00000121905	HPCA	1:32885994-32901458	1.11919	0.923218	1.1217	0.640255	0.565768	0.57876
ENSG00000121900	TMEM54	1:32894594-32901438	17.3031	17.3981	14.456	14.7522	12.1199	10.9404
ENSG00000162522	KIAA1522	1:32741830-32774970	54.5686	54.9694	63.1095	38.1898	41.1352	41.4058
ENSG00000134684	YARS	1:32753275-32818153	8.66813	9.07964	8.34874	8.53787	8.45014	8.17815
ENSG00000116497	S100PBP	1:32816767-32858875	8.92392	12.6314	7.23818	8.57699	11.8352	10.3626
ENSG00000116514	RNF19B	1:32936445-32964685	17.0132	18.5252	18.5457	18.6569	14.7235	18.3137
ENSG00000004455	AK2	1:33007940-33080996	35.6028	32.2106	31.3518	33.2833	29.026	27.5126
ENSG00000116525	TRIM62	1:33074046-33182059	4.69903	4.76754	4.98039	5.29517	5.93387	5.72165
ENSG00000142920	AZIN2	1:33081104-33123492	1.5012	0.898287	1.47293	1.89706	1.47753	2.18482
ENSG00000160094	ZNF362	1:33256492-33300719	14.6587	15.9726	15.1221	13.7584	15.7435	18.7406
ENSG00000121903	ZSCAN20	1:33472645-33496507	2.34789	2.22056	2.13736	2.8129	2.48669	2.41948
ENSG00000121904	CSMD2	1:33513999-34165842	0.07669	0.266362	0.097118	0.433222	0.168494	0.172803
ENSG00000176256	HMGB4	1:33860475-33864791	0	0	0	0	0	0
ENSG00000184389	A3GALT2	1:33306766-33321098	0.028704	0.10624	0.103876	0.120134	0.068419	0.062178
ENSG00000134686	PHC2	1:33323623-33431052	26.1373	26.3229	26.3918	28.8212	24.8743	26.4645
ENSG00000116544	DLGAP3	1:34865436-34929650	0.138435	0.179943	0.159506	0.157338	0.195262	0.113987
ENSG00000163866	SMIM12	1:34712737-34859755	4.31253	5.05493	4.31577	5.01317	4.6186	4.99693
ENSG00000189433	GJB4	1:34759740-34762327	10.2083	15.8054	9.4351	6.28193	8.51454	8.20397
ENSG00000188910	GJB3	1:34781214-34786369	13.639	14.6113	13.3324	10.9602	9.77433	10.4134
ENSG00000187513	GJA4	1:34792999-34795747	4.38557	4.49865	3.44532	9.94644	8.14364	9.6133
ENSG00000284773	AC114490.3	1:34974356-34985313	0.554483	0.597088	0.571596	0.721292	1.21437	1.21791
ENSG00000243749	TMEM35B	1:34981535-34985353	10.7842	9.98574	11.235	9.47964	9.56622	9.28816
ENSG00000163867	ZMYM6	1:34986165-35031945	5.61688	2.73517	3.28878	5.06288	5.56386	4.27223
ENSG00000197056	ZMYM1	1:35032172-35115859	7.32525	5.17875	5.93661	5.02025	7.48299	6.18595
ENSG00000116560	SFPQ	1:35176378-35193145	46.3162	47.664	49.4425	44.6331	52.1087	54.4243
ENSG00000146463	ZMYM4	1:35268967-35422058	18.3098	16.4855	18.7445	16.9537	17.0733	17.1613
ENSG00000142687	KIAA0319L	1:35433492-35566273	18.7624	15.4675	16.6651	17.3379	19.8261	16.7592
ENSG00000020129	NCDN	1:35557473-35567274	5.46223	4.9851	4.33025	5.55548	5.79874	4.729
ENSG00000142686	C1orf216	1:35713877-35718894	2.14303	2.60259	2.95191	4.79801	3.70391	3.84709
ENSG00000116819	TFAP2E	1:35573314-35595328	0.144003	0.300433	0.170237	0.229793	0.364838	0.441387
ENSG00000126067	PSMB2	1:35599541-35641526	8.35998	9.30789	9.8589	10.3786	10.7388	10.1018
ENSG00000092853	CLSPN	1:35720218-35769978	0.271597	0.3549	0.358367	0.268847	0.338262	0.294316
ENSG00000134698	AGO4	1:35808016-35857890	8.66132	7.71649	6.52811	9.27434	9.94585	10.0694
ENSG00000092850	TEKT2	1:36084094-36088275	0.141932	0.034126	0.682195	0.028079	0.080313	0.57853
ENSG00000116863	ADPRHL2	1:36088892-36126020	6.04412	6.98173	7.63839	6.5346	5.32173	4.7674
ENSG00000171812	COL8A2	1:36095239-36125222	3.60511	2.67471	2.90571	7.62266	4.60508	3.75684
ENSG00000092847	AGO1	1:35869808-35930532	4.18237	3.80081	4.47321	4.51181	4.77583	5.2883
ENSG00000126070	AGO3	1:35930718-36072500	6.57081	5.46461	5.8092	5.49045	6.83547	8.54808
ENSG00000054116	TRAPPC3	1:36136570-36180848	15.9132	16.9306	18.9912	17.7501	16.4381	18.5414
ENSG00000116871	MAP7D1	1:36155579-36180849	14.301	19.8912	20.8892	28.9828	24.234	29.7987
ENSG00000054118	THRAP3	1:36224432-36305357	35.0583	38.94	36.4648	35.7365	39.7286	39.36
ENSG00000214193	SH3D21	1:36306387-36324886	2.7355	4.3213	2.55858	2.63654	3.71633	4.12629
ENSG00000142694	EVA1B	1:36322031-36324154	4.92556	5.22443	8.89782	11.3594	9.04953	9.45986
ENSG00000116898	MRPS15	1:36455718-36464384	13.2991	15.0683	13.5484	18.7969	16.3349	16.2212
ENSG00000119535	CSF3R	1:36466043-36483278	1.71459	5.31732	2.27703	5.89586	6.51851	10.8975
ENSG00000116885	OSCP1	1:36415827-36450451	4.36301	4.291	4.5759	4.6121	5.22971	4.99072
ENSG00000163873	GRIK3	1:36795527-37034515	0.401196	0.328654	0.482061	0.526975	0.693993	1.26243
ENSG00000163875	MEAF6	1:37492575-37514774	16.7449	16.7932	16.6911	16.2172	16.0094	15.478
ENSG00000163877	SNIP1	1:37534449-37554293	7.99559	8.89099	7.35904	6.61168	5.52476	8.53306
ENSG00000169218	RSPO1	1:37611350-37634892	1.81729	2.28139	2.11409	2.50492	3.93666	3.88055
ENSG00000163879	DNALI1	1:37556919-37595946	1.14915	1.00572	1.11538	0.799353	1.46332	1.53127
ENSG00000134697	GNL2	1:37566816-37595937	14.618	15.5818	16.271	14.2462	14.1277	15.0076
ENSG00000134690	CDCA8	1:37692481-37709719	0.950023	1.06042	0.754207	0.714455	1.10937	0.683095
ENSG00000183317	EPHA10	1:37713880-37765133	0.070442	0.271036	0.338712	0.041929	0.247308	0.048515
ENSG00000116922	C1orf109	1:37681134-37692249	7.52382	5.66085	5.56714	5.60168	5.60419	6.5301
ENSG00000185090	MANEAL	1:37793802-37801137	1.89577	1.2866	1.08194	1.4451	1.28823	1.04412
ENSG00000196449	YRDC	1:37802945-37808208	4.42172	5.03512	6.14402	4.91023	3.36657	3.00682
ENSG00000197982	C1orf122	1:37806979-37809454	7.39721	9.91031	8.90956	8.79904	6.65998	6.53203
ENSG00000188786	MTF1	1:37809574-37859592	4.59944	4.4887	4.73762	4.99721	4.63057	5.06275
ENSG00000185668	POU3F1	1:38044611-38046794	1.51441	1.8962	0.966088	0.731295	0.329207	0.617399
ENSG00000183520	UTP11	1:38009258-38024820	7.38783	8.9957	9.12221	7.57877	8.0349	7.76346
ENSG00000204084	INPP5B	1:37860697-37947057	8.30091	7.00703	7.46075	7.97702	8.10229	8.44464
ENSG00000183431	SF3A3	1:37956975-37990075	18.9378	21.5337	19.6002	18.8854	19.8946	20.091
ENSG00000183386	FHL3	1:37996770-38005606	4.05099	3.50753	4.75987	6.22935	4.13498	7.46691
ENSG00000116954	RRAGC	1:38838198-38859772	9.58525	8.90417	9.33244	9.92318	8.01904	10.5171
ENSG00000214114	MYCBP	1:38862493-38873368	10.123	11.6638	13.9261	9.88187	10.241	8.46265
ENSG00000274944	AL139260.3	1:38864501-38884560	0.114239	0.06548	0.695608	0.524256	0.692549	0.315404
ENSG00000131233	GJA9	1:38874451-38881587	0.414439	0.324125	0.236581	0.39483	0.458694	0.212823
ENSG00000158315	RHBDL2	1:38885807-38941830	11.3153	10.4633	9.65594	9.2728	7.58454	8.28739
ENSG00000174574	AKIRIN1	1:38991276-39006059	8.6535	8.5582	9.46472	9.50831	10.1384	16.1346
ENSG00000116981	NT5C1A	1:39659121-39672038	0.089401	0	0	0.029272	0	0.220531
ENSG00000116983	HPCAL4	1:39678648-39691485	0.035017	0.00594	0.046959	0.027202	0.023148	0.079078
ENSG00000163909	HEYL	1:39613121-39639643	2.213	1.7734	2.98689	4.3006	3.09209	4.65287
ENSG00000084072	PPIE	1:39692182-39763914	15.8648	15.1821	13.7702	11.2065	12.3024	11.8161
ENSG00000116985	BMP8B	1:39738884-39788865	1.72354	1.17026	1.6557	1.01981	1.13764	1.17837
ENSG00000198754	OXCT2	1:39769523-39771348	0.232703	0.099822	0.338842	0.106144	0.143617	0.111001
ENSG00000168653	NDUFS5	1:39026318-39052016	15.048	30.1872	6.56816	12.4982	33.8768	6.07362
ENSG00000127603	MACF1	1:39081316-39487177	80.2494	78.5237	81.2538	83.7303	92.6497	74.8392
ENSG00000043514	TRIT1	1:39832129-39883511	3.95916	3.99115	2.8503	2.48051	2.4459	2.67047
ENSG00000183682	BMP8A	1:39491636-39529869	0.291186	0.18708	0.260197	0.259127	0.313207	0.095907
ENSG00000090621	PABPC4	1:39560816-39576790	34.7385	29.6097	32.3653	33.6666	31.6291	24.3476
ENSG00000168389	MFSD2A	1:39955112-39969968	1.66913	2.44586	2.03097	2.22212	1.31662	1.8365
ENSG00000116990	MYCL	1:39895426-39902256	10.551	12.1358	7.26457	5.17271	6.52811	6.52369
ENSG00000117000	RLF	1:40161387-40240921	8.81649	8.59874	8.7002	8.47834	8.73084	9.4565
ENSG00000131238	PPT1	1:40071461-40097727	23.7877	28.3394	28.1149	30.1451	31.1904	13.108
ENSG00000084073	ZMPSTE24	1:40258236-40294180	18.5541	17.96	19.0351	22.2625	19.0699	17.9809
ENSG00000049089	COL9A2	1:40300489-40317813	4.58616	8.20911	9.32762	3.17425	6.95243	5.36519
ENSG00000187801	ZFP69B	1:40450102-40463827	0.892463	0.880521	1.01276	0.9187	1.32118	0.887426
ENSG00000084070	SMAP2	1:40344850-40423326	10.1125	10.7131	12.5841	12.2478	14.891	11.1326
ENSG00000187815	ZFP69	1:40477290-40496343	1.79697	1.37254	2.09353	1.8842	1.71296	2.09571
ENSG00000164002	EXO5	1:40508741-40516556	3.02986	5.66012	5.69048	5.19372	4.27552	5.6944
ENSG00000117010	ZNF684	1:40531573-40548167	1.41713	1.09326	1.35079	1.45299	2.92895	2.7929
ENSG00000117016	RIMS3	1:40620680-40665682	0.936092	0.888573	1.16321	1.43629	1.23842	1.43481
ENSG00000117013	KCNQ4	1:40783787-40840452	0.228673	0.174641	0.222593	0.293177	0.483009	0.692046
ENSG00000179862	CITED4	1:40861051-40862366	5.79859	8.27266	7.33862	6.43717	6.40434	4.96572
ENSG00000066136	NFYC	1:40691648-40771603	18.0939	18.3139	16.8892	16.8081	19.5553	17.5372
ENSG00000204060	FOXO6	1:41361922-41383590	1.55698	1.82459	2.88019	1.47498	1.4047	2.14246
ENSG00000171793	CTPS1	1:40979688-41012565	10.144	12.8421	8.16157	12.2157	11.0316	7.58996
ENSG00000171790	SLFNL1	1:41015597-41023237	0.266147	0.258559	0.243281	0.192264	0.26689	0.241525
ENSG00000010803	SCMH1	1:41027200-41242154	8.69927	10.0095	9.75889	10.7368	11.0714	11.7539
ENSG00000044012	GUCA2B	1:42153410-42155820	0.055169	0	0	0	0	0
ENSG00000127124	HIVEP3	1:41477709-42035947	3.56026	4.11719	3.96542	4.44045	4.7787	4.33568
ENSG00000127129	EDN2	1:41478775-41484683	0.116922	0.36258	0.189062	0	0	0.056508
ENSG00000284895	AC119676.1	1:41585306-41628816	9.4e-05	4.3e-05	0.000137	0.000341	5.6e-05	4.8e-05
ENSG00000177181	RIMKLA	1:42380792-42424232	0.501694	0.324544	0.696125	0.368888	0.63953	0.452908
ENSG00000198815	FOXJ3	1:42176539-42335877	10.7069	8.68803	9.92337	9.46805	9.88109	10.2853
ENSG00000171960	PPIH	1:42658423-42676758	12.5345	12.5417	10.8511	10.2227	10.1675	12.0182
ENSG00000066185	ZMYND12	1:42430329-42456253	0.747082	0.678425	0.592085	0.437477	0.435907	0.457225
ENSG00000127125	PPCS	1:42456117-42473385	30.7441	17.7055	18.5288	24.5862	17.0907	16.3389
ENSG00000186409	CCDC30	1:42463221-42657190	1.90098	1.172	1.61457	2.10503	1.70588	1.90274
ENSG00000164007	CLDN19	1:42733093-42740254	0.201882	0.142708	0.155053	0.181867	0.071232	0.220045
ENSG00000117385	P3H1	1:42746335-42767084	6.013	7.45471	5.53726	8.68503	6.63785	7.66516
ENSG00000065978	YBX1	1:42682418-42703805	56.4997	63.2474	57.3321	67.196	77.2211	74.9107
ENSG00000164011	ZNF691	1:42846573-42852477	3.9012	3.30409	3.23429	3.52675	4.10318	3.98314
ENSG00000164008	C1orf50	1:42767249-42779491	0.210836	1.53787	1.2014	1.33882	1.37048	1.01672
ENSG00000274386	TMEM269	1:42785007-42816619	0.039641	0.078009	0.084064	0.035682	0.161865	0.135558
ENSG00000177868	SVBP	1:42807052-42825929	4.58575	4.50124	4.21647	3.42957	3.57376	4.60033
ENSG00000164010	ERMAP	1:42817122-42844991	10.6161	9.60577	7.87106	8.15175	10.4322	10.316
ENSG00000117394	SLC2A1	1:42925375-42959176	56.7354	98.9435	30.2315	36.8051	29.5881	29.9407
ENSG00000186973	FAM183A	1:43120036-43157120	2.3174	1.44904	1.0896	1.48802	1.88514	3.00986
ENSG00000117400	MPL	1:43337849-43352772	0.159718	0.109541	0.158988	0.053994	0.13263	0.177888
ENSG00000117395	EBNA1BP2	1:43164175-43281404	12.6776	16.302	15.6091	14.6383	14.0401	14.2853
ENSG00000243710	CFAP57	1:43172149-43254358	0.189783	0.071379	0.16166	0.080356	0.187842	0.071851
ENSG00000179178	TMEM125	1:43269983-43274002	4.89315	8.87923	7.27045	6.30717	5.4605	4.37651
ENSG00000253313	C1orf210	1:43281883-43285617	9.59102	7.58789	11.0267	6.85812	6.7258	6.02519
ENSG00000066056	TIE1	1:43300982-43323108	5.39792	6.53034	6.24479	9.95613	9.0755	16.1375
ENSG00000117399	CDC20	1:43358981-43363203	1.35884	1.14069	1.14421	1.27861	1.66673	1.15508
ENSG00000066322	ELOVL1	1:43363398-43368074	14.4918	21.876	21.9004	25.2585	11.9158	15.1892
ENSG00000159479	MED8	1:43383917-43389808	9.68133	8.54602	10.856	9.61748	9.64057	7.75887
ENSG00000198198	SZT2	1:43389882-43454247	14.999	16.8153	16.1793	16.9763	18.6897	18.203
ENSG00000178922	HYI	1:43451003-43453989	8.09574	8.96726	7.17769	6.28163	6.38699	8.63125
ENSG00000142949	PTPRF	1:43525187-43623666	78.526	81.1812	76.0723	39.2623	48.8343	49.3625
ENSG00000117407	ARTN	1:43933320-43937240	0.553921	0.179946	0.25471	0.556023	0.365106	0.288052
ENSG00000066135	KDM4A	1:43650149-43705518	15.1393	15.504	14.845	13.7325	12.6571	12.6936
ENSG00000126091	ST3GAL3	1:43705824-43931165	4.73946	4.26675	3.92656	5.23847	4.67185	5.9772
ENSG00000117408	IPO13	1:43946950-43968022	8.0243	8.81826	7.68204	7.86804	7.65267	7.05296
ENSG00000132768	DPH2	1:43970000-43973369	5.50425	6.01302	5.38623	4.92785	3.58256	3.83842
ENSG00000117410	ATP6V0B	1:43974487-43978295	17.172	17.3981	19.6762	17.6114	11.979	11.3138
ENSG00000117411	B4GALT2	1:43978943-43991170	17.8284	14.5915	15.9109	18.2836	14.8308	13.9185
ENSG00000196517	SLC6A9	1:43979372-44031467	6.60148	7.57294	9.34509	9.29633	11.3633	14.6108
ENSG00000159214	CCDC24	1:43991359-44001517	3.95097	3.57864	4.00406	1.6052	2.72161	2.85207
ENSG00000178028	DMAP1	1:44213455-44220681	7.122	10.1316	7.87622	5.30334	8.57497	8.59099
ENSG00000117419	ERI3	1:44221070-44355260	16.0925	15.8697	15.9853	13.68	13.626	13.4596
ENSG00000198520	ARMH1	1:44674692-44725591	0.53818	0.778084	0.775263	0.7452	0.522335	0.349084
ENSG00000187147	RNF220	1:44405194-44651724	18.364	21.8049	17.6923	19.1594	18.7572	21.0759
ENSG00000126106	TMEM53	1:44631962-44674481	3.43333	4.26741	3.68877	4.11698	4.0453	3.18307
ENSG00000142959	BEST4	1:44783585-44788170	0.103494	0.119639	0.163738	0.089922	0.139415	0.139891
ENSG00000173846	PLK3	1:44800377-44805990	3.55744	9.90094	8.40955	5.64959	3.89867	5.72008
ENSG00000188396	TCTEX1D4	1:44805913-44806675	0.57124	1.18271	1.14065	0.286818	0.486747	0.368809
ENSG00000222009	BTBD19	1:44808482-44815585	1.2586	3.39727	3.25172	4.04932	1.12396	3.3046
ENSG00000117425	PTCH2	1:44819844-44843253	1.40882	0.737612	1.37331	1.67382	0.958791	1.80455
ENSG00000070785	EIF2B3	1:44850522-44986722	7.82531	7.76942	7.16364	11.1727	12.162	9.61763
ENSG00000142945	KIF2C	1:44739818-44767767	0.6932	0.387379	0.833299	0.617951	0.600479	1.12568
ENSG00000142937	RPS8	1:44775251-44778779	396.377	474.861	448.031	415.464	464.577	465.409
ENSG00000126107	HECTD3	1:45002540-45011324	10.4338	11.312	11.2313	13.214	11.6288	13.0843
ENSG00000126088	UROD	1:45002628-45015575	12.6359	13.157	10.1664	18.4785	12.4729	18.876
ENSG00000162415	ZSWIM5	1:45016399-45306209	3.20574	3.15415	3.03665	2.12482	2.79153	2.37281
ENSG00000186603	HPDL	1:45326905-45328533	0.130985	0.146807	0.265559	0.466123	0.324416	0.130569
ENSG00000132781	MUTYH	1:45329163-45340470	5.39264	6.88216	5.79097	5.60082	6.32422	6.26498
ENSG00000132773	TOE1	1:45340052-45343973	4.7852	6.38454	4.8774	4.18883	4.92683	4.65695
ENSG00000070759	TESK2	1:45343883-45491192	3.92721	3.97177	2.91094	4.27076	4.0987	3.91951
ENSG00000132763	MMACHC	1:45482865-45521918	2.44818	2.25681	2.3924	1.98784	1.91538	2.42434
ENSG00000280670	CCDC163	1:45493509-45500079	0.327074	1.45555	0.382218	0.310897	1.1941	0.48671
ENSG00000117450	PRDX1	1:45511036-45523047	263.603	232.622	312.656	237.894	182.899	167.275
ENSG00000117448	AKR1A1	1:45550543-45570049	50.0487	46.7747	51.5508	37.3403	40.0374	37.1798
ENSG00000132780	NASP	1:45583846-45618904	19.5689	20.0328	19.9119	19.6366	24.2284	24.6447
ENSG00000159588	CCDC17	1:45618966-45626988	0.828657	0.849431	0.565532	0.851721	0.703181	0.816386
ENSG00000159592	GPBP1L1	1:45627304-45688113	44.7647	47.2963	45.7107	47.4565	51.7146	49.5776
ENSG00000159596	TMEM69	1:45627541-45694436	6.62716	6.05055	5.17601	4.11507	3.7403	4.7773
ENSG00000197429	IPP	1:45694324-45765687	8.1203	7.25942	6.62089	7.52132	6.8268	5.97148
ENSG00000086015	MAST2	1:45786987-46036122	9.95908	9.72335	9.31011	12.4029	12.6838	12.3333
ENSG00000085999	RAD54L	1:46246461-46278480	0.357691	0.144751	0.181182	0.116079	0.686679	0.633247
ENSG00000132128	LRRC41	1:46261196-46303608	9.81062	9.53003	11.6099	8.91157	8.47923	8.87646
ENSG00000173660	UQCRH	1:46303698-46316776	36.5783	30.5582	35.5147	26.4777	29.9749	27.4764
ENSG00000117461	PIK3R3	1:46040140-46133036	7.29822	6.41527	8.07259	11.3036	8.26675	8.94119
ENSG00000278139	AL358075.4	1:46043661-46176488	0	0	0	0	0	0
ENSG00000117472	TSPAN1	1:46175073-46185962	124.224	88.3835	75.8142	73.4182	63.9844	65.2204
ENSG00000250719	P3R3URF	1:46175486-46176478	0	0	0	0.013653	0	0.038519
ENSG00000085998	POMGNT1	1:46188682-46220342	11.588	13.4128	12.7581	12.7013	11.8017	9.46335
ENSG00000171357	LURAP1	1:46198522-46228367	3.32935	2.65113	1.97671	3.80463	3.64886	4.26168
ENSG00000117481	NSUN4	1:46340177-46365152	5.71024	5.22296	8.48685	5.70058	4.70794	4.76937
ENSG00000117480	FAAH	1:46394317-46413848	11.291	10.8521	11.03	5.63527	7.23799	6.8758
ENSG00000282881	TMEM275	1:46532166-46543969	0.020406	0	0	0	0	0
ENSG00000162456	KNCN	1:46545644-46551527	0	0	0	0	0	0
ENSG00000079277	MKNK1	1:46556915-46616843	13.8069	14.3422	11.8348	17.6093	17.3631	18.147
ENSG00000142961	MOB3C	1:46607715-46616891	11.1701	12.8213	15.5273	13.0297	9.36211	9.66994
ENSG00000123472	ATPAF1	1:46632737-46673867	9.10464	8.90739	8.44238	10.2545	7.3346	10.2009
ENSG00000186118	TEX38	1:46668855-46673594	0.039026	0.051664	0.115599	0.064521	0.108027	0.047904
ENSG00000159658	EFCAB14	1:46675159-46719114	41.6345	42.8594	39.5204	46.1333	45.7162	45.1432
ENSG00000162366	PDZK1IP1	1:47183582-47191044	9.80602	8.39784	9.01783	12.454	11.9499	5.79776
ENSG00000162367	TAL1	1:47216290-47232220	1.30848	1.4239	1.31192	2.54827	1.64167	3.66306
ENSG00000142973	CYP4B1	1:46757838-46838281	48.0584	35.8057	48.9635	34.3879	25.9076	32.0335
ENSG00000187048	CYP4A11	1:46929177-46941484	0.060068	0.042044	0.055236	0.065142	0.034668	0.285885
ENSG00000186377	CYP4X1	1:47023669-47050751	7.22655	6.04471	20.2312	12.9412	24.1341	15.2612
ENSG00000186160	CYP4Z1	1:47067231-47118318	1.32513	1.86496	1.46863	1.90237	2.89054	2.11811
ENSG00000162365	CYP4A22	1:47137435-47149735	0.052248	0.155024	0.161247	0.042204	0.299504	0.243953
ENSG00000186790	FOXE3	1:47416285-47418052	0	0.034375	0.015823	0	0.122338	0.015299
ENSG00000186564	FOXD2	1:47436017-47440691	0.266579	0.184795	0.232202	0.544223	0.565209	0.441407
ENSG00000269113	TRABD2B	1:47760528-47997385	0.453553	0.309397	0.280064	1.00498	0.880853	1.71068
ENSG00000123473	STIL	1:47250139-47314147	1.6193	1.32406	1.6589	1.35358	1.73526	1.37144
ENSG00000162368	CMPK1	1:47333797-47378839	35.4362	52.792	42.9932	40.7216	44.6672	40.6523
ENSG00000117834	SLC5A9	1:48222685-48248644	0.026727	0.090256	0.038326	0.052262	0.034149	0.081733
ENSG00000132122	SPATA6	1:48295373-48472208	13.2225	14.4344	7.79873	9.27277	10.1057	10.7414
ENSG00000162374	ELAVL4	1:50024029-50203786	0.169458	0.150232	0.111819	0.224518	0.06879	0.088376
ENSG00000186094	AGBL4	1:48532854-50023954	0.161939	0.086034	0.045858	0.050711	0.097969	0.090488
ENSG00000162373	BEND5	1:48723675-48776969	5.77661	4.34687	3.93412	4.22717	2.91928	3.22657
ENSG00000142700	DMRTA2	1:50413596-50423443	23.9867	18.5407	15.5934	11.0731	8.04106	8.49348
ENSG00000204006	C1orf185	1:51102221-51148086	0	0	0	0	0	0.036637
ENSG00000123080	CDKN2C	1:50960745-50974634	6.73022	4.91201	7.0133	7.22807	5.87565	7.24456
ENSG00000185104	FAF1	1:50437028-50960267	9.2896	7.72614	7.36149	7.92449	7.57317	7.43698
ENSG00000123091	RNF11	1:51236273-51273447	28.1924	29.0326	28.5979	31.724	29.4581	31.6171
ENSG00000085832	EPS15	1:51353877-51519266	25.203	22.0246	23.3547	28.9853	27.457	27.5904
ENSG00000169213	RAB3B	1:51907956-51990700	0.09199	0.060236	0.126452	0.108718	0.202855	0.067708
ENSG00000117862	TXNDC12	1:52020131-52056171	17.468	17.7957	15.7793	17.5209	19.8855	18.5632
ENSG00000198841	KTI12	1:52032103-52033816	4.07372	3.31708	3.89176	3.87397	3.28846	3.37699
ENSG00000117859	OSBPL9	1:51577179-51814582	25.8125	25.3581	24.5762	20.9387	29.7787	27.2166
ENSG00000078618	NRDC	1:51789191-51878937	39.5989	39.0436	36.5079	43.2981	43.4634	41.0566
ENSG00000134717	BTF3L4	1:52056199-52090716	12.4222	9.41246	9.28154	13.1456	13.1459	8.15905
ENSG00000085840	ORC1	1:52372829-52404423	0.235988	0.331739	0.31892	0.429056	0.55739	0.354078
ENSG00000157077	ZFYVE9	1:52142094-52346686	10.09	9.70466	9.96726	11.4447	11.3715	11.3234
ENSG00000154222	CC2D1B	1:52345723-52366193	8.11473	8.6886	8.73965	7.86001	8.82351	7.317
ENSG00000116157	GPX7	1:52602371-52609051	3.25891	2.3111	3.31651	4.42117	2.6418	4.06928
ENSG00000182183	SHISAL2A	1:52603536-52669683	0.611183	0.345792	0.511686	0.504377	0.83503	0.487648
ENSG00000162377	COA7	1:52684449-52698347	3.74547	4.40317	5.29041	5.1271	4.67663	5.0146
ENSG00000134748	PRPF38A	1:52404602-52420836	7.8077	8.78511	7.68943	7.91889	9.03297	9.68455
ENSG00000134744	TUT4	1:52404618-52553487	15.4812	13.8567	14.2375	15.2397	15.9875	18.781
ENSG00000203995	ZYG11A	1:52842511-52894998	0.089197	0.02948	0.048141	0.101245	0.117488	0.076552
ENSG00000162378	ZYG11B	1:52726453-52827336	8.27866	7.41363	7.72018	10.0686	8.83862	9.06935
ENSG00000174348	PODN	1:53062052-53085502	4.72201	6.79519	8.61601	22.3866	24.6837	27.8311
ENSG00000162383	SLC1A7	1:53087179-53142632	0	0.024045	0.074996	0.034355	0.162011	0.114692
ENSG00000121310	ECHDC2	1:52895910-52927212	16.1144	14.7284	11.5553	13.5972	14.7837	17.7184
ENSG00000116171	SCP2	1:52927276-53051698	32.8947	36.1242	33.9293	37.5243	26.8436	26.1229
ENSG00000157184	CPT2	1:53196792-53214197	6.0397	5.99044	5.93765	6.00006	6.31162	7.49822
ENSG00000162384	CZIB	1:53214099-53220634	10.3948	12.3312	10.4628	12.0206	12.0468	14.3013
ENSG00000162385	MAGOH	1:53226900-53238518	13.9329	16.1213	15.0602	12.5728	13.3307	12.8154
ENSG00000157193	LRP8	1:53242356-53328469	0.776919	0.78967	1.39145	1.32502	1.5159	1.12338
ENSG00000174332	GLIS1	1:53506237-53739150	0.351528	0.507266	0.36115	0.955296	0.813418	0.8524
ENSG00000058804	NDC1	1:53765478-53838463	7.50607	7.62946	6.91796	6.69079	6.52402	6.00782
ENSG00000058799	YIPF1	1:53851719-53889798	11.1775	10.179	10.8372	10.3816	10.415	9.78257
ENSG00000203985	LDLRAD1	1:54007298-54018186	0.597849	0.133596	0.914978	0.636652	0.668091	1.11567
ENSG00000081870	HSPB11	1:53916574-53952296	13.0849	14.4963	11.6106	11.8713	13.6785	14.1485
ENSG00000116212	LRRC42	1:53946085-53968168	6.7431	7.33678	7.91781	6.80501	4.84245	6.11638
ENSG00000116209	TMEM59	1:54026681-54088617	53.2206	41.2075	45.7799	39.1607	36.551	33.4271
ENSG00000116205	TCEANC2	1:54053584-54112519	1.85742	2.21947	1.52052	2.00493	2.23842	2.3445
ENSG00000157211	CDCP2	1:54132968-54153770	0.135712	0.036904	0.087873	0	0	0
ENSG00000215883	CYB5RL	1:54169651-54200036	2.41106	1.94604	2.27149	1.55597	2.32803	2.35781
ENSG00000116221	MRPL37	1:54184041-54225464	15.7548	17.9943	15.2829	18.3798	19.6977	16.9754
ENSG00000157216	SSBP3	1:54225432-54413479	25.9627	33.1226	25.922	24.0141	31.9722	35.55
ENSG00000162390	ACOT11	1:54542257-54639192	4.15408	3.21669	3.6148	3.24051	3.85917	4.59749
ENSG00000162391	FAM151A	1:54604343-54634726	0.16234	0.180679	0.468063	0.401646	0.107848	0.163198
ENSG00000184313	MROH7	1:54641754-54710266	1.46487	1.76366	1.61889	1.11386	1.10361	2.40398
ENSG00000243725	TTC4	1:54715861-54742657	8.13275	8.13269	7.97241	3.93686	4.64889	6.09662
ENSG00000006555	TTC22	1:54779712-54801323	17.9854	19.6296	15.8246	14.3423	12.3431	11.9521
ENSG00000162398	LEXM	1:54780725-54842252	0.8198	1.52371	0.962281	0.339478	0.262707	0.659187
ENSG00000143001	TMEM61	1:54980628-54992288	0.990207	0.456135	1.47213	0.870328	1.55747	0.997688
ENSG00000169174	PCSK9	1:55039548-55065152	0.219232	0.288868	0.421874	0.423852	0.066427	0.407931
ENSG00000116133	DHCR24	1:54849627-54887195	46.548	34.4168	64.1889	38.5411	33.8805	31.1188
ENSG00000162402	USP24	1:55066359-55215364	18.2037	14.7075	15.3579	17.0666	17.856	18.1245
ENSG00000157131	C8A	1:56854806-56918221	0	0	0	0.013734	0	0
ENSG00000187889	FYB2	1:56718789-56819696	0.764579	0.993063	0.704817	0.397289	1.31034	0.34917
ENSG00000162407	PLPP3	1:56494761-56645301	19.0704	19.956	13.1995	28.1602	32.0966	29.7715
ENSG00000162409	PRKAA2	1:56645314-56715335	2.98657	3.13233	3.48399	3.52223	4.0214	3.51878
ENSG00000177606	JUN	1:58780788-58784327	27.4598	91.9009	151.882	23.4344	24.5058	28.8135
ENSG00000021852	C8B	1:56929207-56966140	0	0	0	0	0.018873	0
ENSG00000173406	DAB1	1:56994778-58546802	4.57452	3.99033	2.29608	3.76062	3.47212	4.73283
ENSG00000162600	OMA1	1:58415384-58546802	13.3589	12.6513	23.0519	8.46508	17.5657	8.10969
ENSG00000184292	TACSTD2	1:58575423-58577773	400.564	441.114	400.495	297.661	255.713	214.022
ENSG00000162601	MYSM1	1:58643440-58700077	13.9606	10.2453	8.948	10.2393	11.5111	9.4681
ENSG00000172456	FGGY	1:59296638-59810647	12.1663	11.3605	8.38546	8.38241	7.96359	8.34088
ENSG00000162598	C1orf87	1:59987269-60073770	0	0.021926	0.019678	0.05037	0.059698	0.034401
ENSG00000134716	CYP2J2	1:59893308-59926773	1.68551	1.42333	2.86638	1.7654	3.35969	1.35531
ENSG00000134709	HOOK1	1:59814786-59876370	11.4552	6.60107	7.80828	6.55502	9.51164	8.35522
ENSG00000162604	TM2D1	1:61679888-61725423	13.3159	12.3571	10.0493	12.1481	13.4872	12.4427
ENSG00000162599	NFIA	1:60865259-61462788	26.1958	31.7561	34.7347	50.7691	38.0059	56.7494
ENSG00000240563	L1TD1	1:62194849-62212328	0.034792	0	0	0.089936	0.013614	0.091435
ENSG00000132854	KANK4	1:62236165-62319434	0.796503	0.295999	5.93135	1.21294	1.24748	1.10221
ENSG00000162607	USP1	1:62436297-62451804	14.7234	13.7934	15.0216	12.8184	14.604	13.9739
ENSG00000132849	PATJ	1:61742406-62178675	26.0172	23.7248	24.5479	20.0889	23.9114	19.751
ENSG00000187140	FOXD3	1:63323041-63325126	0.239667	0.21851	0.225306	0.215197	0.296446	0.427522
ENSG00000125703	ATG4C	1:62784132-62865516	4.89028	4.48947	4.00144	4.84355	4.90471	4.87911
ENSG00000116641	DOCK7	1:62454298-62688368	14.4562	10.6841	11.375	15.898	13.1028	14.4682
ENSG00000132855	ANGPTL3	1:62586555-62618852	0.084466	0	0.138893	0	0.288785	0
ENSG00000177414	UBE2U	1:64203627-64267368	0	0.030134	0.008657	0.061516	0.051533	0.012556
ENSG00000088035	ALG6	1:63367575-63438553	6.3971	6.03702	6.36362	5.74821	5.99229	6.14358
ENSG00000142856	ITGB3BP	1:63440770-63593721	9.08502	11.2206	8.28238	7.56628	14.1008	8.12978
ENSG00000203965	EFCAB7	1:63523372-63572693	4.61367	3.48821	3.77257	3.72193	5.16109	5.3532
ENSG00000079739	PGM1	1:63593411-63660245	12.2894	12.635	12.4991	14.2358	14.5949	13.1954
ENSG00000185483	ROR1	1:63774017-64181498	1.68504	1.51023	1.35425	2.48195	1.59539	3.05179
ENSG00000158966	CACHD1	1:64470129-64693058	14.049	14.4825	14.3971	18.0642	18.6449	17.933
ENSG00000162433	AK4	1:65147549-65232145	1.73209	1.2586	1.84966	3.48891	2.21617	3.36623
ENSG00000162437	RAVER2	1:64745095-64966560	7.21556	6.70043	7.3925	7.03373	7.76312	7.78874
ENSG00000162434	JAK1	1:64833229-64966549	42.7857	43.2504	44.0335	57.1473	51.2211	51.8877
ENSG00000152760	TCTEX1D1	1:66752245-66782642	1.01958	0.401791	0.725359	1.79646	1.22666	0.533755
ENSG00000118473	SGIP1	1:66533383-66751139	5.31796	4.14613	3.9495	8.28602	7.98764	9.14107
ENSG00000116675	DNAJC6	1:65248219-65415871	4.13214	2.923	1.51173	2.90664	2.99793	2.39888
ENSG00000213625	LEPROT	1:65420587-65436007	8.46028	7.14896	6.73307	9.03392	9.07767	9.88211
ENSG00000116678	LEPR	1:65420652-65641559	117.941	135.154	131.81	140.776	125.115	220.152
ENSG00000203963	C1orf141	1:67092165-67231853	0	0	0	0	0	0.000893
ENSG00000162594	IL23R	1:67138907-67259979	0.150934	0.106022	0.074611	0.245945	0.094789	0.016765
ENSG00000152763	WDR78	1:66812885-66925231	2.59719	3.90941	3.9488	4.30866	5.46512	5.88232
ENSG00000198160	MIER1	1:66924895-66988619	14.3467	15.7197	11.4897	11.3833	13.5712	15.5938
ENSG00000116704	SLC35D1	1:66999350-67054148	9.2195	10.8048	7.29691	8.04482	7.61778	7.76347
ENSG00000116717	GADD45A	1:67685201-67688334	6.26338	7.57891	7.38164	8.49465	7.93126	6.66154
ENSG00000142864	SERBP1	1:67407810-67430415	43.1479	51.1865	46.0834	45.8987	49.8092	49.4175
ENSG00000024526	DEPDC1	1:68474152-68497221	0.353923	0.236249	0.192213	0.37505	0.341739	0.389857
ENSG00000033122	LRRC7	1:69568261-70151945	0.026517	0	0.032161	0.145098	0.139267	0.49096
ENSG00000066557	LRRC40	1:70144805-70205579	3.33975	4.19322	3.07784	4.69865	4.83672	5.07435
ENSG00000172380	GNG12	1:67701475-67833467	25.2368	27.5404	23.2431	38.1743	29.8996	32.6236
ENSG00000162595	DIRAS3	1:68045896-68051631	1.16811	1.29107	1.79084	2.55931	4.27221	4.92695
ENSG00000116729	WLS	1:68098473-68233120	103.584	79.5519	70.6885	48.4584	34.8402	40.9438
ENSG00000116754	SRSF11	1:70205682-70253052	34.015	34.856	37.5434	26.9001	35.2553	36.7365
ENSG00000118454	ANKRD13C	1:70258999-70354734	6.19934	5.52476	5.74821	7.08805	6.7886	7.88258
ENSG00000197568	HHLA3	1:70296232-70385339	2.08594	2.09299	1.31422	2.41479	1.88124	1.96795
ENSG00000116761	CTH	1:70411218-70439851	1.05304	1.22819	0.809975	1.07519	1.26492	1.22852
ENSG00000050628	PTGER3	1:70852353-71047808	2.21925	1.77252	2.22499	4.61498	3.28284	3.45396
ENSG00000132485	ZRANB2	1:71063291-71081289	33.616	31.6257	27.7695	28.9582	32.6481	32.2624
ENSG00000172260	NEGR1	1:71395943-72282539	0.82022	1.09223	0.655196	1.7735	1.56126	1.88375
ENSG00000178965	ERICH3	1:74568117-74673792	0.169715	0.062112	0.799459	0.286418	0.324285	0.573442
ENSG00000162620	LRRIQ3	1:74026015-74204512	0.324318	0.221284	0.570896	0.133842	0.31346	0.225365
ENSG00000254685	FPGT	1:74198212-74234086	2.50997	5.37607	5.86249	2.02907	4.07018	1.75511
ENSG00000259030	FPGT-TNNI3K	1:74198212-74544393	3.87807	2.53859	2.41983	2.52614	2.92379	4.15471
ENSG00000116783	TNNI3K	1:74235387-74544428	0.408313	0.661935	0.802733	0.909334	0.429992	0.984409
ENSG00000162621	LRRC53	1:74469878-74512614	0.008635	0	0.006609	0	0	0
ENSG00000162624	LHX8	1:75128434-75161533	0.017626	0.026347	0	0	0.30323	0.31494
ENSG00000137968	SLC44A5	1:75202131-75611116	0.01626	0.076907	0.167098	0.081613	0.361084	0.167002
ENSG00000116791	CRYZ	1:74705482-74733822	11.2505	12.479	8.50172	6.79954	14.0299	8.83006
ENSG00000162623	TYW3	1:74733152-74766678	9.26691	7.97635	7.26581	8.42183	10.334	9.25398
ENSG00000117054	ACADM	1:75724347-75801497	14.8483	16.067	17.2151	15.2359	21.0984	18.4385
ENSG00000137955	RABGGTB	1:75786197-75795086	15.6431	16.6402	16.6766	13.4807	12.9241	12.0729
ENSG00000057468	MSH4	1:75795949-75913242	0.022717	0.029184	0.016632	0.0246	0.026047	0.033163
ENSG00000184005	ST6GALNAC3	1:76074746-76634603	0.752937	0.816332	0.668915	1.17765	1.43211	2.16112
ENSG00000117069	ST6GALNAC5	1:76867480-77067546	9.32113	6.71062	3.16838	2.31669	1.22933	1.21793
ENSG00000142892	PIGK	1:77088989-77219430	9.43792	7.56382	10.1518	8.07146	5.61695	7.48257
ENSG00000154027	AK5	1:77282019-77559966	0.988563	0.710172	0.667783	0.829686	0.708969	1.60556
ENSG00000036549	AC118549.1	1:77562416-77683419	12.0013	10.6206	10.3719	11.7275	14.5046	11.8422
ENSG00000077254	USP33	1:77695987-77759852	25.9503	21.527	21.7401	23.5086	24.6834	23.4634
ENSG00000122420	PTGFR	1:78303884-78540701	2.57162	2.57024	3.3604	13.5871	5.829	17.1674
ENSG00000180488	MIGA1	1:77779624-77879539	9.1511	8.50573	7.78023	7.79029	7.66189	9.55848
ENSG00000162614	NEXN	1:77888513-77943895	0.237527	0.47122	0.161491	1.11068	1.31264	2.07929
ENSG00000162613	FUBP1	1:77934334-77979110	31.7392	33.551	30.2909	28.921	33.573	20.2395
ENSG00000162616	DNAJB4	1:77948295-78017964	8.95863	9.31814	8.17508	19.531	7.99923	14.4966
ENSG00000137960	GIPC2	1:77979542-78139228	0.729897	0.669089	0.776097	1.88637	1.68033	2.50426
ENSG00000137959	IFI44L	1:78619922-78646145	5.71876	5.00489	8.93018	10.7243	7.23496	14.0453
ENSG00000137965	IFI44	1:78649796-78664078	18.488	14.4225	15.3538	17.102	15.8821	23.1717
ENSG00000162618	ADGRL4	1:78889764-79282124	4.98287	5.62151	5.34403	12.9856	12.0388	17.5494
ENSG00000203943	SAMD13	1:84298366-84389957	0.95652	1.11548	1.05777	1.08359	1.21841	0.802255
ENSG00000137976	DNASE2B	1:84398532-84415018	0.067344	0	0.022045	0.356119	0.339419	0.154391
ENSG00000142875	PRKACB	1:84078062-84238498	7.23949	5.98294	7.19911	11.1935	11.9853	10.2814
ENSG00000117133	RPF1	1:84479259-84498352	9.73418	11.2789	9.50313	10.3246	11.7386	11.2045
ENSG00000174021	GNG5	1:84498325-84506581	10.0666	14.6413	12.8499	14.9464	15.0059	13.6193
ENSG00000117151	CTBS	1:84498325-84583297	6.46388	6.05387	6.88272	7.77261	6.90338	8.40586
ENSG00000122432	SPATA1	1:84506300-84566194	0.170082	0.478152	0.317954	0.281143	0.347156	0.174128
ENSG00000117155	SSX2IP	1:84643707-84690803	3.84102	3.64682	4.23932	3.44599	3.73085	3.9983
ENSG00000153898	MCOLN2	1:84925583-84997113	1.34065	0.95729	1.50796	1.77403	1.2389	1.31773
ENSG00000162643	WDR63	1:84999147-85133138	1.34164	1.12739	1.41237	2.37538	2.68666	1.50679
ENSG00000055732	MCOLN3	1:85018082-85048500	5.89711	4.64389	4.51511	9.64651	5.20439	6.51455
ENSG00000097096	SYDE2	1:85156889-85201016	2.7518	2.09183	2.70378	2.40772	3.32674	2.55557
ENSG00000162642	C1orf52	1:85249953-85259672	3.47796	3.48418	2.80566	4.36349	3.64469	2.9682
ENSG00000142871	CCN1	1:85580761-85583950	10.0762	56.4917	32.5401	13.5204	9.40789	3.97724
ENSG00000142867	BCL10	1:85265776-85276632	8.61828	7.99754	6.59743	6.93746	7.5534	6.13553
ENSG00000153904	DDAH1	1:85318481-85578363	5.743	3.546	1.94306	4.21005	4.5232	2.9254
ENSG00000117174	ZNHIT6	1:85649417-85708433	4.10733	4.00129	3.6405	3.5248	5.13747	5.07933
ENSG00000171502	COL24A1	1:85729233-86156943	0.293294	0.223224	0.427619	2.59482	1.63983	1.11359
ENSG00000122417	ODF2L	1:86344230-86396342	13.9223	11.6406	10.1226	15.3843	15.643	16.1999
ENSG00000137975	CLCA2	1:86424171-86456553	21.2774	28.7512	8.58922	25.3522	25.3145	28.1819
ENSG00000016602	CLCA4	1:86547078-86580754	13.8387	17.1933	6.62634	13.2801	9.26648	10.4859
ENSG00000097033	SH3GLB1	1:86704570-86748184	22.5835	23.1702	21.8738	26.3014	23.4721	25.5625
ENSG00000183291	SELENOF	1:86855991-86914424	12.8942	13.8796	19.0996	8.09159	41.4679	8.34484
ENSG00000153936	HS2ST1	1:86914635-87109982	7.31635	7.38835	7.60776	7.09221	7.20852	6.75356
ENSG00000267561	AC093155.3	1:86993009-87169204	0.128948	0.408751	0.060762	0.362163	0.286891	0.06591
ENSG00000143013	LMO4	1:87328880-87348923	72.4123	55.7347	71.1322	30.0247	35.6406	25.8301
ENSG00000065243	PKN2	1:88684222-88836255	15.319	14.7749	11.907	13.1572	17.1097	18.6264
ENSG00000137947	GTF2B	1:88852633-88891944	13.7055	14.8788	11.4507	8.94026	12.6806	11.9641
ENSG00000183347	GBP6	1:89364058-89386461	0.761159	1.60127	0.71439	1.34903	1.36003	2.53225
ENSG00000137944	KYAT3	1:88935773-88992953	10.0897	7.57581	12.3012	10.5617	9.64288	12.6441
ENSG00000213516	RBMXL1	1:88979456-88992960	1.89725	1.63474	2.3134	2.11237	1.85077	2.225
ENSG00000117228	GBP1	1:89052319-89065230	9.18728	15.7004	10.3179	15.0913	12.0185	10.5489
ENSG00000213512	GBP7	1:89131742-89176009	0.013598	0	0	0.007364	0.013166	0
ENSG00000162654	GBP4	1:89181144-89198942	7.45581	6.64534	6.63803	8.2142	7.78955	9.47574
ENSG00000154451	GBP5	1:89258950-89272804	2.60059	2.77201	1.65254	3.76713	3.3663	2.6549
ENSG00000197147	LRRC8B	1:89524836-89597864	3.90194	3.62183	4.1347	3.77299	4.01268	3.84787
ENSG00000171488	LRRC8C	1:89633072-89769903	3.79561	3.46476	3.51913	7.09598	6.29968	7.7542
ENSG00000171492	LRRC8D	1:89821014-89936611	9.26419	18.6276	20.9027	14.0493	8.20339	9.34867
ENSG00000162664	ZNF326	1:89989997-90035533	16.2391	16.4854	15.0066	11.062	11.2021	13.4868
ENSG00000162669	HFM1	1:91260766-91404856	0.423825	0.213669	0.233876	0.50818	0.331492	0.712383
ENSG00000097046	CDC7	1:91500851-91525764	2.42438	2.49837	3.21572	2.73221	3.18579	3.40521
ENSG00000122482	ZNF644	1:90915298-91022272	25.911	17.0878	20.6045	27.9229	27.3943	19.837
ENSG00000172031	EPHX4	1:92029985-92063538	0.048347	0.031248	0.105525	0.228127	0.17522	0.276759
ENSG00000230667	SETSIP	1:92074533-92075441	0.153598	0.518047	0.679663	0.4128	0.197943	0.235477
ENSG00000069702	TGFBR3	1:91680343-91906335	20.0144	21.2833	17.5573	29.1113	25.885	21.5258
ENSG00000162676	GFI1	1:92473043-92486925	1.45582	1.12325	1.04494	0.913764	0.969265	0.352214
ENSG00000189195	BTBD8	1:92080305-92184725	3.53166	2.80387	3.02883	2.61027	2.72294	3.10412
ENSG00000203910	C1orf146	1:92217915-92245813	0	0	0	0	0	0
ENSG00000174842	GLMN	1:92246402-92298987	4.77654	4.27656	3.47507	4.83984	4.57741	4.19611
ENSG00000122484	RPAP2	1:92299059-92402056	4.85036	4.00233	3.61452	5.14753	5.8129	5.16974
ENSG00000067208	EVI5	1:92508696-92792404	11.8283	11.7692	11.5811	15.7451	14.0352	14.5453
ENSG00000143033	MTF2	1:93079235-93139079	5.33867	4.55549	6.57658	5.11772	4.95343	5.54751
ENSG00000154511	DIPK1A	1:92829619-92961522	8.41306	6.11689	8.40498	5.59049	6.10348	5.78174
ENSG00000122406	RPL5	1:92832013-92841924	186.133	181.785	176.44	144.024	184.957	165.463
ENSG00000117500	TMED5	1:93149742-93180516	4.29425	6.86973	5.06084	5.23792	9.29821	4.78666
ENSG00000117505	DR1	1:93345907-93369493	8.86675	8.61078	7.88373	9.73272	8.79932	9.20694
ENSG00000067334	DNTTIP2	1:93866284-93879918	6.53328	4.57336	6.90643	3.6059	7.02649	4.39348
ENSG00000023909	GCLM	1:93885199-93909456	2.05501	2.56949	3.73549	3.02028	3.28794	3.32061
ENSG00000198691	ABCA4	1:93992834-94121148	0.09478	0.201237	0.328997	0.257476	0.142147	0.282596
ENSG00000137942	FNBP1L	1:93448131-93554661	11.4019	11.497	10.9856	11.2458	12.7448	13.6063
ENSG00000117528	ABCD3	1:94418389-94518666	24.2661	25.6672	27.2787	24.4353	23.5822	20.855
ENSG00000117525	F3	1:94529173-94541759	185.777	167.557	175.928	129.116	141.227	104.423
ENSG00000172339	ALG14	1:94974405-95072951	0.831598	0.824068	0.687302	1.00906	1.31187	0.833782
ENSG00000152078	TMEM56	1:95117355-95197607	0.539824	0.565313	0.801916	0.78532	0.994456	0.90811
ENSG00000271092	TMEM56-RWDD3	1:95117355-95247225	1.12845	1.10821	1.2e-05	0.018046	0.54301	1.21113
ENSG00000122481	RWDD3	1:95234210-95247225	7.64159	7.18076	8.22155	7.61623	8.1268	6.88526
ENSG00000143036	SLC44A3	1:94820342-94895246	8.72424	8.80699	9.24525	7.50026	7.93498	5.32846
ENSG00000117519	CNN3	1:94896949-94927223	33.7859	36.1181	35.6523	65.2384	51.4907	58.3306
ENSG00000117569	PTBP2	1:96721665-96823738	8.50853	6.08047	3.57199	6.88594	9.72007	6.94238
ENSG00000188641	DPYD	1:97077743-98049863	12.7817	11.3413	12.7538	15.1774	11.1588	13.7563
ENSG00000162627	SNX7	1:98661701-98760500	14.0665	11.1611	9.91081	19.1046	14.7411	11.5435
ENSG00000099260	PALMD	1:99646113-99694541	3.27321	5.32817	5.00195	8.85277	11.5259	16.0078
ENSG00000156869	FRRS1	1:99708632-99766631	10.2598	8.50461	5.70424	8.1005	5.96265	5.62041
ENSG00000162688	AGL	1:99850361-99924023	9.64239	12.6861	9.16053	10.7133	16.5917	15.2649
ENSG00000181656	GPR88	1:100538139-100542021	0	0.060914	0.040057	0.08985	0.053957	0.046476
ENSG00000079335	CDC14A	1:100345001-100520277	5.27568	3.31202	4.9056	6.87088	5.52681	8.15322
ENSG00000162692	VCAM1	1:100719742-100739045	1.77483	1.75201	1.85319	5.92662	4.70859	6.54817
ENSG00000117620	SLC35A3	1:99969351-100035634	13.3687	10.9452	8.50719	10.8749	7.0823	11.7147
ENSG00000283761	AC118553.2	1:99970011-100083321	1.72405	0.874128	0.849977	1.96448	10.6018	10.3129
ENSG00000156875	MFSD14A	1:100038095-100083377	14.9704	18.5374	11.9904	17.1322	5.0029	6.57587
ENSG00000156876	SASS6	1:100083563-100132955	1.61477	1.54188	1.43599	1.66026	2.26638	1.77866
ENSG00000122435	TRMT13	1:100133150-100150498	7.56852	6.73456	5.56921	6	6.55234	6.85111
ENSG00000122477	LRRC39	1:100148449-100178273	0.292775	0.258757	0.259188	0.293768	0.792876	0.47899
ENSG00000137992	DBT	1:100186919-100249834	5.2586	4.83158	4.63467	4.59138	4.66877	4.30162
ENSG00000137996	RTCA	1:100258738-100299808	2.52267	2.18079	2.31285	3.32683	2.93802	4.11473
ENSG00000170989	S1PR1	1:101236865-101243713	5.71195	5.67346	5.52597	7.08477	6.96382	20.9755
ENSG00000118733	OLFM3	1:101802574-101997030	0.010237	0	0	0.151365	0	0.00831
ENSG00000060718	COL11A1	1:102876467-103108872	0.060134	0.018068	0.00378	8.57107	0.198496	0.059072
ENSG00000162694	EXTL2	1:100872372-100895179	7.16098	5.47998	5.60261	5.87199	5.58948	5.68931
ENSG00000162695	SLC30A7	1:100877878-100981757	3.07247	3.01495	2.68825	3.35763	2.68295	2.88226
ENSG00000117543	DPH5	1:100987100-101026088	9.34302	7.03992	6.86374	7.57906	7.46784	7.222
ENSG00000237763	AMY1A	1:103655290-103664554	0	0	0	0	0.07559	0.014235
ENSG00000174876	AMY1B	1:103687415-103696680	0.058923	0.015939	0	0	0	0.036317
ENSG00000187733	AMY1C	1:103750406-103758690	0.122486	0.152993	0.097261	0.013612	0.062564	0
ENSG00000185946	RNPC3	1:103525691-103555239	12.612	11.4105	7.52561	11.3299	14.5881	16.1435
ENSG00000240038	AMY2B	1:103553815-103579534	16.5773	15.2405	11.6715	13.8047	16.3054	17.6492
ENSG00000243480	AMY2A	1:103616811-103625780	0	0	0.099061	0	0	0.274937
ENSG00000198890	PRMT6	1:107056679-107067636	13.6087	14.1041	9.61591	8.16556	8.62746	8.10502
ENSG00000162631	NTNG1	1:107140007-107483458	39.0066	29.4397	8.57432	11.1274	4.26688	2.93438
ENSG00000196427	NBPF4	1:108223341-108244081	0.109243	0.397275	0	0.235248	0.046181	0.02177
ENSG00000186086	NBPF6	1:108450282-108471002	0	0.01687	0.022434	0.069688	0.051073	0.030247
ENSG00000134215	VAV3	1:107571161-107965180	97.7102	112.32	74.8122	76.9815	50.4008	28.7855
ENSG00000085491	SLC25A24	1:108134043-108200849	11.9405	13.5723	11.4547	9.89913	14.5031	12.9074
ENSG00000162639	HENMT1	1:108648290-108661526	1.57565	1.88138	1.85005	2.02737	2.17054	1.65069
ENSG00000162636	FAM102B	1:108560089-108644900	10.4746	9.95518	13.4857	11.5871	7.7907	9.49229
ENSG00000143107	FNDC7	1:108712908-108742742	0.041497	0	0	0.015835	0	0.01316
ENSG00000134186	PRPF38B	1:108692310-108702928	7.49397	8.757	7.0186	7.23565	7.30427	6.64119
ENSG00000116266	STXBP3	1:108746674-108809523	28.6574	27.1452	29.158	31.4171	28.3198	34.2396
ENSG00000162641	AKNAD1	1:108815898-108963484	0.553714	0.854701	0.154823	0.509926	0.052727	0.47537
ENSG00000121957	GPSM2	1:108875350-108934545	4.60754	4.21763	3.8522	5.49773	5.5155	6.34815
ENSG00000121940	CLCC1	1:108929508-108963457	7.06069	7.12158	6.90495	6.7065	7.84347	7.07572
ENSG00000085433	WDR47	1:108970214-109042113	5.20777	5.84845	5.60476	6.55614	5.98659	6.67262
ENSG00000197780	TAF13	1:109062230-109076002	4.20285	14.8851	8.23817	17.705	3.14979	3.98795
ENSG00000215717	TMEM167B	1:109089803-109096934	18.637	17.2343	15.1153	15.482	14.4923	15.0997
ENSG00000179902	C1orf194	1:109105951-109113857	0.021538	0	0	0	0	0
ENSG00000116299	KIAA1324	1:109113679-109206781	0.237941	0.202617	0.114713	0.385625	0.887919	0.314949
ENSG00000031698	SARS	1:109213918-109238182	33.8357	35.5876	34.4115	33.7306	32.3732	31.7502
ENSG00000143028	SYPL2	1:109466546-109482134	0.160096	0.121447	0.157894	0.342845	0.296867	0.458579
ENSG00000143106	PSMA5	1:109399042-109426448	10.266	9.80685	11.4045	9.89034	8.85429	8.60057
ENSG00000162650	ATXN7L2	1:109483479-109492804	1.4792	2.28936	1.55035	1.28717	1.89659	1.52319
ENSG00000174151	CYB561D1	1:109494052-109502932	8.09258	1.56316	4.77336	4.57515	1.24517	1.52829
ENSG00000181754	AMIGO1	1:109504178-109509738	2.90571	3.83798	4.18353	2.13772	2.78365	2.39985
ENSG00000143126	CELSR2	1:109249539-109275751	16.5411	20.6559	14.2194	13.0323	12.4256	11.534
ENSG00000134222	PSRC1	1:109279556-109283186	0.902487	1.15537	0.62188	0.947895	0.739009	0.679193
ENSG00000221986	MYBPHL	1:109292365-109307011	0.03874	0.08921	0.10118	0	0.046845	0.052768
ENSG00000134243	SORT1	1:109309568-109397918	18.9604	18.5078	17.1112	18.5864	17.967	17.5161
ENSG00000156097	GPR61	1:109539872-109548406	0.062091	0.046313	0.06799	0.013151	0.031943	0.053558
ENSG00000065135	GNAI3	1:109548615-109618324	2.84074	2.61357	2.69237	3.65347	2.95101	3.20926
ENSG00000134183	GNAT2	1:109603267-109619929	0.023144	0.043775	0.09862	0.061555	0.038192	0.026935
ENSG00000116337	AMPD2	1:109616104-109632053	5.44731	6.94581	10.0478	9.06925	7.27031	9.82917
ENSG00000184371	CSF1	1:109910242-109930992	6.2197	7.25739	7.80026	12.1284	9.91791	14.7306
ENSG00000168765	GSTM4	1:109656099-109674836	5.10353	6.55747	4.31547	5.50309	8.60569	5.38662
ENSG00000213366	GSTM2	1:109668022-109709551	10.4489	14.1964	9.4006	8.10284	14.4882	13.4069
ENSG00000134184	GSTM1	1:109687814-109709039	0.554825	8.66508	0.815737	0.985662	11.7439	0.007982
ENSG00000134201	GSTM5	1:109711780-109775428	1.46559	2.71592	1.42046	2.75087	6.04131	2.78901
ENSG00000134202	GSTM3	1:109733932-109741038	5.03575	3.81603	3.82325	7.73712	6.11798	8.64805
ENSG00000198758	EPS8L3	1:109750080-109764027	0.198271	0.144214	0.090618	0.324378	0.057548	0.034909
ENSG00000168710	AHCYL1	1:109984765-110023742	23.2219	18.4866	18.8711	18.8825	26.2566	17.9651
ENSG00000197106	SLC6A17	1:110150494-110202202	0.515464	0.436777	0.398959	1.27825	0.835478	0.829498
ENSG00000143093	STRIP1	1:110031577-110074641	14.6024	14.3906	14.8625	12.986	11.4095	12.9205
ENSG00000156150	ALX3	1:110059870-110072524	1.47612	1.06759	1.50686	1.45579	1.29898	2.11637
ENSG00000186150	UBL4B	1:110112468-110113945	1.10946	0.098836	0.093706	2.84299	1.59547	2.49184
ENSG00000116396	KCNC4	1:110211343-110283100	2.83055	3.53813	3.72532	3.0641	4.89036	5.44041
ENSG00000143125	PROK1	1:110451149-110457358	0	0.039114	0.040166	0	0	0.047184
ENSG00000177301	KCNA2	1:110519837-110631474	0.619832	0.264618	0.450054	0.474558	0.608099	0.356924
ENSG00000177272	KCNA3	1:110672465-110674940	4.61758	2.28205	3.62955	2.08108	5.58854	1.53552
ENSG00000162775	RBM15	1:110338506-110346681	0.808492	1.25832	0.788531	7.29066	9.38066	9.18387
ENSG00000168679	SLC16A4	1:110362851-110391082	32.0567	23.2122	26.428	21.2736	22.637	15.8325
ENSG00000134248	LAMTOR5	1:110401249-110407942	20.7502	24.2278	26.1175	17.5316	17.2746	12.2704
ENSG00000143119	CD53	1:110871188-110899922	7.53692	6.40112	6.81327	10.8753	14.3065	7.82338
ENSG00000121931	LRIF1	1:110947190-110963965	7.92364	9.58243	6.95631	5.1033	6.06984	4.90667
ENSG00000173947	PIFO	1:111346600-111353013	0.441028	0.300041	0.965403	1.50591	0.73603	0.665131
ENSG00000156171	DRAM2	1:111117333-111140216	8.93804	7.68501	7.51278	11.4544	10.1228	10.6502
ENSG00000134255	CEPT1	1:111139627-111185709	8.48374	7.60985	7.47648	7.61719	8.33952	6.84252
ENSG00000162777	DENND2D	1:111185969-111204535	21.1668	19.4715	20.6136	20.1639	21.9526	15.0649
ENSG00000064886	CHI3L2	1:111191846-111243440	0.523374	0.535768	1.27737	1.69617	1.77132	0.941796
ENSG00000085465	OVGP1	1:111414314-111427777	1.34928	1.65433	1.95522	1.88057	1.44043	2.15543
ENSG00000116455	WDR77	1:111439890-111449256	6.59111	6.27358	8.49126	7.56105	8.1202	7.16111
ENSG00000116459	ATP5PB	1:111448864-111462773	50.5011	26.3987	51.7678	56.1026	44.7958	44.8901
ENSG00000143110	C1orf162	1:111466999-111478512	1.91686	1.51524	1.48911	3.89194	3.02348	4.12324
ENSG00000171385	KCND3	1:111770662-111989155	0.30775	0.356961	0.384068	1.54468	1.00264	0.922593
ENSG00000121933	TMIGD3	1:111483048-111563962	0.189201	0.2616	0.178901	0.351475	0.267316	0.252838
ENSG00000282608	ADORA3	1:111499429-111503760	0.641903	0.768124	1.03409	1.18076	0.901834	0.690687
ENSG00000116473	RAP1A	1:111542218-111716691	11.0791	11.8894	12.7047	15.9097	14.4241	16.25
ENSG00000197852	INKA2	1:111617855-111755824	3.02496	4.17544	3.85286	3.74853	2.2273	5.02176
ENSG00000064703	DDX20	1:111755245-111768000	1.83167	2.61153	3.07719	2.16114	2.76751	2.51275
ENSG00000184599	TAFA3	1:112720419-112727235	0.077977	0.047406	0.043498	0	0.033352	0
ENSG00000155380	SLC16A1	1:112911847-112957013	2.56789	3.41707	2.44364	3.70632	2.0325	2.24692
ENSG00000198799	LRIG2	1:113073198-113132260	11.6135	7.76676	7.47824	9.86166	11.0232	11.5196
ENSG00000143079	CTTNBP2NL	1:112396214-112463456	12.5877	13.8777	11.3985	14.1371	13.6936	15.1509
ENSG00000134245	WNT2B	1:112466541-112530165	2.54858	2.18313	5.39261	5.9645	2.7255	7.6921
ENSG00000007341	ST7L	1:112474266-112671417	5.89669	5.95959	6.11709	5.85273	5.3671	8.64856
ENSG00000116489	CAPZA1	1:112619805-112671616	65.5568	62.892	58.6156	73.1771	62.3378	58.7717
ENSG00000155363	MOV10	1:112673141-112710558	16.3207	16.9465	17.6198	14.2714	14.4706	17.5105
ENSG00000155366	RHOC	1:112701106-112707434	31.1205	36.5505	34.1799	44.9759	43.4403	40.6847
ENSG00000271810	AL603832.3	1:112702614-112711433	0.050218	0.050228	0.046725	0.025324	0.037477	0.066332
ENSG00000155367	PPM1J	1:112709994-112715477	1.37883	1.76863	1.41211	1.0998	1.23081	1.22233
ENSG00000081026	MAGI3	1:113390515-113685923	17.1643	14.8566	10.3677	15.1431	16.3777	13.0816
ENSG00000116793	PHTF1	1:113696831-113759489	5.85365	4.42451	4.5555	5.77666	6.13329	6.49768
ENSG00000134207	SYT6	1:114089291-114153919	0.049955	0.027067	0.074706	0.036057	0.083444	0.111622
XLOC_004740	XLOC_004740	1:114290220-114309910	0.177439	0.365004	0.398689	0.10891	0.10289	0.092303
ENSG00000081019	RSBN1	1:113761832-113813147	3.51489	8.15	8.20439	3.71898	3.8624	3.64959
ENSG00000134242	PTPN22	1:113813811-113871753	2.56547	1.9595	1.6588	4.05455	3.87544	2.4833
ENSG00000188761	BCL2L15	1:113876816-113887581	2.21264	2.49839	2.27766	1.77005	2.42881	1.26399
ENSG00000134262	AP4B1	1:113894194-113905201	9.08166	8.06407	6.99951	6.79109	9.62289	8.37467
ENSG00000118655	DCLRE1B	1:113905213-113914086	1.37281	1.10385	2.33284	2.69981	2.00879	2.3862
ENSG00000163349	HIPK1	1:113929324-113977869	26.1207	26.5079	28.6849	23.9144	25.9293	26.6281
ENSG00000116774	OLFML3	1:113979391-114035572	14.508	14.7429	16.4537	25.2178	19.823	23.8479
ENSG00000197323	TRIM33	1:114392790-114511203	15.2608	15.6364	14.2731	14.7573	16.964	17.0586
ENSG00000116748	AMPD1	1:114673090-114695618	3.40159	1.12833	2.89941	0.707454	1.90619	0.418204
ENSG00000116752	BCAS2	1:114567557-114581629	19.0617	21.721	18.5974	14.6403	16.876	15.5336
ENSG00000175984	DENND2C	1:114582848-114670769	6.77244	7.14979	5.76666	7.47814	6.05225	6.19029
ENSG00000198765	SYCP1	1:114854863-114995370	0.026931	0	0	0	0.018162	0.007318
ENSG00000134198	TSPAN2	1:115048011-115089503	1.16243	1.31606	2.08711	3.86573	4.10418	7.35074
ENSG00000052723	SIKE1	1:114769479-114780685	12.606	10.877	10.8407	11.6805	13.2029	11.5692
ENSG00000134259	NGF	1:115285918-115338236	0.345542	0.351213	0.378963	0.932187	0.5608	0.674205
ENSG00000118729	CASQ2	1:115700007-115768781	0.723931	0.708133	1.2184	1.87309	2.06721	3.59788
ENSG00000173218	VANGL1	1:115641970-115698224	3.92075	4.26064	5.57178	4.82374	3.30592	6.09818
ENSG00000173212	MAB21L3	1:116111755-116135240	0.838029	1.44399	0.503211	0.664981	0.594197	0.368837
ENSG00000213281	NRAS	1:114704469-114716771	9.17693	8.721	10.5009	12.1163	11.1227	11.7425
ENSG00000009307	CSDE1	1:114716913-114758676	125.402	131.675	121.982	127.942	131.536	125.29
ENSG00000116815	CD58	1:116499687-116571039	11.2488	13.7179	12.5478	17.1619	14.6448	15.5087
ENSG00000116824	CD2	1:116754430-116769229	5.48459	5.31073	4.61568	6.26354	5.95568	2.89994
ENSG00000143061	IGSF3	1:116574399-116667755	9.48182	12.2608	7.77068	9.25002	6.85581	8.39051
ENSG00000163399	ATP1A1	1:116372668-116410261	154.388	174.973	176.828	142.576	141.284	127.477
ENSG00000134258	VTCN1	1:117143587-117210960	5.72478	5.98036	13.9408	9.22845	9.16268	6.11409
ENSG00000134247	PTGFRN	1:116909916-116990353	26.7171	28.0818	24.826	28.5054	20.6617	23.4316
ENSG00000134256	CD101	1:117001750-117036476	1.34235	1.15388	0.963482	1.75927	1.39365	0.883444
ENSG00000116830	TTF2	1:117060326-117107453	3.53715	3.59495	2.18887	3.34511	2.84145	2.47678
ENSG00000134253	TRIM45	1:117111060-117122587	1.92962	2.11185	2.44922	1.56837	1.82009	2.17627
ENSG00000198162	MAN1A2	1:117367449-117528872	18.2269	26.4702	19.4884	17.1187	18.2133	16.2912
ENSG00000183508	TENT5C	1:117606048-117628389	28.0262	15.2306	56.0019	12.4696	31.0533	17.5175
ENSG00000196505	GDAP2	1:117863485-117929621	9.01927	7.22969	8.26008	9.63544	9.29041	9.02742
ENSG00000065183	WDR3	1:117929720-117966543	3.6037	3.60321	4.35089	5.18849	3.51719	3.3275
ENSG00000155761	SPAG17	1:117952364-118185223	0.191697	0.32952	0.274442	0.78082	0.297084	0.273566
ENSG00000116882	HAO2	1:119368779-119394130	0.177594	0.050073	0.035856	0.083827	0.066635	0.031386
ENSG00000203859	HSD3B2	1:119414931-119423035	0.018689	0.034086	0.01569	0.018148	0.105049	0.091021
ENSG00000143067	ZNF697	1:119619377-119648266	1.65315	1.47811	1.74579	2.09557	1.79511	1.73173
ENSG00000092607	TBX15	1:118883046-118989556	1.51168	1.52889	1.41459	2.15725	2.82421	3.49232
ENSG00000116874	WARS2	1:119031216-119140671	5.80362	5.33365	4.43666	6.03104	5.16147	6.05835
ENSG00000134240	HMGCS2	1:119747996-119768905	1.16898	0.663966	0.355139	0.902102	1.05269	0.708973
ENSG00000092621	PHGDH	1:119648411-119744226	9.95728	10.6856	14.546	7.45732	10.1861	10.589
ENSG00000134249	ADAM30	1:119893533-119896495	0	0	0	0	0	0
ENSG00000134250	NOTCH2	1:119911553-120100779	67.4156	62.2184	65.3604	56.6179	41.4919	43.7177
ENSG00000265808	SEC22B	1:120150898-120176515	15.3527	11.9312	12.2016	13.1476	13.2102	12.2641
ENSG00000273136	NBPF26	1:120723946-120842621	15.3101	17.0756	15.218	14.0462	18.003	20.317
ENSG00000286106	AC253572.1	1:120723946-120793874	2.44367	5.80766	4.95898	2.53266	4.65271	6.04982
ENSG00000198019	FCGR1B	1:121087345-121096310	0.078183	0.200041	0.039703	0.469569	0.398772	0.773429
ENSG00000188610	FAM72B	1:121167646-121185539	0.342969	0.358591	0.190926	0.797891	0.5404	0.603769
ENSG00000171943	SRGAP2C	1:121184810-121392822	7.87859	5.83315	4.27783	7.29983	5.36323	6.66003
ENSG00000273213	HIST2H3PS2	1:143894544-143905966	11.1363	5.27794	3.8166	6.50296	3.9554	4.23928
ENSG00000263513	FAM72C	1:143955364-144068675	0.752272	0.465996	0.39666	0.9518	0.385929	0.58501
ENSG00000271567	PPIAL4E	1:144372875-144373659	0.021177	0	0	0	0.022587	0.007581
ENSG00000266338	NBPF15	1:144421290-144461674	10.5077	5.20792	7.3818	7.26117	8.60807	10.2537
ENSG00000279782	PPIAL4F	1:144592868-144593527	0	0	0	0	0.023817	0
ENSG00000196369	SRGAP2B	1:144887265-145095528	8.53084	6.94361	4.94998	10.7489	4.5158	6.51512
ENSG00000215784	FAM72D	1:144891880-145112696	0.157409	0.267882	0.338358	0.633015	0.173895	0.448464
ENSG00000256374	PPIAL4D	1:145241630-145242124	0	0	0	0	0	0
ENSG00000270339	PPIAL4H	1:146344131-146344790	0.212556	0	0.121298	0.201415	0.157428	0.301707
ENSG00000162825	NBPF20	1:145289900-145425585	3.20434	2.99937	3.10725	4.45111	3.34213	3.80042
ENSG00000117262	GPR89A	1:145607988-145683893	5.41528	5.04516	3.85912	4.34202	6.64344	5.07375
ENSG00000174827	PDZK1	1:145670852-145708148	0.876641	0.43724	0.500632	0.164911	0.118134	0.142532
ENSG00000265491	RNF115	1:145700977-145825898	5.59267	5.86352	5.7039	7.29746	8.97066	8.00232
ENSG00000117281	CD160	1:145719471-145739288	0.244346	0.214861	0.173433	0.304539	0.086353	0.158367
ENSG00000186141	POLR3C	1:145824088-145844402	7.86984	8.32555	7.20595	7.31023	10.2354	7.92402
ENSG00000186364	NUDT17	1:145845630-145848954	0.460942	0.977844	0.872421	0.810768	0.851136	1.01075
ENSG00000131788	PIAS3	1:145848522-145859836	20.7915	20.0543	22.8493	20.1151	23.7046	23.9792
ENSG00000198483	ANKRD35	1:145866560-145885866	3.86021	4.11302	4.51298	5.27304	5.188	6.75752
ENSG00000143127	ITGA10	1:145891208-145910111	0.427288	0.587488	0.788666	1.15795	1.54621	2.36411
ENSG00000131779	PEX11B	1:145911350-145918717	6.52627	7.05072	13.1222	5.6961	2.28759	2.36444
ENSG00000265241	RBM8A	1:145911350-145927678	19.333	20.3294	20.7572	17.381	18.9649	18.675
ENSG00000280778	AC243547.3	1:145921951-145977811	0.76869	0.936851	0.73318	0.543334	0.702021	0.713661
ENSG00000271601	LIX1L	1:145933423-145958017	8.9907	8.78051	8.87283	14.4769	14.4772	16.306
ENSG00000272031	ANKRD34A	1:145959441-145964575	0.397581	0.444307	0.686795	0.319667	0.483999	0.523273
ENSG00000121851	POLR3GL	1:145964690-145978848	6.3888	7.51649	7.99746	5.83258	7.5873	7.55806
ENSG00000265972	TXNIP	1:145992435-145996600	542.662	522.245	422.499	246.133	296.255	443.634
ENSG00000168509	HJV	1:146017468-146036746	0.015674	0	0	0	0	0
ENSG00000271425	NBPF10	1:146064699-146229026	6.39492	6.51106	5.55248	6.39638	6.08619	4.89585
ENSG00000264343	NOTCH2NLA	1:146146203-146229026	17.2257	11.475	16.2366	6.23446	9.55391	14.1766
ENSG00000116128	BCL9	1:147541501-147626216	8.20354	10.0408	9.28574	7.43236	8.52947	7.7812
ENSG00000131791	PRKAB2	1:147155106-147172630	5.56308	4.082	3.72813	5.52256	4.46657	5.33532
ENSG00000131781	FMO5	1:147175351-147243050	4.97021	6.22984	4.23955	3.94349	4.26181	3.88874
ENSG00000131778	CHD1L	1:147242654-147295765	10.7723	8.66447	8.654	11.0268	8.20767	8.13049
ENSG00000162836	ACP6	1:147629652-147670524	3.90564	4.88571	4.31969	3.37561	5.92894	5.13268
ENSG00000265107	GJA5	1:147756199-147773362	1.58634	1.13151	0.831713	6.54115	2.79273	4.06055
ENSG00000188092	GPR89B	1:147928393-147993521	6.55903	7.02154	6.33846	6.80922	6.55618	6.88514
ENSG00000263956	NBPF11	1:148100315-148152322	5.85389	5.62442	2.82568	3.12295	4.16962	2.71601
ENSG00000236334	PPIAL4G	1:148479824-148483679	0.000245	0.003152	0	0.011367	0.02272	0.012853
ENSG00000270629	NBPF14	1:148531385-148712489	6.27927	7.12383	7.2433	8.83551	7.61267	7.39479
ENSG00000286019	AC239811.1	1:148607040-148679779	4.36519	5.79568	6.27774	4.44053	4.96434	4.53798
ENSG00000177144	NUDT4B	1:148743795-148752322	11.7573	10.7914	14.3689	12.2216	15.5561	14.2262
ENSG00000178104	PDE4DIP	1:148808181-149048286	10.5225	9.89214	11.7952	19.7917	13.1586	13.8777
ENSG00000269713	NBPF9	1:149054027-149103561	5.36501	4.79775	4.63551	6.17741	6.67315	7.35848
ENSG00000286219	AC242843.1	1:149390614-149468030	7.72318	9.55591	7.04587	7.71757	7.22306	7.49066
ENSG00000286185	AC242842.3	1:149390614-149556361	6.65411	3.28412	5.01301	6.38245	3.44984	5.22271
ENSG00000271383	NBPF19	1:149475338-149556361	2.65745	2.32765	2.2169	2.9883	2.58952	2.67822
ENSG00000263464	PPIAL4C	1:149583865-149584464	0.095246	0	0.026499	0.127721	0.247924	0.03013
ENSG00000159164	SV2A	1:149903318-149917844	0.972543	1.23873	0.931947	1.39397	1.0233	1.89318
ENSG00000143368	SF3B4	1:149923317-149927803	16.0589	19.9894	17.4995	16.2851	18.9693	19.2749
ENSG00000014914	MTMR11	1:149928651-149936879	3.13265	3.38502	2.81579	5.58686	4.86654	5.38786
ENSG00000150337	FCGR1A	1:149782671-149792518	0.035666	0.349642	0.184456	1.61298	0.538851	0.632535
ENSG00000203814	HIST2H2BF	1:149782689-149887390	15.0102	13.7219	9.41596	14.2629	6.74723	8.66643
ENSG00000270882	HIST2H4A	1:149811820-149886668	46.211	46.8038	24.3945	29.663	44.7535	15.0294
ENSG00000183598	HIST2H3D	1:149813271-149813681	16.6276	18.557	12.5775	11.2094	14.0483	15.1794
ENSG00000203811	HIST2H3C	1:149839538-149841193	3.24847	2.05288	2.14428	2.79189	4.84716	2.5846
ENSG00000203812	HIST2H2AA3	1:149842188-149842736	72.2916	62.4685	54.4952	56.2227	63.1717	51.5506
ENSG00000272196	HIST2H2AA4	1:149851061-149851624	70.3189	60.9001	52.9934	54.5945	61.731	50.1248
ENSG00000203852	HIST2H3A	1:149852619-149854274	3.16962	1.96824	2.03841	2.75868	4.75797	2.50147
ENSG00000184678	HIST2H2BE	1:149884459-149886652	10.243	11.6753	6.6767	9.69027	15.229	17.6881
ENSG00000184260	HIST2H2AC	1:149886975-149887364	187.79	188.086	126.901	165.565	223.728	201.695
ENSG00000184270	HIST2H2AB	1:149887484-149888013	17.3152	22.597	13.9172	16.1432	22.1432	18.9007
ENSG00000178096	BOLA1	1:149887890-149900798	5.71879	3.94013	4.28444	4.25108	3.48804	3.43606
ENSG00000264522	OTUD7B	1:149937812-150010726	7.31528	7.69144	7.47228	7.5478	7.23615	7.4623
ENSG00000143401	ANP32E	1:150218417-150236156	12.2505	12.5264	10.986	12.165	14.4586	15.2007
ENSG00000136631	VPS45	1:150067279-150145329	15.8963	17.145	13.4868	15.5464	16.415	14.8939
ENSG00000159208	CIART	1:150282543-150287093	0.041264	0.329107	0.332364	0.127433	0.433093	0.758796
ENSG00000266472	MRPS21	1:150293508-150310225	17.1043	15.7713	14.5522	13.8252	13.8654	12.5767
ENSG00000118298	CA14	1:150257251-150265078	0.972958	0.56958	0.47315	1.11919	0.732501	0.535575
ENSG00000117362	APH1A	1:150265399-150282277	22.463	20.3833	25.9941	19.9745	21.1719	19.1811
ENSG00000118292	C1orf54	1:150265407-150281603	1.91629	2.25333	2.00695	3.08407	2.66589	2.70533
ENSG00000117360	PRPF3	1:150321479-150353233	19.9744	22.9363	17.6173	22.1353	23.4257	25.4503
ENSG00000163125	RPRD2	1:150363091-150476566	17.7512	20.0898	17.6668	18.0946	20.4873	20.2168
ENSG00000143374	TARS2	1:150487364-150507609	7.64945	7.21867	6.19222	7.33895	8.32226	7.37819
ENSG00000143369	ECM1	1:150508062-150513789	6.98192	9.25822	7.46803	15.665	9.98955	11.7294
ENSG00000143382	ADAMTSL4	1:150549369-150560937	6.33774	6.47196	9.31447	13.8423	5.97464	10.8165
ENSG00000143384	MCL1	1:150560202-150579738	68.7931	121.922	110.673	72.669	57.6819	76.7876
ENSG00000143457	GOLPH3L	1:150646230-150697154	22.4392	22.1264	20.5318	19.9976	19.0631	17.2981
ENSG00000143452	HORMAD1	1:150698060-150720895	0.276833	0.30945	0.060311	0.402464	0.371902	0.350219
ENSG00000163131	CTSS	1:150730188-150765792	47.7452	54.8732	45.9071	37.7664	52.6513	27.5278
ENSG00000143387	CTSK	1:150796208-150808260	24.5696	24.4771	27.4351	67.7296	51.3456	62.1934
ENSG00000143437	ARNT	1:150809713-150876708	16.1097	16.0448	17.6278	20.3598	16.9812	26.1304
ENSG00000283324	CTXND2	1:150887136-150913292	0	0	0	0	0	0
ENSG00000143379	SETDB1	1:150926263-150964744	13.8401	11.9734	11.1488	11.0534	12.8049	14.3902
ENSG00000143418	CERS2	1:150960583-150975004	35.9337	33.137	38.0539	32.1606	36.6907	33.2674
ENSG00000143412	ANXA9	1:150982249-150995634	0.883906	1.59019	0.794088	1.67432	0.907131	0.453506
ENSG00000143409	MINDY1	1:150996086-151008375	8.24818	11.2544	9.30301	8.40492	9.51348	9.04073
ENSG00000143363	PRUNE1	1:151008420-151035713	3.37903	4.3713	4.4804	4.38308	4.53087	3.37457
ENSG00000143434	SEMA6C	1:151131685-151146664	5.86479	4.51457	4.52287	4.05607	2.55383	5.05014
ENSG00000163141	BNIPL	1:151036321-151047720	8.20839	15.9117	9.58915	11.2303	9.81039	11.4746
ENSG00000143443	C1orf56	1:151047740-151051986	1.12715	1.50504	1.34842	1.88674	2.36811	1.83629
ENSG00000197622	CDC42SE1	1:151050971-151070325	39.0048	45.4176	41.419	34.2284	28.3927	29.7519
ENSG00000213190	MLLT11	1:151057758-151068497	0.972358	1.40923	0.506421	1.11555	0.986086	0.599772
ENSG00000143458	GABPB2	1:151070578-151125542	6.10142	5.48593	6.0716	6.05328	4.77851	6.36041
ENSG00000163156	SCNM1	1:151149978-151170297	4.62328	4.51241	3.45478	4.35757	8.43995	6.33588
ENSG00000163154	TNFAIP8L2	1:151156649-151159749	1.53216	1.08477	0.988197	2.73063	1.57755	1.5376
ENSG00000163155	LYSMD1	1:151159748-151165948	3.92586	3.65586	3.41035	3.73281	4.5724	3.47448
ENSG00000163159	VPS72	1:151169846-151195321	26.1006	20.0171	20.5818	22.1289	10.2564	6.36001
ENSG00000163157	TMOD4	1:151169986-151176284	0.325759	1.02373	0.981833	0.056494	0.189585	1.88924
ENSG00000143398	PIP5K1A	1:151197949-151249536	17.6603	17.105	15.3996	16.995	20.467	21.0866
ENSG00000159352	PSMD4	1:151254703-151267479	34.4656	34.0344	33.0158	31.8183	31.2639	29.6738
ENSG00000143373	ZNF687	1:151281618-151292176	6.27096	9.88926	10.3515	7.49239	7.61152	5.58378
ENSG00000143393	PI4KB	1:151291797-151327715	14.4944	16.6736	14.9202	13.9026	17.0947	18.9249
ENSG00000143390	RFX5	1:151340640-151347357	14.14	15.3713	18.6141	16.1212	15.3234	17.5834
ENSG00000143416	SELENBP1	1:151364304-151372707	39.0069	54.7514	55.9077	25.6971	42.0125	32.5292
ENSG00000143375	CGN	1:151510510-151538692	10.0804	9.63959	10.5201	6.42391	6.84513	5.80159
ENSG00000159377	PSMB4	1:151399560-151401937	58.9964	59.9182	61.1466	66.9639	59.854	56.3673
ENSG00000143442	POGZ	1:151402724-151473357	22.9729	19.4425	21.3646	20.1453	23.6019	33.4328
ENSG00000143367	TUFT1	1:151540305-151583583	11.322	16.0258	8.43024	10.706	12.3835	10.5585
ENSG00000143376	SNX27	1:151612006-151699091	10.6065	9.31181	13.9095	10.844	11.0491	11.7482
ENSG00000159409	CELF3	1:151702404-151716814	0	0.040087	0	0	0	0.008333
ENSG00000178796	RIIAD1	1:151710433-151729805	0	0.107009	0	0	0.134004	0
ENSG00000143450	OAZ3	1:151755541-151771334	0.81685	1.15434	1.03572	1.1915	0.757741	0.952382
ENSG00000143436	MRPL9	1:151759647-151763496	7.97252	8.67519	6.72993	7.99977	8.46058	9.15707
ENSG00000182134	TDRKH	1:151770107-151791416	2.96934	2.66554	2.62079	2.67211	3.3142	2.80297
ENSG00000213171	LINGO4	1:151800264-151806154	0.044127	0.159324	0.266393	0.071756	0.135764	0.094287
ENSG00000143365	RORC	1:151806071-151831845	4.0129	5.61077	6.65802	3.15366	6.74036	4.34133
ENSG00000225556	C2CD4D	1:151837819-151840557	0.458148	0.503584	0.644734	0.497972	0.388097	0.23329
ENSG00000196407	THEM5	1:151847101-151853712	0.110706	0.17665	0.218062	0.051519	0.048254	0.168571
ENSG00000159445	THEM4	1:151870866-151909637	2.43585	2.16777	2.18138	2.71295	2.11453	2.20833
ENSG00000197747	S100A10	1:151982915-151993859	129.526	131.52	143.297	220.279	140.744	181.219
ENSG00000159450	TCHH	1:152106317-152115454	0.166731	0.242578	0.159668	0.14079	0.120604	0.134143
ENSG00000203786	KPRP	1:152759561-152762052	0.160461	0.121818	0.054821	0.019477	0.037763	0.010854
ENSG00000163216	SPRR2D	1:153039732-153041931	0.041653	0	0	1.89236	0.078662	0
ENSG00000163209	SPRR3	1:152985231-153032900	0.135319	0.510513	0.36152	22.0618	3.44231	4.81606
ENSG00000169469	SPRR1B	1:153031203-153032900	0.535275	0.14711	0.192078	8.35497	4.11474	1.02559
ENSG00000241794	SPRR2A	1:153056120-153057512	0.736613	0.992119	0.122453	30.0538	4.28026	0.881927
ENSG00000203785	SPRR2E	1:153056120-153106184	0.048154	0	0.050399	0.865716	0.498914	0.013029
ENSG00000196805	SPRR2B	1:153070224-153070840	0.053167	0.04925	0.010806	0.243434	0.10887	0.025086
ENSG00000163218	PGLYRP4	1:153330120-153348841	2.86591	3.70778	2.29	1.96287	1.2	1.90186
ENSG00000215853	RPTN	1:152153595-152159228	0.143037	0.059515	0.007838	1.40374	0.237569	0.072897
ENSG00000197915	HRNR	1:152212076-152224193	0.322218	0.418974	0.372539	0.305225	0.314435	0.239301
ENSG00000143631	FLG	1:152302175-152325203	0.096096	0.142755	0.100648	0.111546	0.080073	0.033931
ENSG00000143536	CRNN	1:152409243-152414263	0.034455	0	0.014659	0.203863	0.115702	0.042475
ENSG00000186207	LCE5A	1:152510803-152512177	0	0	0	0.037625	0.036556	0.031452
ENSG00000143556	S100A7	1:153457744-153460651	0.568661	0.137958	0	3.54269	0.841278	0.099139
ENSG00000143546	S100A8	1:153357759-153391073	133.915	255.072	55.5098	597.612	212.344	101.31
ENSG00000163220	S100A9	1:153357854-153361023	963.179	996.832	574.754	1411.73	857.454	611.898
ENSG00000163221	S100A12	1:153373711-153375621	0.274594	0.528805	0.451262	1.25114	0.668733	0.513655
ENSG00000169418	NPR1	1:153678688-153693992	1.23791	1.73834	1.66932	3.56128	2.49472	4.57622
ENSG00000143553	SNAPIN	1:153658654-153661830	7.69668	8.84154	8.88079	7.55326	7.39966	9.14638
ENSG00000143621	ILF2	1:153661788-153671028	28.2124	37.0526	36.329	37.304	37.3867	38.5127
ENSG00000197956	S100A6	1:153534599-153536244	970.868	1018.37	891.639	882.142	521.506	609.921
ENSG00000196420	S100A5	1:153537147-153541765	0.232499	0.250039	0.153561	0.22062	0.094786	0.365974
ENSG00000196154	S100A4	1:153543613-153550136	697.517	543.219	717.961	475.756	320.371	331.311
ENSG00000188015	S100A3	1:153547329-153551734	0.302674	0.438401	0.94095	2.29909	1.12629	1.48205
ENSG00000196754	S100A2	1:153561108-153567890	10.7781	16.8573	14.234	52.2652	13.4227	6.58995
ENSG00000188643	S100A16	1:153606886-153613145	40.7987	30.6331	51.436	33.5522	37.0395	32.4122
ENSG00000189334	S100A14	1:153614255-153616986	64.6734	60.0242	66.3973	84.2163	68.508	67.0585
ENSG00000189171	S100A13	1:153618787-153631360	15.1184	5.23919	24.1183	19.3783	12.6045	19.8074
ENSG00000160678	S100A1	1:153618810-153632039	1.64516	1.39905	1.44342	0.994172	1.03564	1.49971
ENSG00000160679	CHTOP	1:153632481-153646306	11.3167	12.8474	12.809	9.21715	10.8882	10.7153
ENSG00000143624	INTS3	1:153728050-153774808	21.9055	22.7022	19.5753	19.148	20.164	19.855
ENSG00000143554	SLC27A3	1:153774354-153780157	3.18165	3.65366	4.64343	5.68776	4.79729	7.49327
ENSG00000143614	GATAD2B	1:153789030-153923360	11.1734	12.4813	11.7042	12.1263	14.1189	16.3212
ENSG00000198837	DENND4B	1:153929501-153946718	10.8571	11.7174	10.6092	15.2653	14.3745	13.5127
ENSG00000160741	CRTC2	1:153947669-153958615	6.25733	9.98635	7.49769	7.32569	10.6903	11.1608
ENSG00000143570	SLC39A1	1:153959099-153968184	28.0303	27.3522	6.9224	35.0182	28.207	28.4161
ENSG00000143578	CREB3L4	1:153967534-153974361	3.6544	5.82484	4.3198	3.91417	3.88175	3.66316
ENSG00000143543	JTB	1:153974269-153977674	21.8117	17.0907	22.6592	29.602	18.3488	16.4291
ENSG00000143545	RAB13	1:153981617-153986358	15.5791	17.6839	18.6258	23.6858	26.2713	28.7136
ENSG00000143575	HAX1	1:154272511-154275875	22.559	29.4104	19.1212	20.9603	27.6566	20.1503
ENSG00000143515	ATP8B2	1:154325553-154351304	7.54705	6.56509	8.50814	14.5804	10.7928	13.3927
ENSG00000177954	RPS27	1:153990762-153992155	184.981	233.758	200.98	122.424	182.807	173.571
ENSG00000143552	NUP210L	1:153992685-154155116	0.04672	0.028169	0.032513	0.113625	0.072081	0.127226
ENSG00000143549	TPM3	1:154155304-154194648	14.4016	18.4336	19.9514	22.727	23.8288	21.2883
ENSG00000163263	C1orf189	1:154199085-154206333	0.051536	0.086766	0.078039	0.061514	0.181232	0.05511
ENSG00000143612	C1orf43	1:154206696-154220637	33.2888	33.0766	30.4442	34.3866	28.8927	29.8933
ENSG00000143569	UBAP2L	1:154206808-154271510	26.1548	29.4627	30.1744	31.7297	33.4357	34.5196
ENSG00000160712	IL6R	1:154405193-154469450	5.58188	7.90141	6.5596	6.60751	7.0079	7.2146
ENSG00000169291	SHE	1:154437821-154502412	4.77369	3.75416	3.90378	9.64662	9.04026	13.4974
ENSG00000163239	TDRD10	1:154483557-154548147	0.867133	0.544599	0.810647	1.23244	0.925453	1.74786
ENSG00000160714	UBE2Q1	1:154548577-154559028	14.8905	15.9123	14.6908	14.3177	14.7148	13.6798
ENSG00000160716	CHRNB2	1:154567781-154580026	0.061775	0.036256	0.052451	0.121222	0.100813	0.071184
ENSG00000160710	ADAR	1:154582057-154628013	42.2146	40.2076	29.7577	31.834	30.6142	30.7346
ENSG00000160688	FLAD1	1:154983338-154993111	6.30864	7.36996	7.23225	6.57985	6.17799	7.29186
ENSG00000163352	LENEP	1:154993586-154994315	0.346032	0.144318	0.210685	0.061298	0.089887	0.10446
ENSG00000143603	KCNN3	1:154697455-154870281	2.37153	1.37567	1.96306	2.8147	3.08185	4.17568
ENSG00000163344	PMVK	1:154924740-154936719	18.4601	21.7192	21.6646	18.6704	17.6528	16.3748
ENSG00000163346	PBXIP1	1:154944076-154956123	33.6596	30.6385	40.0266	24.6331	29.5339	25.4699
ENSG00000173207	CKS1B	1:154956978-154979251	5.14714	5.27214	2.66658	2.72804	3.86991	3.70947
ENSG00000163348	PYGO2	1:154957026-154963853	14.0444	16.2414	15.1785	11.7222	12.4429	11.4955
ENSG00000160691	SHC1	1:154962298-154974395	17.2611	23.5477	22.1583	24.1936	40.415	21.7037
ENSG00000160685	ZBTB7B	1:155002630-155018522	11.9773	16.9746	38.0535	10.1992	15.8164	9.18221
ENSG00000163354	DCST2	1:155007660-155033781	2.05756	2.48896	2.22391	1.39874	0.981943	1.87938
ENSG00000163357	DCST1	1:155033732-155050930	0.103232	0.209551	0.178995	0.156128	0.094506	0.479061
ENSG00000143537	ADAM15	1:155050566-155062775	29.73	29.0557	31.7153	30.6315	25.985	35.8099
ENSG00000243364	EFNA4	1:155063737-155069553	4.11577	5.06856	4.76326	4.08749	4.07104	3.45986
ENSG00000251246	AL691442.1	1:155063748-155086807	0	0	0	0	0	0
ENSG00000143590	EFNA3	1:155078837-155087538	1.89956	2.27562	1.84247	2.95134	2.92024	2.83972
ENSG00000169242	EFNA1	1:155127876-155134899	34.8884	30.5152	31.1735	27.531	15.1792	24.7071
ENSG00000169241	SLC50A1	1:155135344-155138857	10.4804	13.3769	14.0049	13.468	14.2556	12.9705
ENSG00000179085	DPM3	1:155139891-155140595	22.6467	25.7026	22.4562	24.5808	32.7454	26.5562
ENSG00000163463	KRTCAP2	1:155169408-155173475	32.952	37.0636	39.2685	47.92	35.7305	35.8287
ENSG00000273088	AL713999.1	1:155169409-155187272	0	0	0	0	0	0
ENSG00000185499	MUC1	1:155185824-155192916	22.1361	24.6021	29.8052	22.8255	26.301	16.6617
ENSG00000169231	THBS3	1:155195588-155209051	11.8324	10.7212	12.4338	13.6764	9.36566	16.9638
ENSG00000173171	MTX1	1:155208699-155213824	4.88621	5.62045	5.77907	4.60267	2.80152	3.82517
ENSG00000177628	GBA	1:155234452-155244699	11.9591	13.9777	11.7845	13.9893	14.5853	12.853
ENSG00000116521	SCAMP3	1:155255979-155262430	21.9932	17.5006	17.6981	14.3019	13.6316	14.0896
ENSG00000176444	CLK2	1:155262868-155278491	11.7252	14.3221	11.0026	9.5955	13.2526	13.0709
ENSG00000143630	HCN3	1:155277463-155290109	0.851392	1.15878	1.0988	1.12066	1.20424	1.45287
ENSG00000143627	PKLR	1:155289293-155301438	0	0	0	0.031858	0	0
ENSG00000160752	FDPS	1:155308748-155320666	18.0584	21.1568	20.4394	17.8717	20.6629	18.6216
ENSG00000160753	RUSC1	1:155320894-155331114	9.11936	10.2974	9.43543	9.8694	9.50082	11.1031
ENSG00000254726	MEX3A	1:156072013-156082465	0.480394	0.544113	0.607094	0.910765	0.884331	0.609286
ENSG00000132698	RAB25	1:156061160-156070504	48.3577	52.4084	37.4659	44.3712	34.3645	31.1807
ENSG00000173080	RXFP4	1:155941710-155942949	0.080619	0	0.090244	0.052189	0.025353	0.02305
ENSG00000116584	ARHGEF2	1:155946851-156007070	29.1176	28.5756	37.7469	33.4555	27.0672	30.561
ENSG00000163479	SSR2	1:156009048-156020951	29.9929	25.0904	27.6811	32.8102	37.7483	31.7986
ENSG00000160803	UBQLN4	1:156035299-156053798	10.4779	12.2288	11.8178	13.36	11.9213	11.3706
ENSG00000116586	LAMTOR2	1:156054752-156058510	15.8463	15.3126	13.9398	15.2272	12.2533	12.3248
ENSG00000116539	ASH1L	1:155335268-155562807	24.0481	20.4951	22.8662	22.5412	21.9158	22.1087
ENSG00000125459	MSTO1	1:155610205-155614967	5.25474	6.15951	6.27688	6.95286	5.82344	6.21731
ENSG00000163374	YY1AP1	1:155659443-155689000	19.3307	20.359	23.0991	22.5912	21.5807	24.981
ENSG00000132676	DAP3	1:155668689-155739010	20.7479	26.656	23.4436	17.9676	23.99	26.5983
ENSG00000132718	SYT11	1:155859567-155885199	2.13296	1.61404	2.10398	5.07804	4.28001	5.6403
ENSG00000143622	RIT1	1:155897808-155911404	11.6653	12.1514	11.0794	13.4977	11.2767	12.3672
ENSG00000132680	KHDC4	1:155913045-155934413	17.2092	14.8066	12.9104	13.3976	17.2223	16.724
ENSG00000189030	VHLL	1:156298624-156299299	0.080513	0.058138	0.323485	0.029517	0.083091	0.097099
ENSG00000125462	C1orf61	1:156404250-156430701	0.00698	0.084847	0.039939	0.011636	0.014268	0.004347
ENSG00000163468	CCT3	1:156308968-156367873	34.5165	34.6977	35.0992	35.6997	35.8746	27.7646
ENSG00000163467	TSACC	1:156308988-156346995	2.24818	2.12497	2.58527	1.41212	1.47905	1.44288
ENSG00000160789	LMNA	1:156082573-156140089	59.6346	124.666	95.4708	77.7599	67.1201	81.2253
ENSG00000196189	SEMA4A	1:156147366-156191908	9.96063	11.424	11.6632	8.26982	10.7928	9.42751
ENSG00000160785	SLC25A44	1:156193932-156212796	4.84454	5.26123	7.92173	6.30956	7.92776	5.66474
ENSG00000260238	PMF1-BGLAP	1:156203815-156243332	5.91682	7.54027	5.11085	6.92657	8.99745	8.44334
ENSG00000160783	PMF1	1:156212993-156240042	13.2463	12.9886	8.55165	11.104	12.956	16.2617
ENSG00000242252	BGLAP	1:156242184-156243317	0.795628	0.610177	0.546612	0.442796	0.194988	0.352048
ENSG00000160781	PAQR6	1:156243320-156248117	0.632222	1.02978	0.722635	0.383022	1.12048	0.782991
ENSG00000163472	TMEM79	1:156249186-156294463	6.77111	6.30104	7.33741	8.94178	6.18838	5.90271
ENSG00000198952	SMG5	1:156249224-156282825	16.8955	16.1581	15.7952	16.3501	15.7906	14.9191
ENSG00000198715	GLMP	1:156290089-156295689	6.68858	9.21889	10.0775	13.0274	11.6972	11.3436
ENSG00000187862	TTC24	1:156579727-156586770	0.051205	0.101311	0.033766	0.156966	0.522493	0.05339
ENSG00000183856	IQGAP3	1:156525405-156572604	0.538105	0.325986	0.376681	0.627628	0.713828	0.818163
ENSG00000116604	MEF2D	1:156463727-156500779	15.4776	15.0102	14.5145	14.3256	16.0786	16.6033
ENSG00000132702	HAPLN2	1:156619331-156625725	0	0.031952	0.044612	0	0	0.082425
ENSG00000132692	BCAN	1:156641390-156659532	2.74856	1.51735	0.644965	3.61583	2.29684	1.11724
ENSG00000163382	NAXE	1:156591762-156594299	18.0561	17.7673	18.091	17.7422	22.6676	17.5649
ENSG00000160818	GPATCH4	1:156594487-156601496	4.13595	5.00777	5.10092	4.08203	3.73624	3.68747
ENSG00000132688	NES	1:156668763-156677407	4.81959	4.18257	4.81227	9.15722	7.95296	12.5524
ENSG00000143320	CRABP2	1:156699606-156705816	14.4369	14.4212	23.6048	35.164	35.4431	42.0304
ENSG00000027869	SH2D2A	1:156806243-156816862	1.46815	1.38769	1.02605	1.85457	1.68692	1.46088
ENSG00000198400	NTRK1	1:156815640-156881850	0.05378	0.030261	0.074397	0.124167	0.054095	0.084327
ENSG00000027644	INSRR	1:156840063-156859117	0.02456	0.005844	0.061094	0.037335	0.026009	0.026082
ENSG00000160838	LRRC71	1:156920632-156933094	0	0.024348	0.016051	0.006743	0	0
ENSG00000187800	PEAR1	1:156893698-156916434	2.54149	3.42877	2.50988	3.07984	3.47472	5.93943
ENSG00000143319	ISG20L2	1:156721891-156728799	6.80333	11.1219	8.67028	7.81371	8.84658	9.57326
ENSG00000143303	RRNAD1	1:156728442-156736960	10.5051	8.28368	10.4954	6.87675	6.05344	6.93707
ENSG00000143314	MRPL24	1:156737303-156741590	14.4783	17.8304	13.4595	13.2655	15.497	12.2614
ENSG00000143294	PRCC	1:156742109-156800815	21.1656	21.9189	22.4494	17.5484	24.4866	24.0401
ENSG00000253831	ETV3L	1:157092043-157099808	0	0.01537	0	0	0	0
ENSG00000132694	ARHGEF11	1:156934840-157045370	14.2144	15.4978	14.09	16.7942	15.521	16.1904
ENSG00000117036	ETV3	1:157121191-157138474	17.6969	26.5063	30.8929	16.9098	16.7196	17.2289
ENSG00000163518	FCRL4	1:157573747-157598085	0.007962	0	0.046675	0.00482	0.320868	0
ENSG00000160856	FCRL3	1:157674321-157700769	0.16838	0.165819	0.120516	0.15948	1.69561	0.094939
ENSG00000143297	FCRL5	1:157513377-157552515	4.26823	1.84472	2.99867	0.760553	5.97997	0.140302
ENSG00000132704	FCRL2	1:157745733-157777226	0.377859	0.117459	0.657478	0.111116	1.73297	0.081249
ENSG00000073754	CD5L	1:157830911-157898256	0.143791	0.018116	0	0	0.014216	0
ENSG00000158473	CD1D	1:158179947-158184896	0.438561	0.439887	0.614884	0.87106	0.634378	0.647958
ENSG00000158485	CD1B	1:158327951-158331531	0.056596	0	0	0.284463	0.125549	0.085146
ENSG00000183853	KIRREL1	1:157993273-158100262	6.08747	6.26734	5.26116	12.8535	9.18963	11.6647
ENSG00000158477	CD1A	1:158254424-158258269	0.37217	0.470426	0.19657	1.31562	0.732709	0.614616
ENSG00000158481	CD1C	1:158289923-158294774	1.66933	0.486216	0.600027	3.77405	1.06448	1.38104
ENSG00000158488	CD1E	1:158353696-158357553	0.992211	0.345404	0.862475	2.27894	1.46975	0.912091
ENSG00000198967	OR10Z1	1:158605268-158612514	0	0	0	0	0.004972	0
ENSG00000163554	SPTA1	1:158610706-158686715	0.129706	0.015714	0.187947	0.070604	0.034027	0.100679
ENSG00000163563	MNDA	1:158831351-158849506	3.00227	3.17484	3.57567	8.01597	8.30496	13.5357
ENSG00000163564	PYHIN1	1:158930796-158977054	1.51424	1.29555	1.42479	3.19246	3.16321	1.96414
ENSG00000163568	AIM2	1:159062484-159147096	0.335121	0.309886	0.18397	0.776598	1.86245	0.754648
ENSG00000162706	CADM3	1:159171609-159203313	4.3498	4.43466	4.02402	17.0892	6.9129	10.5209
ENSG00000213088	ACKR1	1:159203307-159206500	11.2018	17.1069	16.5123	48.3108	41.0135	55.1797
ENSG00000179639	FCER1A	1:159289714-159308224	12.7801	7.32786	5.60969	23.3894	8.7171	9.3487
ENSG00000163565	IFI16	1:158999968-159055155	91.3209	79.6515	121.424	106.701	127.053	120.067
ENSG00000158716	DUSP23	1:159780932-159782543	15.592	23.2921	21.0863	24.7703	26.4242	20.5263
ENSG00000181036	FCRL6	1:159800511-159816257	0.449845	0.595313	0.539879	0.522869	0.412357	0.858798
ENSG00000158714	SLAMF8	1:159826811-159837553	0.763409	0.548116	0.769399	2.52858	2.17697	0.97471
ENSG00000243284	VSIG8	1:159854316-159862657	0.003483	0.008357	0.003796	0.00439	0.010194	0.004563
ENSG00000213085	CFAP45	1:159872364-159900165	0.35163	0.37096	0.585472	0.309391	0.284564	1.06347
ENSG00000162723	SLAMF9	1:159951492-159954237	0.029256	0.039028	0	0.106789	0.055111	0.09558
ENSG00000158710	TAGLN2	1:159918107-159925732	194.669	221.37	272.554	202.277	175.273	207.216
ENSG00000085552	IGSF9	1:159927039-159945613	9.24935	11.4501	6.97053	6.18636	6.27185	6.08754
ENSG00000162728	KCNJ9	1:160081538-160090563	0.046043	0.028927	0.019973	0.042352	0.037408	0.038559
ENSG00000177807	KCNJ10	1:159998651-160070160	0.053286	0.041645	0.05373	0.031062	0.0598	0.041089
ENSG00000143315	PIGM	1:160024953-160031991	4.32515	3.8083	3.79099	3.8662	3.91203	3.77702
ENSG00000162729	IGSF8	1:160091340-160098943	15.2762	12.8931	12.4995	10.649	8.67633	10.4791
ENSG00000132681	ATP1A4	1:160151570-160186977	0.249693	0.067557	0.020132	0.072574	0.072519	0.029923
ENSG00000018625	ATP1A2	1:160115759-160143591	12.594	7.75853	12.9147	5.57842	5.16195	10.477
ENSG00000143318	CASQ1	1:160190575-160201886	0.017743	0.048542	0.072993	0.077246	0.092974	0.115225
ENSG00000162734	PEA15	1:160205337-160215376	31.4354	40.6975	32.3816	64.9076	58.9227	64.2384
ENSG00000258465	AL139011.2	1:160215715-160285130	3.1039	3.14798	3.00831	3.00293	3.52246	5.05931
ENSG00000132716	DCAF8	1:160215715-160262531	33.5545	35.2253	32.0805	33.8095	38.7207	40.0248
ENSG00000162735	PEX19	1:160276812-160286348	16.3767	21.091	13.9693	19.6501	19.7094	17.6484
ENSG00000171786	NHLH1	1:160367071-160372846	0.108129	0.083228	0.083479	0.09332	0.107561	0.021157
ENSG00000162739	SLAMF6	1:160485030-160523262	1.20676	1.35066	0.989166	1.73703	2.16046	0.825121
ENSG00000066294	CD84	1:160541095-160579516	2.72718	2.39081	2.6366	6.60811	4.6749	4.21016
ENSG00000122218	COPA	1:160288594-160343273	35.4994	32.7805	37.8011	41.4837	32.2763	32.0712
ENSG00000162736	NCSTN	1:160343316-160358952	27.7885	28.3697	34.3865	26.8474	39.1322	32.2742
ENSG00000117090	SLAMF1	1:160608106-160647295	2.29992	0.716992	0.851072	1.18825	1.62283	0.262126
ENSG00000117091	CD48	1:160678746-160711831	5.99946	3.99767	3.85034	6.21911	9.85835	4.39407
ENSG00000026751	SLAMF7	1:160739057-160754821	9.43088	6.5029	9.12592	5.57821	15.7569	4.0109
ENSG00000122224	LY9	1:160796074-160828261	1.76073	0.943655	1.23509	1.19431	2.72659	0.648325
ENSG00000122223	CD244	1:160830160-160862887	1.13048	0.6983	0.506465	0.975402	0.916052	0.359039
ENSG00000158769	F11R	1:160995211-161021343	44.8578	49.2381	42.0082	38.9426	24.3464	30.9225
ENSG00000215845	TSTD1	1:161037631-161038977	32.906	29.9065	37.8761	18.7852	20.2927	16.4919
ENSG00000158773	USF1	1:161039251-161045977	21.886	18.4967	21.1981	14.7027	13.5898	23.2304
ENSG00000186517	ARHGAP30	1:161046946-161069970	4.34406	4.42139	4.21734	6.31367	4.75425	4.66375
ENSG00000143217	NECTIN4	1:161070998-161089558	29.1052	34.1802	25.9299	21.6962	16.4521	16.9679
ENSG00000162755	KLHDC9	1:161071048-161100346	1.80112	1.76704	2.94027	1.35429	1.75014	1.39815
ENSG00000143256	PFDN2	1:161100556-161118055	8.86316	12.8524	10.8306	7.89601	10.6604	8.85315
ENSG00000158793	NIT1	1:161118086-161125445	12.9324	11.8996	11.8206	10.6246	10.4381	11.5717
ENSG00000158796	DEDD	1:161120974-161132688	9.68029	7.54226	7.5387	8.07005	7.7872	9.99853
ENSG00000143222	UFC1	1:161152776-161158856	32.7743	31.7743	32.6686	29.2865	33.1872	31.8471
ENSG00000143258	USP21	1:161159450-161165723	10.1396	10.7109	11.013	10.4639	11.4172	14.4949
ENSG00000143224	PPOX	1:161166056-161178013	5.28263	6.29708	5.77698	4.80424	5.46697	5.90069
ENSG00000158850	B4GALT3	1:161171310-161177968	5.38194	8.3044	6.02926	7.15421	6.543	5.4315
ENSG00000158874	APOA2	1:161222292-161223631	0.035201	0	0.102326	0	0.033914	0
ENSG00000158882	TOMM40L	1:161225939-161230746	1.08318	2.67243	2.01297	2.13164	2.25377	1.75474
ENSG00000143257	NR1I3	1:161229666-161238302	0.11663	0.139568	0.075	0.033221	0.054187	0.009849
ENSG00000158859	ADAMTS4	1:161184302-161218963	1.11982	1.57053	1.37488	2.9498	1.14632	1.37452
ENSG00000158864	NDUFS2	1:161197104-161214395	16.9167	16.4001	21.1623	16.801	16.3624	15.3676
ENSG00000158869	FCER1G	1:161215234-161220699	4.72652	6.43372	5.54048	13.459	18.5993	13.805
ENSG00000248485	PCP4L1	1:161258745-161285450	11.3596	26.9115	3.04256	7.75866	9.0419	4.47055
ENSG00000158887	MPZ	1:161304735-161309968	5.9011	3.54337	3.12477	6.43192	6.91574	8.09608
ENSG00000143252	SDHC	1:161314257-161375340	9.94507	6.1523	9.27935	10.1237	9.70631	10.7424
ENSG00000188931	CFAP126	1:161364731-161367874	0.162789	0.08833	0.514555	0	0.112118	0.227061
ENSG00000132185	FCRLA	1:161706972-161714352	0.384277	0.22015	0.256062	0.520427	2.31063	0.340094
ENSG00000162746	FCRLB	1:161721563-161728143	0.324271	0.363813	0.40027	0.278222	0.380666	0.255977
ENSG00000081721	DUSP12	1:161749758-161757238	7.89556	6.80813	6.68376	8.05137	7.84647	8.50698
ENSG00000143226	FCGR2A	1:161505430-161600242	5.69281	9.67644	10.9018	14.8104	13.5236	16.9951
ENSG00000173110	HSPA6	1:161524540-161526894	1.14326	1.41407	1.63259	2.16697	1.30791	1.90968
ENSG00000244682	FCGR2C	1:161530961-161613783	7.70911	7.76191	9.50061	12.3284	8.90411	9.48986
ENSG00000203747	FCGR3A	1:161541759-161550737	4.81753	3.80003	7.6632	6.82672	6.02559	5.75151
ENSG00000162747	FCGR3B	1:161623196-161631963	0	1.75865	0.559183	1.068	5.02358	2.03397
ENSG00000162745	OLFML2B	1:161983192-162023854	6.14531	6.20454	9.50977	21.6804	12.3157	18.2958
ENSG00000118217	ATF6	1:161766320-161964070	15.0699	16.1102	15.5927	15.0581	15.3941	14.7625
ENSG00000198574	SH2D1B	1:162395268-162412138	0.0804	0.109942	0.212708	0.230118	0.205539	0.30497
ENSG00000198929	NOS1AP	1:162069691-162370475	3.3867	2.89377	2.96731	2.66598	4.05245	2.5717
ENSG00000254706	AL512785.2	1:162365407-162383531	3.04192	3.26967	3.79247	2.48057	3.09002	2.01506
ENSG00000171722	SPATA46	1:162367391-162384077	0.016738	0.141819	0.222015	0.018911	0.015516	0
ENSG00000239887	C1orf226	1:162378841-162386812	4.20873	4.22941	3.87059	3.51484	4.3412	3.55367
ENSG00000152332	UHMK1	1:162497251-162529631	23.5507	23.07	23.2148	12.2903	19.0092	13.6722
ENSG00000132196	HSD17B7	1:162790702-162812817	5.83676	5.25234	4.14397	3.59365	4.52093	5.45062
ENSG00000117143	UAP1	1:162561506-162599842	36.6989	34.3177	40.7807	30.4542	31.636	29.8967
ENSG00000162733	DDR2	1:162631373-162787405	8.43895	3.77434	4.00284	11.9667	11.1627	13.4882
ENSG00000117152	RGS4	1:163068775-163076802	0.722097	0.9687	1.02597	1.44816	1.0379	1.2512
ENSG00000143248	RGS5	1:163111121-163321894	41.8075	29.7219	41.0827	50.1207	57.507	98.2444
ENSG00000143228	NUF2	1:163266576-163355764	0.743862	0.625391	0.72423	0.773722	0.87168	1.15801
ENSG00000162761	LMX1A	1:165201867-165356715	0.401215	0.153306	0.379001	1.23881	0.171496	0.42358
ENSG00000143171	RXRG	1:165400922-165445355	0.815264	0.375166	0.297651	1.05065	1.22355	1.89399
ENSG00000185630	PBX1	1:164555584-164899296	33.3408	28.6048	24.5451	26.0922	31.9849	54.7365
ENSG00000143198	MGST3	1:165631213-165661796	36.1785	34.074	34.6744	45.2576	42.4247	48.6684
ENSG00000143149	ALDH9A1	1:165662216-165698863	20.5312	20.8595	19.5574	20.3535	20.0965	18.4568
ENSG00000188859	FAM78B	1:166057426-166166969	0.676968	0.652601	0.551683	0.733754	0.930827	0.74249
ENSG00000143183	TMCO1	1:165724293-165827755	41.3238	21.6501	32.3424	24.3748	39.3209	33.8652
ENSG00000143179	UCK2	1:165827614-165911618	2.68274	3.06361	2.50361	6.32151	3.62305	3.2837
ENSG00000143195	ILDR2	1:166895711-166975540	0.032424	0.047742	0.045757	0.043972	0.05635	0.064627
ENSG00000143194	MAEL	1:166975582-167022214	0.117927	0.050968	0.072617	0	0.059497	0.104838
ENSG00000143167	GPA33	1:167052836-167166479	0	0	0.010975	0.012694	0.061503	0.048498
ENSG00000198842	DUSP27	1:167094045-167129165	0.007335	0.080123	0.013437	0.046572	0.0151	0.109173
ENSG00000143157	POGK	1:166839447-166856344	12.2593	14.0488	12.7534	11.3949	12.8454	13.8977
ENSG00000152382	TADA1	1:166856510-166876264	5.09421	5.02674	4.96252	2.33575	4.98301	5.64184
ENSG00000198821	CD247	1:167430640-167518610	1.22182	1.51185	1.21016	1.44813	1.3802	1.37467
ENSG00000143190	POU2F1	1:167220876-167427345	5.90841	5.55355	5.71495	4.87575	6.21952	6.18724
ENSG00000143162	CREG1	1:167528749-167553805	44.7349	45.1953	40.5488	39.4329	39.7932	38.1701
ENSG00000198771	RCSD1	1:167630093-167708696	4.97172	4.53657	4.61621	6.2291	7.01293	7.95905
ENSG00000143199	ADCY10	1:167809388-167914215	0.047445	0.025636	0.054658	0.046642	0.07476	0.101114
ENSG00000197965	MPZL1	1:167721174-167791919	8.77159	10.9421	10.7276	16.3444	12.8693	13.1224
ENSG00000143147	GPR161	1:168079543-168137667	1.96586	1.61608	1.89762	3.27351	2.28504	3.37209
ENSG00000143155	TIPRL	1:168178962-168202109	9.84764	13.0081	10.6225	12.4503	12.2601	13.6044
ENSG00000143158	MPC2	1:167916675-167993327	10.9644	10.9753	13.2967	9.11612	10.681	9.85942
ENSG00000143164	DCAF6	1:167935783-168075843	23.3136	22.7543	22.7709	26.0422	28.4429	26.2742
ENSG00000143185	XCL2	1:168540768-168543997	2.38276	0.63118	0.413129	1.42469	1.04588	1.07025
ENSG00000143184	XCL1	1:168576605-168582069	0.97559	0.562428	0.375591	0.74221	0.553518	0.339786
ENSG00000213064	SFT2D2	1:168225938-168253021	13.4913	12.283	15.6612	19.6774	15.5946	17.2992
ENSG00000143178	TBX19	1:168280877-168314426	0.934255	0.592467	0.825945	1.29449	1.00142	1.04685
ENSG00000143196	DPT	1:168695468-168729206	27.4594	25.5446	21.4224	51.4199	38.2741	42.6115
ENSG00000143156	NME7	1:169104637-169367948	3.46462	2.02106	2.1441	2.05005	2.21087	2.00398
ENSG00000143153	ATP1B1	1:169105697-169132722	61.4173	50.404	78.1794	49.4573	51.8879	35.4821
ENSG00000117475	BLZF1	1:169367970-169396540	14.6768	16.7938	14.6615	15.3281	16.7664	15.8965
ENSG00000117477	CCDC181	1:169394870-169460669	0.245081	0.353704	0.430072	0.161074	0.294866	0.30045
ENSG00000198734	F5	1:169511953-169586588	0.110317	0.27457	0.237002	0.793844	0.53827	1.06176
ENSG00000117479	SLC19A2	1:169463909-169485944	8.46242	9.55659	4.30626	6.70092	5.11113	4.07703
ENSG00000174175	SELP	1:169588849-169630193	5.29731	6.59075	4.24985	15.9582	17.0591	12.1569
ENSG00000000460	C1orf112	1:169662007-169859459	3.41756	2.17816	2.1928	3.13901	2.49703	3.24591
ENSG00000188404	SELL	1:169690665-169711702	1.03774	1.72472	1.34021	3.65365	5.16949	5.49506
ENSG00000007908	SELE	1:169722640-169764705	1.79618	3.25172	1.14535	11.535	6.1456	1.89688
ENSG00000171806	METTL18	1:169792529-169794963	6.06019	5.01487	4.5796	4.39744	3.96582	3.66399
ENSG00000000457	SCYL3	1:169849631-169894267	7.63472	6.43711	5.60296	6.04283	5.62061	5.24454
ENSG00000075945	KIFAP3	1:169921326-170085208	12.6674	10.2621	9.17138	15.7032	10.5784	11.0788
ENSG00000120370	GORAB	1:170532129-170553446	4.87369	5.16166	4.2036	5.13853	5.39937	5.33896
ENSG00000116132	PRRX1	1:170662728-170739421	28.0367	24.8329	20.8377	106.247	71.1218	64.7489
ENSG00000117501	MROH9	1:170935471-171064765	0.010985	0.00543	0.002062	0.01893	0.025435	0.028496
ENSG00000007933	FMO3	1:171090901-171117819	4.12266	7.12833	7.27064	5.53079	7.03755	11.7463
ENSG00000094963	FMO2	1:171185249-171212686	6.80874	6.10517	7.24516	6.91705	7.2926	8.02076
ENSG00000010932	FMO1	1:171247570-171285978	15.5143	12.8837	10.5797	12.0277	10.346	4.04764
ENSG00000076258	FMO4	1:171305338-171349132	5.96995	5.78128	4.33241	8.33697	8.1452	6.13254
ENSG00000283683	MYOCOS	1:171600621-171638799	0.055297	0.112671	0.066171	0.034937	0.031119	0.081788
ENSG00000034971	MYOC	1:171635417-171652688	0	0	0	0.095024	1.50364	0.720967
ENSG00000117533	VAMP4	1:171700160-171742074	5.51541	4.77025	4.73946	4.78587	6.61789	6.41287
ENSG00000117523	PRRC2C	1:171485551-171593511	50.5601	47.9995	41.9103	51.3192	45.6723	59.2275
ENSG00000010165	EEF1AKNMT	1:171781660-171814023	7.75364	6.40225	7.72684	6.62379	5.99534	5.31247
ENSG00000197959	DNM3	1:171841498-172418466	1.80406	1.41038	1.81748	2.30893	2.83933	4.40263
ENSG00000135845	PIGC	1:172368995-172444086	14.3927	13.3299	11.4358	11.0442	11.2737	11.4286
ENSG00000180999	C1orf105	1:172420685-172468831	0	0.011371	0	0.030405	0	0.105222
ENSG00000117560	FASLG	1:172659103-172666876	0.991301	0.796416	0.758311	0.585357	0.910338	0.48174
ENSG00000120337	TNFSF18	1:173039960-173050963	0.060349	0.098091	0.111456	0.400597	0.157263	0.117947
ENSG00000094975	SUCO	1:172532349-172611833	15.6989	18.2134	12.6047	22.3895	24.6089	24.4761
ENSG00000162753	SLC9C2	1:173500460-173603072	0	0.004941	0.024239	0.025262	0.003407	0.003846
ENSG00000183831	ANKRD45	1:173609561-173669862	0.246077	0.24383	0.278868	0.354163	0.034471	0.01483
ENSG00000232113	TEX50	1:173635338-173637130	0	0	0	0	0	0
ENSG00000117586	TNFSF4	1:173183731-173207331	1.52528	1.41225	1.08125	2.46727	0.685222	0.844587
ENSG00000117592	PRDX6	1:173477330-173488815	68.6351	67.97	64.971	49.2589	48.0585	45.4575
ENSG00000076321	KLHL20	1:173714941-173786692	7.69543	7.8566	7.93931	9.53546	9.32122	8.21879
ENSG00000117601	SERPINC1	1:173903804-173917378	0.11145	0.019064	0.081106	0.130552	0.141538	0.081514
ENSG00000135870	RC3H1	1:173931214-174022297	14.1929	13.0984	12.9315	15.1298	14.8333	15.8883
ENSG00000120334	CENPL	1:173795142-173824720	1.72989	1.50019	2.24349	2.7751	1.77521	1.96743
ENSG00000117593	DARS2	1:173824653-173858808	5.42871	5.34682	5.44439	5.28887	4.69912	5.02944
ENSG00000185278	ZBTB37	1:173868082-173903549	4.25497	3.97822	3.27656	4.15041	4.49783	4.50373
ENSG00000120332	TNN	1:175067858-175148066	0.009655	0.036002	0.031232	0.511769	0.23389	0.455813
ENSG00000116147	TNR	1:175315194-175743616	0.005217	0.002379	0	0.022707	0.037283	0.014794
ENSG00000235750	KIAA0040	1:175156986-175192999	6.7378	4.3058	8.21026	8.16358	9.31543	7.94621
ENSG00000152061	RABGAP1L	1:174159410-174995308	38.3137	34.9322	35.7185	32.8054	36.9863	36.2323
ENSG00000203737	GPR52	1:174448074-174449545	1.91528	0.762577	0.893178	1.50443	1.06758	1.36097
ENSG00000116161	CACYBP	1:174999163-175011715	23.1171	19.0351	23.8365	15.0616	20.6463	17.1945
ENSG00000120333	MRPS14	1:174999890-175023425	1.26054	1.03125	0.83439	0.779305	1.05551	1.19587
ENSG00000198797	BRINP2	1:177170958-177282422	0	0	0	0	0.007673	0.012246
ENSG00000116183	PAPPA2	1:176463171-176845601	0.093966	0.229772	0.268375	0.083419	0.367159	0.152348
ENSG00000143207	COP1	1:175944831-176207286	13.938	15.3518	15.6452	18.211	16.7559	15.3866
ENSG00000120341	SEC16B	1:177923956-177984303	1.56595	4.82637	1.51958	3.0516	2.5096	2.74156
ENSG00000240021	TEX35	1:178513109-178561029	0.146644	0.128072	0.082534	0.430339	0.62806	0.168862
ENSG00000075391	RASAL2	1:178094141-178484147	8.317	9.51182	7.98725	11.9596	9.88514	11.6288
ENSG00000188585	CLEC20A	1:178479247-178499634	0.084309	0.051888	0	0	0.049505	0.018142
ENSG00000116191	RALGPS2	1:178725147-178921841	8.0378	5.93143	7.25108	6.21045	6.87547	4.07381
ENSG00000116194	ANGPTL1	1:178849535-178871077	3.82213	3.62046	2.53569	13.6535	12.0379	14.6248
ENSG00000116199	FAM20B	1:179025804-179076567	12.1072	11.2321	12.4594	14.5365	14.3681	15.0703
ENSG00000186283	TOR3A	1:179082070-179098023	11.989	10.0481	12.2305	12.4193	10.2943	10.0172
ENSG00000143322	ABL2	1:179099330-179229684	6.27126	3.99701	4.50231	7.74514	5.00891	6.28528
ENSG00000162779	AXDND1	1:179365720-179554735	0.232509	0.50771	0.016451	0.109239	0.123834	0.117308
ENSG00000116218	NPHS2	1:179550539-179575952	0	0	0	0.017443	0	0
ENSG00000143340	FAM163A	1:179743163-179816198	0.02072	0.438489	0.009809	0.011123	0.061554	0.072132
ENSG00000162782	TDRD5	1:179591613-179691272	0.049484	0.076192	0.028251	0.022603	0.142245	0.014446
ENSG00000057252	SOAT1	1:179293714-179358680	8.01069	8.87797	9.54682	9.21425	8.43878	7.24639
ENSG00000169905	TOR1AIP2	1:179839967-179877803	20.8473	19.5972	18.0736	22.1143	19.881	18.5408
ENSG00000143337	TOR1AIP1	1:179882042-179925000	14.1627	11.4323	12.8057	12.3434	28.0452	27.234
ENSG00000135837	CEP350	1:179954773-180114875	19.5637	17.0672	18.1918	19.2315	15.9291	16.647
ENSG00000116260	QSOX1	1:180154869-180204030	21.4054	16.1947	22.071	11.5191	13.0641	9.52017
ENSG00000121454	LHX4	1:180230264-180278984	0.022827	0.061617	0.086576	0.055442	0.030823	0.053115
ENSG00000230124	ACBD6	1:180261283-180502954	4.07458	7.06881	9.79551	5.69023	4.46567	5.008
ENSG00000143324	XPR1	1:180632004-180890251	6.86083	5.36101	7.13315	8.25305	7.78641	8.35576
ENSG00000162783	IER5	1:181088712-181092899	11.0623	16.3858	14.8382	10.0409	8.06058	8.26988
ENSG00000135835	KIAA1614	1:180912897-180951614	1.33027	1.00046	0.864287	1.96579	2.29268	2.11129
ENSG00000135823	STX6	1:180937217-181023121	5.373	6.79533	4.90537	7.20496	6.51435	8.33159
ENSG00000153029	MR1	1:181033425-181061938	10.7547	9.60924	8.7961	10.0834	8.06282	6.82476
ENSG00000198216	CACNA1E	1:181317690-181808084	0.053265	0.042602	0.096409	0.017557	0.083971	0.24109
ENSG00000179930	ZNF648	1:182054570-182061712	0.067911	0.133268	0.580889	0.272424	0.743088	0.620049
ENSG00000121446	RGSL1	1:182409192-182560599	0	0	0	0	0.001881	0
ENSG00000135824	RGS8	1:182641816-182684576	0.005944	0.053834	0.090425	0.114027	0.033648	0.115698
ENSG00000143333	RGS16	1:182598623-182604389	1.38843	3.18005	3.06436	3.2931	2.13731	2.45941
ENSG00000135828	RNASEL	1:182573634-182589256	12.4843	12.5121	10.3664	9.40051	9.04861	8.40336
ENSG00000135838	NPL	1:182789293-182830384	6.93782	12.3676	5.07706	8.21304	8.05919	5.72968
ENSG00000135821	GLUL	1:182381704-182392206	182.168	253.899	316.291	205	218.07	227.885
ENSG00000157060	SHCBP1L	1:182899865-182953525	0	0	0	0	0	0
ENSG00000135829	DHX9	1:182839347-182887982	45.2866	45.1316	44.8851	45.067	41.836	36.0089
ENSG00000135862	LAMC1	1:183023420-183145592	19.8398	20.6595	17.9647	31.9857	27.3053	33.5875
ENSG00000157064	NMNAT2	1:183185464-183418380	1.99509	1.65836	1.60685	3.50612	2.078	3.33975
ENSG00000058085	LAMC2	1:183186238-183244900	10.282	10.5277	8.84586	20.7839	5.61722	6.72567
ENSG00000162704	ARPC5	1:183620846-183635783	17.5049	4.88145	4.22035	24.8141	6.34771	7.39787
ENSG00000116698	SMG7	1:183472216-183598246	19.171	17.3784	17.2737	19.876	25.9997	23.8583
ENSG00000116701	NCF2	1:183555563-183590876	3.36847	3.46593	2.83938	9.10766	7.0017	8.82835
ENSG00000198756	COLGALT2	1:183929854-184037729	0.435326	0.533914	0.52637	0.990928	1.02246	0.939749
ENSG00000143344	RGL1	1:183636085-183928531	6.53825	7.41025	7.02386	17.9436	12.2159	13.7386
ENSG00000173627	APOBEC4	1:183646275-183653316	0	0.010923	0.100526	0.011631	0.0113	0.009723
ENSG00000198860	TSEN15	1:184051651-184123978	10.9817	7.5324	8.58778	9.66746	10.8541	11.1747
ENSG00000116406	EDEM3	1:184690237-184754907	7.56918	12.0715	6.68378	13.6767	7.31478	5.52996
ENSG00000143341	HMCN1	1:185734391-186190949	5.97575	4.39811	5.90369	14.374	8.67024	11.8992
ENSG00000135842	FAM129A	1:184790724-184974508	16.2679	14.4068	25.6241	21.1158	32.4321	20.8795
ENSG00000121481	RNF2	1:185045526-185102603	6.22135	6.53327	6.96417	7.04603	8.41745	7.47459
ENSG00000121486	TRMT1L	1:185118101-185157072	9.81103	9.32148	8.7885	7.91038	10.1313	7.75786
ENSG00000116668	SWT1	1:185140145-185292016	4.01088	4.48517	4.464	4.84596	4.17718	5.36385
ENSG00000116679	IVNS1ABP	1:185296388-185317273	45.0785	63.0821	64.3041	53.3373	34.5316	32.1383
ENSG00000116690	PRG4	1:186296279-186314562	2.77818	3.01633	1.14143	4.63236	2.01567	2.25805
ENSG00000047410	TPR	1:186311652-186375693	24.6571	25.3393	22.4201	25.4393	27.1146	27.2592
ENSG00000073756	PTGS2	1:186671791-186680423	1.38923	5.88401	2.99701	1.98036	1.14249	1.42268
ENSG00000157181	ODR4	1:186375781-186421818	7.63446	7.66418	6.32951	7.63471	8.33277	6.68778
ENSG00000262180	OCLM	1:186401046-186401180	0.074776	0.069165	0.072806	0.064097	0.075629	0.098127
ENSG00000116703	PDC	1:186443566-186461122	0	0.00916	0	0.052105	0	0
ENSG00000116711	PLA2G4A	1:186828949-186988981	10.0343	9.25703	9.44513	9.64317	8.83131	8.82119
ENSG00000162670	BRINP3	1:190097658-190478404	0.126221	0.203116	0.11364	1.33638	1.85787	2.38147
ENSG00000150681	RGS18	1:192158462-192185815	0.978314	1.19051	1.03711	2.8405	2.31478	4.32817
ENSG00000253148	RGS21	1:192316992-192367285	0	0	0	0	0	0
ENSG00000090104	RGS1	1:192517168-192593660	11.8221	19.5742	33.8444	7.321	6.97976	1.62556
ENSG00000127074	RGS13	1:192636138-192660306	0.709597	0.536307	0.242456	1.14524	0.907729	0.793827
ENSG00000231767	AL136454.1	1:192716132-192716653	0.783062	0.442959	1.44189	0.604773	0.401196	0.454447
ENSG00000116741	RGS2	1:192809039-192812275	7.63245	14.4918	21.8123	7.9764	13.8419	12.1482
ENSG00000116750	UCHL5	1:193012250-193060080	10.2269	9.45462	8.04898	8.12385	9.5406	8.91468
ENSG00000116747	RO60	1:193049745-193091777	12.6481	6.05013	9.21225	11.1104	14.2794	8.65561
ENSG00000023572	GLRX2	1:193090866-193106114	2.90603	2.72093	2.88502	2.92315	3.05314	3.41853
ENSG00000162630	B3GALT2	1:193121116-193250700	1.01727	0.806749	1.07872	1.37305	1.61853	1.68913
ENSG00000134371	CDC73	1:193121958-193254815	11.3978	11.1514	11.6201	12.1634	13.4211	14.0943
ENSG00000162687	KCNT2	1:196225779-196609225	2.72779	1.77923	2.11769	4.00587	2.81949	3.44664
ENSG00000066279	ASPM	1:197084127-197146694	0.784131	0.720963	0.435192	0.732576	1.44075	0.799357
ENSG00000134376	CRB1	1:197268204-197478455	0.092894	0.121754	0.042678	0.042887	0.068149	0.083761
ENSG00000000971	CFH	1:196651878-196747504	112.086	91.3242	157.078	137.229	141.805	138.056
ENSG00000116785	CFHR3	1:196774795-196795406	0.038182	0.026703	0.151026	0.016028	0.135477	0.092555
ENSG00000244414	CFHR1	1:196819757-196832189	2.46298	1.19486	4.02285	2.88538	3.40588	3.13847
ENSG00000134365	CFHR4	1:196888014-196918713	0	0	0.058182	0	0	0
ENSG00000080910	CFHR2	1:196943738-196959622	0	0	0	0	0	0
ENSG00000134389	CFHR5	1:196977556-197009674	0	0	0	0	0	0
ENSG00000203724	C1orf53	1:197902630-197907367	1.86748	1.58785	1.76019	1.33218	0.876363	0.984461
ENSG00000143355	LHX9	1:197911902-197935478	0.220316	0.023689	0.18116	0.532609	0.100779	0.351175
ENSG00000213047	DENND1B	1:197504748-197775696	9.81045	9.26662	9.71753	10.313	8.7873	8.21217
ENSG00000151414	NEK7	1:198156994-198322420	16.0854	15.804	14.925	23.7517	23.5528	25.7654
ENSG00000081237	PTPRC	1:198638457-198757476	16.8043	19.0703	15.8821	33.5501	30.6796	23.6094
ENSG00000116833	NR5A2	1:200027614-200177420	0.961117	1.48086	1.3121	1.66184	2.76052	3.45358
ENSG00000162702	ZNF281	1:200404940-200410056	4.22609	4.76645	4.60102	5.12758	5.22881	5.02009
ENSG00000118193	KIF14	1:200551497-200643674	0.544623	0.40278	0.415931	0.777781	0.698034	0.706351
ENSG00000118197	DDX59	1:200623547-200669907	7.45982	8.50337	7.2126	10.2501	8.07547	8.617
ENSG00000170128	GPR25	1:200872955-200874178	0.530144	0.306688	0.474487	0.083977	0.412752	0.11381
ENSG00000118200	CAMSAP2	1:200739558-200860704	11.4548	12.197	11.5729	15.1064	13.0377	16.9782
ENSG00000116852	KIF21B	1:200969390-201023700	1.14254	1.3517	0.983615	0.984595	1.67982	1.0243
ENSG00000163362	INAVA	1:200891048-200915742	12.5544	23.1882	14.4235	11.255	9.01785	9.24943
ENSG00000116857	TMEM9	1:201134772-201171574	11.1292	8.92285	13.6243	8.37755	6.43011	8.23747
ENSG00000081277	PKP1	1:201283452-201332993	50.7821	59.5276	45.0624	44.9322	30.9507	46.5902
ENSG00000118194	TNNT2	1:201359008-201377764	0.313627	0.499392	0.188509	0.185202	0.395361	0.201869
ENSG00000159166	LAD1	1:201380838-201399915	19.8206	31.333	19.3119	27.4896	19.2986	20.4507
ENSG00000159173	TNNI1	1:201403768-201429866	0.035519	0.024737	0.045548	0.010536	0.010237	0.015414
ENSG00000174307	PHLDA3	1:201464383-201469237	20.6169	24.5563	12.2302	18.7674	11.5962	14.9304
ENSG00000198892	SHISA4	1:201888680-201892306	1.90049	1.65927	2.38617	4.10631	2.58194	3.57591
ENSG00000163431	LMOD1	1:201896456-201946588	1.20718	1.58435	1.35769	4.65553	4.49092	10.2212
ENSG00000134375	TIMM17A	1:201955503-201970664	7.22455	6.16803	6.41805	6.31873	4.06614	4.32273
ENSG00000159176	CSRP1	1:201483530-201509456	15.6699	15.8769	13.537	20.9844	19.3867	22.0352
ENSG00000134369	NAV1	1:201622885-201826969	9.77317	10.2606	9.6273	16.3547	12.0428	13.4713
ENSG00000198700	IPO9	1:201829149-201884291	7.0077	7.22476	7.13499	7.86597	8.7252	8.8095
ENSG00000170075	GPR37L1	1:202122917-202133592	0.207705	0.238745	0.238607	0.301391	0.145194	0.107716
ENSG00000143862	ARL8A	1:202133404-202144743	10.9396	15.002	14.7877	12.714	12.1395	10.8396
ENSG00000143851	PTPN7	1:202147013-202161588	1.62181	1.68697	2.0933	3.44263	2.70035	1.56522
ENSG00000077152	UBE2T	1:202331657-202341980	0.637844	0.935376	1.2536	0.752127	0.773702	0.780484
ENSG00000176393	RNPEP	1:201982372-202006147	28.1355	26.7522	23.8116	25.1171	28.1556	25.5942
ENSG00000163435	ELF3	1:202007422-202017183	171.2	226.858	239.317	115.205	107.066	97.3236
ENSG00000077157	PPP1R12B	1:202348699-202592706	13.6768	8.48863	9.62729	9.28061	19.1681	16.6662
ENSG00000143858	SYT2	1:202590596-202710454	0.103295	0.109344	0.170556	0.065308	0.061795	0.084909
ENSG00000183155	RABIF	1:202878957-202889135	5.79315	5.99283	5.73936	5.21429	5.30949	5.88792
ENSG00000117153	KLHL12	1:202891116-202928636	12.7789	12.8518	11.4262	11.0853	10.5924	10.4443
ENSG00000117139	KDM5B	1:202724495-202809470	19.3942	18.6086	17.5307	18.6121	14.7264	16.8225
ENSG00000159346	ADIPOR1	1:202940826-202958572	49.8815	55.6276	48.8462	52.936	55.9743	52.4938
ENSG00000159348	CYB5R1	1:202961873-202967275	8.87791	11.3909	10.0708	8.59143	9.29081	8.07505
ENSG00000143847	PPFIA4	1:203026498-203078740	0.11122	0.222346	0.19438	0.318234	0.198482	0.539013
ENSG00000163485	ADORA1	1:203090654-203167405	0.20634	0.050477	0.398474	0.162713	0.214618	0.059434
ENSG00000133048	CHI3L1	1:203178931-203186704	2.15072	2.29586	21.9195	5.30115	7.6989	3.08966
ENSG00000133063	CHIT1	1:203212827-203273641	0.358613	0.458739	0.35788	6.40953	0.77284	1.03407
ENSG00000163444	TMEM183A	1:203007374-203024848	19.2722	16.9032	16.8059	18.8653	19.2775	18.4176
ENSG00000122176	FMOD	1:203340628-203351758	10.5252	16.6699	9.82023	16.8779	29.6044	20.1267
ENSG00000159388	BTG2	1:203305491-203309602	67.9919	200.405	230.9	30.7483	43.3337	40.24
ENSG00000188783	PRELP	1:203475806-203491352	19.4091	18.659	15.0681	44.0482	34.9399	38.8947
ENSG00000182004	SNRPE	1:203861599-203871152	11.7939	12.0323	11.3095	11.1485	10.6547	9.77348
ENSG00000122188	LAX1	1:203765176-203776233	2.56434	1.77971	2.66218	0.983726	2.48088	0.732473
ENSG00000058673	ZC3H11A	1:203795654-203854999	11.0315	9.11946	2.84666	8.05532	4.18168	9.37448
ENSG00000257315	ZBED6	1:203795714-203854999	6.35371	7.18005	24.1496	8.4835	24.2316	7.98754
ENSG00000174567	GOLT1A	1:204198163-204213988	0.078153	0	0.146491	0.086154	0.228706	0
ENSG00000143842	SOX13	1:204009170-204127743	13.9916	16.4085	18.0266	13.7619	15.1985	21.5977
ENSG00000143845	ETNK2	1:204131062-204152044	5.24138	8.25834	5.44556	5.43051	5.40221	7.12319
ENSG00000143839	REN	1:204154819-204190324	0.362278	1.10166	0.379209	0.5866	0.512613	0.386059
ENSG00000184144	CNTN2	1:205042937-205078289	0.14859	0.11814	0.274696	0.138934	0.153514	0.398033
ENSG00000163531	NFASC	1:204828651-205022822	5.25025	5.37304	4.7967	6.50915	7.33993	13.1787
ENSG00000174529	TMEM81	1:205083129-205084460	0.798285	1.02364	0.871751	0.821237	0.7913	0.74243
ENSG00000117222	RBBP5	1:205086142-205122015	6.03062	5.81222	7.16084	6.96091	6.74815	5.79717
ENSG00000143850	PLEKHA6	1:204218853-204377665	4.17951	3.21699	3.01485	7.59972	5.13025	5.3397
ENSG00000158615	PPP1R15B	1:204403381-204411817	18.3272	21.3569	20.2872	17.9082	16.5599	17.6926
ENSG00000133056	PIK3C2B	1:204422628-204494724	25.1581	24.04	27.9564	28.4635	27.5664	36.0545
ENSG00000198625	MDM4	1:204516379-204558120	16.226	15.0967	13.9796	17.0087	20.2316	21.9251
ENSG00000170382	LRRN2	1:204617170-204685738	1.25379	0.912087	0.93127	0.622204	1.19659	1.04746
ENSG00000133059	DSTYK	1:205142505-205211702	6.49967	5.68163	6.10695	7.24804	6.54429	6.94725
ENSG00000162873	KLHDC8A	1:205336065-205357090	0.042817	0.05729	0.008806	0.050924	0.233175	0.139159
ENSG00000163545	NUAK2	1:205302059-205321791	14.7874	27.6637	16.1803	13.8841	8.5385	7.48086
ENSG00000186007	LEMD1	1:205381378-205455954	0.974367	0.59039	0.774453	0.551373	0.447724	0.474922
ENSG00000281406	BLACAT1	1:205432145-205457091	2.55769	2.79991	3.31952	1.12278	1.78596	1.95567
ENSG00000117266	CDK18	1:205504595-205532793	7.14763	8.45045	6.43502	4.94056	7.56799	7.31079
ENSG00000158715	SLC45A3	1:205657851-205680509	2.1448	2.02398	1.63318	1.89612	1.47364	1.74904
ENSG00000158711	ELK4	1:205552112-205631962	19.1219	18.5005	17.936	21.0961	20.3095	20.9456
ENSG00000174514	MFSD4A	1:205568885-205602918	53.7369	51.946	46.6693	33.7991	29.5212	26.3353
ENSG00000117280	RAB29	1:205767986-205775482	8.55294	9.4902	7.16226	10.0174	9.38935	6.84311
ENSG00000174502	SLC26A9	1:205913048-205943460	0.079879	0.025322	0.287513	0.122579	0.094411	0.020457
ENSG00000069275	NUCKS1	1:205712822-205750182	55.2918	52.8264	54.6363	51.5672	49.5376	54.5219
ENSG00000133065	SLC41A1	1:205789094-205813748	5.90406	5.45322	6.06814	6.64513	5.6562	6.67493
ENSG00000162877	PM20D1	1:205828025-205850132	0.140896	0.114996	0.15843	0.136256	0.155259	0.321287
ENSG00000196188	CTSE	1:206009264-206023895	0.104151	0.02745	0.078883	0.057972	0.298313	0.012217
ENSG00000276600	RAB7B	1:205976740-206003461	4.15721	8.15022	4.52188	4.99045	5.77685	3.89163
ENSG00000198049	AVPR1B	1:206106936-206117699	0.00663	0	0	0	0	0
ENSG00000263961	RHEX	1:206037231-206102449	1.59104	2.10892	0.881467	2.71764	2.25053	1.75886
ENSG00000196550	FAM72A	1:206186084-206461580	1.1504	1.38027	0.737183	0.912165	1.32156	1.24816
ENSG00000143479	DYRK3	1:206635536-206684419	1.40423	2.06075	2.86413	2.03447	2.35839	1.9379
ENSG00000263528	IKBKE	1:206470476-206496889	7.71694	8.12837	11.6416	6.4515	7.51026	6.51368
ENSG00000143486	EIF2D	1:206504828-206612465	19.4538	17.7195	16.8051	16.8699	18.923	17.8383
ENSG00000266094	RASSF5	1:206507530-206589448	5.63028	6.57806	7.46869	4.752	3.99463	5.63667
ENSG00000136634	IL10	1:206767602-206774541	0.416277	0.899142	0.450295	0.78253	0.506988	0.43517
ENSG00000142224	IL19	1:206770764-206842981	0.083761	0.088625	0.279252	0.509986	0.227222	0.031916
ENSG00000162889	MAPKAPK2	1:206684944-206734283	21.7288	21.9726	26.4955	25.4776	23.2363	21.3333
ENSG00000162897	FCAMR	1:206957965-206970625	0.046269	0.051428	0.008383	0.009728	0.393824	0.136143
ENSG00000162892	IL24	1:206897443-206904139	0	0	0	0.099248	0	0
ENSG00000162894	FCMR	1:206903317-206923247	1.81767	2.02034	1.42978	3.12242	4.83566	1.66716
ENSG00000162896	PIGR	1:206928522-206946466	273.25	308.259	730.684	244.542	475.485	168.183
ENSG00000123843	C4BPB	1:207088860-207099993	0.187015	0.348519	0.188369	0.150372	0.09464	0.169683
ENSG00000123836	PFKFB2	1:207018003-207081024	7.96599	9.67066	9.02201	8.92593	6.03534	5.89364
ENSG00000182795	C1orf116	1:207018522-207032756	36.894	42.7157	40.8931	32.0575	28.7725	21.9066
ENSG00000180667	YOD1	1:207043849-207054747	6.32113	6.89221	6.35997	5.59104	5.48155	5.71742
ENSG00000117322	CR2	1:207454230-207489895	1.41225	0.677933	2.18359	0.129532	2.6429	0.100534
ENSG00000203710	CR1	1:207496147-207641765	0.422447	0.653985	0.442466	1.02183	1.45536	1.15132
ENSG00000123838	C4BPA	1:207104233-207144972	0	0.082562	0.012313	0.098553	0.213046	0.013255
ENSG00000196352	CD55	1:207321376-207386804	43.6492	59.897	106.385	95.3455	60.8823	60.8088
ENSG00000174059	CD34	1:207880972-207911402	16.5017	20.1106	17.8463	38.1473	34.96	49.4969
ENSG00000197721	CR1L	1:207645113-207738416	0.034913	0.090246	0.11417	0.523109	0.213917	0.260798
ENSG00000117335	CD46	1:207752057-207795513	46.6677	47.3521	38.96	37.9424	47.7042	34.1477
ENSG00000008118	CAMK1G	1:209583714-209613939	0.021575	0	0.018805	0.064475	0.098037	0.026095
ENSG00000123689	G0S2	1:209675412-209676390	1.99427	1.37657	2.60711	1.4956	7.73724	4.3818
ENSG00000117594	HSD11B1	1:209686178-209734949	1.60647	1.80685	1.3286	3.54621	3.58405	4.42177
ENSG00000196878	LAMB3	1:209614870-209652425	24.5013	24.7303	28.5646	22.1368	17.3141	17.2676
ENSG00000009790	TRAF3IP3	1:209756032-209782320	3.10408	2.57101	2.24866	3.49838	4.96692	2.06985
ENSG00000162757	C1orf74	1:209779208-209784559	2.09111	4.9669	4.92795	2.41207	1.60938	1.53479
ENSG00000117595	IRF6	1:209785617-209806175	39.9753	62.0943	56.0077	30.1974	21.3077	30.3111
ENSG00000117597	UTP25	1:209827972-209857565	5.50155	5.75143	4.76192	4.86362	4.74262	4.72561
ENSG00000143469	SYT14	1:209900923-210171389	0.020484	0.013439	0.026758	0.059973	0.028764	0.039868
ENSG00000082497	SERTAD4	1:210232796-210248023	6.97248	9.7689	6.79517	8.4564	8.37438	10.5085
ENSG00000054392	HHAT	1:210328252-210676296	5.16254	5.78506	5.81319	3.39936	3.33304	3.57308
ENSG00000143473	KCNH1	1:210676823-211134165	0.035356	0.049711	0.020521	0.128506	0.03835	0.210005
ENSG00000284299	AL590132.1	1:210858125-211134146	0.00738	0	0	0.022262	0	0
ENSG00000283952	AC092017.3	1:211082872-211188533	0	0	0	0	0	0
ENSG00000117625	RCOR3	1:211258377-211316385	21.3321	17.9818	19.2005	18.036	23.9463	24.0615
ENSG00000082512	TRAF5	1:211326615-211374946	4.39829	3.90498	5.17168	6.74601	7.39841	7.2726
ENSG00000198570	RD3	1:211476522-211492917	0.00523	0.007123	0.013116	0.022755	0.0367	0
ENSG00000117650	NEK2	1:211658657-211675630	0.455978	0.535843	0.431624	0.492317	0.755298	0.525156
ENSG00000170385	SLC30A1	1:211571568-211579161	9.4991	8.83256	10.3341	11.0013	8.74779	8.77657
ENSG00000123684	LPGAT1	1:211743457-211830763	10.0771	10.412	12.9029	12.0979	11.8201	12.5229
ENSG00000143493	INTS7	1:211940399-212035557	7.33211	6.31174	6.47444	6.58826	5.39175	7.17281
ENSG00000143476	DTL	1:212035553-212107400	0.454972	0.510201	0.702556	1.02165	0.920566	0.743512
ENSG00000066027	PPP2R5A	1:212285410-212361853	16.6317	14.5306	17.4042	20.2545	19.7714	20.4998
ENSG00000065600	TMEM206	1:212363931-212414901	2.09605	2.23751	2.16738	2.84384	2.79555	2.50447
ENSG00000117691	NENF	1:212432920-212446379	29.3496	25.285	37.3847	31.2119	30.6328	26.7064
ENSG00000162772	ATF3	1:212565334-212620777	11.1635	71.393	60.7933	6.68497	5.08552	4.857
ENSG00000162771	FAM71A	1:212624474-212626778	0.02872	0.334768	0.063314	0.014038	0.027278	0.011657
ENSG00000123685	BATF3	1:212686417-212699840	0.803569	0.76282	0.810964	1.44024	1.52866	1.63415
ENSG00000117697	NSL1	1:212726153-212791782	4.63481	3.96756	3.28078	8.71705	5.09804	6.78255
ENSG00000203705	TATDN3	1:212738433-212816830	3.50116	3.23552	3.78787	3.65407	3.64663	3.81624
ENSG00000185523	SPATA45	1:212830141-212847649	0	0	0.046859	0	0.029482	0.127547
ENSG00000162769	FLVCR1	1:212858275-212899363	2.84592	2.02442	2.66171	2.70063	2.6751	3.26378
ENSG00000143494	VASH2	1:212950520-212992037	0.572884	0.310562	0.462855	1.52947	0.49509	1.05555
ENSG00000174606	ANGEL2	1:212992182-213015867	10.6815	9.63465	9.07538	10.4658	10.3442	10.7208
ENSG00000136643	RPS6KC1	1:213051233-213274774	8.13075	6.51535	6.45959	10.0775	7.77811	7.63456
ENSG00000117707	PROX1	1:213983181-214041502	3.6906	1.89677	1.92229	2.52435	2.50417	2.80915
ENSG00000117724	CENPF	1:214603195-214664571	1.39814	0.897252	0.886912	1.52502	1.63492	1.34185
ENSG00000082482	KCNK2	1:215005775-215237093	0.535538	0.632594	0.551415	1.64426	1.34974	1.01762
ENSG00000143499	SMYD2	1:214281102-214337131	7.82048	6.38546	6.09469	5.59309	6.66073	7.37018
ENSG00000152104	PTPN14	1:214348700-214552449	14.7543	13.5142	12.1927	14.4094	14.126	14.3215
ENSG00000136636	KCTD3	1:215567304-215621807	8.57897	7.52308	8.19036	9.26885	9.89565	9.58654
ENSG00000042781	USH2A	1:215622891-216423448	0.028756	0.015233	0.010144	0.009155	0.00664	0.010622
ENSG00000092978	GPATCH2	1:217426992-217631090	7.79961	7.54884	9.47944	8.09763	9.3187	8.88798
ENSG00000162814	SPATA17	1:217631324-217871696	0.472111	0.398737	0.825057	0.216092	0.341467	0.549907
ENSG00000067533	RRP15	1:218285293-218337983	3.24974	2.44193	2.55667	3.17405	3.28894	3.3132
ENSG00000092969	TGFB2	1:218345336-218444619	2.42571	2.40028	1.26467	4.22778	4.97493	3.40637
ENSG00000215817	ZC3H11B	1:219608010-219613145	1.2721	1.13052	1.2331	1.15279	1.0498	1.27705
ENSG00000196660	SLC30A10	1:219685427-219958647	0.09634	0.157905	0.07927	0.003768	0.090909	0.007411
ENSG00000143353	LYPLAL1	1:219173869-219410370	8.43841	7.42797	5.22588	9.20328	8.87418	8.18085
ENSG00000136628	EPRS	1:219968600-220046530	21.8526	22.7551	22.9454	22.4324	21.315	19.0359
ENSG00000162813	BPNT1	1:220057482-220090462	7.40375	10.0541	5.0257	6.44557	7.92355	8.12946
ENSG00000067704	IARS2	1:220094132-220148041	22.518	20.893	22.2729	22.0086	19.6966	19.3585
ENSG00000118873	RAB3GAP2	1:220148293-220272453	11.013	11.1354	12.0238	10.6831	11.1839	9.99176
ENSG00000116141	MARK1	1:220528183-220664461	5.31774	4.68395	5.14978	4.49692	4.6712	4.46895
ENSG00000162817	C1orf115	1:220690363-220699153	6.16849	6.51451	7.9524	10.0297	13.9629	19.8197
ENSG00000117791	2020-03-02	1:220748225-220784815	3.53689	2.87861	4.48803	6.27589	5.98155	6.8476
ENSG00000186205	2020-03-01	1:220786913-220819659	1.26709	1.21401	1.31858	0.902046	2.08924	1.94305
ENSG00000136630	HLX	1:220879431-220885059	1.80616	1.84718	1.78747	2.29635	2.4944	3.26439
ENSG00000143507	DUSP10	1:221701424-221742089	8.2148	8.49013	8.87632	7.75935	4.03156	5.97999
ENSG00000143512	HHIPL2	1:222522258-222548104	0.042841	0.05726	0.220944	0.043436	0.128927	0.047255
ENSG00000143498	TAF1A	1:222557902-222589933	3.51329	3.75956	3.65191	2.93039	2.59271	3.60663
ENSG00000154309	DISP1	1:222872271-223005995	2.69333	2.74938	2.18084	3.03802	2.74122	2.61927
ENSG00000154305	MIA3	1:222618097-222668007	15.0071	17.2409	19.858	17.4233	16.856	19.1808
ENSG00000186063	AIDA	1:222627751-222732818	3.24172	2.72656	2.77222	4.31488	3.0663	3.78133
ENSG00000162819	BROX	1:222712553-222735196	28.3733	26.8087	25.498	23.7982	22.8625	22.2716
ENSG00000197520	FAM177B	1:222737207-222750941	0.460794	0.806696	0.588586	0.592774	1.30754	0.595335
ENSG00000187554	TLR5	1:223109404-223143248	5.36901	7.04926	8.70035	7.16151	7.37156	6.50133
ENSG00000178395	CCDC185	1:223393417-223395470	0.032446	0.029589	0	0.04726	0.045917	0
ENSG00000203697	CAPN8	1:223538007-223665734	2.9382	3.25172	2.05412	2.8794	2.88604	2.57682
ENSG00000143514	TP53BP2	1:223779893-223845954	9.47817	9.23639	11.0198	9.19584	10.9497	10.709
ENSG00000143756	FBXO28	1:224114111-224162047	14.4017	10.5088	11.1202	10.4538	6.17485	10.0166
ENSG00000143753	DEGS1	1:224175756-224193441	41.5122	51.8579	22.6006	14.5366	20.703	10.6289
ENSG00000143748	NVL	1:224227334-224330189	8.30438	7.77102	6.60342	6.2244	9.45561	9.15205
ENSG00000143771	CNIH4	1:224356858-224381338	10.1047	8.99694	4.73782	5.32135	7.27386	6.20179
ENSG00000185842	DNAH14	1:224896262-225399292	2.20803	1.59847	3.41235	4.02149	4.07864	4.69524
ENSG00000143815	LBR	1:225401502-225428925	5.35721	4.91466	6.36857	8.18615	9.13154	10.8956
ENSG00000162923	WDR26	1:224385143-224437033	28.2028	24.9333	26.2984	29.3443	26.9556	27.9307
ENSG00000143786	CNIH3	1:224388956-224740554	2.03252	2.19297	2.08261	2.10485	2.07947	3.46609
ENSG00000154380	ENAH	1:225486446-225653142	3.98022	3.57562	5.15511	7.57071	9.54093	10.8727
ENSG00000143768	LEFTY2	1:225936598-225941383	0.015982	0.029252	0.254566	0.06787	0.040154	0.03892
ENSG00000243709	LEFTY1	1:225886282-225911382	0.255126	0.288772	0.873036	0.048361	0.326427	0.438443
ENSG00000255835	AL117348.2	1:225886696-225924278	0	0	0	0	0	0
ENSG00000143811	PYCR2	1:225919877-225924340	17.3698	19.8651	19.8254	15.1812	15.7664	14.4793
ENSG00000143751	SDE2	1:225982702-225999343	6.94767	7.76226	7.61978	6.93648	7.16454	7.59729
ENSG00000143742	SRP9	1:225777813-225790468	83.5202	41.4447	75.3961	81.1107	72.3814	68.4667
ENSG00000143819	EPHX1	1:225810092-225845563	36.7116	46.8194	47.9562	43.7873	63.8803	64.3379
ENSG00000196187	TMEM63A	1:225840883-225882380	25.0805	29.9073	49.4287	19.1974	30.6794	30.3629
ENSG00000163041	H3F3A	1:226061851-226072007	113.193	164.352	183.27	142.652	137.049	158.197
ENSG00000185155	MIXL1	1:226223618-226227054	0.301355	0.174245	0.249545	0.048415	0.596453	0.068829
ENSG00000183814	LIN9	1:226231149-226309869	1.15913	1.67287	1.44923	1.48639	2.1396	1.92209
ENSG00000182827	ACBD3	1:226144679-226186741	18.7514	17.9468	19.8313	19.0489	17.7489	17.785
ENSG00000203685	STUM	1:226548764-226611165	0.317106	0.610037	0.441663	0.9353	1.11363	1.17823
ENSG00000143799	PARP1	1:226360691-226408093	19.032	21.1386	20.4245	22.1887	21.3335	18.8531
ENSG00000143772	ITPKB	1:226631690-226739323	16.6509	17.2236	15.3795	16.357	13.8658	18.6256
ENSG00000181450	ZNF678	1:227563543-227679962	2.65952	1.71389	1.41804	1.68971	1.70539	1.52555
ENSG00000143801	PSEN2	1:226870184-226896105	9.30625	10.1454	9.73961	7.71835	9.08039	7.99069
ENSG00000163050	COQ8A	1:226897536-226987545	12.1458	13.0673	13.3628	10.1945	11.1411	12.5986
ENSG00000143776	CDC42BPA	1:226989865-227318474	9.17164	8.01783	9.88761	14.6785	13.8332	13.2554
ENSG00000143740	SNAP47	1:227728539-227781231	9.17951	9.95103	9.68658	8.19251	7.77427	7.47819
ENSG00000081692	JMJD4	1:227730425-227735411	5.30292	2.94298	2.8722	2.76954	2.72751	2.27495
ENSG00000143816	WNT9A	1:227918656-227947932	3.64574	4.63453	5.30207	3.45746	1.83494	5.46222
ENSG00000198835	GJC2	1:228149930-228159826	0.801626	1.22252	1.44019	1.15604	0.583257	0.97615
ENSG00000143761	ARF1	1:228082660-228099212	36.2166	89.5692	34.2768	101.023	39.3295	57.0806
ENSG00000143793	C1orf35	1:228100726-228105411	5.41217	6.36507	6.13102	3.847	4.67739	5.34171
ENSG00000162910	MRPL55	1:228106679-228109312	7.88377	8.12323	7.31347	6.5565	6.47992	7.1076
ENSG00000181873	IBA57	1:228165804-228182257	3.32702	3.13275	3.38181	2.50262	2.48139	2.68984
ENSG00000143774	GUK1	1:228139962-228148984	25.58	27.5835	29.7423	30.4406	27.6447	26.1279
ENSG00000181218	HIST3H2A	1:228456979-228457873	8.75279	9.18347	7.64426	8.18051	8.36333	7.68982
ENSG00000196890	HIST3H2BB	1:228458107-228460470	2.59958	2.82961	3.45229	2.8453	1.90441	3.71975
ENSG00000168159	RNF187	1:228487382-228496188	9.13451	8.73075	9.00624	8.4979	7.54212	7.18912
ENSG00000116574	RHOU	1:228735479-228746664	5.01149	9.58448	6.9122	10.3523	12.49	14.8244
ENSG00000154358	OBSCN	1:228208063-228378876	16.6891	17.2291	15.736	9.02543	8.38623	17.0071
ENSG00000154370	TRIM11	1:228393673-228406835	6.48108	8.11115	7.65381	6.68519	7.23281	7.33388
ENSG00000162931	TRIM17	1:228407935-228416861	0.775091	0.908985	1.34521	0.884277	1.64782	1.12308
ENSG00000143632	ACTA1	1:229431245-229434098	0.044698	0	0.143349	0.025108	0.020031	0.053578
ENSG00000168118	RAB4A	1:229271062-229342540	6.45733	7.75491	7.2425	10.9895	11.8146	8.04257
ENSG00000213029	SPHAR	1:229305135-229305326	0.07614	0.079275	0.065618	0.089372	0.080016	0.060152
ENSG00000154429	CCSAP	1:229321011-229343294	3.32258	2.93916	3.45199	3.14755	3.56761	3.26043
ENSG00000135776	ABCB10	1:229516582-229558707	4.09875	4.33476	5.27137	4.90638	3.95327	5.66826
ENSG00000069248	NUP133	1:229440259-229508341	12.6934	11.9305	11.751	11.9406	11.1611	10.7588
ENSG00000135801	TAF5L	1:229593111-229626047	8.34796	4.30853	5.16074	4.58199	5.11237	8.33616
ENSG00000135763	URB2	1:229626247-229660200	2.93424	2.91874	3.54343	3.3348	2.28951	2.91282
ENSG00000177614	PGBD5	1:230314490-230426332	0.226057	0.519039	0.227606	0.931907	0.350643	0.461161
ENSG00000143641	GALNT2	1:230057990-230282122	24.9329	19.1017	24.9689	19.5524	18.3263	17.5564
ENSG00000135775	COG2	1:230642481-230693982	10.7659	13.4101	11.5228	10.6482	9.96184	11.7656
ENSG00000135744	AGT	1:230702523-230714122	0.676735	0.560359	0.54239	1.88409	1.40679	1.11465
ENSG00000135773	CAPN9	1:230747384-230802003	2.23902	1.19887	3.94535	1.2657	2.04118	2.34271
ENSG00000119280	C1orf198	1:230837119-230869589	10.5992	10.355	12.9585	20.656	14.826	18.9632
ENSG00000143643	TTC13	1:230906243-230978875	6.70749	5.58915	5.53719	7.77824	6.18452	6.77984
ENSG00000182118	FAM89A	1:231015242-231041210	2.21646	1.92563	1.8672	4.88291	2.93106	3.14893
ENSG00000119283	TRIM67	1:231162112-231221556	0.048279	0.00326	0.007871	0.174727	0.013442	0.01952
ENSG00000235710	AL109810.2	1:231163849-231197426	0	0	0	0	0.280713	0
ENSG00000143633	C1orf131	1:231223763-231262733	5.98478	5.1975	5.01135	5.1617	5.23996	5.94308
ENSG00000116906	GNPAT	1:231241207-231277973	11.5035	11.6178	13.5536	12.5747	10.276	10.7538
ENSG00000116903	EXOC8	1:231332753-231337852	7.36169	7.3543	7.41811	7.15381	6.17785	7.06515
ENSG00000010072	SPRTN	1:231337104-231426725	4.01922	3.42365	3.57023	3.84542	3.83803	3.3407
ENSG00000135766	EGLN1	1:231363751-231422287	16.8627	18.1805	17.2562	18.8298	19.4481	23.4714
ENSG00000287856	AL445524.2	1:231363797-231528618	0.221739	0.00787	0.033874	0.087433	0.404242	0.564939
ENSG00000116918	TSNAX	1:231528541-231566524	11.2506	11.4309	12.4485	10.1575	12.3017	11.8083
ENSG00000212916	MAP10	1:232804892-232808407	1.2095	1.21847	0.61603	1.06922	1.00427	0.846094
ENSG00000116991	SIPA1L2	1:232397965-232561558	16.3067	15.5133	12.318	14.6214	13.5128	15.5326
ENSG00000143674	MAP3K21	1:233327724-233385148	1.78708	1.65476	1.85541	1.0054	1.24672	1.2214
ENSG00000135750	KCNK1	1:233614004-233672512	4.28154	5.9622	5.83156	8.27543	4.7053	6.61986
ENSG00000183780	SLC35F3	1:233904676-234324511	0.29549	0.257763	0.106217	0.227166	0.321162	0.59767
ENSG00000135778	NTPCR	1:232950605-232983882	7.14403	5.21723	6.85267	6.17689	6.11123	8.18683
ENSG00000135749	PCNX2	1:232983435-233295725	7.17686	6.57299	5.95926	9.27524	7.86873	9.49337
ENSG00000168275	COA6	1:234373456-234385068	4.84658	3.63197	4.88725	4.00023	4.57082	4.64274
ENSG00000059588	TARBP1	1:234391313-234479179	11.1539	9.95681	11.065	10.2415	10.0608	10.2189
ENSG00000168264	IRF2BP2	1:234604269-234609525	41.4339	43.7092	44.879	37.3123	31.3148	38.4528
ENSG00000168243	GNG4	1:235547685-235650754	0.153327	0.373135	0.166512	1.00464	0.689184	0.27821
ENSG00000173726	TOMM20	1:235109341-235128837	40.6624	40.2598	41.7251	33.5933	36.6734	36.9053
ENSG00000188739	RBM34	1:235131183-235161283	10.568	11.6728	10.3001	8.82855	13.1545	11.8578
ENSG00000054267	ARID4B	1:235131634-235328219	14.3157	15.0449	12.5662	14.6621	15.8498	14.6319
ENSG00000152904	GGPS1	1:235246487-235344532	12.0496	10.4323	5.0263	5.34282	7.90415	3.63642
ENSG00000285053	TBCE	1:235328570-235448952	0.824604	1.44805	0.79834	3.38605	1.00456	3.15347
ENSG00000284770	TBCE	1:235367360-235452443	4.21578	3.85954	4.38371	3.78432	5.69153	4.80336
ENSG00000162885	B3GALNT2	1:235447190-235504452	9.60311	10.2786	9.81938	13.5869	11.5886	13.3733
ENSG00000143669	LYST	1:235661041-235965755	23.8359	18.0361	16.5313	33.3565	27.8154	32.0979
ENSG00000116962	NID1	1:235975830-236065109	8.81099	9.69705	7.2209	11.6653	10.3616	14.1372
ENSG00000077585	GPR137B	1:236142505-236221865	13.3958	14.1067	8.3438	16.7407	13.8307	12.8514
ENSG00000086619	ERO1B	1:236215555-236281985	6.34774	4.56869	5.76697	4.89096	4.67589	4.58747
ENSG00000077522	ACTN2	1:236664141-236764631	0.212542	0.017864	0.076239	0.12482	0.152705	0.19349
ENSG00000186197	EDARADD	1:236348257-236502915	10.1969	9.44414	9.914	5.5437	7.28085	8.22321
ENSG00000116977	LGALS8	1:236518000-236552981	63.4354	46.188	36.6094	57.0007	47.4272	52.9785
ENSG00000119285	HEATR1	1:236549005-236604516	12.3531	10.9541	11.0684	11.1256	11.3174	11.8704
ENSG00000116996	ZP4	1:237877864-237890922	0	0	0	0	0	0
ENSG00000116984	MTR	1:236795292-236921278	11.431	9.39505	9.79383	9.18153	8.31856	10.309
ENSG00000198626	RYR2	1:237042184-237834071	0.317824	0.242583	0.238303	0.752157	0.764386	0.75058
ENSG00000133019	CHRM3	1:239386565-239915452	0.970571	0.740776	8.47545	0.810865	3.68605	2.81338
ENSG00000155816	FMN2	1:240014348-240475187	0.418933	0.345965	0.377286	0.418509	0.435257	0.763885
ENSG00000182901	RGS7	1:240775515-241357230	0.0644	0.05284	0.124103	0.070968	0.056178	0.021077
ENSG00000180875	GREM2	1:240489573-240612155	8.55803	6.0022	9.96042	9.67269	6.167	10.1444
ENSG00000091483	FH	1:241497603-241519761	18.4914	17.3622	18.2884	14.4882	13.951	13.9264
ENSG00000174371	EXO1	1:241847967-241895148	0.243954	0.423081	0.192151	0.545143	0.897311	0.295964
ENSG00000197769	MAP1LC3C	1:241995490-241999073	0.408464	0.54742	0.37214	1.45762	1.10884	0.65754
ENSG00000180287	PLD5	1:242082986-242524696	0.063441	0.085785	0.058451	0.027405	0.080616	0.021722
ENSG00000117009	KMO	1:241532134-241595642	6.88969	7.029	4.5325	4.19996	4.02104	1.67839
ENSG00000054277	OPN3	1:241590102-241677376	6.85879	8.00258	7.21249	7.1202	5.38076	4.88786
ENSG00000203668	CHML	1:241628853-241640254	3.86193	2.97241	2.9249	2.9902	3.54679	3.40967
ENSG00000162843	WDR64	1:241652278-241802133	0.349315	0.294795	0.037011	0.011494	0.305961	0.054755
ENSG00000179456	ZBTB18	1:244048939-244057476	8.41817	7.30183	8.14492	7.55289	6.89789	8.44976
ENSG00000143702	CEP170	1:243124428-243268119	9.91589	8.0403	9.91801	11.3601	11.7694	11.1384
ENSG00000054282	SDCCAG8	1:243256034-243500091	12.3751	12.5949	11.0085	11.9551	15.2779	13.6952
ENSG00000117020	AKT3	1:243487497-243851079	6.23124	6.19531	7.65834	10.5005	10.7559	13.4259
ENSG00000284188	AL451007.3	1:244729898-244730962	0.15613	0.073044	0.026268	0.060765	0.029519	0.050627
ENSG00000173728	C1orf100	1:244352635-244389663	0	0	0.016491	0.086804	0	0.036758
ENSG00000035687	ADSS	1:244366329-244451909	33.354	34.7778	28.9936	25.7664	26.0312	25.7304
ENSG00000179397	CATSPERE	1:244408973-244641177	3.08106	3.03366	2.79682	2.17787	2.98598	3.66488
ENSG00000203666	EFCAB2	1:244964906-245127164	5.47458	11.0462	7.24482	4.67227	6.67525	7.99109
ENSG00000203667	COX20	1:244835616-244845560	3.15268	3.45516	3.01662	3.70756	10.0737	3.60039
ENSG00000153187	HNRNPU	1:244840638-244864560	63.8759	105.734	70.5056	57.3053	60.3241	60.5625
ENSG00000162849	KIF26B	1:245154985-245709432	0.622335	0.82348	0.615293	2.02547	1.0851	0.740882
ENSG00000185420	SMYD3	1:245749342-246507312	11.6932	9.2232	9.05448	9.50403	8.11304	9.25273
ENSG00000162851	TFB2M	1:246540126-246566261	6.0398	6.29306	6.08268	4.84286	6.29469	5.88108
ENSG00000162852	CNST	1:246566444-246668595	7.15975	6.54615	7.85179	7.33493	6.72351	9.68477
ENSG00000143653	SCCPDH	1:246724409-246768137	16.4586	17.4934	26.4406	12.6084	11.6631	10.4643
ENSG00000153207	AHCTF1	1:246839098-246931967	9.80316	12.5857	15.9099	11.8444	13.264	13.5984
ENSG00000197472	ZNF695	1:246945547-247008093	0.005912	0	0	0	0	0.008096
ENSG00000277462	ZNF670	1:247034637-247078811	1.25394	1.34478	0.85777	1.34969	1.21845	1.18148
ENSG00000188295	ZNF669	1:247099962-247104372	3.43679	3.72506	3.74594	4.03126	3.87658	3.4718
ENSG00000162711	NLRP3	1:247416156-247449108	0.834286	1.30557	1.13405	1.80762	1.18889	0.882971
ENSG00000238243	OR2W3	1:247895587-247896531	0.073579	0.091271	0.014802	0.339095	0.391339	1.26144
ENSG00000279263	OR2L8	1:247948858-247949796	0.141002	0	0	0.068918	0	0.014403
ENSG00000197454	OR2L5	1:248013660-248024276	0.063211	0	0	0.062518	0	0
ENSG00000169224	GCSAML	1:247507058-247577690	0.266136	0.44674	0.244002	0.766077	0.479761	0.717836
ENSG00000284824	GCSAML-AS1	1:247524677-247532613	0	0	0	0	0	0
ENSG00000196242	OR2C3	1:247524677-247536440	0.015664	0.017797	0	0.009507	0.018461	0.003168
ENSG00000177489	OR2G2	1:247588360-247589313	0	0	0	0	0	0.020792
ENSG00000177476	OR2G3	1:247605586-247606515	0	0.032675	0	0.008814	0	0.032963
ENSG00000197437	OR13G1	1:247670812-247679739	0	0	0	0	0	0
ENSG00000169214	OR6F1	1:247711436-247716646	0	0	0	0	0	0
ENSG00000239395	AC118470.1	1:247711813-247723764	0	0	0	0	0	0
ENSG00000241128	OR14A2	1:247722957-247724043	0	0	0	0	0	0
ENSG00000153230	OR14K1	1:247738615-247739559	0	0.075888	0	0	0.116104	0.004007
ENSG00000221888	OR1C1	1:247754846-247760556	0	0	0	0	0	0
ENSG00000196772	OR14A16	1:247814660-247824119	0	0	0	0.034793	0	0
ENSG00000197591	OR11L1	1:247840928-247841896	0	0	0	0	0	0
ENSG00000162722	TRIM58	1:247857187-247880138	0.159092	0.307813	0.276743	1.10505	1.19057	2.07711
ENSG00000203663	OR2L2	1:248030070-248042305	0.033017	0.026797	0.021455	0.059399	0.025029	0.014395
ENSG00000198128	OR2L3	1:248046836-248063407	0.046834	0	0	0	0.01403	0.009504
ENSG00000196071	OR2L13	1:248095184-248101103	0.034212	0	0	0.038294	0.048416	0
ENSG00000162727	OR2M5	1:248145148-248146086	0.035487	0.032362	0.003476	0	0	0
ENSG00000198601	OR2M2	1:248174821-248181067	0.006956	0	0	0	0	0.009263
ENSG00000177212	OR2T33	1:248269917-248277976	0.031051	0	0	0.030354	0	0
ENSG00000171180	OR2M4	1:248231417-248244679	0.031216	0.032249	0.023572	0.03457	0.075066	0.004558
ENSG00000228198	OR2M3	1:248197265-248212925	0.044597	0.024523	0	0.030497	0.033989	0.01629
ENSG00000177201	OR2T12	1:248290139-248303424	0.031259	0	0	0	0	0.025374
ENSG00000196944	OR2T4	1:248361581-248362627	0.066114	0	0	0	0	0
ENSG00000184022	OR2T10	1:248590487-248597700	0.006393	0	0	0.009195	0	0
ENSG00000177151	OR2T35	1:248636356-248645278	0.035082	0	0	0	0	0
ENSG00000175137	SH3BP5L	1:248810446-248825915	7.81116	11.4812	6.17833	12.6092	11.0406	10.5966
ENSG00000185220	PGBD2	1:248906196-248919946	3.22118	4.36971	3.90813	2.72216	3.48807	3.38795
ENSG00000171163	ZNF692	1:248836128-248859144	5.63092	7.85653	5.78737	5.57638	6.55415	5.08128
ENSG00000171161	ZNF672	1:248838210-248849517	6.56059	2.91015	8.60432	7.22353	1.65229	7.22333
ENSG00000015171	ZMYND11	10:134465-254637	17.7963	17.8457	21.1896	18.5396	20.2217	20.0382
ENSG00000151240	DIP2C	10:274190-689668	6.56868	5.71478	6.51772	7.79885	6.56302	7.14307
ENSG00000107929	LARP4B	10:806914-931705	17.514	16.3064	17.8223	22.4802	17.0975	17.5278
ENSG00000107937	GTPBP4	10:988434-1019932	7.27319	8.39495	8.08153	7.37357	7.27689	7.26209
ENSG00000148377	IDI2	10:1018910-1025859	0.024574	0.044819	0.027864	0.095449	0	0.005608
ENSG00000067064	IDI1	10:1039152-1049170	6.33548	6.8729	8.32365	7.3272	5.748	5.04558
ENSG00000067057	PFKP	10:3066333-3137718	18.7374	19.166	21.4211	15.8604	17.8288	20.7155
ENSG00000107959	PITRM1	10:3137728-3172841	20.2966	16.3085	18.1874	24.9413	16.3741	20.3525
ENSG00000185736	ADARB2	10:1177313-1737525	12.3312	7.69893	5.99177	7.50458	8.08163	7.46631
ENSG00000165568	AKR1E2	10:4786629-4848062	1.57429	1.54563	1.19981	2.54867	2.29116	2.80495
ENSG00000187134	AKR1C1	10:4963253-4983283	7.62754	6.76401	33.0686	16.7923	30.0563	20.7125
ENSG00000264006	AKR1C8P	10:5154140-5185187	0.011216	0.119212	0.013985	0.014356	0.196445	0.055784
ENSG00000198610	AKR1C4	10:5195462-5218949	0	0.042551	0.019257	0.180577	0.069924	0.07435
ENSG00000151632	AKR1C2	10:4987400-5018031	7.56898	7.78981	16.8882	13.9528	25.7161	13.7563
ENSG00000196139	AKR1C3	10:5035354-5107686	8.12568	8.71431	15.2486	22.1163	20.2758	26.3672
ENSG00000178372	CALML5	10:5498697-5499555	0.542829	0.618952	0.650483	2.71099	0.731236	2.04543
ENSG00000178473	UCN3	10:5364966-5374692	0	0	0	0	0	0
ENSG00000178462	TUBAL3	10:5393101-5404828	0.93107	0.866797	0.987559	0.452425	0.412547	1.17804
ENSG00000178363	CALML3	10:5517439-5530439	20.5468	50.4822	36.4979	35.6055	33.4191	36.0051
ENSG00000196372	ASB13	10:5638867-5666595	8.43197	9.04653	3.06535	3.09004	8.03124	6.95263
ENSG00000108021	TASOR2	10:5684838-5763740	18.5332	19.2611	16.9591	23.8587	22.7575	22.3213
ENSG00000057608	GDI2	10:5765223-5842132	75.1647	76.4539	73.5227	84.577	80.8628	96.7802
ENSG00000134460	IL2RA	10:6010689-6062370	0.448829	0.366354	0.453038	1.75585	1.2961	1.04557
ENSG00000134452	FBH1	10:5890203-5937594	21.0855	19.3913	18.4792	20.3626	22.3411	20.7619
ENSG00000134470	IL15RA	10:5943639-5978187	5.74501	5.87977	5.6728	6.96185	6.43437	10.4998
ENSG00000134453	RBM17	10:6089034-6117457	19.386	20.2479	20.8581	19.0094	19.5041	22.8838
ENSG00000170525	PFKFB3	10:6144934-6254644	5.94431	16.3633	10.839	9.95827	9.67186	8.94869
ENSG00000065675	PRKCQ	10:6427143-6580301	2.17835	2.28239	1.86409	2.20708	1.67785	1.44453
ENSG00000123243	ITIH5	10:7559270-7666998	4.6219	5.72405	3.42023	7.94639	5.72833	9.26227
ENSG00000151655	ITIH2	10:7703316-7749520	0	0	0	0	0.004741	0
ENSG00000151657	KIN	10:7750962-7787993	3.69934	3.26096	2.93564	3.43948	4.11221	4.78981
ENSG00000165629	ATP5F1C	10:7788147-7807815	79.8374	67.7557	71.4845	63.6703	63.0365	59.78
ENSG00000165632	TAF3	10:7818505-8016631	3.85439	3.71308	3.53197	3.9954	4.85018	5.17856
ENSG00000107485	GATA3	10:8045378-8075198	2.99695	4.83245	5.65286	4.2164	4.42556	3.8999
ENSG00000148429	USP6NL	10:11453946-11611754	5.7483	3.92276	5.23241	6.90442	5.08406	5.70744
ENSG00000134463	ECHDC3	10:11742366-11764070	4.76638	1.60495	0.862507	2.42952	2.60067	0.726369
ENSG00000048740	CELF2	10:10798397-11336675	17.4773	12.0761	20.2604	24.122	19.4088	24.0688
ENSG00000148426	PROSER2	10:11823339-11872277	7.64961	7.54604	6.08266	5.74545	5.64273	4.38326
ENSG00000151461	UPF2	10:11920022-12043170	9.52461	9.20592	9.11811	8.539	10.051	10.5979
ENSG00000181192	DHTKD1	10:12068954-12123221	6.98405	6.38756	6.70508	6.39706	6.99521	6.09123
ENSG00000065665	SEC61A2	10:12129199-12169961	2.07832	2.237	2.28916	2.88208	2.55056	2.8867
ENSG00000165609	NUDT5	10:12165330-12196144	5.15849	11.9454	12.1041	4.96907	11.5503	11.7574
ENSG00000151465	CDC123	10:12195965-12250589	13.2681	23.2946	21.1241	13.9543	22.7133	25.2388
ENSG00000183049	CAMK1D	10:12346234-12835545	13.6947	14.5169	25.238	13.8963	15.7547	16.4948
ENSG00000065328	MCM10	10:13161554-13211104	0.176241	0.15651	0.2204	0.406132	0.482749	0.236399
ENSG00000151468	CCDC3	10:12896625-13099652	6.21382	6.70563	8.10103	16.3803	18.7059	28.2833
ENSG00000123240	OPTN	10:13099449-13138308	15.9571	15.9502	19.5916	21.7444	23.439	26.5119
ENSG00000086475	SEPHS1	10:13317428-13348298	16.1291	14.6988	17.2261	10.7828	15.4971	17.3878
ENSG00000165626	BEND7	10:13438484-13528974	5.40552	5.34672	7.49607	4.80316	7.82279	5.89879
ENSG00000165630	PRPF18	10:13586939-13660957	3.37287	3.267	2.40744	2.7303	3.27235	3.46066
ENSG00000282246	AL157392.5	10:13610047-13655929	0.30505	0.278311	0.041423	0.036046	0.268861	0.379114
ENSG00000151474	FRMD4A	10:13643706-14462142	14.2364	18.5576	10.5725	25.2902	20.8495	24.3249
ENSG00000065809	FAM107B	10:14518557-14774897	30.8255	27.6601	39.7051	44.7233	35.8627	37.8093
ENSG00000152463	OLAH	10:15032227-15073852	0	0	0.015384	0.098019	0.035403	0.076152
ENSG00000185267	CDNF	10:14819245-14838575	1.90308	1.81503	1.07824	1.44747	1.5669	2.05051
ENSG00000284024	HSPA14	10:14838160-14847018	5.78542	5.87189	5.57002	2.7352	2.91136	3.06041
ENSG00000187522	HSPA14	10:14838160-14873591	2.62862	3.40679	3.10654	3.13577	2.69201	2.50287
ENSG00000152455	SUV39H2	10:14878820-14904315	2.0559	2.3048	1.87671	2.33387	2.70005	2.07885
ENSG00000152457	DCLRE1C	10:14897359-14954432	5.51616	4.31047	3.49645	6.27478	6.63818	6.07151
ENSG00000197889	MEIG1	10:14959388-14988050	0.122983	0	0.026821	0.030244	0.030358	0.160187
ENSG00000176244	ACBD7	10:15075475-15088776	0.097693	0.09081	0.102814	0.110066	0.200165	0.284688
ENSG00000152464	RPP38	10:15097180-15168685	4.60344	5.47431	5.52523	4.9525	4.87412	5.14267
ENSG00000152465	NMT2	10:15099971-15168693	3.32184	3.60808	2.92155	3.71288	3.59625	3.41133
ENSG00000148468	FAM171A1	10:15211643-15371289	7.0148	7.91033	3.9143	6.19632	6.38776	7.83054
ENSG00000077943	ITGA8	10:15513954-15719922	3.69519	1.79226	2.48655	2.24633	6.82769	4.54723
ENSG00000148481	MINDY3	10:15778170-15860507	12.8722	10.2712	8.95893	11.0526	11.9445	11.927
ENSG00000165983	PTER	10:16436943-16521205	4.79382	4.63194	2.93368	3.83858	6.21124	3.26794
ENSG00000165985	C1QL3	10:16513734-16521879	0	0.028906	0	0.065923	0.013232	0
ENSG00000148484	RSU1	10:16590611-16817463	10.6845	8.3705	14.2174	9.71381	10.9163	13.3458
ENSG00000107611	CUBN	10:16823966-17129817	1.44359	1.54204	1.45087	2.56595	2.62887	2.95641
ENSG00000107614	TRDMT1	10:17130675-17213268	1.38974	1.14181	1.53788	1.37092	1.62331	1.98668
ENSG00000148488	ST8SIA6	10:17315421-17454595	0.398407	0.220642	0.563364	1.16502	0.902011	2.02331
ENSG00000148483	TMEM236	10:17752201-17800868	0.086553	0.154316	0.084841	0.278645	0.168448	0.188275
ENSG00000165996	HACD1	10:17589032-17617374	0.374921	0.512653	1.3523	1.60433	1.32028	1.88399
ENSG00000136738	STAM	10:17644151-17716824	5.71489	6.00965	4.87361	7.52006	7.99496	7.41823
ENSG00000260314	MRC1	10:17809348-17911164	4.32369	6.48349	4.19315	9.92174	8.97339	11.0812
ENSG00000026025	VIM	10:17228241-17237593	247.042	289.326	205.296	582.241	679.954	730.792
ENSG00000165995	CACNB2	10:18140677-18543557	0.369699	0.383236	0.607643	0.801429	2.47286	3.80155
ENSG00000241058	NSUN6	10:18493276-18659285	10.2879	11.2849	9.25965	9.33028	9.22473	9.19999
ENSG00000165997	ARL5B	10:18659431-18681639	6.20022	7.67909	7.99953	7.69804	6.41986	6.54057
ENSG00000204740	MALRD1	10:19048801-19790401	0.0186	0.061314	0.012595	0.210336	0.021761	0.20998
ENSG00000120594	PLXDC2	10:19816239-20289856	13.5984	15.977	12.0675	21.2374	16.2047	19.4784
ENSG00000204682	MIR1915HG	10:21492658-21497284	0.321664	0.305184	0.242525	0.925534	0.877898	1.08678
ENSG00000078114	NEBL	10:20779973-21174187	25.363	25.253	37.663	27.2808	33.4613	42.082
ENSG00000204683	C10orf113	10:21125763-21146559	0.881339	0.806329	1.26334	1.22225	1.80186	2.45488
ENSG00000180592	SKIDA1	10:21513478-21526368	0.754369	0.959205	0.721134	0.593035	0.680024	0.86419
ENSG00000136770	DNAJC1	10:21756548-22003769	11.5335	10.1457	11.1632	11.5106	15.9341	11.3167
ENSG00000077327	SPAG6	10:22345445-22454224	0.217588	0.043808	0.092519	0.056088	0.162493	0.13725
ENSG00000148444	COMMD3	10:22316386-22320306	22.17	19.8679	17.9945	16	16.1649	12.086
ENSG00000269897	COMMD3-BMI1	10:22316388-22331484	7.02622	5.12678	12.3781	13.7494	14.582	10.928
ENSG00000168283	BMI1	10:22321099-22331484	16.9544	16.6874	8.7955	4.85154	9.28837	11.9435
ENSG00000150867	PIP4K2A	10:22534854-22714578	8.71717	7.99387	7.83729	15.6694	14.2755	14.3074
ENSG00000165309	ARMC3	10:22928024-23038523	0.008156	0	0	0	0.01725	0.036428
ENSG00000148450	MSRB2	10:23095579-23122013	3.66317	4.94914	4.19847	4.03253	4.0276	4.95079
ENSG00000179133	C10orf67	10:23201916-23344845	0.036976	0.059129	0.041829	0	0.021086	0.009173
ENSG00000165312	OTUD1	10:23439458-23442390	10.3137	12.4411	9.38283	9.13612	7.71309	7.56288
ENSG00000120549	KIAA1217	10:23694746-24547848	47.8732	43.2559	37.638	34.6983	39.3398	30.7147
ENSG00000095777	MYO3A	10:25934229-26212532	0.073739	0.005205	0.035559	0.241795	0.038571	0.302462
ENSG00000136750	GAD2	10:26216665-26304558	0	0	0	0	0	0
ENSG00000107863	ARHGAP21	10:24583609-24723887	18.5594	19.5897	20.6953	25.9643	25.497	28.4445
ENSG00000099256	PRTFDC1	10:24848614-24953866	1.73849	1.53517	1.68192	4.77044	3.27677	3.42626
ENSG00000151023	ENKUR	10:24981979-25062279	0.016326	0.055716	0.045733	0.103676	0.11656	0.569653
ENSG00000185875	THNSL1	10:25016612-25026664	2.59233	2.84043	2.95189	2.22269	2.42169	1.92337
ENSG00000151025	GPR158	10:25174802-25602229	0.007403	0	0.00397	0.082747	0.115078	0.194879
ENSG00000077420	APBB1IP	10:26438341-26567803	5.25636	5.34994	3.75892	9.62724	7.57548	5.82685
ENSG00000148459	PDSS1	10:26697701-26746798	2.18214	1.97828	1.76327	2.46807	2.40184	2.70077
ENSG00000136754	ABI1	10:26746593-26861087	14.9662	16.3862	15.866	17.7378	17.1139	20.3089
ENSG00000107890	ANKRD26	10:26991914-27100498	4.3824	3.81017	3.69381	4.53351	5.13077	5.81258
ENSG00000182077	PTCHD3	10:27397121-27414368	0.119593	0.126313	0.07359	0.085416	0.202548	0.222613
ENSG00000136758	YME1L1	10:27110112-27155266	30.8067	29.0182	29.0058	25.1935	33.402	28.6411
ENSG00000120539	MASTL	10:27154824-27186924	3.89059	4.44232	3.48539	3.64518	4.2702	4.65895
ENSG00000107897	ACBD5	10:27195214-27242130	9.87883	9.12163	9.4336	9.65104	9.70314	8.84392
ENSG00000150051	MKX	10:27672874-27746060	0.12976	0.327088	0.220555	0.389021	0.599339	0.73909
ENSG00000169126	ARMC4	10:27812164-27999048	0.023322	0.050016	0.178234	0.008817	0.05415	0.015145
ENSG00000099246	RAB18	10:27504174-27542237	14.6102	20.9796	17.1472	20.0634	19.5565	20.5543
ENSG00000150054	MPP7	10:28044589-28334486	20.1867	14.9314	13.8427	15.7733	16.1563	22.6096
ENSG00000095739	BAMBI	10:28677510-28682932	2.09987	1.67736	1.31696	2.16103	1.51323	1.32438
ENSG00000095787	WAC	10:28532493-28623112	34.3339	34.4392	31.5711	35.1501	39.0239	37.4001
ENSG00000107951	MTPAP	10:30301823-30374448	4.85964	4.86519	5.66259	5.25074	5.22628	5.53813
ENSG00000197321	SVIL	10:29457338-29736781	31.961	37.5222	16.7261	43.0591	37.6437	35.9132
ENSG00000107968	MAP3K8	10:30433237-30463406	5.46828	7.09668	10.5223	5.05805	4.3586	5.01577
ENSG00000183621	ZNF438	10:30820207-31031937	3.45007	4.15204	2.78805	3.61822	3.14126	3.65978
ENSG00000148516	ZEB1	10:31318495-31529814	5.80331	6.97258	5.53783	15.3398	16.4267	9.04428
ENSG00000165322	ARHGAP12	10:31805404-31928876	16.6378	19.1265	20.3902	15.4003	19.9257	22.376
ENSG00000170759	KIF5B	10:32009015-32056425	30.7417	31.3062	33.0447	37.018	34.0376	33.2201
ENSG00000120616	EPC1	10:32267751-32378798	21.7934	19.9261	17.0514	21.1177	18.8661	17.9266
ENSG00000216937	CCDC7	10:32446122-32966821	4.52468	6.11084	3.22698	4.69424	8.27199	5.869
ENSG00000150093	ITGB1	10:32900318-33005792	87.4019	97.6119	87.2348	122.182	101.999	88.5106
ENSG00000148498	PARD3	10:34109560-34815325	21.033	22.3627	17.5572	17.0786	16.9663	18.0304
ENSG00000108094	CUL2	10:35008551-35090642	9.64277	9.21263	8.28931	8.91572	7.74331	8.82958
ENSG00000095794	CREM	10:35126791-35212958	4.36172	7.44468	6.05278	6.1911	6.2449	5.3872
ENSG00000177283	FZD8	10:35638249-35642278	0.791237	0.763826	1.04147	2.31691	1.32156	2.12729
ENSG00000148513	ANKRD30A	10:37125788-37384111	0.031942	0	0.00825	0	0.009011	0.011001
ENSG00000108100	CCNY	10:35247025-35572669	11.1977	11.8059	12.6413	14.7956	13.1979	14.1281
ENSG00000177291	GJD4	10:35605410-35608935	0.02109	0.019233	0.053118	0	0.039795	0
ENSG00000198105	ZNF248	10:37743150-37858106	6.50678	6.69382	4.60656	5.10527	5.53239	8.12292
ENSG00000175395	ZNF25	10:37949573-37976647	4.07954	2.61948	3.67	4.8688	6.23823	2.76028
ENSG00000189180	ZNF33A	10:38010650-38065088	11.4301	11.1422	11.6228	8.45533	11.6638	12.7318
ENSG00000075407	ZNF37A	10:38094334-38150293	5.70776	5.36973	5.6562	6.47312	7.57033	6.38319
ENSG00000196693	ZNF33B	10:42574185-42638570	9.55666	8.19069	6.95937	6.9225	9.17619	7.96294
ENSG00000165731	RET	10:43077069-43130351	0.276374	0.432412	0.812655	0.431817	0.116812	0.825266
ENSG00000165733	BMS1	10:42782795-42834937	5.89891	6.0746	6.05103	5.63184	6.72231	6.36396
ENSG00000198915	RASGEF1A	10:43194535-43266919	0.413446	0.467596	0.820167	0.546451	0.814112	0.96726
ENSG00000150201	FXYD4	10:43371636-43376335	0.162677	0.04274	0.511044	0	0	0
ENSG00000169826	CSGALNACT2	10:43138445-43185302	5.48504	5.51434	5.87528	11.2407	9.02172	9.73596
ENSG00000196793	ZNF239	10:43556344-43574618	0.547915	1.17913	1.08111	0.972275	0.922945	1.13359
ENSG00000169813	HNRNPF	10:43385617-43409166	69.7131	77.6614	73.0297	66.4182	65.8667	63.1956
ENSG00000243660	ZNF487	10:43436841-43490630	2.93762	2.19116	1.74773	2.72713	2.43521	2.34667
ENSG00000277288	C10orf142	10:44292569-44294649	0.038882	0	0	0.064124	0	0.053095
ENSG00000198298	ZNF485	10:43606419-43618211	1.99185	1.97602	2.25502	2.06896	2.16991	2.20624
ENSG00000169740	ZNF32	10:43641758-43649332	7.15	9.46675	9.1623	9.30953	11.3084	8.15859
ENSG00000107562	CXCL12	10:44370165-44386493	24.301	33.0814	25.9138	65.8939	66.374	82.6397
ENSG00000187783	TMEM72	10:44911316-44937010	0	0	0	0.02247	0.038206	0.046673
ENSG00000107551	RASSF4	10:44959407-44995891	6.02979	4.15207	5.55066	12.8269	6.48535	8.55757
ENSG00000165507	DEPP1	10:44970981-44978810	7.71909	13.2474	10.7593	17.2893	19.9402	45.9004
ENSG00000165512	ZNF22	10:45000923-45005326	8.3637	8.45782	10.0145	10.5398	10.3722	11.8795
ENSG00000256574	OR13A1	10:45302298-45315608	0.353275	0.299099	0.391027	0.17169	0.132802	0.16139
ENSG00000012779	ALOX5	10:45374176-45446119	45.7715	33.4479	50.1434	24.9792	26.4073	27.3976
ENSG00000165406	2020-03-08	10:45454585-45594906	7.03751	7.47153	12.5084	8.23073	9.93707	8.43267
ENSG00000172671	ZFAND4	10:45609238-45672780	3.18029	2.75228	3.73549	3.53481	3.20248	3.83424
ENSG00000266524	GDF10	10:47300197-47313577	0.180366	0.382501	0.291425	3.42399	1.69494	3.68166
ENSG00000265763	ZNF488	10:47365496-47384293	0.283499	0.492364	0.205619	0.336237	0.606342	0.525695
ENSG00000204179	PTPN20	10:46911396-47002488	1.3812	0.926162	1.7692	0.589988	0.872778	1.69816
ENSG00000265190	ANXA8	10:47460162-47484158	24.1193	34.2229	17.1289	18.3259	16.2686	21.2724
ENSG00000189090	FAM25G	10:47487219-47491693	0	0	0.04498	0	0	0
ENSG00000172661	WASHC2C	10:45727200-45792961	15.3336	14.7259	13.2034	17.7844	16.5404	18.2335
ENSG00000188234	AGAP4	10:45825594-45853875	4.28213	2.50509	3.08292	2.42242	3.6706	4.62816
ENSG00000265354	TIMM23	10:45939361-46009556	9.82112	10.4929	9.7485	9.75141	9.88655	7.88123
ENSG00000266412	NCOA4	10:46005088-46030714	64.2517	76.3991	63.4777	76.0107	78.8081	82.8207
ENSG00000263639	MSMB	10:46033307-46048180	25.8928	27.6252	19.4353	54.1347	81.7354	22.6179
ENSG00000274209	ANTXRL	10:46286345-46330207	0.039306	0.013775	0	0.056062	0.029128	0.109897
ENSG00000264230	ANXA8L1	10:46370759-46537864	27.3172	49.1428	32.6026	20.4014	27.3644	40.1117
ENSG00000204174	NPY4R	10:46461099-46465881	0	0	0	0	0	0
ENSG00000204175	GPRIN2	10:46549044-46555530	1.37752	1.18443	1.67012	0.745589	1.11488	0.687363
ENSG00000204176	SYT15	10:46578217-46598162	1.39172	2.06962	1.46713	4.74771	4.43242	5.77498
ENSG00000170324	FRMPD2	10:48153088-48274696	0.193266	0.044993	0.193307	0.050444	0.26049	0.401847
ENSG00000204172	AGAP9	10:47501854-47523638	2.84465	1.059	2.43107	3.19036	1.41176	3.45948
ENSG00000264717	NPY4R2	10:47918739-47923524	0.074187	0	0.042907	0.031389	0	0.031115
ENSG00000276430	FAM25C	10:47995355-47999791	0	0.129267	0	0	0.121806	0
ENSG00000107643	MAPK8	10:48306639-48439360	5.00498	4.80469	4.90733	5.62535	6.62674	8.00233
ENSG00000128815	WDFY4	10:48684876-48982956	7.94577	7.67369	4.33282	6.68199	5.13155	4.80183
ENSG00000165383	LRRC18	10:48909483-48914232	0.054824	0	0.027027	0	0	0.091232
ENSG00000165633	VSTM4	10:49014236-49115522	9.14263	8.13987	5.2878	10.5085	7.49256	9.18658
ENSG00000204161	TMEM273	10:49154725-49188585	20.6563	22.2435	20.2424	28.8204	25.8682	33.1763
ENSG00000070748	CHAT	10:49609095-49665104	0.000374	0	0	0	0	0.005521
ENSG00000187714	SLC18A3	10:49610310-49612720	0	0	0	0	0.026079	0
ENSG00000197444	OGDHL	10:49734641-49762379	0.008902	0.016126	0.036259	0	0.097395	0.128811
ENSG00000225830	ERCC6	10:49454470-49539538	10.2599	10.5772	8.36756	11.0696	11.7814	9.92793
ENSG00000227345	PARG	10:49818279-49973227	8.08034	8.76725	9.63729	8.21679	9.20873	8.79327
ENSG00000204152	TIMM23B	10:49942049-49974850	5.53839	6.5813	5.37895	6.12862	7.35692	5.94774
[truncated: 17,777 more rows]

## Sheet: lncRNA.FPKM
Table S2: List of lncRNAs expressed in pterygium and conjunctiva of human
transcript_id	transcript_name	Status	gene_id	gene_name	transcript_locus	Conj_1	Conj_2	Conj_3	Pter_1	Pter_2	Pter_3
ENST00000008876	MAPK8IP2-201	Annotated_lncRNA	ENSG00000008735	MAPK8IP2	22:50603133-50613981	0.05287	0.039592	0.034603	0.064314	0.093524	0.030922
ENST00000082468	BTN3A1-201	Annotated_lncRNA	ENSG00000026950	BTN3A1	6:26402308-26415204	2.79753	2.46635	1.9485	2.51978	1.57562	2.24293
ENST00000165086	NPIPB4-201	Annotated_lncRNA	ENSG00000185864	NPIPB4	16:21837474-21843412	0.272801	0.206053	0	0.303338	0.290297	0
ENST00000173785	KLF6-201	Annotated_lncRNA	ENSG00000067082	KLF6	10:3779047-3782051	0	0.108545	0.369393	0.326097	0.223349	0.253664
ENST00000206544	SLC22A17-201	Annotated_lncRNA	ENSG00000092096	SLC22A17	14:23346318-23352551	0.05116	0.004548	0.005774	0.003181	0.019398	0.018796
ENST00000214893	ERMP1-201	Annotated_lncRNA	ENSG00000099219	ERMP1	9:5784571-5832841	20.1846	16.7611	22.3591	17.9796	18.4241	14.899
ENST00000215376	CBARP-201	Annotated_lncRNA	ENSG00000099625	CBARP	19:1234647-1237820	0	0	0	0	0	0
ENST00000216019	DDX17-201	Annotated_lncRNA	ENSG00000100201	DDX17	22:38485681-38506294	66.2895	53.8652	29.7445	52.4687	49.7963	57.314
ENST00000216414	CDKN3-201	Annotated_lncRNA	ENSG00000100526	CDKN3	14:54399889-54420116	0	0	0.002425	0	0	0
ENST00000216463	TIMM9-201	Annotated_lncRNA	ENSG00000100575	TIMM9	14:58408603-58427527	0.046473	0.070247	0.066112	0.686739	0	0.463548
ENST00000216520	ERH-201	Annotated_lncRNA	ENSG00000100632	ERH	14:69380135-69398271	0	0.30746	0.187993	0.257755	0	0
ENST00000216743	ARHGAP5-201	Annotated_lncRNA	ENSG00000100852	ARHGAP5	14:32154010-32157216	0.53518	0.319072	0.219161	0.442381	0.36838	0.275765
ENST00000217890	ARSD-201	Annotated_lncRNA	ENSG00000006756	ARSD	X:2913614-2929275	0.940777	1.67107	1.39044	0.50148	1.69679	1.99833
ENST00000218328	HUWE1-201	Annotated_lncRNA	ENSG00000086758	HUWE1	X:53584211-53686728	0.054477	0.071371	0.069118	0.034422	0.062765	0.057561
ENST00000219084	CHD9-201	Annotated_lncRNA	ENSG00000177200	CHD9	16:53235137-53327451	0.244365	0.104111	0.61594	0.366574	0.090096	0.113076
ENST00000219771	QPRT-201	Annotated_lncRNA	ENSG00000103485	QPRT	16:29679008-29697776	0	0.157776	0	0	0	0
ENST00000221567	KIR3DX1-201	Annotated_lncRNA	ENSG00000104970	KIR3DX1	19:54532791-54543732	0	0	0	0	0	0
ENST00000221905	ARHGAP33-202	Annotated_lncRNA	ENSG00000004777	ARHGAP33	19:35777585-35779991	0.006895	0.034346	0.207123	0.039639	0	0.23623
ENST00000222396	AC008013.1-204	Annotated_lncRNA	ENSG00000226472	AC008013.1	12:30997038-31006010	0.001339	0	0	0	0	0
ENST00000223517	SPATA6L-201	Annotated_lncRNA	ENSG00000106686	SPATA6L	9:4625404-4666423	0.367688	0.184998	0.140207	0	0.236763	0.123983
ENST00000225760	PRR29-201	Annotated_lncRNA	ENSG00000224383	PRR29	17:63998455-64004285	0	0.009675	0	0	0	0
ENST00000226094	FAM20A-201	Annotated_lncRNA	ENSG00000108950	FAM20A	17:68535113-68558390	0.292713	0.186756	0.136302	0.179282	0.204144	0.181336
ENST00000228345	RAD52-201	Annotated_lncRNA	ENSG00000002016	RAD52	12:912155-933076	0	0.636518	0.014059	0.459182	0.024145	0
ENST00000229465	AL355916.1-201	Annotated_lncRNA	ENSG00000232774	AL355916.1	14:61570540-61658696	0	0	0	0.248191	0	0
ENST00000230113	LINC01702-201	Annotated_lncRNA	ENSG00000235200	LINC01702	1:67522325-67532334	0	0	0	0	0	0
ENST00000230914	MRPS30-201	Annotated_lncRNA	ENSG00000112996	MRPS30	5:44815219-44820428	6.56672	5.84061	5.32445	6.20556	6.98789	7.26983
ENST00000231504	PPP2CA-201	Annotated_lncRNA	ENSG00000113575	PPP2CA	5:134203525-134226073	0.054418	0.105406	0.209316	0.119966	0.070346	0.079646
ENST00000233699	POLE4-201	Annotated_lncRNA	ENSG00000115350	POLE4	2:74958792-74969731	0	0	0	0	0	0
ENST00000234668	SYDE2-201	Annotated_lncRNA	ENSG00000097096	SYDE2	1:85181159-85200513	0.918176	0.660915	0.956864	0.582393	2.11318	1.15843
ENST00000235290	DLEU2-201	Annotated_lncRNA	ENSG00000231607	DLEU2	13:50043437-50081978	0.058122	0.049999	0.068553	0.170212	0.172483	0.050937
ENST00000237177	CASP8AP2-201	Annotated_lncRNA	ENSG00000118412	CASP8AP2	6:89829939-89874436	0.124235	0.115182	3.24704	3.43104	0	0.070613
ENST00000237724	RAB3GAP2-201	Annotated_lncRNA	ENSG00000118873	RAB3GAP2	1:220196184-220272414	0.00717	0.037971	0.010071	0.05852	0.005871	0.15706
ENST00000238138	PIGZ-201	Annotated_lncRNA	ENSG00000119227	PIGZ	3:196951538-196969060	0.930747	0.829055	0.804921	0.392931	1.32038	0.898635
ENST00000242109	KIAA0087-201	Annotated_lncRNA	ENSG00000122548	KIAA0087	7:26533121-26538788	0.007728	0.021285	0.009082	0.022614	0.01468	0.056918
ENST00000244070	PPP4R1L-201	Annotated_lncRNA	ENSG00000124224	PPP4R1L	20:58245746-58309439	0.156846	0	0	0.135433	0.364305	0.001713
ENST00000244302	HIF3A-201	Annotated_lncRNA	ENSG00000124440	HIF3A	19:46297046-46331513	0.004774	0.192989	0	0.111961	0	0.109006
ENST00000244321	PINLYP-201	Annotated_lncRNA	ENSG00000234465	PINLYP	19:43576800-43579086	0	0.11919	5.2e-05	0	0.059102	0
ENST00000244799	OPN5-201	Annotated_lncRNA	ENSG00000124818	OPN5	6:47787068-47826381	0	0	0.010635	0.013867	0.011848	0.015457
ENST00000244820	AC105760.1-201	Annotated_lncRNA	ENSG00000124835	AC105760.1	2:237048599-237056167	0	0	0	0	0	0
ENST00000244906	DKFZP434K028-201	Annotated_lncRNA	ENSG00000124915	DKFZP434K028	11:61754029-61757655	0	0	0	0	0.028976	0.029401
ENST00000246421	SLC35E2A-201	Annotated_lncRNA	ENSG00000215790	SLC35E2A	1:1732242-1745992	0	0	2.00374	0	0	0
ENST00000246911	IFI35-201	Annotated_lncRNA	ENSG00000068079	IFI35	17:43006785-43013582	0.588966	0.485905	0.651962	0.370194	0.382823	0.690888
ENST00000247295	FAM78A-201	Annotated_lncRNA	ENSG00000126882	FAM78A	9:131258076-131264715	0.053142	0.071054	0.061954	0.171929	0.10959	0.08144
ENST00000248980	RFPL1S-201	Annotated_lncRNA	ENSG00000225465	RFPL1S	22:29438422-29478136	0	0	0	0	0	0
ENST00000250776	TTTY1B-201	Annotated_lncRNA	ENSG00000129816	TTTY1B	Y:6390431-6411564	0	0	0	0	0	0
ENST00000250805	TTTY1-201	Annotated_lncRNA	ENSG00000129845	TTTY1	Y:9753156-9774289	0	0	0	0	0	0
ENST00000251181	CEP170B-201	Annotated_lncRNA	ENSG00000099814	CEP170B	14:104893934-104895059	0.520285	1.05432	0.457241	0.563043	0.713055	0.972853
ENST00000251366	ESRP2-201	Annotated_lncRNA	ENSG00000103067	ESRP2	16:68229117-68236070	0.462145	0.803915	0.315856	0.339386	0.637784	0.313828
ENST00000252134	MICAL3-201	Annotated_lncRNA	ENSG00000243156	MICAL3	22:17790540-17791667	0.71768	0.493297	0.435312	0.404484	0.804254	0.672874
ENST00000252909	CYP2G1P-201	Annotated_lncRNA	ENSG00000130612	CYP2G1P	19:40890826-40900508	0.05436	0.088691	0.05198	0.07154	0.076371	0.004354
ENST00000253320	TXLNGY-201	Annotated_lncRNA	ENSG00000131002	TXLNGY	Y:19592450-19606274	4.364	3.2806	0	3.65717	4.42888	0
ENST00000253470	TTTY11-201	Annotated_lncRNA	ENSG00000180910	TTTY11	Y:8783310-8817382	0	0	0	0	0	0
ENST00000253838	TTTY6-201	Annotated_lncRNA	ENSG00000131538	TTTY6	Y:22439593-22441458	0	0	0	0	0	0
ENST00000253848	TTTY6B-201	Annotated_lncRNA	ENSG00000131548	TTTY6B	Y:22144966-22146831	0	0	0	0	0	0
ENST00000254109	CLUHP3-201	Annotated_lncRNA	ENSG00000131797	CLUHP3	16:31700590-31707437	0.310318	0.177273	0.327831	0.459392	0.644284	1.00076
ENST00000254299	GCH1-201	Annotated_lncRNA	ENSG00000131979	GCH1	14:54842017-54902811	0.67454	3.45618	0.19905	4.26928	3.91911	4.23339
ENST00000255183	LINC01260-201	Annotated_lncRNA	ENSG00000283440	LINC01260	20:44656451-44663498	0	0.033732	0	0.029445	0	0
ENST00000255289	MTUS2-201	Annotated_lncRNA	ENSG00000132938	MTUS2	13:29071984-29281770	0	0	0	0	0	0
ENST00000255326	RNF17-203	Annotated_lncRNA	ENSG00000132972	RNF17	13:24764201-24796242	0	0	0	0	0	0
ENST00000255890	ZDHHC8P1-201	Annotated_lncRNA	ENSG00000133519	ZDHHC8P1	22:23390606-23402567	0	0	0	0	0	0
ENST00000256692	PLEKHA8P1-201	Annotated_lncRNA	ENSG00000134297	PLEKHA8P1	12:45173064-45216006	0.343688	0.110732	0.274287	0.228035	0.192847	0.84026
ENST00000257504	GOLM1-201	Annotated_lncRNA	ENSG00000135052	GOLM1	9:86035588-86078012	0.067827	0.014798	0.153368	0.073186	0.084131	0.087777
ENST00000257621	ASB4-201	Annotated_lncRNA	ENSG00000005981	ASB4	7:95478444-95496182	0.170157	0	0.264925	0.109289	0.085082	0.194719
ENST00000261252	PRMT8-201	Annotated_lncRNA	ENSG00000111218	PRMT8	12:3538214-3593973	0	0	0	0	0	0
ENST00000261651	TBC1D27P-201	Annotated_lncRNA	ENSG00000128438	TBC1D27P	17:16922915-16934839	0.12092	0.037498	0.130647	0.036161	0.037917	0
ENST00000261834	ATG2B-201	Annotated_lncRNA	ENSG00000066739	ATG2B	14:96290136-96311263	0.024098	0.018275	0.028777	0.028727	0.037654	0.01821
ENST00000262354	AP000459.2-201	Annotated_lncRNA	ENSG00000228592	AP000459.2	21:23361104-23384920	0	0	0	0	0	0
ENST00000262816	MAU2-202	Annotated_lncRNA	ENSG00000129933	MAU2	19:19344252-19357755	0.410669	0.43156	0.191556	0.188663	0.48235	0.555139
ENST00000263511	CROCCP3-201	Annotated_lncRNA	ENSG00000080947	CROCCP3	1:16467436-16492701	0	0	0	0	0.005998	0.036952
ENST00000264370	ZGRF1-201	Annotated_lncRNA	ENSG00000138658	ZGRF1	4:112605560-112636995	0	0	0	0	0	0
ENST00000264387	C2orf83-201	Annotated_lncRNA	ENSG00000042304	C2orf83	2:227610090-227633172	0	0	0	0	0	0
ENST00000264785	WDR1-201	Annotated_lncRNA	ENSG00000071127	WDR1	4:10097710-10106556	1.03448	0.697232	0.061152	0.673941	0.842272	0.241189
ENST00000264874	RIOK1-201	Annotated_lncRNA	ENSG00000124784	RIOK1	6:7396752-7418037	0.402738	0.449659	0.208252	0.224	0.270425	0.219596
ENST00000265450	TSPAN14-201	Annotated_lncRNA	ENSG00000108219	TSPAN14	10:80515467-80519635	4.13436	3.98297	8.8182	1.45546	14.0666	3.90244
ENST00000265538	RHOA-201	Annotated_lncRNA	ENSG00000067560	RHOA	3:49411945-49412998	0	0.275617	0.276194	0.385129	0.234533	0.208781
ENST00000265619	VAPB-201	Annotated_lncRNA	ENSG00000124164	VAPB	20:58389375-58446905	0.03947	0	0.019397	0.176788	0.022128	0
ENST00000265865	RUFY2-201	Annotated_lncRNA	ENSG00000204130	RUFY2	10:68345145-68377766	0.677364	0.269184	0.807289	0.668338	0.719862	0.484919
ENST00000265870	SLC25A16-201	Annotated_lncRNA	ENSG00000122912	SLC25A16	10:68483019-68518218	0.449472	0	0	0	0	0
ENST00000266078	PCMTD2-201	Annotated_lncRNA	ENSG00000203880	PCMTD2	20:64271482-64274842	0.346924	0.216713	0.127621	0.179167	0.231838	0.273279
ENST00000267869	GTF2A2-201	Annotated_lncRNA	ENSG00000140307	GTF2A2	15:59638859-59657497	0.419817	0	0.153287	0	0	0
ENST00000267918	ANP32A-201	Annotated_lncRNA	ENSG00000140350	ANP32A	15:68779743-68817599	0.717162	0	0.192286	0.438291	0.361082	0.292473
ENST00000268795	DPEP2-201	Annotated_lncRNA	ENSG00000167261	DPEP2	16:67991643-68000581	0.096012	0.351023	0.144039	0.323016	0.375222	0.225493
ENST00000269200	ADCYAP1-201	Annotated_lncRNA	ENSG00000141433	ADCYAP1	18:907551-909670	0	0.164565	0.110051	0	0.173674	0.00739
ENST00000270443	ZNF702P-201	Annotated_lncRNA	ENSG00000242779	ZNF702P	19:52968251-52993524	1.11696	0.095169	0.034057	0.710373	0.559724	0.781991
ENST00000270464	LILRA6-202	Annotated_lncRNA	ENSG00000244482	LILRA6	19:54241038-54242772	0	0	0	0.028317	0	0
ENST00000270720	CFAP74-201	Annotated_lncRNA	ENSG00000142609	CFAP74	1:1953313-2003837	0	0.02696	0	0	0.03133	0.025819
ENST00000271776	VASH2-201	Annotated_lncRNA	ENSG00000143494	VASH2	1:212950641-212974927	0.010447	0	0.117851	0.194769	0.075376	0
ENST00000272193	SOX13-201	Annotated_lncRNA	ENSG00000143842	SOX13	1:204116065-204126152	0	0	0	0.018448	0.102969	0
ENST00000272402	CIAO1-201	Annotated_lncRNA	ENSG00000144021	CIAO1	2:96266241-96273349	11.9886	11.7581	10.951	10.8386	11.9704	11.6168
ENST00000273411	RPL39P5-201	Annotated_lncRNA	ENSG00000214289	RPL39P5	3:134351852-134356561	0.232653	0.381772	0.149119	0.093065	0.089318	0.233847
ENST00000274820	RPL13P5-201	Annotated_lncRNA	ENSG00000240370	RPL13P5	12:6873653-6875722	0.282989	0.192267	0.220966	0.109075	0.12386	0.390704
ENST00000275196	ARG1-201	Annotated_lncRNA	ENSG00000118520	ARG1	6:131573226-131583398	0	0	0	0	0	0
ENST00000275590	AC211486.1-201	Annotated_lncRNA	ENSG00000146722	AC211486.1	7:75391955-75395434	0.044025	0.112195	0.112342	0.118835	0.091896	0.10869
ENST00000276096	EBP-201	Annotated_lncRNA	ENSG00000147155	EBP	X:48521799-48528710	3.02549	0.975661	2.24437	0.50295	3.57492	0.454382
ENST00000276110	IL2RG-201	Annotated_lncRNA	ENSG00000147168	IL2RG	X:71107404-71111550	1.21576	1.46283	2.42083	0.063604	2.75087	2.23499
ENST00000276770	TTTY7-201	Annotated_lncRNA	ENSG00000147753	TTTY7	Y:6449468-6457906	0	0	0	0	0	0
ENST00000276779	TTTY7B-201	Annotated_lncRNA	ENSG00000147761	TTTY7B	Y:9706824-9715262	0	0	0	0	0	0
ENST00000276898	RIC1-202	Annotated_lncRNA	ENSG00000107036	RIC1	9:5712845-5769106	0.82144	0.7123	0.472645	0.859904	0.566293	0.693173
ENST00000277795	PBLD-201	Annotated_lncRNA	ENSG00000108187	PBLD	10:68287027-68306879	0.26331	0.410964	0.287728	0.343997	0.454351	0.5662
ENST00000279052	ERGIC3-201	Annotated_lncRNA	ENSG00000125991	ERGIC3	20:35542082-35545404	3.82072	2.39123	1.69571	5.5273	4.87117	1.54363
ENST00000279067	LINC00266-1-201	Annotated_lncRNA	ENSG00000149656	LINC00266-1	20:64290385-64303559	0.03877	0.024119	0	0.026885	0.13546	0.064925
ENST00000280663	CACNA2D4-201	Annotated_lncRNA	ENSG00000151062	CACNA2D4	12:1791963-1918666	0.019594	0.003524	0.041402	0.041995	0.012188	0.025882
ENST00000281881	ASTN1-201	Annotated_lncRNA	ENSG00000152092	ASTN1	1:176936054-177164973	0	0	0	0	0	0
ENST00000282110	FASTKD3-202	Annotated_lncRNA	ENSG00000124279	FASTKD3	5:7859381-7869010	0.027463	0	0.032124	0.03855	0.033613	0
ENST00000282169	UHMK1-201	Annotated_lncRNA	ENSG00000152332	UHMK1	1:162498085-162524054	0.571578	0.360298	0.342765	6.51345	0.596862	0.524582
ENST00000282943	ADGRA3-201	Annotated_lncRNA	ENSG00000152990	ADGRA3	4:22387708-22455834	0.001114	0.001552	0.083378	0.000794	0.249137	0.122681
ENST00000283050	AC138969.1-210	Annotated_lncRNA	ENSG00000183889	AC138969.1	16:16340372-16347633	0.414109	1.13018	0.386083	1.07286	4.22319	0.271399
ENST00000283410	INO80C-201	Annotated_lncRNA	ENSG00000153391	INO80C	18:35478995-35497979	0.644856	0.888441	0.995969	0.364672	0.446753	0.717626
ENST00000283627	FBXL2-201	Annotated_lncRNA	ENSG00000153558	FBXL2	3:33277446-33386476	0	0	0	0	0	0
ENST00000284041	SREK1-201	Annotated_lncRNA	ENSG00000153914	SREK1	5:66158127-66180811	0	7.6518	7.82498	7.82551	6.38021	6.54525
ENST00000284054	CLCA3P-201	Annotated_lncRNA	ENSG00000153923	CLCA3P	1:86634273-86651666	0.000323	0.050066	0	0.000986	0	0.002227
ENST00000284414	LRRC37A6P-201	Annotated_lncRNA	ENSG00000230445	LRRC37A6P	10:27247301-27250562	0.190916	0.157812	0.207451	0.27053	0.200705	0.261786
ENST00000285082	DPH3-201	Annotated_lncRNA	ENSG00000154813	DPH3	3:16259910-16264777	0.146957	0.133909	0.104084	0.241289	0.03904	0.160052
ENST00000285274	ZNF286B-201	Annotated_lncRNA	ENSG00000249459	ZNF286B	17:18658429-18682228	0	0	0	0	0	0
ENST00000286777	RWDD2B-201	Annotated_lncRNA	ENSG00000156253	RWDD2B	21:29005759-29019352	3.36202	2.00143	1.72235	1.95342	2.5828	1.57326
ENST00000287396	FBXO32-201	Annotated_lncRNA	ENSG00000156804	FBXO32	8:123503118-123532143	0.066265	0.07002	1.92429	0.03137	0.565435	0.159567
ENST00000287463	PRR14-201	Annotated_lncRNA	ENSG00000156858	PRR14	16:30650985-30656413	2.31686	2.28707	2.17983	0.784876	0.853296	0.849365
ENST00000287543	MALSU1-201	Annotated_lncRNA	ENSG00000156928	MALSU1	7:23299339-23307990	0.401434	0.009059	0.016377	0.009625	0.025554	0.008628
ENST00000288839	SSX2B-201	Annotated_lncRNA	ENSG00000268447	SSX2B	X:52755702-52761325	0	0	0	0	0	0
ENST00000289032	ZNF782-201	Annotated_lncRNA	ENSG00000196597	ZNF782	9:96817633-96875574	0	0	0	0	0	0
ENST00000289890	AL442071.1-201	Annotated_lncRNA	ENSG00000226438	AL442071.1	1:39249838-39257649	0	0	0	0	0	0.061609
ENST00000290377	TUBBP5-201	Annotated_lncRNA	ENSG00000159247	TUBBP5	9:138174985-138177433	0	0	0.0575	0	0.061085	0
ENST00000290730	DERL3-201	Annotated_lncRNA	ENSG00000099958	DERL3	22:23834503-23839128	0.036774	0	0.000588	0	0.009669	0
ENST00000291300	HIF3A-203	Annotated_lncRNA	ENSG00000124440	HIF3A	19:46298458-46331513	0.183459	0.223333	0.214131	0.118512	0.282591	0.157248
ENST00000291374	LINC02418-201	Annotated_lncRNA	ENSG00000214039	LINC02418	12:130033454-130042342	0	0	0	0	0	0
ENST00000292748	TUBA3FP-201	Annotated_lncRNA	ENSG00000161149	TUBA3FP	22:21008637-21014292	0	0	0	0.459234	0	0.126195
ENST00000293880	SSRP1-202	Annotated_lncRNA	ENSG00000149136	SSRP1	11:57325986-57335851	1.75841	3.06443	1.78766	1.92968	2.57539	3.24709
ENST00000294445	KNCN-201	Annotated_lncRNA	ENSG00000162456	KNCN	1:46545644-46550012	0	0	0	0	0	0
ENST00000294649	NTNG1-201	Annotated_lncRNA	ENSG00000162631	NTNG1	1:107140927-107410585	13.0655	11.7781	3.20049	3.67937	1.34895	1.4108
ENST00000294661	C1orf52-201	Annotated_lncRNA	ENSG00000162642	C1orf52	1:85249953-85259672	0.595568	1.14539	0.237265	1.12427	0.897869	0.178186
ENST00000294715	AC245595.1-203	Annotated_lncRNA	ENSG00000232527	AC245595.1	1:144245238-144250279	0	0	0.059866	0.311022	0.249007	0
ENST00000294738	DENND1B-203	Annotated_lncRNA	ENSG00000213047	DENND1B	1:197658300-197735529	0	0	0	0	0	0
ENST00000295012	OBSCN-AS1-201	Annotated_lncRNA	ENSG00000162913	OBSCN-AS1	1:228203506-228213660	0	0	0	0	0	0
ENST00000295052	LINC01931-201	Annotated_lncRNA	ENSG00000162947	LINC01931	2:149767506-149859191	0	0.008376	0	0.035324	0	0.014765
ENST00000295404	CPT1C-201	Annotated_lncRNA	ENSG00000169169	CPT1C	19:49691638-49710631	0	0	0	0	0	0
ENST00000295549	LINC01116-201	Annotated_lncRNA	ENSG00000163364	LINC01116	2:176629572-176637931	0.211376	0.224969	0.107003	0.296619	0.756547	1.05402
ENST00000295663	AMPD3-201	Annotated_lncRNA	ENSG00000133805	AMPD3	11:10330660-10410838	0	0	0	0	0.102544	0
ENST00000295748	AZI2-201	Annotated_lncRNA	ENSG00000163512	AZI2	3:28322353-28348790	0	0	0	0	0	0
ENST00000296031	CXCL2-201	Annotated_lncRNA	ENSG00000081041	CXCL2	4:74097676-74099195	1.66959	1.94101	3.26953	0.495278	1.80276	0.382174
ENST00000296270	IGF2BP2-AS1-201	Annotated_lncRNA	ENSG00000163915	IGF2BP2-AS1	3:185713292-185718167	0.010267	0.015794	0	0	0	0
ENST00000296325	LRPAP1-201	Annotated_lncRNA	ENSG00000163956	LRPAP1	4:3512933-3532149	0	0	0	0	0	0
ENST00000296642	PGGT1B-201	Annotated_lncRNA	ENSG00000164219	PGGT1B	5:115216865-115253176	0.813219	0.798991	0.393938	0.509762	0.43193	0.165585
ENST00000296885	CFAP206-201	Annotated_lncRNA	ENSG00000272514	CFAP206	6:87408013-87436057	0.407299	0.044807	0.010843	0.065775	0.039651	0.031452
ENST00000297163	SMAD5-AS1-201	Annotated_lncRNA	ENSG00000164621	SMAD5-AS1	5:136129507-136134890	0.196032	0.214966	0.085395	0.106907	0.034508	0.090114
ENST00000297289	PLG-201	Annotated_lncRNA	ENSG00000122194	PLG	6:160702260-160731231	0	0	0	0	0	0
ENST00000298274	PCDH11X-201	Annotated_lncRNA	ENSG00000102290	PCDH11X	X:91779261-91884007	0.074257	0.011861	0.029294	0.035503	0.145784	0.003263
ENST00000298715	VWA2-201	Annotated_lncRNA	ENSG00000165816	VWA2	10:114239330-114289992	0.601734	0.233876	0.32072	0.416615	0.952062	1.41492
ENST00000299598	PKD1L2-201	Annotated_lncRNA	ENSG00000166473	PKD1L2	16:81130081-81188998	0.002739	0	0	0.038802	0	0
ENST00000299673	RIMKLB-201	Annotated_lncRNA	ENSG00000166532	RIMKLB	12:8698037-8777632	0	0	0	0.092804	0	0
ENST00000299906	FAM199X-201	Annotated_lncRNA	ENSG00000123575	FAM199X	X:104186118-104191446	0.081691	0.164825	0.12195	0.077663	0.075835	0.067477
ENST00000300167	MIR202HG-201	Annotated_lncRNA	ENSG00000166917	MIR202HG	10:133246479-133247885	0	0	0	0	0	0
ENST00000300434	FAM102A-201	Annotated_lncRNA	ENSG00000167106	FAM102A	9:127940883-127950722	0	0	0	0	0	0.34607
ENST00000300458	ANKRD40CL-201	Annotated_lncRNA	ENSG00000167117	ANKRD40CL	17:50761029-50767518	0	0	0	0.035133	0	0
ENST00000301008	JPH3-202	Annotated_lncRNA	ENSG00000154118	JPH3	16:87602887-87604627	0	0	0	0	0	0
ENST00000301453	OTUB1-201	Annotated_lncRNA	ENSG00000167770	OTUB1	11:63985853-63998411	7.05696	9.32098	10.0505	7.44524	9.31122	9.17947
ENST00000301665	TMEM99-201	Annotated_lncRNA	ENSG00000167920	TMEM99	17:40819113-40836270	3.38906	1.47862	1.22131	2.52306	1.01558	1.31673
ENST00000301683	LINC00671-201	Annotated_lncRNA	ENSG00000213373	LINC00671	17:42874670-42898704	0.034037	0.061552	0	0.078046	0	0.084695
ENST00000302378	NME6-201	Annotated_lncRNA	ENSG00000172113	NME6	3:48298107-48301368	0.088855	0.144452	0	0	0.044604	0.10309
ENST00000302432	TRIAP1-201	Annotated_lncRNA	ENSG00000170855	TRIAP1	12:120444208-120446370	0.407293	0.092718	0.068232	0.119732	0.15031	0.429385
ENST00000302533	PYM1-201	Annotated_lncRNA	ENSG00000170473	PYM1	12:55901687-55927111	0	0.326381	0	0.972463	0.276091	0.319117
ENST00000302806	FRYL-201	Annotated_lncRNA	ENSG00000075539	FRYL	4:48617604-48653917	1.37607	1.40959	0.776885	1.8728	1.32029	2.06487
ENST00000303310	ZSCAN2-201	Annotated_lncRNA	ENSG00000176371	ZSCAN2	15:84622928-84627796	0	0	0.039461	0	0	0.138538
ENST00000303521	SCAPER-201	Annotated_lncRNA	ENSG00000140386	SCAPER	15:76379709-76905403	2.01842	2.01804	1.28973	0.118964	2.47742	0.766068
ENST00000303922	RBMY2FP-201	Annotated_lncRNA	ENSG00000243040	RBMY2FP	Y:22308859-22316205	0	0	0	0	0	0
ENST00000304233	LINC00208-201	Annotated_lncRNA	ENSG00000170983	LINC00208	8:11576313-11581342	0	0	0	0	0	0
ENST00000304425	MIR31HG-201	Annotated_lncRNA	ENSG00000171889	MIR31HG	9:21453847-21559831	0.115571	0.077991	0.154811	0.204749	0.17016	0
ENST00000304751	LINC02449-201	Annotated_lncRNA	ENSG00000215241	LINC02449	12:8235415-8238946	0.021054	0.01702	0	0.027703	0.332699	0.243726
ENST00000304813	GOLGA2P5-202	Annotated_lncRNA	ENSG00000238105	GOLGA2P5	12:100156357-100161278	0	0	0	0	0	0
ENST00000304932	SUGT1P3-201	Annotated_lncRNA	ENSG00000239827	SUGT1P3	13:40911887-40921774	0	0	0	0	0	0
ENST00000305248	FAM138C-201	Annotated_lncRNA	ENSG00000218839	FAM138C	9:34965-35871	0	0.035248	0.234261	0	0	0.571694
ENST00000305368	EPB41L4A-202	Annotated_lncRNA	ENSG00000129595	EPB41L4A	5:112263408-112419313	0.596645	0.391746	0.696369	0.466143	0.590052	0.821396
ENST00000305481	USP47-201	Annotated_lncRNA	ENSG00000170242	USP47	11:11950443-11959154	0	0.073994	0.150404	0.077443	0.051447	0.155803
ENST00000305699	FANCA-201	Annotated_lncRNA	ENSG00000187741	FANCA	16:89739741-89765039	0.215473	0.442278	0.656807	0.252889	0.471588	0.144052
ENST00000305709	AL512625.1-201	Annotated_lncRNA	ENSG00000170161	AL512625.1	9:62897449-62900104	0.001523	0.081165	0.000934	0.079927	0.092411	0.082051
ENST00000305752	FAM98B-201	Annotated_lncRNA	ENSG00000171262	FAM98B	15:38464149-38470662	0.134682	0.084382	0.097358	0.086228	0.164152	0.047465
ENST00000306167	MTM1-201	Annotated_lncRNA	ENSG00000171100	MTM1	X:150568634-150672874	0	0.078852	0.069692	0.208427	0.31222	0.153316
ENST00000306304	STK32A-201	Annotated_lncRNA	ENSG00000169302	STK32A	5:147234963-147375916	0.156468	0.02946	0.054282	0.112573	0.048405	0.127959
ENST00000306533	AP003174.1-201	Annotated_lncRNA	ENSG00000255689	AP003174.1	11:115582297-115600339	0	0	0	0	0	0
ENST00000306641	CSPG4P1Y-201	Annotated_lncRNA	ENSG00000240450	CSPG4P1Y	Y:25482908-25486705	0	0	0	0	0	0
ENST00000306731	LINC01620-201	Annotated_lncRNA	ENSG00000168746	LINC01620	20:44451984-44465328	0	0	0	0	0	0
ENST00000306853	CSPG4P2Y-201	Annotated_lncRNA	ENSG00000244231	CSPG4P2Y	Y:24183434-24187231	0	0	0	0	0	0
ENST00000307548	SHANK2-AS3-201	Annotated_lncRNA	ENSG00000171671	SHANK2-AS3	11:70862790-70865115	0	0	0	0	0	0
ENST00000307714	KHDRBS1-201	Annotated_lncRNA	ENSG00000121774	KHDRBS1	1:32013926-32043877	0.681485	2.05841	0.550279	0.49763	0.975986	7.2397
ENST00000307814	RBM23-201	Annotated_lncRNA	ENSG00000100461	RBM23	14:22902962-22919149	0	0	0.206546	0	0	0.157603
ENST00000308080	EMILIN2-202	Annotated_lncRNA	ENSG00000132205	EMILIN2	18:2906215-2914041	0	0	0	0	0	0
ENST00000308347	SMG1P1-201	Annotated_lncRNA	ENSG00000237296	SMG1P1	16:22437585-22467286	0.028678	0.400903	2.1456	0	1.82871	0
ENST00000308453	SLC17A3-201	Annotated_lncRNA	ENSG00000124564	SLC17A3	6:25850525-25868460	0	0	0	0	0	0
ENST00000308543	LGR6-202	Annotated_lncRNA	ENSG00000133067	LGR6	1:202276270-202306921	0.123432	0.061247	0.107091	0.067227	0.056724	0.055743
ENST00000308604	MIR4435-2HG-201	Annotated_lncRNA	ENSG00000172965	MIR4435-2HG	2:111429319-111494988	0	0	0	0	0	0
ENST00000309050	C12orf76-201	Annotated_lncRNA	ENSG00000174456	C12orf76	12:110041160-110067695	0.022755	0.003847	0	0	0.022773	0.00865
ENST00000309096	GPBP1-202	Annotated_lncRNA	ENSG00000062194	GPBP1	5:57245468-57251012	2.12229	1.50179	2.0078	1.90488	2.14472	2.87365
ENST00000309164	CATSPERD-201	Annotated_lncRNA	ENSG00000174898	CATSPERD	19:5753511-5778734	0	0	0	0	0	0
ENST00000309331	GRIK1-AS1-201	Annotated_lncRNA	ENSG00000174680	GRIK1-AS1	21:29748938-29764002	0	0	0	0	0	0
ENST00000309775	AP000769.1-204	Annotated_lncRNA	ENSG00000173727	AP000769.1	11:65455313-65466720	0.30438	0.113953	0.2168	0.277127	0.236704	0.281713
ENST00000309862	PGAP3-202	Annotated_lncRNA	ENSG00000161395	PGAP3	17:39671123-39688057	13.3441	1.18706	6.43767	9.3278	7.20231	3.55454
ENST00000309874	AC020659.1-201	Annotated_lncRNA	ENSG00000174171	AC020659.1	15:41892793-41895935	0	0	0	0	0.324778	0.186352
ENST00000309900	HYDIN-202	Annotated_lncRNA	ENSG00000157423	HYDIN	16:70893536-70973930	0.014416	0.009599	0	0	0	0
ENST00000310027	C1orf61-201	Annotated_lncRNA	ENSG00000125462	C1orf61	1:156404261-156429413	0	0	0	0	0	0
ENST00000310189	CTDSPL-202	Annotated_lncRNA	ENSG00000144677	CTDSPL	3:37954417-37981125	0.33081	0.245169	0.305661	0.423061	0.829714	0.474321
ENST00000310542	FAM86B3P-201	Annotated_lncRNA	ENSG00000173295	FAM86B3P	8:8240369-8244863	0	0.351778	0.409096	0	0	0.319375
ENST00000310771	STAG3L5P-PVRIG2P-PILRB-201	Annotated_lncRNA	ENSG00000272752	STAG3L5P-PVRIG2P-PILRB	7:100336114-100367831	0.012993	0.020043	0.077199	0	0.045177	0.156488
ENST00000310837	EIF1-201	Annotated_lncRNA	ENSG00000173812	EIF1	17:41688901-41691630	0.031176	0.911219	1.21134	0.110733	0.051179	0.04192
ENST00000310916	TMEM51-AS1-201	Annotated_lncRNA	ENSG00000175147	TMEM51-AS1	1:15111815-15152464	0	0	0	0	0	0
ENST00000311067	AC008080.1-201	Annotated_lncRNA	ENSG00000173862	AC008080.1	7:33725981-33728456	0.276344	0.435841	0.374782	0.466238	0.727696	0.595104
ENST00000311317	WASHC4-201	Annotated_lncRNA	ENSG00000136051	WASHC4	12:105107714-105147905	1.15587	0.515406	1.36566	0.804894	1.50754	0.813211
ENST00000311694	HECTD4-201	Annotated_lncRNA	ENSG00000173064	HECTD4	12:112249557-112273793	1.89043	2.35651	2.01896	1.88863	2.66897	1.64932
ENST00000311828	AC007967.1-202	Annotated_lncRNA	ENSG00000173357	AC007967.1	Y:8909948-8914155	0	0	0	0	0	0
ENST00000311990	AC114490.1-201	Annotated_lncRNA	ENSG00000241014	AC114490.1	1:34975699-34978706	0.134484	0.094055	0.066916	0.036584	0.081507	0.082106
ENST00000312019	AC007601.1-201	Annotated_lncRNA	ENSG00000175604	AC007601.1	16:12086746-12090302	0.031775	0.008256	0.106088	0	0	0.054811
ENST00000312132	DPY19L2P2-201	Annotated_lncRNA	ENSG00000170629	DPY19L2P2	7:103175273-103280410	0	0	0.030625	0	0.004029	0
ENST00000312373	RUNDC3B-201	Annotated_lncRNA	ENSG00000105784	RUNDC3B	7:87700416-87832293	0.983431	0.947601	0.842845	0.462638	1.98203	2.78312
ENST00000312753	GNRHR2-201	Annotated_lncRNA	ENSG00000211451	GNRHR2	1:145919013-145925314	0.028426	0.082173	0.001509	0.394493	0.00453	0.012988
ENST00000312756	GFM1-202	Annotated_lncRNA	ENSG00000168827	GFM1	3:158652198-158657518	0.427731	0.382069	0.370947	0.583811	0.422359	0.433555
ENST00000312970	TPM3-203	Annotated_lncRNA	ENSG00000143549	TPM3	1:154156385-154176952	0.146759	0.412079	0.065504	0.049204	0.044593	0.092479
ENST00000313031	AC012074.1-201	Annotated_lncRNA	ENSG00000235072	AC012074.1	2:25369136-25370687	0.51465	0.977542	1.03905	0.613924	0.75408	0.930744
ENST00000313064	LINC00471-201	Annotated_lncRNA	ENSG00000181798	LINC00471	2:231508425-231514352	0.259301	0.075466	0	0	0	0
ENST00000313156	CHST12-202	Annotated_lncRNA	ENSG00000136213	CHST12	7:2437763-2447850	0	0	0	0	0	0
ENST00000313303	C5orf64-201	Annotated_lncRNA	ENSG00000178722	C5orf64	5:61686076-61706535	0	0	0	0	0	0
ENST00000313432	ATP2A2-202	Annotated_lncRNA	ENSG00000174437	ATP2A2	12:110345437-110351093	0.759767	0.754389	0.754614	0.639721	0.908665	1.11815
ENST00000313495	LINC00670-201	Annotated_lncRNA	ENSG00000179136	LINC00670	17:12549782-12637187	0	0.015596	0	0.073309	0.014411	0.01832
ENST00000313559	HMGN2P46-201	Annotated_lncRNA	ENSG00000179362	HMGN2P46	15:45511151-45556102	0	0	0	0	0	0
ENST00000313737	AC024940.1-201	Annotated_lncRNA	ENSG00000177340	AC024940.1	12:31324316-31325829	0.5261	1.38905	0.618209	0.127519	0.364147	0.319206
ENST00000313755	PRODH-201	Annotated_lncRNA	ENSG00000100033	PRODH	22:18912782-18921574	0.000215	0.000855	0	0	7.8e-05	0
ENST00000313771	FAS-201	Annotated_lncRNA	ENSG00000026103	FAS	10:88991288-89014177	0.433389	0.675052	0.056036	0.224794	0.012488	0.049509
ENST00000313807	EIF3J-DT-201	Annotated_lncRNA	ENSG00000179523	EIF3J-DT	15:44533493-44536923	0.691453	0.868216	0.610702	0.338748	0.699909	0.982161
ENST00000313865	AC020907.1-205	Annotated_lncRNA	ENSG00000179066	AC020907.1	19:35105969-35107237	0	0	0	0	0	0
ENST00000313946	FAM86EP-201	Annotated_lncRNA	ENSG00000251669	FAM86EP	4:3941760-3955415	0	0.162479	0.04986	0.05757	0.008843	0
ENST00000313956	ZNF321P-201	Annotated_lncRNA	ENSG00000213801	ZNF321P	19:52927135-52942601	2.21902	1.92198	1.65075	1.66775	2.03555	1.39531
ENST00000313957	AC008969.1-203	Annotated_lncRNA	ENSG00000176593	AC008969.1	19:58002872-58007206	0	0	0	0.068433	0	0.071067
ENST00000314040	AL033381.1-201	Annotated_lncRNA	ENSG00000176515	AL033381.1	6:1079929-1104946	0.024252	0	0	0	0	0
ENST00000314111	CYP11B1-202	Annotated_lncRNA	ENSG00000160882	CYP11B1	8:142872356-142879846	0	0	0	0	0	0
ENST00000314246	GOLGA8DP-201	Annotated_lncRNA	ENSG00000185182	GOLGA8DP	15:22427039-22436932	0	0	0	0.003871	0	0.009573
ENST00000314315	CSNK1G2-AS1-201	Annotated_lncRNA	ENSG00000180846	CSNK1G2-AS1	19:1952531-1954549	0	0	0.025931	0	0	0
ENST00000314348	PPP2R2C-201	Annotated_lncRNA	ENSG00000074211	PPP2R2C	4:6347926-6523547	0	0	0	0.019495	0	0
ENST00000314351	ADAMTS6-201	Annotated_lncRNA	ENSG00000049192	ADAMTS6	5:65151528-65198765	0.041652	0	0	0.003998	0	0.085862
ENST00000314442	P2RX4-201	Annotated_lncRNA	ENSG00000135124	P2RX4	12:121212866-121223043	0.704829	0.466508	0.311768	0.539388	0.941137	0.557427
ENST00000314481	FO393415.1-201	Annotated_lncRNA	ENSG00000175967	FO393415.1	6:113904138-113921642	0.131721	0.085997	0.132954	0.053873	0.044989	0.083846
ENST00000314957	AC025171.1-201	Annotated_lncRNA	ENSG00000177738	AC025171.1	5:43014414-43018724	0	0	0	0	0	0.078028
ENST00000315066	CNTD1-201	Annotated_lncRNA	ENSG00000176563	CNTD1	17:42805404-42811587	0	0.045995	0.009447	0	0	0.032544
ENST00000315147	NAIP-202	Annotated_lncRNA	ENSG00000249437	NAIP	5:70968483-70987150	1.48953	1.74712	1.69819	2.15338	3.40675	2.0756
ENST00000315293	AL591379.1-201	Annotated_lncRNA	ENSG00000182021	AL591379.1	9:63111255-63127100	0.048961	0.047954	0	0.035893	0	0
ENST00000315302	TENM3-AS1-201	Annotated_lncRNA	ENSG00000177822	TENM3-AS1	4:182141650-182144466	0	0	0	0.021115	0	0.035826
ENST00000315707	LINC00324-201	Annotated_lncRNA	ENSG00000178977	LINC00324	17:8220642-8224043	0.008841	0	0.020921	0.006009	0	0
ENST00000315808	PHF20L1-202	Annotated_lncRNA	ENSG00000129292	PHF20L1	8:132775400-132825341	0.173556	0.129077	0.271682	0.049839	0.173983	0.001937
ENST00000315994	SH3PXD2A-201	Annotated_lncRNA	ENSG00000107957	SH3PXD2A	10:103599520-103693623	0.035939	0.038917	0.039216	0.043936	0.064109	0.053794
ENST00000316124	AP003774.1-201	Annotated_lncRNA	ENSG00000181908	AP003774.1	11:64449074-64451657	0.085174	0.064931	0.094965	0.321295	0.053651	0.122815
ENST00000316148	AC011944.1-201	Annotated_lncRNA	ENSG00000177699	AC011944.1	15:78978889-78985926	0.179426	0.015993	0	0.168647	0.049584	0.014236
ENST00000316543	AACS-202	Annotated_lncRNA	ENSG00000081760	AACS	12:125105151-125143316	0.211758	0.169174	0.188436	0.284691	0.210189	0.245356
ENST00000316786	C9orf106-201	Annotated_lncRNA	ENSG00000179082	C9orf106	9:129321016-129324905	0.231458	0.252298	0.236782	0.420755	0.427121	0.43928
ENST00000316807	AC022148.1-201	Annotated_lncRNA	ENSG00000180458	AC022148.1	19:37545470-37549171	0.014498	0.018572	0.017126	0.009904	0.052862	0.042684
ENST00000316853	KLHDC4-202	Annotated_lncRNA	ENSG00000104731	KLHDC4	16:87707812-87750942	0.04652	0.003384	0.050962	0.018905	0.185638	0.054695
ENST00000316967	GOLGA2P7-201	Annotated_lncRNA	ENSG00000225151	GOLGA2P7	15:84199312-84230136	0.333718	0.900716	0.270679	0.701235	0.003952	0.606196
ENST00000317008	AC068473.1-201	Annotated_lncRNA	ENSG00000178412	AC068473.1	18:79638928-79679745	0	0.034198	0	0.019475	0.038264	0.020034
ENST00000317019	C11orf44-201	Annotated_lncRNA	ENSG00000175728	C11orf44	11:130672956-130717352	0.009395	0.004382	0.007887	0.022527	0.008834	0
ENST00000317114	DLGAP1-AS1-201	Annotated_lncRNA	ENSG00000177337	DLGAP1-AS1	18:3594103-3598352	0.228203	0.452386	1.29783	0.244295	0.241997	0.414625
ENST00000317122	AL450998.2-201	Annotated_lncRNA	ENSG00000179743	AL450998.2	1:15834474-15848147	1.77644	2.07109	1.27096	1.28738	1.28858	1.47811
ENST00000317292	MIR7-3HG-201	Annotated_lncRNA	ENSG00000176840	MIR7-3HG	19:4769133-4772555	0	0	0	0	0	0
ENST00000317419	RABGAP1-201	Annotated_lncRNA	ENSG00000011454	RABGAP1	9:122941020-122990769	1.57242	1.31371	1.8505	1.25047	1.54609	1.45996
ENST00000317594	FXYD2-203	Annotated_lncRNA	ENSG00000137731	FXYD2	11:117821242-117824744	0.085508	0.100685	0.134456	0.107628	0.072813	0.282897
ENST00000317596	LINC02363-201	Annotated_lncRNA	ENSG00000180712	LINC02363	4:184340756-184353977	0.181289	0	0	0	0.148744	0
ENST00000317652	AL162457.1-201	Annotated_lncRNA	ENSG00000179253	AL162457.1	20:61717506-61719748	0.148784	0.090909	0.099914	0.046102	0.116555	0.032696
ENST00000317704	AK5-201	Annotated_lncRNA	ENSG00000154027	AK5	1:77282058-77315060	0.047926	0.02121	0.013018	0.057926	0.014629	0.012587
ENST00000318186	WDFY3-AS2-201	Annotated_lncRNA	ENSG00000180769	WDFY3-AS2	4:84966935-85008729	0.006289	0	0.003438	0	0.014775	0.000116
ENST00000318245	LMO7DN-201	Annotated_lncRNA	ENSG00000178734	LMO7DN	13:75871038-75883811	0.092594	0.013126	0.016153	0.214513	0.015637	0
ENST00000318291	AC021054.1-203	Annotated_lncRNA	ENSG00000177406	AC021054.1	12:642981-645415	0.393901	0.140763	0.097166	0.420883	0.143757	0.705737
ENST00000318426	LINC01559-201	Annotated_lncRNA	ENSG00000180861	LINC01559	12:13371089-13376711	0	2.30404	2.21726	0.934132	1.46165	1.04707
ENST00000318809	LTBP4-204	Annotated_lncRNA	ENSG00000090006	LTBP4	19:40614111-40629649	0.085462	1.00691	0.22403	0.23784	0.260236	0.057559
ENST00000319198	MPDZ-201	Annotated_lncRNA	ENSG00000107186	MPDZ	9:13106498-13175892	0	0.000246	0.015123	0.004149	0.000792	0.019227
ENST00000319429	SLC35E3-201	Annotated_lncRNA	ENSG00000175782	SLC35E3	12:68747987-68760196	0.972412	0.531146	0.823028	1.17009	0.663247	0.769496
ENST00000319682	AL049647.1-201	Annotated_lncRNA	ENSG00000179447	AL049647.1	20:19242302-19284596	0.030361	0	0	0	0	0
ENST00000319685	TMTC1-202	Annotated_lncRNA	ENSG00000133687	TMTC1	12:29505982-29641238	0.134733	0.056415	0.075941	0.089775	0.065094	0.162602
ENST00000319701	LINC01699-201	Annotated_lncRNA	ENSG00000179452	LINC01699	1:181236388-181238604	0	0.051819	0	0	0.173213	0.130552
ENST00000319763	AP000679.1-202	Annotated_lncRNA	ENSG00000176984	AP000679.1	11:120168977-120171679	0.543342	0.352198	0.377194	0.326595	0.367441	0.381192
ENST00000319817	AC135776.1-201	Annotated_lncRNA	ENSG00000179755	AC135776.1	16:35021749-35024229	0	0.006124	0	0	0	0
ENST00000319957	SLC4A8-201	Annotated_lncRNA	ENSG00000050438	SLC4A8	12:51424973-51497862	0	0.000381	0	0	0.021795	0
ENST00000320161	SGIP1-202	Annotated_lncRNA	ENSG00000118473	SGIP1	1:66695051-66704509	0	0	0	0	0	0
ENST00000320202	LINC00301-201	Annotated_lncRNA	ENSG00000181995	LINC00301	11:60615751-60687149	0	0	0	0	0	0
ENST00000320322	AL161668.1-201	Annotated_lncRNA	ENSG00000178107	AL161668.1	14:21108043-21116703	0.061135	0	0	0	0	0
ENST00000320372	FAM230I-201	Annotated_lncRNA	ENSG00000178248	FAM230I	22:23462086-23486980	0	0	0	0	0	0
ENST00000320584	ANKRD30B-201	Annotated_lncRNA	ENSG00000180777	ANKRD30B	18:14837149-14852738	0	0	0	0	0	0
ENST00000321214	LINC00304-201	Annotated_lncRNA	ENSG00000180422	LINC00304	16:89159220-89163675	0.021263	0.013503	0.012472	0.054528	0	0.012059
ENST00000321248	C10orf91-201	Annotated_lncRNA	ENSG00000180066	C10orf91	10:132445189-132449386	0	0	0	0	0	0
ENST00000321336	PRDM16-DT-201	Annotated_lncRNA	ENSG00000177133	PRDM16-DT	1:3064072-3067769	0.490949	0.356817	0.419813	0.403856	0.371385	0.600143
ENST00000321399	PRDM16-DT-202	Annotated_lncRNA	ENSG00000177133	PRDM16-DT	1:3059615-3063786	0	0.00232	0	0	0	0.00502
ENST00000321517	LINC00476-201	Annotated_lncRNA	ENSG00000175611	LINC00476	9:95870284-95875976	0.071474	0.147857	0	0	0	0.022891
ENST00000321679	THAP4-201	Annotated_lncRNA	ENSG00000176946	THAP4	2:241584420-241602170	0.555285	0.354612	0.459809	0.051018	0.190139	0.278052
ENST00000321694	VSIG10-201	Annotated_lncRNA	ENSG00000176834	VSIG10	12:118114350-118121117	0	0	0	0	0	0
ENST00000321800	LINC00469-201	Annotated_lncRNA	ENSG00000177338	LINC00469	17:73750330-73828520	0	0	0.020973	0	0	0
ENST00000322059	OR51H1-201	Annotated_lncRNA	ENSG00000176904	OR51H1	11:4859617-4863652	0	0	0	0	0	0
ENST00000322220	HECW1-IT1-201	Annotated_lncRNA	ENSG00000181211	HECW1-IT1	7:43117896-43163187	0	0	0	0.029534	0	0.054775
ENST00000322227	AC004797.1-201	Annotated_lncRNA	ENSG00000177369	AC004797.1	17:49248239-49256449	0	0	0.012074	0	0	0
ENST00000322326	IFT20-201	Annotated_lncRNA	ENSG00000109083	IFT20	17:28330191-28335455	0.497619	0.295683	0.273989	0.235855	0.260484	0.230704
ENST00000322353	GCC2-AS1-201	Annotated_lncRNA	ENSG00000214184	GCC2-AS1	2:108507515-108534196	0.408343	0.065412	0	0	0	0
ENST00000322495	AL445665.1-201	Annotated_lncRNA	ENSG00000176134	AL445665.1	9:64637845-64652556	0	0	0	0	0	0
ENST00000323223	TMEM78-201	Annotated_lncRNA	ENSG00000177800	TMEM78	1:229249636-229251810	0	0	0	0	0	0
ENST00000323275	INTS11-201	Annotated_lncRNA	ENSG00000127054	INTS11	1:1311600-1324621	0.033212	0.054953	0.070707	0.186324	0.006982	0.001864
ENST00000323355	LINC00305-201	Annotated_lncRNA	ENSG00000179676	LINC00305	18:64080009-64149030	0	0	0	0	0	0
ENST00000323380	MTUS2-AS1-201	Annotated_lncRNA	ENSG00000179141	MTUS2-AS1	13:29476515-29490105	0.016728	0	0.003886	0.017706	0.002999	0
ENST00000323689	AC117395.1-202	Annotated_lncRNA	ENSG00000242791	AC117395.1	3:149978098-149979355	0	0	0.035425	0	0	0.101417
ENST00000323813	TYMSOS-201	Annotated_lncRNA	ENSG00000176912	TYMSOS	18:649620-658340	0.272211	0.322237	0.293456	0.550787	0.216777	0.151154
ENST00000324142	PCNX2-202	Annotated_lncRNA	ENSG00000135749	PCNX2	1:233201492-233252687	0.231581	0.261436	0.217943	0.190917	0.425468	0.434737
ENST00000324309	CCDC149-201	Annotated_lncRNA	ENSG00000181982	CCDC149	4:24826940-24980204	0.728454	0.445532	0.412196	0.746864	0.72917	0.995154
ENST00000324446	TTTY14-201	Annotated_lncRNA	ENSG00000176728	TTTY14	Y:18872501-18878228	0.202638	0.327327	0	0.359444	0.368371	0
ENST00000324630	AP000487.2-201	Annotated_lncRNA	ENSG00000254495	AP000487.2	11:70358198-70358677	0	0	0.012307	0.021079	0.013831	0.06555
ENST00000324988	LINC00314-201	Annotated_lncRNA	ENSG00000178457	LINC00314	21:28013363-28023233	0	0	0	0	0	0
ENST00000325042	AC073072.1-201	Annotated_lncRNA	ENSG00000179428	AC073072.1	7:22725395-22727620	0.075212	0.01296	0.047239	0.159713	0	0
ENST00000325076	FER1L4-201	Annotated_lncRNA	ENSG00000088340	FER1L4	20:35600699-35605326	0.259144	0.198373	0.237237	0.016634	0.313952	0.066323
ENST00000325279	KLHL36-202	Annotated_lncRNA	ENSG00000135686	KLHL36	16:84659539-84667686	0.843704	0.631634	1.04191	0.716871	0.882513	0.329018
ENST00000325390	AC018865.3-201	Annotated_lncRNA	ENSG00000286058	AC018865.3	2:130026845-130051131	0.006999	0	0	0	0	0
ENST00000325407	HSP90AA6P-201	Annotated_lncRNA	ENSG00000181359	HSP90AA6P	4:170581470-170604984	0	0	0	0	0	0
ENST00000325660	ZNRF3-AS1-201	Annotated_lncRNA	ENSG00000177993	ZNRF3-AS1	22:29024999-29031476	0.046017	0.005461	0.038676	0.014911	0	0
ENST00000325811	AL355390.1-201	Annotated_lncRNA	ENSG00000177596	AL355390.1	13:74412957-74419115	0	0	0	0	0	0
ENST00000325921	PRDM7-201	Annotated_lncRNA	ENSG00000126856	PRDM7	16:90056566-90062325	0	0	0	0	0	0
ENST00000326237	EMC3-AS1-201	Annotated_lncRNA	ENSG00000180385	EMC3-AS1	3:9986911-10005244	0.664359	0	0	0	0	0
ENST00000326333	KRT17P2-202	Annotated_lncRNA	ENSG00000186831	KRT17P2	17:18426861-18430627	0	0	0.725167	0	0.215872	0
ENST00000326341	ADORA2A-AS1-201	Annotated_lncRNA	ENSG00000178803	ADORA2A-AS1	22:24429206-24494800	0.032695	0.042384	0.032822	0.025309	0	0.030813
ENST00000326351	WASHC3-202	Annotated_lncRNA	ENSG00000120860	WASHC3	12:102043615-102061991	0.267567	0.132795	0.386185	0.44722	1.55035	0.541167
ENST00000326391	POLR2J4-203	Annotated_lncRNA	ENSG00000272655	POLR2J4	7:44013562-44019170	3.5912	3.02266	2.69429	2.68313	3.18757	3.72103
ENST00000326539	PRNT-201	Annotated_lncRNA	ENSG00000180259	PRNT	20:4731282-4740668	0	0	0	0	0	0
ENST00000326677	ZFAS1-201	Annotated_lncRNA	ENSG00000177410	ZFAS1	20:49278642-49289260	2.64813	2.16814	2.22609	1.29732	2.90606	2.92254
ENST00000326734	FAM87B-201	Annotated_lncRNA	ENSG00000177757	FAM87B	1:817371-819837	0.037337	0.070181	0.081932	0.074675	0.063673	0.066083
ENST00000326831	ATP10B-201	Annotated_lncRNA	ENSG00000118322	ATP10B	5:160632624-160685385	9.8825	9.74065	8.71337	6.43583	5.31316	4.69971
ENST00000326929	ADGB-202	Annotated_lncRNA	ENSG00000118492	ADGB	6:146599000-146724377	0	0	0	0	0	0
ENST00000326956	SSBP3-201	Annotated_lncRNA	ENSG00000157216	SSBP3	1:54225432-54356818	0.127942	0.047518	0.147284	0.064996	0.117349	0.12164
ENST00000326972	TPRXL-201	Annotated_lncRNA	ENSG00000180438	TPRXL	3:13937401-14065985	0.013544	0.202826	0.015202	0.00543	0.001795	0
ENST00000326989	LINC01869-201	Annotated_lncRNA	ENSG00000180279	LINC01869	19:50817681-50818878	0	0	0	0	0	0
ENST00000327026	CCDC57-201	Annotated_lncRNA	ENSG00000176155	CCDC57	17:82153610-82185172	1.02765	2.62442	0.645347	2.23993	0.004419	0.340175
ENST00000327037	SEC16B-202	Annotated_lncRNA	ENSG00000120341	SEC16B	1:177929835-177948644	0.091651	0.231841	0.111008	0.085773	0.126417	0.116062
ENST00000327925	CCDC144NL-201	Annotated_lncRNA	ENSG00000205212	CCDC144NL	17:20863395-20896140	0	0.032488	0	0.022127	0.022408	0.021619
ENST00000328023	C17orf77-201	Annotated_lncRNA	ENSG00000182352	C17orf77	17:74590502-74594209	0	0	0	0	0	0
ENST00000328249	ERMAP-201	Annotated_lncRNA	ENSG00000164010	ERMAP	1:42829915-42844985	3.32176	3.70459	2.9264	2.39525	0.494892	5.01464
ENST00000328264	DSCR4-201	Annotated_lncRNA	ENSG00000184029	DSCR4	21:38054011-38121360	0	0	0	0	0	0
ENST00000328344	LINC00334-201	Annotated_lncRNA	ENSG00000182586	LINC00334	21:45234352-45258730	0	0	0	0	0	0
ENST00000328376	C3orf35-201	Annotated_lncRNA	ENSG00000198590	C3orf35	3:37399162-37435497	0.095621	0.119111	0.093249	0.025434	0.125113	0
ENST00000328453	CASTOR3-201	Annotated_lncRNA	ENSG00000239521	CASTOR3	7:100200653-100272206	0.557003	0	0.485121	0.116647	0.209057	0.584794
ENST00000328495	CCDC144A-201	Annotated_lncRNA	ENSG00000170160	CCDC144A	17:16707514-16764863	0	0	0	0.020242	0.112501	0
ENST00000328819	TTTY8B-201	Annotated_lncRNA	ENSG00000185700	TTTY8B	Y:6471031-6473630	0	0	0	0	0	0
ENST00000329015	UMODL1-AS1-201	Annotated_lncRNA	ENSG00000184385	UMODL1-AS1	21:42102134-42108534	0.058824	0.011099	0	0.015113	0.029368	0
ENST00000329073	DDX51-201	Annotated_lncRNA	ENSG00000185163	DDX51	12:132139855-132143639	0.439542	0.531596	0.465711	0.482864	0.2398	0.418594
ENST00000329092	RPL35A-201	Annotated_lncRNA	ENSG00000182899	RPL35A	3:197950193-197954147	0.225029	0.303517	0.119661	0.270758	0.230943	0.369221
ENST00000329335	RP1L1-201	Annotated_lncRNA	ENSG00000183638	RP1L1	8:10621096-10712187	0.007521	0	0	0.038059	0.012115	0.110035
ENST00000329395	ATP8B5P-201	Annotated_lncRNA	ENSG00000179766	ATP8B5P	9:35406755-35483035	0.010939	0.010592	0.0235	0.005751	0.010958	0.018856
ENST00000329618	B3GALT5-AS1-201	Annotated_lncRNA	ENSG00000184809	B3GALT5-AS1	21:39604134-39612876	0.913393	1.06721	0.893701	0.511847	0.717286	0.68196
ENST00000329667	PIGP-201	Annotated_lncRNA	ENSG00000185808	PIGP	21:37065374-37072537	0	0.069919	0	0.146188	0	0
ENST00000329684	TTTY8-201	Annotated_lncRNA	ENSG00000183385	TTTY8	Y:9691100-9693699	0	0	0	0	0	0
ENST00000329743	HDHD5-AS1-201	Annotated_lncRNA	ENSG00000185837	HDHD5-AS1	22:17159384-17165439	0.942003	0.6448	0	0	0	0
ENST00000330048	SLC6A10P-201	Annotated_lncRNA	ENSG00000214617	SLC6A10P	16:32877469-32885142	0.007946	0	0	0.021692	0	0
ENST00000330148	FAM87A-201	Annotated_lncRNA	ENSG00000182366	FAM87A	8:375931-383174	0	0	0.019985	0	0	0
ENST00000330337	TTTY13-201	Annotated_lncRNA	ENSG00000184991	TTTY13	Y:21583600-21594666	0	0	0	0	0	0
ENST00000330381	AC132216.1-202	Annotated_lncRNA	ENSG00000184566	AC132216.1	11:33880643-33881792	0	0	0	0	0	0
ENST00000330469	TBX18-201	Annotated_lncRNA	ENSG00000112837	TBX18	6:84687351-84688747	0.41939	0.545542	0.459911	0.610101	0.338303	0.732422
ENST00000330490	TSPEAR-AS2-201	Annotated_lncRNA	ENSG00000182912	TSPEAR-AS2	21:44517216-44518756	0	0	0.033879	0	0.065065	0.043357
ENST00000330493	MGAT4EP-201	Annotated_lncRNA	ENSG00000184774	MGAT4EP	1:202820266-202827225	0	0	0	0.005719	0	0.019252
ENST00000330539	AC138356.1-201	Annotated_lncRNA	ENSG00000183154	AC138356.1	8:37734761-37737426	0	0.06661	0	0	0	0
ENST00000330551	LINC01547-201	Annotated_lncRNA	ENSG00000183250	LINC01547	21:44934725-44939845	0	0	0	0	0	0
ENST00000330692	ZNF195-202	Annotated_lncRNA	ENSG00000005801	ZNF195	11:3363318-3379146	0	0	0	0	0	0
ENST00000330735	RBBP7-201	Annotated_lncRNA	ENSG00000102054	RBBP7	X:16844650-16852280	0.651601	0.336774	0.535461	0.514873	0.539787	0.348795
ENST00000330816	EYS-201	Annotated_lncRNA	ENSG00000188107	EYS	6:64593131-64713335	0	0	0	0	0	0
ENST00000330825	TPT1-AS1-201	Annotated_lncRNA	ENSG00000170919	TPT1-AS1	13:45387585-45391676	0.027829	0.218065	0.200744	0.049268	0.040116	0.050847
ENST00000331096	LINC01405-201	Annotated_lncRNA	ENSG00000185847	LINC01405	12:110936602-110937451	0	0	0	0	0	0
ENST00000331103	TRIOBP-201	Annotated_lncRNA	ENSG00000100106	TRIOBP	22:37754882-37755510	0.886931	0.685357	0.852117	0.617244	0.643726	0.89853
ENST00000331301	AP002387.1-203	Annotated_lncRNA	ENSG00000172900	AP002387.1	11:71405746-71423354	0	0	0	0	0	0
ENST00000331369	FUNDC2P2-201	Annotated_lncRNA	ENSG00000182814	FUNDC2P2	2:84290683-84292202	0	0	0	0	0	0
ENST00000331425	ZNF733P-201	Annotated_lncRNA	ENSG00000185037	ZNF733P	7:63291552-63304056	0	0	0	0	0	0
ENST00000331497	NGRN-201	Annotated_lncRNA	ENSG00000182768	NGRN	15:90265659-90273231	25.5988	26.8858	24.4087	24.0089	25.9567	22.8022
ENST00000331711	ZNF605-201	Annotated_lncRNA	ENSG00000196458	ZNF605	12:132926672-132956291	0.301476	0.205339	0.144423	0.333998	0.189195	0.209196
ENST00000331787	TTTY14-202	Annotated_lncRNA	ENSG00000176728	TTTY14	Y:18932699-19077416	0.0009	0.019333	0	0	0.001704	0
ENST00000331856	PPIEL-201	Annotated_lncRNA	ENSG00000243970	PPIEL	1:39522280-39559671	0	0	0	0.016216	0	0
ENST00000331944	CYTOR-201	Annotated_lncRNA	ENSG00000222041	CYTOR	2:87455429-87521518	1.4746	1.26164	0.765595	0.448021	2.48874	1.07293
ENST00000332012	LINC00482-201	Annotated_lncRNA	ENSG00000185168	LINC00482	17:81303771-81309248	0.01412	0	0.004255	0	0	0
ENST00000332440	LINC00313-201	Annotated_lncRNA	ENSG00000185186	LINC00313	21:43461960-43478223	0.096564	0	0	0	0	0
ENST00000332441	EP400P1-201	Annotated_lncRNA	ENSG00000185684	EP400P1	12:132090651-132126340	0.531406	0.423225	0.67207	0.54746	0.62807	0.739896
ENST00000332506	C3orf35-202	Annotated_lncRNA	ENSG00000198590	C3orf35	3:37399162-37435497	0	0.001291	0	0.042892	0	0.20473
ENST00000332558	AC009365.1-201	Annotated_lncRNA	ENSG00000183470	AC009365.1	7:132648794-132728769	0	0	0	0	0	0
ENST00000332587	LINC00158-201	Annotated_lncRNA	ENSG00000185433	LINC00158	21:25385820-25431701	0.021598	0	0.074981	0.023161	0	0.072207
ENST00000332858	TUBA1B-201	Annotated_lncRNA	ENSG00000123416	TUBA1B	12:49127786-49131395	51.5313	47.6153	53.4219	60.7751	54.2169	50.255
ENST00000332881	AC131971.1-201	Annotated_lncRNA	ENSG00000183562	AC131971.1	11:2989863-2991344	0.056062	0.020504	0.002328	0.021688	0.021213	0.100628
ENST00000332914	LMO3-203	Annotated_lncRNA	ENSG00000048540	LMO3	12:16560506-16610094	0	0	0	0	0	0.013056
ENST00000332935	AC005037.1-202	Annotated_lncRNA	ENSG00000183308	AC005037.1	2:200963299-200978982	0	0	0.079334	0	0	0
ENST00000332954	PLEKHA7-201	Annotated_lncRNA	ENSG00000166689	PLEKHA7	11:16787660-16791728	0.027513	0.030505	0.039652	0	0.016656	0.017449
ENST00000332965	OGFRP1-201	Annotated_lncRNA	ENSG00000182057	OGFRP1	22:42269744-42279534	0.28721	0.02151	0	0	0.150635	0.288015
ENST00000333139	C11orf72-201	Annotated_lncRNA	ENSG00000184224	C11orf72	11:67602880-67606706	0	0	0	0	0	0
ENST00000333145	PAX8-AS1-201	Annotated_lncRNA	ENSG00000189223	PAX8-AS1	2:113235540-113267004	0	0	0	0	0	0
ENST00000333319	LINC01006-201	Annotated_lncRNA	ENSG00000182648	LINC01006	7:156638363-156640654	0.000516	0.621442	0.000669	0	0	0
ENST00000333482	AC008549.2-201	Annotated_lncRNA	ENSG00000249021	AC008549.2	5:115691462-115692167	0.183367	0.032281	0.089752	0	0.105684	0.038313
ENST00000333483	METTL2A-202	Annotated_lncRNA	ENSG00000087995	METTL2A	17:62423875-62448914	0.262751	0.247415	0.190527	0.265732	0.232674	0.22356
ENST00000333487	SREBF2-AS1-201	Annotated_lncRNA	ENSG00000184068	SREBF2-AS1	22:41831215-41834665	0.051735	0.040666	0.113661	0.034606	0.031554	0.035472
ENST00000333666	AC138028.1-201	Annotated_lncRNA	ENSG00000182376	AC138028.1	16:88742767-88745748	0	0	0	0.043159	0	0
ENST00000333854	PRKCZ-AS1-201	Annotated_lncRNA	ENSG00000182873	PRKCZ-AS1	1:2181794-2183875	0	0	0	0	0	0.121537
ENST00000334003	GSAP-202	Annotated_lncRNA	ENSG00000186088	GSAP	7:77329527-77406105	5.67426	5.76227	6.05502	4.71454	5.4714	4.39552
ENST00000334146	MIR22HG-201	Annotated_lncRNA	ENSG00000186594	MIR22HG	17:1711493-1716210	0.510256	0.674765	0.000305	3.88317	0.000674	0.279775
ENST00000334148	TMEM52B-202	Annotated_lncRNA	ENSG00000165685	TMEM52B	12:10170630-10172418	0.087141	0	0	0	0	0
ENST00000334165	LINC00846-201	Annotated_lncRNA	ENSG00000186842	LINC00846	21:32572238-32575881	0.03641	0.031246	0	0	0	0
ENST00000334342	ARMH4-202	Annotated_lncRNA	ENSG00000139971	ARMH4	14:58116124-58152183	0.613363	0.030747	0.384161	0.426571	0	0.582127
ENST00000334389	LINC00643-201	Annotated_lncRNA	ENSG00000186369	LINC00643	14:62118624-62130962	0	0	0.008616	0	0.009714	0.033239
ENST00000334448	CCDC88C-202	Annotated_lncRNA	ENSG00000015133	CCDC88C	14:91273469-91283623	0.304168	0.443481	0.127618	0.073797	0.492909	0.318505
ENST00000334451	CEP41-202	Annotated_lncRNA	ENSG00000106477	CEP41	7:130421853-130441024	0	0	0	0	0	0
ENST00000334490	S1PR3-201	Annotated_lncRNA	ENSG00000213694	S1PR3	9:88990928-88996140	0	0	0	0	0	0
ENST00000334566	LINC00207-201	Annotated_lncRNA	ENSG00000187012	LINC00207	22:44569339-44572210	0	0	0	0	0	0
ENST00000334821	TMEM262-201	Annotated_lncRNA	ENSG00000187066	TMEM262	11:65088372-65089070	0	0	0	0	0	0
ENST00000334975	KTN1-201	Annotated_lncRNA	ENSG00000126777	KTN1	14:55667651-55684583	1.01617	2.49783	0.902017	0.990291	0.950792	2.39075
ENST00000335142	KTN1-AS1-201	Annotated_lncRNA	ENSG00000186615	KTN1-AS1	14:55576186-55580074	0	0.263661	0.163539	0.260477	0.425988	0
ENST00000335258	ZFAND4-201	Annotated_lncRNA	ENSG00000172671	ZFAND4	10:45650125-45672780	0.137092	0.181956	0.307388	0.22804	0.158697	0.261945
ENST00000335388	LPAL2-201	Annotated_lncRNA	ENSG00000213071	LPAL2	6:160467184-160511124	0	0	0	0	0	0
ENST00000335478	ANKRD18DP-201	Annotated_lncRNA	ENSG00000226435	ANKRD18DP	3:198058053-198080720	0	0	0	0	0	0
ENST00000335500	GPATCH8-201	Annotated_lncRNA	ENSG00000186566	GPATCH8	17:44395284-44465935	5.55775	3.36436	3.13903	3.24219	3.54963	3.91485
ENST00000335507	CIDECP1-201	Annotated_lncRNA	ENSG00000186162	CIDECP1	3:10015123-10026360	0.306921	0	0	0	0.217038	0.234971
ENST00000335616	AC092118.1-203	Annotated_lncRNA	ENSG00000187185	AC092118.1	16:57810637-57816946	0.039943	0.112341	0.045706	0.053565	0.034975	0.02637
ENST00000335648	ZNF436-AS1-201	Annotated_lncRNA	ENSG00000249087	ZNF436-AS1	1:23369236-23371782	0.254149	0.027353	0.080644	0.137405	0.013098	1.92928
ENST00000335730	LOXHD1-202	Annotated_lncRNA	ENSG00000167210	LOXHD1	18:46509567-46601663	0	0	0	0	0	0
ENST00000335772	F11R-201	Annotated_lncRNA	ENSG00000158769	F11R	1:161000310-161021143	0.13034	0.115467	0.229857	0.051017	0.170743	0.153924
ENST00000336486	NFKB2-202	Annotated_lncRNA	ENSG00000077150	NFKB2	10:102398073-102400061	0.509401	0.801532	0.909015	0.426576	0.562839	0.742909
ENST00000336905	LINC01123-201	Annotated_lncRNA	ENSG00000204588	LINC01123	2:109988272-109996140	1.0813	0	0	1.16367	1.82488	0.608899
ENST00000337335	OBSCN-AS1-202	Annotated_lncRNA	ENSG00000162913	OBSCN-AS1	1:228204466-228213664	0	0	0	0.467949	0	0
ENST00000337471	PRAMENP-201	Annotated_lncRNA	ENSG00000197549	PRAMENP	22:21991100-22043934	0	0	0	0	0.030085	0
ENST00000337752	C5orf56-201	Annotated_lncRNA	ENSG00000197536	C5orf56	5:132410981-132465109	0	0	0	0	0	0.002289
ENST00000337787	SMG1P1-203	Annotated_lncRNA	ENSG00000237296	SMG1P1	16:22451567-22466618	0.497131	0.369383	0.504545	0.295186	0.372282	0.224478
ENST00000337909	AIRE-202	Annotated_lncRNA	ENSG00000160224	AIRE	21:44290755-44297989	0	0	0	0	0	0
ENST00000338231	SEPT7P2-201	Annotated_lncRNA	ENSG00000214765	SEPT7P2	7:45723788-45758177	0	0	0.176019	0.314944	0.774268	0.159418
ENST00000338427	NUDCD3-201	Annotated_lncRNA	ENSG00000015676	NUDCD3	7:44385814-44402923	0	0	0	0	0	0
ENST00000338447	NAA40-201	Annotated_lncRNA	ENSG00000110583	NAA40	11:63938959-63957319	0.089304	0.057898	0.134616	1.34936	0.147443	0.096255
ENST00000338548	PSMD10-202	Annotated_lncRNA	ENSG00000101843	PSMD10	X:108088480-108091549	0.916838	0.214207	0.279646	0.525755	0.237441	0.27527
ENST00000338573	CRYM-AS1-201	Annotated_lncRNA	ENSG00000189149	CRYM-AS1	16:21300849-21317948	0.13685	0.455842	0.147268	0.364985	0.432701	0.438641
ENST00000338597	SRSF10-201	Annotated_lncRNA	ENSG00000188529	SRSF10	1:23970975-23977937	0.821757	1.06667	0.634819	1.07408	0.996394	1.08741
ENST00000338850	RTN3-201	Annotated_lncRNA	ENSG00000133318	RTN3	11:63681539-63714166	0	0	0	0	0	0
ENST00000339021	AC120498.9-201	Annotated_lncRNA	ENSG00000274751	AC120498.9	16:1305547-1309413	0.007822	0.001886	0.002928	0.004406	0.007867	0.006326
ENST00000339037	LINC01116-202	Annotated_lncRNA	ENSG00000163364	LINC01116	2:176629589-176637650	0.002218	0.015504	0.04467	0.024817	0	0.090349
ENST00000339094	UBE2Q2P1-201	Annotated_lncRNA	ENSG00000189136	UBE2Q2P1	15:84527196-84570795	0.697286	0.055944	0.054533	0.396767	0.030151	0.088267
ENST00000339120	TBC1D3P2-201	Annotated_lncRNA	ENSG00000188755	TBC1D3P2	17:62265255-62275655	0	0	0	0	0	0
ENST00000339403	CASP8-204	Annotated_lncRNA	ENSG00000064012	CASP8	2:201258324-201286656	0.559715	1.12844	0.088615	1.97436	2.17802	0.984876
ENST00000339418	NUDT14-201	Annotated_lncRNA	ENSG00000183828	NUDT14	14:105176426-105181243	0.87615	1.30765	1.73828	1.07762	1.15209	0.970296
ENST00000339436	SRSF3-201	Annotated_lncRNA	ENSG00000112081	SRSF3	6:36594368-36600881	9.37544	0.115124	16.7295	5.1567	0.016728	6.24491
ENST00000339569	MSL1-201	Annotated_lncRNA	ENSG00000188895	MSL1	17:40131001-40136787	2.49011	2.07605	0.596482	0.839981	1.68252	1.65483
ENST00000339615	TTLL13P-201	Annotated_lncRNA	ENSG00000213471	TTLL13P	15:90249530-90259088	0	0	0	0	0	0
ENST00000340131	WASH6P-201	Annotated_lncRNA	ENSG00000182484	WASH6P	X:156021688-156025666	0	0	0	0	0	0
ENST00000340135	AC090099.1-201	Annotated_lncRNA	ENSG00000189332	AC090099.1	11:18209138-18213562	0	0	0	0	0	0
ENST00000340196	CCDC144CP-201	Annotated_lncRNA	ENSG00000154898	CCDC144CP	17:20321164-20338086	0.191553	0.233623	0.254611	0.264632	0	0
ENST00000340249	GOLGA8IP-201	Annotated_lncRNA	ENSG00000277561	GOLGA8IP	15:22610353-22617854	0	0	0.020551	0.030857	0.01268	0
ENST00000340301	AC139256.2-202	Annotated_lncRNA	ENSG00000270580	AC139256.2	16:15110791-15125948	1.48381	2.05561	3.15654	0.817963	1.39349	2.47706
ENST00000340326	SH2D6-201	Annotated_lncRNA	ENSG00000152292	SH2D6	2:85434795-85437029	0	0	0	0	0	0
ENST00000340444	AC010969.1-201	Annotated_lncRNA	ENSG00000188525	AC010969.1	2:10003158-10006030	0	0.025197	0.034757	0	0.012887	0.011214
ENST00000340510	LINC00265-201	Annotated_lncRNA	ENSG00000188185	LINC00265	7:39733632-39793092	0.097924	0.038998	0.0055	0.034936	0.069916	0.08654
ENST00000340585	AC016598.1-201	Annotated_lncRNA	ENSG00000249429	AC016598.1	5:143489855-143531350	0	0	0	0	0	0
ENST00000340724	RILPL1-201	Annotated_lncRNA	ENSG00000188026	RILPL1	12:123472068-123514428	0.299264	0.235104	0.268298	0.220585	0.302496	0.334485
ENST00000340779	AC073349.1-201	Annotated_lncRNA	ENSG00000189316	AC073349.1	7:64888527-64890100	0	0	0	0	0	0.100561
ENST00000340926	SUN1-201	Annotated_lncRNA	ENSG00000164828	SUN1	7:832501-850767	3.95949	3.72107	5.08457	3.97555	4.06252	7.80827
ENST00000341011	LINC00910-201	Annotated_lncRNA	ENSG00000188825	LINC00910	17:43369845-43388545	0	0.047564	0	0	0.005555	0
ENST00000341028	CDK11B-202	Annotated_lncRNA	ENSG00000248333	CDK11B	1:1641772-1658972	0	0	0	0	0	0.051505
ENST00000341154	SRSF10-202	Annotated_lncRNA	ENSG00000188529	SRSF10	1:23966445-23980927	0	0	0	0	0	0
ENST00000341375	ZDHHC14-202	Annotated_lncRNA	ENSG00000175048	ZDHHC14	6:157592773-157673938	0	0	0.003631	0	0.010931	0
ENST00000341411	SLCO2B1-202	Annotated_lncRNA	ENSG00000137491	SLCO2B1	11:75203381-75206254	0.818264	0.654744	1.02609	0.605226	0.651101	0.832668
ENST00000341745	USP32P1-201	Annotated_lncRNA	ENSG00000188933	USP32P1	17:16798009-16804455	0	0.142845	0	0	0.141246	0.156034
ENST00000341807	COL22A1-202	Annotated_lncRNA	ENSG00000169436	COL22A1	8:138588235-138722193	0	0	0	0	0	0
ENST00000341853	DNM1P46-201	Annotated_lncRNA	ENSG00000182397	DNM1P46	15:99790156-99806927	0.022218	0.00154	0.010708	0	0.028466	0.163303
ENST00000341866	LINC01164-201	Annotated_lncRNA	ENSG00000189275	LINC01164	10:131772398-131790199	0	0	0	0	0	0
ENST00000342147	EMP2-201	Annotated_lncRNA	ENSG00000213853	EMP2	16:10544180-10580632	1.81263	1.49203	1.5636	1.4748	2.05326	2.32868
ENST00000342409	FRMD4A-202	Annotated_lncRNA	ENSG00000151474	FRMD4A	10:13693703-14008533	0.217001	0.069878	0.317427	0.123498	0.465652	0.862479
ENST00000342528	OTOG-201	Annotated_lncRNA	ENSG00000188162	OTOG	11:17578264-17638934	0	0	0	0	0	0
ENST00000342571	MKNK1-202	Annotated_lncRNA	ENSG00000079277	MKNK1	1:46557418-46585971	0.015941	0.023618	0.063384	0.031571	0.013829	0.000298
ENST00000342584	AC010442.1-202	Annotated_lncRNA	ENSG00000188242	AC010442.1	5:470510-473098	0.363451	0.397989	0.303184	0.524394	0.448791	0.262375
ENST00000342616	RUFY2-202	Annotated_lncRNA	ENSG00000204130	RUFY2	10:68393764-68407277	1.9557	1.38864	0.714191	0.660095	1.01033	1.11102
ENST00000342657	AL137058.2-201	Annotated_lncRNA	ENSG00000273784	AL137058.2	13:52600042-52642501	0	0	0.330898	0	0.01155	0.150914
ENST00000342757	LINC00319-201	Annotated_lncRNA	ENSG00000188660	LINC00319	21:43450024-43453902	0	0	0	0	0	0
ENST00000342835	SPTB-201	Annotated_lncRNA	ENSG00000070182	SPTB	14:64749163-64763840	0.01568	0.003648	0	0	0	0.010615
ENST00000342887	CFAP54-201	Annotated_lncRNA	ENSG00000188596	CFAP54	12:96647975-96765270	0	0	0	0	0	0.007886
ENST00000342888	FAM230E-201	Annotated_lncRNA	ENSG00000182824	FAM230E	22:18733914-18757894	0.017807	0	0	0	0	0
ENST00000342892	PKP4-AS1-201	Annotated_lncRNA	ENSG00000204380	PKP4-AS1	2:158658337-158735002	0.023153	0.046091	0.086763	0.040182	0	0.026159
ENST00000342943	SUSD4-201	Annotated_lncRNA	ENSG00000143502	SUSD4	1:223358825-223363855	0	0.01314	0	0	0.033969	0
ENST00000342963	AC093620.1-201	Annotated_lncRNA	ENSG00000241269	AC093620.1	7:5419827-5420767	0	0.155242	0.235611	0.196744	0	0
ENST00000342990	AC069277.1-226	Annotated_lncRNA	ENSG00000189229	AC069277.1	3:6507813-6735810	0	0	0	0	0	0
ENST00000342991	CYP21A1P-201	Annotated_lncRNA	ENSG00000204338	CYP21A1P	6:32005636-32008451	0	0.192056	0.216734	0	0	0.112872
ENST00000343087	AL731537.1-201	Annotated_lncRNA	ENSG00000223502	AL731537.1	10:51062579-51068553	0.340875	0	0	0	0.014437	0.101687
ENST00000343123	AC026412.1-207	Annotated_lncRNA	ENSG00000188002	AC026412.1	5:1629001-1633984	0	3.3e-05	0.089532	0	0	0
ENST00000343258	VAV3-201	Annotated_lncRNA	ENSG00000134215	VAV3	1:107573169-107785624	0.494326	0.013222	0.124567	0.472243	0.021178	0.16648
ENST00000343295	IDO2-201	Annotated_lncRNA	ENSG00000188676	IDO2	8:39934614-40016391	0.007789	0.020603	0.003849	0.068033	0.032631	0
ENST00000343376	FDX2-201	Annotated_lncRNA	ENSG00000267673	FDX2	19:10310496-10316013	0.049592	0	0.036867	0.12525	0.097195	0.097706
ENST00000343528	PDXK-203	Annotated_lncRNA	ENSG00000160209	PDXK	21:43741465-43756255	0	0	0.000242	0	0	0
ENST00000343571	EFHC2-201	Annotated_lncRNA	ENSG00000183690	EFHC2	X:44147882-44225756	0.428313	0.461664	0	0.208148	0.181037	0.175145
ENST00000343572	DOC2B-201	Annotated_lncRNA	ENSG00000272636	DOC2B	17:156019-162172	0.262816	0.390083	0.061889	0.678674	0.494068	0.982445
ENST00000343889	PLCH2-202	Annotated_lncRNA	ENSG00000149527	PLCH2	1:2479090-2505530	2.05194	1.70509	1.77964	1.10285	1.79365	1.4165
ENST00000343987	PLEKHM3-201	Annotated_lncRNA	ENSG00000178385	PLEKHM3	2:207821290-207822769	0	0	0	0	0	0
ENST00000343999	C22orf34-201	Annotated_lncRNA	ENSG00000188511	C22orf34	22:49619642-49624920	0	0	0	0	0	0
ENST00000344312	STARD13-203	Annotated_lncRNA	ENSG00000133121	STARD13	13:33275951-33285736	0.772503	0.619171	0.683895	0.701151	0.361797	0.351861
ENST00000344391	CEACAM1-202	Annotated_lncRNA	ENSG00000079385	CEACAM1	19:42518516-42528449	0	0	1.61088	1.21236	0.228742	0
ENST00000344620	SLX1B-SULT1A4-201	Annotated_lncRNA	ENSG00000260280	SLX1B-SULT1A4	16:29455105-29464773	0.230353	0.282689	0.933563	0.386173	0.261595	0.216713
ENST00000344640	AC067752.1-204	Annotated_lncRNA	ENSG00000285551	AC067752.1	10:62643773-62670374	0	0	0	0	0	0
ENST00000344693	ANKRD20A11P-201	Annotated_lncRNA	ENSG00000215559	ANKRD20A11P	21:13943769-13980437	0	0	0	0	0.249964	0
ENST00000344780	SNX21-202	Annotated_lncRNA	ENSG00000124104	SNX21	20:45834151-45843275	0.604273	0.727371	3.00079	4.96086	2.90173	2.73483
ENST00000344893	AC008543.1-202	Annotated_lncRNA	ENSG00000197332	AC008543.1	19:11639776-11686569	0	0.024998	0.133338	0.004329	0.001323	0
ENST00000345015	KCNQ1-203	Annotated_lncRNA	ENSG00000053918	KCNQ1	11:2445322-2527976	0.4726	0.324099	0.069577	0	0.031714	0
ENST00000345111	LINC00943-201	Annotated_lncRNA	ENSG00000189238	LINC00943	12:126742736-126746236	0	0	0	0	0	0
ENST00000345541	WAC-201	Annotated_lncRNA	ENSG00000095787	WAC	10:28535686-28619960	0	0	0	0.639809	0.826949	0.273551
ENST00000345830	MAGEA8-202	Annotated_lncRNA	ENSG00000156009	MAGEA8	X:149881220-149884564	0	0	0	0	0	0
ENST00000345896	CERS2-202	Annotated_lncRNA	ENSG00000143418	CERS2	1:150965173-150974843	0	0	0	0	0	0
ENST00000346162	SRPK1-201	Annotated_lncRNA	ENSG00000096063	SRPK1	6:35833034-35921065	5.43166	3.68289	8.93619	2.05428	8.14768	7.42682
ENST00000346603	DHRS7B-201	Annotated_lncRNA	ENSG00000109016	DHRS7B	17:21171674-21191418	5.46861	4.78122	6.01061	3.59437	1.70845	4.47238
ENST00000347037	SYNE1-202	Annotated_lncRNA	ENSG00000131018	SYNE1	6:152121780-152179463	0.012785	0.003566	0.002161	0.00452	0.289155	0.004719
ENST00000348386	CAST-205	Annotated_lncRNA	ENSG00000153113	CAST	5:96728309-96772819	0.129513	0.331001	0.123573	0.128148	0.039433	0.076296
ENST00000348899	PMS2CL-201	Annotated_lncRNA	ENSG00000187953	PMS2CL	7:6729781-6731944	0.004537	0.036763	0.017321	0.037467	0.043859	0.001971
ENST00000348993	SCAND2P-201	Annotated_lncRNA	ENSG00000176700	SCAND2P	15:84631451-84647478	0.001529	0.001808	0.050604	0.05747	0.004181	0.005226
ENST00000349492	C8orf34-204	Annotated_lncRNA	ENSG00000165084	C8orf34	8:68331142-68521939	0	0.098383	0.013465	0	0	0
ENST00000350243	DUOXA2-202	Annotated_lncRNA	ENSG00000140274	DUOXA2	15:45114326-45117738	0.526688	2.39226	0.798186	3.65119	0.831045	2.52183
ENST00000350356	PRKACA-202	Annotated_lncRNA	ENSG00000072062	PRKACA	19:14091697-14108390	0.124432	0.116826	0.092003	0.081355	0.064547	0.752981
ENST00000351010	CAMK2A-202	Annotated_lncRNA	ENSG00000070808	CAMK2A	5:150221774-150245328	0	0	0	0	0.152427	0
ENST00000352271	AC104699.1-201	Annotated_lncRNA	ENSG00000224220	AC104699.1	2:25421117-25427643	0	0	0	0	0	0
ENST00000352367	TCL6-201	Annotated_lncRNA	ENSG00000187621	TCL6	14:95663256-95679833	0	0	0	0	0	0
ENST00000352460	HPS5-202	Annotated_lncRNA	ENSG00000110756	HPS5	11:18281914-18296101	0.090153	0.027773	0.093668	0.265959	0.163372	0.110598
ENST00000354296	WASH3P-201	Annotated_lncRNA	ENSG00000185596	WASH3P	15:101961618-101973939	0.351483	0.936584	0.717938	0.09883	0.123282	0.484558
ENST00000354333	TSPEAR-AS2-202	Annotated_lncRNA	ENSG00000182912	TSPEAR-AS2	21:44517617-44520830	0	0	0.023101	0	0.01298	0.011168
ENST00000354376	C9orf163-201	Annotated_lncRNA	ENSG00000196366	C9orf163	9:136483495-136486066	0	0.026923	0.043556	0.014406	0.010972	0
ENST00000354425	AC005342.1-201	Annotated_lncRNA	ENSG00000203593	AC005342.1	12:2004666-2011392	0	0	0	0.186029	0	0
ENST00000354432	AC090286.1-201	Annotated_lncRNA	ENSG00000196893	AC090286.1	17:18951625-18954149	0	0	0	0	0	0
ENST00000354451	CRYBB2P1-201	Annotated_lncRNA	ENSG00000100058	CRYBB2P1	22:25455718-25511628	0	0	0.23427	0	0	0
ENST00000354485	KANK1-201	Annotated_lncRNA	ENSG00000107104	KANK1	9:504703-734129	2.28836	2.19849	1.89615	2.02805	1.75704	0.977106
ENST00000354500	TRPM3-201	Annotated_lncRNA	ENSG00000083067	TRPM3	9:70824436-71446904	3.73681	2.49989	1.87063	1.05179	1.85113	1.43727
ENST00000354527	AL138767.1-201	Annotated_lncRNA	ENSG00000196566	AL138767.1	10:87610163-87660003	0	0	0	0	0	0
ENST00000354530	CTSL3P-201	Annotated_lncRNA	ENSG00000188029	CTSL3P	9:87772915-87786884	0	0	0	0	0	0
ENST00000354541	AL353751.1-201	Annotated_lncRNA	ENSG00000232110	AL353751.1	10:89283765-89292125	0	0	0	0	0	0
ENST00000354559	SDHAP1-201	Annotated_lncRNA	ENSG00000185485	SDHAP1	3:195963104-195967895	0	0	0.121992	0.201204	0.239987	0.442458
ENST00000354617	SLC37A2-202	Annotated_lncRNA	ENSG00000134955	SLC37A2	11:125083848-125090312	0.670368	1.27708	0.908661	1.67987	1.17111	1.21616
ENST00000354642	AC068631.1-228	Annotated_lncRNA	ENSG00000197099	AC068631.1	3:186714448-186746130	0	0	0	0	0	0
ENST00000354702	ENSA-203	Annotated_lncRNA	ENSG00000143420	ENSA	1:150625506-150629139	0.247433	0.402755	0.159293	0.150314	0.549153	0.186027
ENST00000354746	AC122129.1-201	Annotated_lncRNA	ENSG00000197815	AC122129.1	17:17858227-17860041	0.131709	0.125177	0.153878	0.127349	0.087588	0.234972
ENST00000354769	GPT-201	Annotated_lncRNA	ENSG00000167701	GPT	8:144504140-144504936	0.012546	0.00608	0.130839	0.032942	0.031736	0.191349
ENST00000354921	CRYZL2P-SEC16B-201	Annotated_lncRNA	ENSG00000254154	CRYZL2P-SEC16B	1:177928788-178022544	0.564301	0.835333	0.514108	0.518507	0.907126	1.31058
ENST00000355068	EIF5A-203	Annotated_lncRNA	ENSG00000132507	EIF5A	17:7307326-7310453	0.450598	1.80374	1.53244	0.521596	1.25517	1.69931
ENST00000355164	BCAT1-203	Annotated_lncRNA	ENSG00000060982	BCAT1	12:24945431-24949061	0.04067	0.076359	0.187936	0.186318	0.241367	0
ENST00000355189	MIR548XHG-201	Annotated_lncRNA	ENSG00000224141	MIR548XHG	21:18561615-18759804	0	0	0	0	0	0
ENST00000355197	AQP10-202	Annotated_lncRNA	ENSG00000143595	AQP10	1:154321090-154324042	0	0	0	0	0	0
ENST00000355358	GATA3-AS1-201	Annotated_lncRNA	ENSG00000197308	GATA3-AS1	10:8050450-8053484	0.043937	0.065928	0	0.04186	0.054978	0.017018
ENST00000355430	COLCA1-201	Annotated_lncRNA	ENSG00000196167	COLCA1	11:111293446-111299814	4.67464	3.50406	5.11234	4.42192	12.1375	0.010993
ENST00000355486	LTO1-202	Annotated_lncRNA	ENSG00000149716	LTO1	11:69672870-69675311	0.078246	0.082026	0.082231	0.045162	0.075074	0.142889
ENST00000355500	COMMD9-202	Annotated_lncRNA	ENSG00000110442	COMMD9	11:36269284-36273359	0	0	0	0	0	0
ENST00000355531	AFG3L1P-201	Annotated_lncRNA	ENSG00000223959	AFG3L1P	16:89988496-90000553	0	0	0	0	0	0
ENST00000355603	STIP1-202	Annotated_lncRNA	ENSG00000168439	STIP1	11:64202405-64203144	0.346926	0.087121	0.287916	0.104038	0.247682	0.262267
ENST00000355657	KCNIP2-205	Annotated_lncRNA	ENSG00000120049	KCNIP2	10:101825974-101843920	0.000477	0.093055	0.012019	0	0.034874	0.007256
ENST00000355766	VPS13A-201	Annotated_lncRNA	ENSG00000197969	VPS13A	9:77350917-77353631	0.26226	0.169691	0.616122	0.608021	0.338794	0.770541
ENST00000355768	PER2-202	Annotated_lncRNA	ENSG00000132326	PER2	2:238261810-238277936	0	0	0	0	0	0
ENST00000355837	GARS-DT-201	Annotated_lncRNA	ENSG00000196295	GARS-DT	7:30548357-30564617	1.01485	0.195487	0.000349	0.040351	0.258711	0.010304
ENST00000355869	AC025419.1-210	Annotated_lncRNA	ENSG00000250748	AC025419.1	12:65608471-65613229	0	0	0	0	0	0
ENST00000355909	LINC02291-201	Annotated_lncRNA	ENSG00000197176	LINC02291	14:97632647-97686658	0	0	0	0	0	0
ENST00000355920	SPDYE7P-201	Annotated_lncRNA	ENSG00000179994	SPDYE7P	7:72862757-72869091	0	0	0	0	0	0
ENST00000355928	LCK-203	Annotated_lncRNA	ENSG00000182866	LCK	1:32251275-32275255	0.075552	0.002369	0.036707	0.202508	0.120517	0.019931
ENST00000356006	AL354714.1-201	Annotated_lncRNA	ENSG00000198358	AL354714.1	1:160932465-160949922	0	0	0	0	0	0
ENST00000356020	LINC01565-201	Annotated_lncRNA	ENSG00000198685	LINC01565	3:128572000-128576086	0	0	0	0	0	0
ENST00000356023	NPIPB2-201	Annotated_lncRNA	ENSG00000234719	NPIPB2	16:11928981-11929637	0	0	0	0	0	0
ENST00000356047	LINC01967-201	Annotated_lncRNA	ENSG00000235493	LINC01967	3:27997210-28059268	0	0	0	0.045821	0.289551	0.10592
ENST00000356133	AC007920.1-201	Annotated_lncRNA	ENSG00000198491	AC007920.1	3:187197090-187207629	0	0	0	0.008363	0	0
ENST00000356146	CDKL1-202	Annotated_lncRNA	ENSG00000100490	CDKL1	14:50335993-50416461	0.125811	0.044776	0.101049	0.135088	0.163652	0.143153
ENST00000356215	HMGA2-AS1-201	Annotated_lncRNA	ENSG00000197301	HMGA2-AS1	12:65855947-65882041	0	0.10927	0	0	0	0
ENST00000356247	AC004057.1-202	Annotated_lncRNA	ENSG00000196656	AC004057.1	4:113214260-113217170	0.709859	0.590214	1.03732	0.584669	0.121767	0.325521
ENST00000356347	ZNF876P-201	Annotated_lncRNA	ENSG00000198155	ZNF876P	4:212610-255985	1.17603	1.1204	0.840074	1.07716	1.58307	1.52581
ENST00000356384	RXRA-201	Annotated_lncRNA	ENSG00000186350	RXRA	9:134371971-134440585	0.071214	0.132122	0.085321	0.082742	0.051872	0.060453
ENST00000356499	AC019077.1-201	Annotated_lncRNA	ENSG00000214559	AC019077.1	4:98251688-98261630	0.023261	0.016539	0	0.096718	0	0.008862
ENST00000356672	AC025165.1-201	Annotated_lncRNA	ENSG00000224713	AC025165.1	12:57612118-57618065	0.005282	0	0.016611	0	0.010101	0.011486
ENST00000356684	FLVCR1-DT-201	Annotated_lncRNA	ENSG00000198468	FLVCR1-DT	1:212852105-212858125	0.253485	0.08364	0.082979	0.186452	0.048534	0.116807
ENST00000356689	S100PBP-201	Annotated_lncRNA	ENSG00000116497	S100PBP	1:32817592-32837178	0.896149	0.73947	0.551174	0.916689	1.20738	1.48599
ENST00000356859	VEZT-202	Annotated_lncRNA	ENSG00000028203	VEZT	12:95251945-95301172	0.304126	0.359571	0.301457	0.379008	0.335296	0.355544
ENST00000356906	NBR2-201	Annotated_lncRNA	ENSG00000198496	NBR2	17:43125640-43140333	1.07462	0	1.10136	0	0	0
ENST00000356937	CDK11A-202	Annotated_lncRNA	ENSG00000008128	CDK11A	1:1702881-1721655	0.371053	0.032778	0.592388	0.22178	0.041132	0.268346
ENST00000357022	AHSA2P-201	Annotated_lncRNA	ENSG00000173209	AHSA2P	2:61177418-61187551	0	0.142718	0.215671	0.083654	0	0
ENST00000357045	AC073834.1-201	Annotated_lncRNA	ENSG00000237655	AC073834.1	2:177603089-177618572	0	0	0	0	0	0
ENST00000357046	NBPF5P-201	Annotated_lncRNA	ENSG00000243967	NBPF5P	1:108375838-108410814	0	0	0	0	0	0
ENST00000357061	NUP210P1-201	Annotated_lncRNA	ENSG00000198284	NUP210P1	3:126662081-126671939	0	0	0	0	0	0
ENST00000357168	TCL6-202	Annotated_lncRNA	ENSG00000187621	TCL6	14:95650498-95671560	0	0	0	0	0	0
ENST00000357375	SIGLEC10-203	Annotated_lncRNA	ENSG00000142512	SIGLEC10	19:51410022-51417711	0	0	0.025432	0.016362	0.061905	0.003415
ENST00000357401	CYYR1-AS1-201	Annotated_lncRNA	ENSG00000197934	CYYR1-AS1	21:26405943-26569252	0.0691	0.265163	0.049168	0.127974	0.055284	0.124382
ENST00000357412	LINC01560-201	Annotated_lncRNA	ENSG00000196741	LINC01560	X:47483571-47484823	0.005408	0.004932	0.003442	0.009405	0.014302	0.00439
ENST00000357482	USP6-202	Annotated_lncRNA	ENSG00000129204	USP6	17:5128815-5135003	0	0.015607	0	0	0	0
ENST00000357508	ARMH1-201	Annotated_lncRNA	ENSG00000198520	ARMH1	1:44674722-44725589	0.217388	0.076663	0.038519	0.004516	0.158878	0.08243
ENST00000357517	PCDH1-202	Annotated_lncRNA	ENSG00000156453	PCDH1	5:141863057-141869589	0.330955	0.236207	0.713464	0.212892	0.199368	0.908471
ENST00000357564	POC5-201	Annotated_lncRNA	ENSG00000152359	POC5	5:75692394-75696111	0.179724	0.068015	0	0.127211	0.148612	0.130388
ENST00000357591	CTBP1-DT-201	Annotated_lncRNA	ENSG00000196810	CTBP1-DT	4:1250526-1251436	0.004515	0.021787	0.004137	1.90006	0.009626	0.016546
ENST00000357658	SZT2-201	Annotated_lncRNA	ENSG00000198198	SZT2	1:43389951-43410577	0.701421	1.19334	0.926584	0.568134	1.05855	1.74195
ENST00000357704	DSCR8-201	Annotated_lncRNA	ENSG00000198054	DSCR8	21:38121473-38156511	0	0	0	0	0	0
ENST00000357802	RRP7BP-201	Annotated_lncRNA	ENSG00000182841	RRP7BP	22:42555223-42582038	1.25757	1.53644	1.82386	0.663607	0.998782	1.62698
ENST00000357852	SFI1-201	Annotated_lncRNA	ENSG00000198089	SFI1	22:31614386-31618548	0	0.145145	0.123003	0.073453	0.14958	0.141378
ENST00000357871	GYG2P1-201	Annotated_lncRNA	ENSG00000206159	GYG2P1	Y:12402251-12420456	0.133437	0.032652	0	0.027415	0.043118	0
ENST00000357876	AL669831.3-206	Annotated_lncRNA	ENSG00000230021	AL669831.3	1:594308-598551	0	0.008629	0.001644	0	0	0.000826
ENST00000357880	LINC01554-201	Annotated_lncRNA	ENSG00000236882	LINC01554	5:95852232-95860133	0	0.065988	0	0	0	0
ENST00000357975	C1orf61-202	Annotated_lncRNA	ENSG00000125462	C1orf61	1:156404412-156429410	0	0	0	0	0	0
ENST00000358073	AL162431.2-201	Annotated_lncRNA	ENSG00000243155	AL162431.2	1:180944042-180976482	0	0	0	0	0	0
ENST00000358133	PLOD1-202	Annotated_lncRNA	ENSG00000083444	PLOD1	1:11934734-11954767	0	0	0	0	0.000171	0
ENST00000358165	RNASET2-202	Annotated_lncRNA	ENSG00000026297	RNASET2	6:166933375-166957191	0.79718	0.582705	0.758359	0.721395	0.591798	0.694717
ENST00000358234	AC011450.1-202	Annotated_lncRNA	ENSG00000197813	AC011450.1	19:49331525-49340303	0	0.046886	0	0.190377	0.055173	0.027808
ENST00000358393	C20orf204-201	Annotated_lncRNA	ENSG00000196421	C20orf204	20:64038140-64039778	0	0.126202	0.084609	0	0	0.052256
ENST00000358442	AC106795.1-211	Annotated_lncRNA	ENSG00000170089	AC106795.1	5:177882443-177921387	0.786504	0.50356	0.586623	0.533209	0.364678	0.853939
ENST00000358463	ZFHX3-202	Annotated_lncRNA	ENSG00000140836	ZFHX3	16:73126637-73144447	0	0.023243	0.020254	0.048862	0.012019	0.048757
ENST00000358476	POGZ-202	Annotated_lncRNA	ENSG00000143442	POGZ	1:151402724-151459178	0.454158	0.33634	5.29486	2.49608	0.253058	5.33889
ENST00000358484	AC090616.2-201	Annotated_lncRNA	ENSG00000264164	AC090616.2	17:32083179-32096989	0	0	0	0	0	0
ENST00000358546	RAB21-202	Annotated_lncRNA	ENSG00000080371	RAB21	12:71770536-71785919	0.354443	1.40642	0.895721	0.902884	1.29838	2.37332
ENST00000358576	ANKRD36BP1-201	Annotated_lncRNA	ENSG00000214262	ANKRD36BP1	1:168245565-168247343	0.030059	0	0.187958	0	0	0.015386
ENST00000358587	FRMD1-203	Annotated_lncRNA	ENSG00000153303	FRMD1	6:168055804-168079177	0	0	0	0.006918	0	0.011567
ENST00000358675	ENAH-202	Annotated_lncRNA	ENSG00000154380	ENAH	1:225495480-225515397	0.732979	0.26712	0.457295	0.471883	0.6722	0.638417
ENST00000358748	GPRACR-201	Annotated_lncRNA	ENSG00000196979	GPRACR	9:130140610-130144219	0	0	0	0.033121	0	0
ENST00000358772	NPSR1-AS1-201	Annotated_lncRNA	ENSG00000197085	NPSR1-AS1	7:34568252-34758272	0	0	0	0	0	0
ENST00000358775	AC079612.1-201	Annotated_lncRNA	ENSG00000196758	AC079612.1	2:239578301-239586094	0	0	0	0	0	0
ENST00000358888	RPL41-201	Annotated_lncRNA	ENSG00000229117	RPL41	12:56116633-56117826	224.979	210.392	157.124	5.62846	0	129.262
ENST00000359074	SNHG11-201	Annotated_lncRNA	ENSG00000174365	SNHG11	20:38446701-38450920	0	0	0	0	0	0
ENST00000359491	AL161756.1-203	Annotated_lncRNA	ENSG00000214770	AL161756.1	14:64335835-64338599	0.071393	0.049566	0.014221	0.076369	0.013086	0.039671
ENST00000359681	RPL37A-201	Annotated_lncRNA	ENSG00000197756	RPL37A	2:216498867-216501467	2.81189	3.52686	3.3657	2.27935	4.85087	2.07531
ENST00000359720	MGST1-202	Annotated_lncRNA	ENSG00000008394	MGST1	12:16382827-16438761	0.143185	0.075696	0.186173	0.228852	0.211199	0.161301
ENST00000359760	AFDN-DT-201	Annotated_lncRNA	ENSG00000198221	AFDN-DT	6:167823876-167826709	0	0.190003	0.076299	0	0	0.097066
ENST00000359790	ADAM5-201	Annotated_lncRNA	ENSG00000196115	ADAM5	8:39314632-39417378	0	0	0	0	0	0
ENST00000359823	AC106870.1-201	Annotated_lncRNA	ENSG00000197644	AC106870.1	2:29899597-29907199	0	0	0	0	0	0
ENST00000359838	LUADT1-201	Annotated_lncRNA	ENSG00000196634	LUADT1	6:147158925-147180992	0	0	0	0	0	0
ENST00000359906	SERHL-201	Annotated_lncRNA	ENSG00000172250	SERHL	22:42500590-42512560	0.130467	0.212966	0.174607	0	0	0
ENST00000359939	KIF19-201	Annotated_lncRNA	ENSG00000196169	KIF19	17:74326231-74351345	0	0	0.403939	0.236318	0	0
ENST00000359941	TP53TG1-201	Annotated_lncRNA	ENSG00000182165	TP53TG1	7:87325115-87345447	0	0.10854	0.069338	0.08285	0	0.010847
ENST00000360035	NXF4-201	Annotated_lncRNA	ENSG00000196970	NXF4	X:102549965-102571695	0	0	0	0	0	0
ENST00000360056	CD84-202	Annotated_lncRNA	ENSG00000066294	CD84	1:160552907-160579504	0.199069	0.277853	0.26486	0.812504	0.30966	0.28986
ENST00000360083	AC079610.1-201	Annotated_lncRNA	ENSG00000196096	AC079610.1	2:213276552-213284205	0.064832	0.043905	0.028291	0.081295	0.085519	0.174836
ENST00000360222	ADGRE2-202	Annotated_lncRNA	ENSG00000127507	ADGRE2	19:14735576-14778541	0.38133	0.078949	0	0.878711	0.375279	0.385696
ENST00000360254	DISP1-202	Annotated_lncRNA	ENSG00000154309	DISP1	1:222872271-222979862	0.238777	0.098114	0.098899	0.1133	0.158582	0.163975
ENST00000360286	SUDS3-201	Annotated_lncRNA	ENSG00000111707	SUDS3	12:118403501-118411147	0.245678	0.285181	0.290573	0.093637	0.409667	0.417981
ENST00000360378	C6orf201-201	Annotated_lncRNA	ENSG00000185689	C6orf201	6:4087439-4115570	0	0	0	0	0	0
ENST00000360485	LINC02384-201	Annotated_lncRNA	ENSG00000251301	LINC02384	12:68431846-68451385	0.086965	0	0.26597	0.046923	0.312196	0.004901
ENST00000360528	AC135895.1-201	Annotated_lncRNA	ENSG00000198671	AC135895.1	12:65017468-65054124	0.00084	0	0	0	0	0
ENST00000360597	H2AFY-203	Annotated_lncRNA	ENSG00000113648	H2AFY	5:135334417-135399222	0	0.425401	0.417973	0.130667	0.569166	0.561464
ENST00000360629	ARGLU1-201	Annotated_lncRNA	ENSG00000134884	ARGLU1	13:106557106-106567623	0.085178	0.111016	0.115293	0.093513	0.088993	0.082538
ENST00000360656	AC244090.1-201	Annotated_lncRNA	ENSG00000197180	AC244090.1	X:154424380-154428479	1.37004	1.50202	1.6684	0.696562	1.46938	1.18721
ENST00000360688	GDPD3-201	Annotated_lncRNA	ENSG00000102886	GDPD3	16:30104810-30113537	0.713266	1.14105	0.687296	1.15633	1.07791	0.95882
ENST00000360737	MIRLET7BHG-201	Annotated_lncRNA	ENSG00000197182	MIRLET7BHG	22:46086003-46113928	0.088344	0.174781	0.201123	0	0.172828	0.148815
ENST00000360752	RDH16-201	Annotated_lncRNA	ENSG00000139547	RDH16	12:56951438-56959374	0.072732	0.076016	0.008139	0.119738	0.058983	0.112614
ENST00000360859	COL9A1-203	Annotated_lncRNA	ENSG00000112280	COL9A1	6:70216257-70258682	0	0	0	0	0	0
ENST00000360899	LINC00523-201	Annotated_lncRNA	ENSG00000196273	LINC00523	14:100657268-100672744	0	0	0	0	0	0
ENST00000361201	CSAG4-201	Annotated_lncRNA	ENSG00000242599	CSAG4	X:152733827-152740985	0	0	0	0	0	0
ENST00000361303	LDLRAD4-202	Annotated_lncRNA	ENSG00000168675	LDLRAD4	18:13620868-13652754	0.364198	0.196681	0.072132	0.815356	0.015876	0.234496
ENST00000361350	SSBP3-AS1-201	Annotated_lncRNA	ENSG00000198711	SSBP3-AS1	1:54236440-54239063	0.054945	0.165294	0.101781	0.232362	0.10715	0.136551
ENST00000361485	PSMD9-202	Annotated_lncRNA	ENSG00000110801	PSMD9	12:121914218-121916643	0.254572	0.112444	0.066092	0.508949	0.144899	0.175539
ENST00000361558	MUC2-201	Annotated_lncRNA	ENSG00000198788	MUC2	11:1074875-1110511	0.023782	0.002399	0.006581	0.180979	0.020922	0.016962
ENST00000361625	ZFYVE9-203	Annotated_lncRNA	ENSG00000157077	ZFYVE9	1:52142374-52264047	0.404569	0.003428	1.02369	0.489522	0.981778	0.766794
ENST00000361724	PCDH11X-203	Annotated_lncRNA	ENSG00000102290	PCDH11X	X:91834660-91879998	0.004626	0.034722	0.084469	0.213641	0.073216	0
ENST00000361832	BLOC1S2-201	Annotated_lncRNA	ENSG00000196072	BLOC1S2	10:100280934-100286673	0	0	0	0.697979	0	0
ENST00000361928	GNRHR2-202	Annotated_lncRNA	ENSG00000211451	GNRHR2	1:145919344-145925341	0	0	0	0	0	0
ENST00000361997	PHF20L1-204	Annotated_lncRNA	ENSG00000129292	PHF20L1	8:132775375-132818970	3.17652	1.89376	1.87998	2.44486	2.41658	3.03232
ENST00000362058	CROCCP2-201	Annotated_lncRNA	ENSG00000215908	CROCCP2	1:16629670-16644683	0.028512	0.104318	0.040521	0.040793	0.067734	0.098291
ENST00000362077	AP000317.2-201	Annotated_lncRNA	ENSG00000272657	AP000317.2	21:34073592-34360033	0.051638	0	0	0	0.02767	0.027943
ENST00000366097	AL157414.1-202	Annotated_lncRNA	ENSG00000203266	AL157414.1	20:57114915-57122092	0	0	0	0	0	0
ENST00000366099	ADGRA1-AS1-201	Annotated_lncRNA	ENSG00000256925	ADGRA1-AS1	10:133085256-133088491	0	0	0	0	0	0
ENST00000366105	LIX1L-AS1-201	Annotated_lncRNA	ENSG00000234222	LIX1L-AS1	1:145941196-145942249	0	0.201508	0	0	0	0
ENST00000366109	AL590705.1-202	Annotated_lncRNA	ENSG00000203279	AL590705.1	9:97237764-97238678	0	0	0.114454	0	0	0
ENST00000366110	AL022323.1-201	Annotated_lncRNA	ENSG00000203280	AL022323.1	22:25102433-25112692	0.466876	0.286248	0.103032	0.123373	0.140097	0.095094
ENST00000366112	RNF10-202	Annotated_lncRNA	ENSG00000022840	RNF10	12:120565096-120574938	0.933928	1.27068	0.768232	1.10146	1.707	0
ENST00000366131	SCNN1A-204	Annotated_lncRNA	ENSG00000111319	SCNN1A	12:6353717-6355436	0.168304	0.107846	0.14311	0.000319	0.11121	0.162328
ENST00000366134	AC131011.1-201	Annotated_lncRNA	ENSG00000233785	AC131011.1	X:23772992-23782956	0	0	0	0	0	0
ENST00000366136	AL626787.1-201	Annotated_lncRNA	ENSG00000203307	AL626787.1	1:166081183-166087483	0.100603	0.030731	0.039697	0.148586	0	0
ENST00000366140	NRIR-201	Annotated_lncRNA	ENSG00000225964	NRIR	2:6828514-6833531	0.66844	0.226578	0.439883	0.504239	0.297497	0.363736
ENST00000366152	AL445248.1-201	Annotated_lncRNA	ENSG00000203325	AL445248.1	1:32052291-32073474	0	0.012004	0	0	0	0
ENST00000366153	AC012358.1-201	Annotated_lncRNA	ENSG00000203327	AC012358.1	2:55214387-55216126	0.933168	0.839851	0.352132	1.2905	0.803444	0.617383
ENST00000366167	AC073343.2-203	Annotated_lncRNA	ENSG00000228010	AC073343.2	7:6663974-6708901	0	0.017858	0	0.220808	0.05425	0
ENST00000366181	LINC01562-201	Annotated_lncRNA	ENSG00000203356	LINC01562	1:51195095-51235096	0.076851	0	0.021241	0	0.060766	0.032532
ENST00000366185	KANTR-201	Annotated_lncRNA	ENSG00000232593	KANTR	X:53094157-53142707	0.362131	0.165348	0.390703	0.244698	1.22074	0
ENST00000366187	MAP4K3-DT-201	Annotated_lncRNA	ENSG00000231312	MAP4K3-DT	2:39453839-39454726	0.084921	0.315489	0.226928	0.381755	0.146196	0.207304
ENST00000366188	AL390760.1-201	Annotated_lncRNA	ENSG00000203364	AL390760.1	9:93147040-93148556	0	0	0.038699	0	0	0
ENST00000366189	AC106795.2-203	Annotated_lncRNA	ENSG00000249684	AC106795.2	5:177951948-177960149	0	0	0	0.092268	0	0
ENST00000366204	NDRG2-205	Annotated_lncRNA	ENSG00000165795	NDRG2	14:21020120-21021087	0.029877	0.203036	0.033209	0.008005	0.132479	0
ENST00000366206	STRN3-203	Annotated_lncRNA	ENSG00000196792	STRN3	14:30912066-30932398	0.540009	0.574032	0.5561	1.09987	1.41634	1.02669
ENST00000366209	LINC01320-201	Annotated_lncRNA	ENSG00000228262	LINC01320	2:33706886-34297753	0	0	0	0	0.095198	0
ENST00000366210	SEPT2-202	Annotated_lncRNA	ENSG00000168385	2020-09-02	2:241324216-241337098	0.827592	0	0.781778	1.28051	0.867584	1.59586
ENST00000366215	STMND1-202	Annotated_lncRNA	ENSG00000230873	STMND1	6:17127938-17131372	0	0	0	0	0.030156	0
ENST00000366218	AC015969.1-201	Annotated_lncRNA	ENSG00000203395	AC015969.1	2:68361214-68365584	0	0	0	0	0	0.038587
ENST00000366221	AL645728.1-202	Annotated_lncRNA	ENSG00000215014	AL645728.1	1:1574975-1577075	0.010849	0.012523	0.181979	0.067661	0.108322	0.080843
ENST00000366224	AL591503.1-201	Annotated_lncRNA	ENSG00000203402	AL591503.1	X:47297852-47298721	0.112225	0.15514	0.448117	0	0	0.056971
ENST00000366234	PCBP1-AS1-201	Annotated_lncRNA	ENSG00000179818	PCBP1-AS1	2:70031433-70087000	0	0	0	0	0	0
ENST00000366253	AL353740.1-201	Annotated_lncRNA	ENSG00000203434	AL353740.1	10:108547975-108561815	0	0	0	0	0	0
ENST00000366259	LINC00449-201	Annotated_lncRNA	ENSG00000203441	LINC00449	13:99499727-99501052	0	0	0	0.306418	0.196756	0
ENST00000366264	EMC3-AS1-202	Annotated_lncRNA	ENSG00000180385	EMC3-AS1	3:9986893-10002765	0	0	0	0	0	0
ENST00000366278	AC105053.1-201	Annotated_lncRNA	ENSG00000229498	AC105053.1	2:85815130-85825391	0.04686	0.086793	0.032592	0.047173	0.146931	0.098381
ENST00000366286	YBX3-203	Annotated_lncRNA	ENSG00000060138	YBX3	12:10699610-10702642	0	0	0	0	0.374737	0
ENST00000366287	AC012358.3-203	Annotated_lncRNA	ENSG00000240401	AC012358.3	2:55308492-55314661	0.029841	0.031973	0.042205	0	0	0
ENST00000366290	YBX3-204	Annotated_lncRNA	ENSG00000060138	YBX3	12:10701254-10702371	0.004879	1.82973	0.00358	10.4556	0.255501	15.3379
ENST00000366292	SLC15A4-202	Annotated_lncRNA	ENSG00000139370	SLC15A4	12:128800807-128815928	0.408247	0.587485	0.261789	0.435766	0.684284	0.486391
ENST00000366308	LINC01743-201	Annotated_lncRNA	ENSG00000242042	LINC01743	1:246516039-246524287	0	0	0	0	0	0.028059
ENST00000366312	MIR5689HG-201	Annotated_lncRNA	ENSG00000229401	MIR5689HG	6:10434329-10456781	0	0.042793	0.051423	0	0.004952	0.038602
ENST00000366314	LINC00311-201	Annotated_lncRNA	ENSG00000179219	LINC00311	16:85282958-85285963	0.054785	0.086929	0.058078	0.100374	0.110679	0.051197
ENST00000366321	RBMS3-AS2-201	Annotated_lncRNA	ENSG00000203506	RBMS3-AS2	3:29615975-29642809	0	0	0	0	0	0
ENST00000366333	ANAPC5-202	Annotated_lncRNA	ENSG00000089053	ANAPC5	12:121318535-121321111	0.065834	0.269678	0.335733	0.471363	0.372424	0.698939
ENST00000366334	C2CD3-203	Annotated_lncRNA	ENSG00000168014	C2CD3	11:74107876-74109492	0.681494	0.684748	0.32864	0.459945	0.33464	0.603731
ENST00000366358	AKAP7-203	Annotated_lncRNA	ENSG00000118507	AKAP7	6:131137378-131184558	0.107376	0.059632	0.057069	0.122363	0.082079	0.098557
ENST00000366360	AC090559.2-201	Annotated_lncRNA	ENSG00000270072	AC090559.2	11:47513605-47514889	0	0	0	0	0	0
ENST00000366362	FOXM1-204	Annotated_lncRNA	ENSG00000111206	FOXM1	12:2863749-2864710	0.072409	0.021627	0.131392	0.001498	0.000437	0.000323
ENST00000366365	SNHG20-201	Annotated_lncRNA	ENSG00000234912	SNHG20	17:77088778-77089829	0.865204	0.421355	0.282375	0.544006	0.195912	0.048168
ENST00000366376	AL450313.1-201	Annotated_lncRNA	ENSG00000203565	AL450313.1	10:33684755-33709868	0	0	0	0	0.03166	0
ENST00000366397	IGBP1-AS1-201	Annotated_lncRNA	ENSG00000203588	IGBP1-AS1	X:70163842-70165206	0.017624	0.037151	0	0.043902	0.055297	0.043101
ENST00000366405	ZPR1-202	Annotated_lncRNA	ENSG00000109917	ZPR1	11:116775110-116775876	0	0	0	0	0	0
ENST00000366408	LINC00970-201	Annotated_lncRNA	ENSG00000203601	LINC00970	1:168903905-169087005	0	0	0	0	0	0
ENST00000366424	AC144450.1-201	Annotated_lncRNA	ENSG00000203635	AC144450.1	2:1620510-1625419	0	0.054083	0.051087	0.138026	0.019158	0
ENST00000366437	MIR205HG-201	Annotated_lncRNA	ENSG00000230937	MIR205HG	1:209429011-209432549	0	0	0	0.4126	0	0
ENST00000366438	ATAD2B-202	Annotated_lncRNA	ENSG00000119778	ATAD2B	2:23856009-23867887	0.229367	0.165214	0.165206	0.35531	0.325995	0.326274
ENST00000366441	ITGA9-AS1-201	Annotated_lncRNA	ENSG00000235257	ITGA9-AS1	3:37818277-37861765	0.075829	0.010673	0.00078	0.004801	0.004435	0.001783
ENST00000366446	NUTM2A-AS1-201	Annotated_lncRNA	ENSG00000223482	NUTM2A-AS1	10:87333777-87341527	0	0	0	0	0	0.108649
ENST00000366451	AC083799.1-201	Annotated_lncRNA	ENSG00000203644	AC083799.1	3:129847048-129847957	3.12803	3.50524	5.11809	2.76328	3.84003	4.75817
ENST00000366457	AC023590.1-203	Annotated_lncRNA	ENSG00000225885	AC023590.1	8:118282242-118284963	0	0.038908	0.07164	0	0.040254	0.104664
ENST00000366463	FOXRED2-202	Annotated_lncRNA	ENSG00000100350	FOXRED2	22:36488599-36498397	0.385012	0.380514	0.091284	0.665408	0.192593	0.990983
ENST00000366506	ZNF141-202	Annotated_lncRNA	ENSG00000131127	ZNF141	4:337814-373026	0	0	0.107168	0.238377	0	0
ENST00000366516	SMYD3-201	Annotated_lncRNA	ENSG00000185420	SMYD3	1:245749342-245930823	0.243917	0.037267	1.04701	0.438107	0.057855	0.283111
ENST00000366517	SMYD3-202	Annotated_lncRNA	ENSG00000185420	SMYD3	1:245749342-245956102	0.044305	0.04975	0.017876	0.01022	0.037194	0.074627
ENST00000366525	HNRNPU-202	Annotated_lncRNA	ENSG00000153187	HNRNPU	1:244853690-244862950	28.8377	1.01892	32.0314	26.4915	22.994	19.0184
ENST00000366527	HNRNPU-203	Annotated_lncRNA	ENSG00000153187	HNRNPU	1:244840638-244854748	4.47897	3.87051	3.39209	4.38486	5.0773	5.31146
ENST00000366583	LGALS8-205	Annotated_lncRNA	ENSG00000116977	LGALS8	1:236523989-236543609	4.95724	2.04417	3.58558	2.93793	3.23741	2.82674
ENST00000366591	GPR137B-201	Annotated_lncRNA	ENSG00000077585	GPR137B	1:236142544-236180188	0.034276	0.049178	0.097192	0.17597	0.261236	0.384891
ENST00000366620	KCNK1-201	Annotated_lncRNA	ENSG00000135750	KCNK1	1:233629607-233672238	0.136575	0.32655	0.06889	0.122487	0.043188	0.114173
ENST00000366678	NUP133-202	Annotated_lncRNA	ENSG00000069248	NUP133	1:229499167-229508326	0.205871	0.339681	0.023492	0.224405	0.019884	0
ENST00000366713	IBA57-DT-201	Annotated_lncRNA	ENSG00000203684	IBA57-DT	1:228164086-228165512	0	0	0	0	0	0
ENST00000366771	ERMARD-201	Annotated_lncRNA	ENSG00000130023	ERMARD	6:169767015-169781584	1.36523	0.866933	0.710149	1.26689	1.52585	1.34661
ENST00000366809	AFDN-204	Annotated_lncRNA	ENSG00000130396	AFDN	6:167827133-167952262	10.5141	12.687	14.8117	15.2128	11.7814	11.6194
ENST00000366822	LINC01558-201	Annotated_lncRNA	ENSG00000146521	LINC01558	6:167786199-167796872	0	0.282726	0.230158	0.17034	0.353131	0.538593
ENST00000366830	UNC93A-203	Annotated_lncRNA	ENSG00000112494	UNC93A	6:167291341-167296192	0	0	0	0	0	0
ENST00000366860	CNIH4-204	Annotated_lncRNA	ENSG00000143771	CNIH4	1:224356887-224375998	2.55243	2.39786	0.763962	0.684018	0.9722	1.47514
ENST00000366865	RPS6KA2-202	Annotated_lncRNA	ENSG00000071242	RPS6KA2	6:166475726-166510310	0.116768	0.056494	0.125765	0.073196	0.049828	0
ENST00000366868	MPC1-203	Annotated_lncRNA	ENSG00000060762	MPC1	6:166365230-166370335	0	0	0	1.20188	0	2.9244
ENST00000366969	VASH2-207	Annotated_lncRNA	ENSG00000143494	VASH2	1:212966957-212972918	0	0	0	0	0	0
ENST00000367050	CR1-202	Annotated_lncRNA	ENSG00000203710	CR1	1:207496147-207559484	0	0.01253	0	0	0	0.005652
ENST00000367072	C6orf99-201	Annotated_lncRNA	ENSG00000203711	C6orf99	6:158869910-158910350	0	0	0	0	0	0
ENST00000367073	C6orf99-202	Annotated_lncRNA	ENSG00000203711	C6orf99	6:158869958-158910353	0.020973	0	0.003036	0	0	0
ENST00000367085	DYNLT1-201	Annotated_lncRNA	ENSG00000146425	DYNLT1	6:158637220-158644738	3.39256	3.8017	4.27811	1.91643	2.7145	4.87781
ENST00000367088	DYNLT1-202	Annotated_lncRNA	ENSG00000146425	DYNLT1	6:158636474-158642788	1.60103	1.36554	1.55781	1.30642	1.61093	1.47437
ENST00000367099	IL10-201	Annotated_lncRNA	ENSG00000136634	IL10	1:206769621-206771189	0.07105	0.227504	0.04527	0.157126	0.029041	0.022514
ENST00000367112	SYNJ2-202	Annotated_lncRNA	ENSG00000078269	SYNJ2	6:158077680-158097854	0.224918	0.129494	0.28747	1.38586	0.357756	0.349024
ENST00000367119	C1orf147-201	Annotated_lncRNA	ENSG00000162888	C1orf147	1:206491116-206497728	0	0	0.026605	0	5e-05	0.042587
ENST00000367159	TMCC2-204	Annotated_lncRNA	ENSG00000133069	TMCC2	1:205246496-205269558	0.024181	0.008857	0.026252	0.016082	0	0
ENST00000367203	SOX13-202	Annotated_lncRNA	ENSG00000143842	SOX13	1:204073115-204119859	0.92787	2.42562	2.85766	0.815324	1.04655	3.1408
ENST00000367207	LINC00303-201	Annotated_lncRNA	ENSG00000176754	LINC00303	1:204032447-204041265	0	0	0	0	0	0
ENST00000367215	LAX1-201	Annotated_lncRNA	ENSG00000122188	LAX1	1:203769638-203776233	0.080984	0.048745	0.08205	0.107291	0.437476	0.047637
ENST00000367256	SYNE1-208	Annotated_lncRNA	ENSG00000131018	SYNE1	6:152121780-152318344	0.234784	0.101708	0.413585	1.02531	0.275804	0.601472
ENST00000367269	PPP1R12B-203	Annotated_lncRNA	ENSG00000077157	PPP1R12B	1:202558618-202567827	0.70696	0.541588	0.590892	0.769464	0.500837	0.505308
ENST00000367276	LINC00475-201	Annotated_lncRNA	ENSG00000225511	LINC00475	9:92141298-92148306	0.197367	0.182346	0	0	0	0.111193
ENST00000367355	LINC00862-201	Annotated_lncRNA	ENSG00000203721	LINC00862	1:200342541-200373814	0	0	0	0.061646	0	0.050392
ENST00000367356	LINC00862-202	Annotated_lncRNA	ENSG00000203721	LINC00862	1:200342544-200374354	0	0	0	0	0	0
ENST00000367469	SASH1-202	Annotated_lncRNA	ENSG00000111961	SASH1	6:148272304-148440694	0.79933	0.568781	0.599555	1.14775	0.762023	0.775781
ENST00000367477	STXBP5-AS1-201	Annotated_lncRNA	ENSG00000233452	STXBP5-AS1	6:146843114-147204614	0	0.079899	0.082621	0.031119	0	0
ENST00000367514	C1orf21-202	Annotated_lncRNA	ENSG00000116667	C1orf21	1:184568399-184619936	0	0	0	0	0	0
ENST00000367518	TSEN15-202	Annotated_lncRNA	ENSG00000198860	TSEN15	1:184051718-184071220	0.856807	0.411215	0.55278	0.731246	0.734194	1.20457
ENST00000367538	SMG7-203	Annotated_lncRNA	ENSG00000116698	SMG7	1:183472567-183516086	0.68659	0.550183	0.523223	0.93373	0.415702	0.983274
ENST00000367561	RGSL1-202	Annotated_lncRNA	ENSG00000121446	RGSL1	1:182450122-182488748	0	0	0	0	0	0
ENST00000367563	LINC00272-201	Annotated_lncRNA	ENSG00000203729	LINC00272	1:182407621-182414815	0	0.104958	0.128816	0	0	0.048126
ENST00000367578	MR1-202	Annotated_lncRNA	ENSG00000153029	MR1	1:181034022-181051273	4.05186	3.52356	2.45928	3.16729	3.37626	2.92665
ENST00000367585	FUCA2-202	Annotated_lncRNA	ENSG00000001036	FUCA2	6:143501945-143511690	0.439443	0	0.200263	0.240397	0	0.274419
ENST00000367593	ADAT2-202	Annotated_lncRNA	ENSG00000189007	ADAT2	6:143444557-143450673	0	0.198055	0	0	0	0
ENST00000367606	METTL3-202	Annotated_lncRNA	ENSG00000165819	METTL3	14:21507651-21511340	0.583273	0.302322	0.446404	0.581595	0.026919	0.569978
ENST00000367638	C1orf220-201	Annotated_lncRNA	ENSG00000213057	C1orf220	1:178542752-178545500	0	0	0	0	0	0
ENST00000367712	ANKRD45-202	Annotated_lncRNA	ENSG00000183831	ANKRD45	1:173657626-173669832	0.018412	0.01666	0	0	0.034471	0.01483
ENST00000367716	AL645568.1-201	Annotated_lncRNA	ENSG00000203739	AL645568.1	1:173417793-173461362	0	0.084816	0.107483	0.170086	0	0
ENST00000367726	C1orf105-202	Annotated_lncRNA	ENSG00000180999	C1orf105	1:172451041-172468827	0	0	0	0	0	0
ENST00000367754	FMO6P-202	Annotated_lncRNA	ENSG00000117507	FMO6P	1:171137740-171161568	0.074689	0.067741	0.051853	0.266821	0.197099	0.205627
ENST00000367764	METTL11B-201	Annotated_lncRNA	ENSG00000203740	METTL11B	1:170157969-170167563	0	0	0	0.014612	0	0
ENST00000367855	SGK1-202	Annotated_lncRNA	ENSG00000118515	SGK1	6:134169284-134174842	14.3637	36.666	20.2832	27.702	14.1826	11.8955
ENST00000367865	POU2F1-203	Annotated_lncRNA	ENSG00000143190	POU2F1	1:167220895-167427345	0.003379	0.03734	0.073422	0.034595	0.044163	1.18565
ENST00000367918	SLC18B1-202	Annotated_lncRNA	ENSG00000146409	SLC18B1	6:132774242-132798522	0	0	0	0	0	0
ENST00000368047	CD84-203	Annotated_lncRNA	ENSG00000066294	CD84	1:160553746-160579504	0.175754	0.283897	0.205928	0.372215	0.515176	0.053594
ENST00000368102	AL590560.1-201	Annotated_lncRNA	ENSG00000256029	AL590560.1	1:159834474-159855347	0	0.011618	0	0	0	0
ENST00000368126	EPB41L2-202	Annotated_lncRNA	ENSG00000079819	EPB41L2	6:130840376-130865833	1.71067	2.41577	2.52466	5.69929	1.3336	8.41526
ENST00000368175	FCRL1-202	Annotated_lncRNA	ENSG00000163534	FCRL1	1:157794765-157820072	0	0	0	0.011435	0.583671	0
ENST00000368178	FCRL2-202	Annotated_lncRNA	ENSG00000132704	FCRL2	1:157745733-157770310	0.114376	0.052794	0.109593	0.080732	0.72342	0.019058
ENST00000368202	PTPRK-201	Annotated_lncRNA	ENSG00000152894	PTPRK	6:128518928-128520570	0.72754	0.513911	0.615861	0.640147	0.82545	0.820921
ENST00000368205	PTPRK-202	Annotated_lncRNA	ENSG00000152894	PTPRK	6:128184432-128241299	0.075428	0.026776	0.042136	0.075482	0.031853	0.010487
ENST00000368242	C1orf61-203	Annotated_lncRNA	ENSG00000125462	C1orf61	1:156404253-156420336	0	0.025586	0	0	0	0
ENST00000368243	C1orf61-204	Annotated_lncRNA	ENSG00000125462	C1orf61	1:156404256-156429426	0	0	0	0	0	0
ENST00000368256	CCT3-202	Annotated_lncRNA	ENSG00000163468	CCT3	1:156332653-156338311	0.559782	0.676905	0.255405	0.390217	4.31805	0.561409
ENST00000368261	CCT3-205	Annotated_lncRNA	ENSG00000163468	CCT3	1:156308992-156325089	0	0	0	0	0	0
ENST00000368281	KIAA0408-201	Annotated_lncRNA	ENSG00000189367	KIAA0408	6:127440343-127451216	0.010128	0.004618	0	0.25873	0.643595	0.354423
ENST00000368287	ECHDC1-201	Annotated_lncRNA	ENSG00000093144	ECHDC1	6:127326881-127343358	1.67956	1.18027	0.9186	0.564453	0.937874	0.508998
ENST00000368298	LMNA-204	Annotated_lncRNA	ENSG00000160789	LMNA	1:156135113-156137267	0.440023	4.45239	2.34931	0.399682	0.363953	0.79359
ENST00000368311	SSR2-202	Annotated_lncRNA	ENSG00000163479	SSR2	1:156010221-156020950	0.323858	0.085466	0.201515	0.298949	0.203702	0.303856
ENST00000368366	FAM189B-203	Annotated_lncRNA	ENSG00000160767	FAM189B	1:155247217-155251808	0.090723	0.057056	0.057871	0.044902	0	0.04633
ENST00000368374	GBAP1-201	Annotated_lncRNA	ENSG00000160766	GBAP1	1:155213825-155227422	0.008039	0.013674	0	0.012782	0	0.053884
ENST00000368415	RNF217-203	Annotated_lncRNA	ENSG00000146373	RNF217	6:125046600-125082954	0.224625	0.329335	0.409636	0.133449	0.187033	0.00759
ENST00000368420	DCST1-203	Annotated_lncRNA	ENSG00000163357	DCST1	1:155033941-155035235	0	0	0	0	0	0.006775
ENST00000368423	DCST2-201	Annotated_lncRNA	ENSG00000163354	DCST2	1:155018531-155031202	0.235387	0.46195	0.075341	0	0	0.245097
ENST00000368464	TBC1D32-202	Annotated_lncRNA	ENSG00000146350	TBC1D32	6:121095910-121115316	0.08631	0.019732	0.033955	0.076261	0.121878	0.169091
ENST00000368478	MCM9-203	Annotated_lncRNA	ENSG00000111877	MCM9	6:118829028-118894272	1.66643	2.06422	1.18024	2.11087	2.87359	2.09917
ENST00000368490	ATP8B2-203	Annotated_lncRNA	ENSG00000143515	ATP8B2	1:154325605-154330702	0.301238	0.091359	0.284127	0.342547	0.111087	0.399537
ENST00000368520	CYP2E1-202	Annotated_lncRNA	ENSG00000130649	CYP2E1	10:133531576-133561220	0.056457	0.052423	0.028076	0.021525	0.019852	0.023449
ENST00000368527	TPM3-209	Annotated_lncRNA	ENSG00000143549	TPM3	1:154172067-154183816	0	0.084586	0.043232	0	0	0
ENST00000368535	PAOX-204	Annotated_lncRNA	ENSG00000148832	PAOX	10:133379528-133391694	0	0	0	0	0	0
ENST00000368545	TPM3-213	Annotated_lncRNA	ENSG00000143549	TPM3	1:154156357-154172677	0.138055	0.539869	0.083059	1.28142	0.089098	0.563652
ENST00000368657	TUBE1-201	Annotated_lncRNA	ENSG00000074935	TUBE1	6:112079400-112087479	4.18482	4.24414	3.17591	5.4583	6.87926	5.5005
ENST00000368659	SLC27A3-202	Annotated_lncRNA	ENSG00000143554	SLC27A3	1:153779201-153780124	0.079142	0.151222	0.002688	0.000667	0.153212	0.002095
ENST00000368660	SLC27A3-203	Annotated_lncRNA	ENSG00000143554	SLC27A3	1:153779051-153780151	0.32338	0.356219	0.209354	0.424461	0.094167	0.713726
ENST00000368669	INTS3-202	Annotated_lncRNA	ENSG00000143624	INTS3	1:153766831-153774079	2.75475	2.19019	2.4199	2.18427	0.383337	1.69871
ENST00000368670	INTS3-203	Annotated_lncRNA	ENSG00000143624	INTS3	1:153766475-153774079	0.83387	0.894293	0.508789	0.282267	0.498862	0.533354
ENST00000368674	C10orf90-203	Annotated_lncRNA	ENSG00000154493	C10orf90	10:126502660-126524823	0	0	0	0	0.023829	0.019938
ENST00000368677	NPR1-201	Annotated_lncRNA	ENSG00000169418	NPR1	1:153688724-153693968	0.142997	0.567089	0.562368	0.265187	0.662299	0.664904
ENST00000368700	S100A14-202	Annotated_lncRNA	ENSG00000189334	S100A14	1:153614777-153616264	0	0.384811	0	0	0.258746	0
ENST00000368731	TRAF3IP2-204	Annotated_lncRNA	ENSG00000056972	TRAF3IP2	6:111558961-111573986	0.078085	0.975133	0.016928	1.6099	0.355589	0.11915
ENST00000368812	EDRF1-203	Annotated_lncRNA	ENSG00000107938	EDRF1	10:125749297-125764143	0.345589	0.231814	0.112346	0.155644	0.17533	0.561866
ENST00000368854	CPXM2-202	Annotated_lncRNA	ENSG00000121898	CPXM2	10:123706207-123940267	0.056829	0.015341	0.002669	0.263957	0.07389	0.122975
ENST00000368891	C10orf88-201	Annotated_lncRNA	ENSG00000119965	C10orf88	10:122930903-122954311	0	0.422633	0	0.293468	0	0
ENST00000368899	CUZD1-202	Annotated_lncRNA	ENSG00000138161	CUZD1	10:122832158-122838098	0	0	0	0.001119	0	0
ENST00000368965	CCDC162P-201	Annotated_lncRNA	ENSG00000203799	CCDC162P	6:109338527-109343085	0.035869	0	0	0	0	0
ENST00000368971	SESN1-203	Annotated_lncRNA	ENSG00000080546	SESN1	6:108992819-108998875	0.218748	0.011063	0.007421	0.147931	0.158162	0.210906
ENST00000368974	LINC00222-201	Annotated_lncRNA	ENSG00000203801	LINC00222	6:108759165-108769118	0	0	0	0	0.10347	0
ENST00000368997	TACC2-205	Annotated_lncRNA	ENSG00000138162	TACC2	10:122210042-122254337	11.0636	10.616	14.2019	11.0681	8.21834	10.308
ENST00000369027	AL354979.1-201	Annotated_lncRNA	ENSG00000231149	AL354979.1	9:124514938-124516056	0.104035	0.116638	0.111392	0	0.055088	0
ENST00000369035	ADAMTSL4-AS1-201	Annotated_lncRNA	ENSG00000203804	ADAMTSL4-AS1	1:150561004-150561493	0.052326	0.054067	0.04865	0.013028	0.099385	0.08279
ENST00000369053	TARS2-202	Annotated_lncRNA	ENSG00000143374	TARS2	1:150487431-150489308	0.285372	0.37362	0.128294	0.243048	0.829159	0.348091
ENST00000369071	LINC01561-201	Annotated_lncRNA	ENSG00000177234	LINC01561	10:120597949-120600124	0.015314	0.019178	0	0.300969	0.074453	0.025897
ENST00000369087	TIAL1-202	Annotated_lncRNA	ENSG00000151923	TIAL1	10:119576776-119580782	0.71783	0.939405	0.786976	0.90543	0.45669	0.521142
ENST00000369108	GRK5-201	Annotated_lncRNA	ENSG00000198873	GRK5	10:119452448-119459742	0.896855	0.939599	0.86315	1.1066	1.01854	1.79659
ENST00000369120	BVES-AS1-201	Annotated_lncRNA	ENSG00000203808	BVES-AS1	6:105137823-105159037	0.006856	0	0.007541	0	0	0
ENST00000369122	BVES-AS1-202	Annotated_lncRNA	ENSG00000203808	BVES-AS1	6:105137687-105169945	0.001243	0	0.027769	0	0	0
ENST00000369123	LIN28B-AS1-201	Annotated_lncRNA	ENSG00000203809	LIN28B-AS1	6:104936294-104940527	0	0	0	0	0	0
ENST00000369127	HACE1-203	Annotated_lncRNA	ENSG00000085382	HACE1	6:104728095-104787414	1.46224	1.53397	1.35813	0.852943	1.4595	2.04695
ENST00000369232	USP45-203	Annotated_lncRNA	ENSG00000123552	USP45	6:99501743-99515418	0.197749	0.150294	0.227233	0.105129	0.268797	0.096605
ENST00000369299	PIAS3-202	Annotated_lncRNA	ENSG00000131788	PIAS3	1:145854406-145859779	2.07201	1.41874	1.62705	2.25057	1.86307	1.71906
ENST00000369309	PLEKHS1-203	Annotated_lncRNA	ENSG00000148735	PLEKHS1	10:113771253-113782433	0.118163	0.121794	0.844007	0.041646	0.49185	0.498992
ENST00000369391	AL158212.2-201	Annotated_lncRNA	ENSG00000233547	AL158212.2	10:112950646-112951875	0.598593	0.468625	0.332624	0.284536	0.224805	1.03194
ENST00000369407	PHGDH-201	Annotated_lncRNA	ENSG00000092621	PHGDH	1:119719627-119744213	0.192824	0.113801	1.37395	0.107186	1.50535	1.33808
ENST00000369491	ATP1A1-AS1-201	Annotated_lncRNA	ENSG00000203865	ATP1A1-AS1	1:116405509-116418536	0.017863	0.162027	0	0	0.119424	0
ENST00000369492	ATP1A1-AS1-202	Annotated_lncRNA	ENSG00000203865	ATP1A1-AS1	1:116405512-116418564	0	0	0	0.015585	0	0.032708
ENST00000369524	SIKE1-202	Annotated_lncRNA	ENSG00000052723	SIKE1	1:114774142-114780190	0.20218	0.089011	0	0.159297	0.116467	0
ENST00000369570	SMIM8-202	Annotated_lncRNA	ENSG00000111850	SMIM8	6:87397122-87399749	0	0	0	0	0	0.065311
ENST00000369572	SMIM8-203	Annotated_lncRNA	ENSG00000111850	SMIM8	6:87322620-87399599	0	0	0	0	0.002406	0
ENST00000369574	C6orf163-201	Annotated_lncRNA	ENSG00000203872	C6orf163	6:87356144-87365318	0	0.200455	0	0.181644	0.240362	0.16538
ENST00000369578	ZNF292-203	Annotated_lncRNA	ENSG00000188994	ZNF292	6:87155565-87223936	0	0.073315	0	2.33567	0	0
ENST00000369580	BCL2L15-201	Annotated_lncRNA	ENSG00000188761	BCL2L15	1:113878168-113887459	0.364719	0.586383	0.090422	0.379961	0.458751	0.080714
ENST00000369581	RSBN1-202	Annotated_lncRNA	ENSG00000081019	RSBN1	1:113766145-113768034	0	0	0	0	0	0
ENST00000369605	SNHG5-201	Annotated_lncRNA	ENSG00000203875	SNHG5	6:85677082-85678732	0	0	0	0	0	0
ENST00000369655	ADD3-AS1-201	Annotated_lncRNA	ENSG00000203876	ADD3-AS1	10:109945572-110006040	0	0	0	0	0	0
ENST00000369657	ADD3-AS1-202	Annotated_lncRNA	ENSG00000203876	ADD3-AS1	10:109940104-109953891	0.049348	0.046021	0	0.085965	0.041287	0.109394
ENST00000369658	XPNPEP1-202	Annotated_lncRNA	ENSG00000108039	XPNPEP1	10:109865054-109875668	2.34796	5.29946	3.83539	7.38405	5.77313	5.92515
ENST00000369721	ATP5PB-201	Annotated_lncRNA	ENSG00000116459	ATP5PB	1:111449465-111461332	37.9337	6.51509	40.93	38.6013	31.3838	31.0957
ENST00000369743	CHIAP2-201	Annotated_lncRNA	ENSG00000203878	CHIAP2	1:111280059-111286108	0	0	0	0	0	0
ENST00000369751	IBTK-202	Annotated_lncRNA	ENSG00000005700	IBTK	6:82191331-82247754	1.7644	2.2646	1.91195	2.10544	1.85269	1.44317
ENST00000369813	GSTM5-203	Annotated_lncRNA	ENSG00000134201	GSTM5	1:109712256-109718261	0.238766	0.220779	0.088842	0.250034	0.140277	0.018237
ENST00000369843	AL355310.2-201	Annotated_lncRNA	ENSG00000228703	AL355310.2	1:109628417-109630305	0	0.038824	0.01942	0	0	0.06825
ENST00000369857	NT5C2-202	Annotated_lncRNA	ENSG00000076685	NT5C2	10:103088917-103193272	1.00743	0.858873	0.966936	0.623794	0.765413	0.747318
ENST00000369865	MPHOSPH9-202	Annotated_lncRNA	ENSG00000051825	MPHOSPH9	12:123230037-123233101	0.599442	0.207271	0.325987	0.163166	0.080043	0.114234
ENST00000369869	ATXN7L2-201	Annotated_lncRNA	ENSG00000162650	ATXN7L2	1:109489551-109492804	0.158028	0.145715	0.105225	0.121815	1.23727	0.207376
ENST00000369884	WBP1L-201	Annotated_lncRNA	ENSG00000166272	WBP1L	10:102832721-102834516	0	0.060445	0.09475	0	0.075722	0.203986
ENST00000369936	KIAA1324-201	Annotated_lncRNA	ENSG00000116299	KIAA1324	1:109187979-109206781	0	0	0	0.049227	0	0.22166
ENST00000369938	KIAA1324-202	Annotated_lncRNA	ENSG00000116299	KIAA1324	1:109186549-109203231	0	0	0	0	0	0
ENST00000369942	C1orf194-201	Annotated_lncRNA	ENSG00000179902	C1orf194	1:109106051-109113835	0	0	0	0	0	0
ENST00000369989	SPATA42-201	Annotated_lncRNA	ENSG00000203897	SPATA42	1:108857217-108858524	0	0.033411	0	0	0	0
ENST00000370003	RTEL1-204	Annotated_lncRNA	ENSG00000258366	RTEL1	20:63689966-63696248	0.193476	0.15053	0.098882	0.178836	0.176564	0.101013
ENST00000370076	NTNG1-209	Annotated_lncRNA	ENSG00000162631	NTNG1	1:107143076-107148300	0.770002	0.358738	0.046473	0.239672	0.155182	0.019478
ENST00000370082	HELZ2-201	Annotated_lncRNA	ENSG00000130589	HELZ2	20:63570139-63574239	1.54436	1.22329	1.47212	1.61746	0.786744	1.18716
ENST00000370105	DPH5-202	Annotated_lncRNA	ENSG00000117543	DPH5	1:100989623-101025762	0	0	0.139036	0.820785	0.264568	0.152946
ENST00000370176	FRRS1-202	Annotated_lncRNA	ENSG00000156869	FRRS1	1:99747595-99766631	0.2483	0.301093	0.141522	0.24022	0.387796	0.871433
ENST00000370221	KCNQ2-206	Annotated_lncRNA	ENSG00000075043	KCNQ2	20:63423934-63472589	0	0	0	0	0	0
ENST00000370257	AL121827.1-201	Annotated_lncRNA	ENSG00000203900	AL121827.1	20:63359988-63371177	0	0	0	0	0	0
ENST00000370308	MTO1-203	Annotated_lncRNA	ENSG00000135297	MTO1	6:73461765-73501096	0.22523	1.5679	0.247071	0.822553	0.351749	1.67292
ENST00000370341	LINC00029-201	Annotated_lncRNA	ENSG00000125514	LINC00029	20:63034217-63037028	0	0	0	0	0	0
ENST00000370380	AC017104.3-201	Annotated_lncRNA	ENSG00000233538	AC017104.3	2:231452195-231453153	0	0	0	0	0	0
ENST00000370382	BTBD8-203	Annotated_lncRNA	ENSG00000189195	BTBD8	1:92080305-92139946	0.003369	0.314233	0.065452	0.035577	0.013719	0.457615
ENST00000370387	MTMR1-201	Annotated_lncRNA	ENSG00000063601	MTMR1	X:150735399-150751289	3.21299	2.69777	2.64372	1.75392	2.21379	2.01791
ENST00000370393	MTM1-202	Annotated_lncRNA	ENSG00000171100	MTM1	X:150568625-150596993	0.586466	0.409921	0.484938	0.862438	0.776826	1.46844
ENST00000370419	RIMS1-202	Annotated_lncRNA	ENSG00000079841	RIMS1	6:71886703-72264004	0.03323	0.00513	0	0	0.051722	0
ENST00000370434	ABCC2-201	Annotated_lncRNA	ENSG00000023839	ABCC2	10:99782763-99798096	0.038976	0.017729	0.032644	0	0.041208	0
ENST00000370438	AC244197.2-201	Annotated_lncRNA	ENSG00000238039	AC244197.2	X:149511509-149526264	2.16859	2.56832	2.64876	0.128339	0.067437	2.91849
ENST00000370482	GBP3-203	Annotated_lncRNA	ENSG00000117226	GBP3	1:89006679-89022851	0.9862	0.622282	0.42255	0.987545	1.91074	0.629467
ENST00000370520	AL357033.1-201	Annotated_lncRNA	ENSG00000167046	AL357033.1	20:62640719-62643304	0	0.101695	0.223918	0.010721	0.05239	0.003452
ENST00000370523	MIR1-1HG-201	Annotated_lncRNA	ENSG00000174407	MIR1-1HG	20:62553561-62570764	0	0	0	0	0	0
ENST00000370535	LINC00632-201	Annotated_lncRNA	ENSG00000203930	LINC00632	X:140709767-140714848	0	0	0	0	0	0
ENST00000370615	EYS-203	Annotated_lncRNA	ENSG00000188107	EYS	6:65295757-65303011	0	0.0286	0.020065	0	0	0
ENST00000370624	LINC01555-201	Annotated_lncRNA	ENSG00000180869	LINC01555	1:84628230-84635020	0	0.010537	0	0	0	0
ENST00000370677	LAMA5-202	Annotated_lncRNA	ENSG00000130702	LAMA5	20:62345414-62367270	0.110205	0.166083	0.116978	0.106989	0.630843	0.318414
ENST00000370691	LAMA5-203	Annotated_lncRNA	ENSG00000130702	LAMA5	20:62309059-62314879	0.279809	0.477497	0.375058	0.125697	0.268387	0.227848
ENST00000370889	TNNI3K-202	Annotated_lncRNA	ENSG00000116783	TNNI3K	1:74439065-74463549	0.094678	0.102828	0.220685	0.131732	0.036268	0.106791
ENST00000371004	C1orf141-201	Annotated_lncRNA	ENSG00000203963	C1orf141	1:67092395-67134970	0	0	0	0	0	0
ENST00000371048	PDE4B-204	Annotated_lncRNA	ENSG00000184588	PDE4B	1:66257365-66267509	0.228103	0	0.133071	0.130305	0.070332	0.02848
ENST00000371086	DLEU2L-201	Annotated_lncRNA	ENSG00000116652	DLEU2L	1:63547082-63550636	0.672221	0.555294	0.40354	0.611464	0.608539	0.565141
ENST00000371162	MIR4435-2HG-202	Annotated_lncRNA	ENSG00000172965	MIR4435-2HG	2:111237004-111239047	0.408065	0.204091	0.033191	3.1e-05	0.477243	0.001593
ENST00000371169	AL354984.1-201	Annotated_lncRNA	ENSG00000203971	AL354984.1	20:57957126-57959660	0	0	0	0	0	0
ENST00000371178	TM2D1-203	Annotated_lncRNA	ENSG00000162604	TM2D1	1:61694154-61725120	1.26708	0.99298	0.669941	1.27115	1.22879	1.28403
ENST00000371206	ENTPD1-202	Annotated_lncRNA	ENSG00000138185	ENTPD1	10:95823236-95846396	1.06149	0.984812	2.39734	0.777398	1.4506	1.98984
ENST00000371240	FYB2-202	Annotated_lncRNA	ENSG00000187889	FYB2	1:56726548-56737647	0.070254	0.259061	0.152093	0.184738	0.279839	0
ENST00000371284	TTC4-202	Annotated_lncRNA	ENSG00000243725	TTC4	1:54715868-54742307	2.02335	1.82303	0.946468	0.854308	0.647745	1.11568
ENST00000371287	MROH7-202	Annotated_lncRNA	ENSG00000184313	MROH7	1:54697192-54710266	0.159304	0.072857	0.26308	0.242188	0.452637	0.316507
ENST00000371390	AL772363.1-201	Annotated_lncRNA	ENSG00000203987	AL772363.1	9:137867925-137892570	0	0	0	0	0	0
ENST00000371417	ARRDC1-AS1-201	Annotated_lncRNA	ENSG00000203993	ARRDC1-AS1	9:137615332-137618813	0.009523	0.253552	0.010782	0.007194	0.011799	0.007314
ENST00000371455	WTAPP1-201	Annotated_lncRNA	ENSG00000255282	WTAPP1	11:102746968-102831511	0	0	0	0	0	0
ENST00000371468	NSMF-202	Annotated_lncRNA	ENSG00000165802	NSMF	9:137452465-137454492	0.329824	0.7479	0.568358	0.332981	0.695143	0.52327
ENST00000371478	SEPT8-202	Annotated_lncRNA	ENSG00000164402	2020-09-08	5:132761501-132765474	0.128255	0.152539	0	0	0	0
ENST00000371482	NSMF-207	Annotated_lncRNA	ENSG00000165802	NSMF	9:137448225-137454656	0.198873	0.677001	0.492707	0.204872	0.102665	0.333344
ENST00000371487	AC034238.1-202	Annotated_lncRNA	ENSG00000240535	AC034238.1	5:55021299-55024542	0	0	0	0.035056	0.068121	0
ENST00000371541	TUT4-203	Annotated_lncRNA	ENSG00000134744	TUT4	1:52462178-52525930	1.76926	0.784868	1.38426	0.749265	0.715589	0.7917
ENST00000371569	UBE2A-203	Annotated_lncRNA	ENSG00000077721	UBE2A	X:119580335-119584418	1.84911	3.1548	3.65711	3.80617	3.05323	3.78104
ENST00000371623	PTGDS-201	Annotated_lncRNA	ENSG00000107317	PTGDS	9:136977516-136979826	3.89162	2.46011	2.78707	0.135022	1.69263	3.83972
ENST00000371629	LINC02692-201	Annotated_lncRNA	ENSG00000198454	LINC02692	9:136969243-136971990	0	0	0	0	0	0
ENST00000371639	LINC01270-201	Annotated_lncRNA	ENSG00000203999	LINC01270	20:50292720-50314923	0	0	0	0	0	0
ENST00000371682	CCDC183-202	Annotated_lncRNA	ENSG00000213213	CCDC183	9:136796360-136806528	0	0	0	0	0	0
ENST00000371720	PMPCA-202	Annotated_lncRNA	ENSG00000165688	PMPCA	9:136410658-136416555	0	0	0	0	0	0
ENST00000371727	EPS15-201	Annotated_lncRNA	ENSG00000085832	EPS15	1:51457536-51519245	1.20755	0.717402	0.694253	1.01674	1.0152	0.975573
ENST00000371743	ZFAS1-202	Annotated_lncRNA	ENSG00000177410	ZFAS1	20:49278178-49290860	3.57196	2.90353	3.13277	2.72851	2.76848	2.04975
ENST00000371786	C9orf116-201	Annotated_lncRNA	ENSG00000160345	C9orf116	9:135495441-135499021	0.498698	0.277952	0.319823	0.111849	0.522806	0.30156
ENST00000371813	COL5A1-AS1-201	Annotated_lncRNA	ENSG00000204011	COL5A1-AS1	9:134649385-134652843	0	0	0.081679	0	0	0
ENST00000371857	FAS-206	Annotated_lncRNA	ENSG00000026103	FAS	10:88991431-89010952	1.66853	2.52154	1.31867	2.02135	1.10739	1.50519
ENST00000371870	CMPK1-201	Annotated_lncRNA	ENSG00000162368	CMPK1	1:47333941-47373443	3.14007	2.87212	4.06303	3.00673	2.9029	3.47856
ENST00000371982	SURF4-201	Annotated_lncRNA	ENSG00000148248	SURF4	9:133364969-133376010	0.093969	0.112783	0.070358	0.081753	0	0.083369
ENST00000372092	RGR-203	Annotated_lncRNA	ENSG00000148604	RGR	10:84245086-84250927	0	0	0	0	0	0
ENST00000372150	SH2D4B-203	Annotated_lncRNA	ENSG00000178217	SH2D4B	10:80607299-80646558	0	0	0.017253	0	0	0
ENST00000372155	DDX31-203	Annotated_lncRNA	ENSG00000125485	DDX31	9:132592997-132612313	1.11406	0.824295	0.294345	0.700374	0.866706	0.786686
ENST00000372173	FAM66C-201	Annotated_lncRNA	ENSG00000226711	FAM66C	12:8188485-8216035	0	0	0	0	0	0
ENST00000372182	EIF2B3-202	Annotated_lncRNA	ENSG00000070785	EIF2B3	1:44940629-44986596	0.052887	0.082013	0.32032	0.261795	0.200038	0.09866
ENST00000372315	SLC12A5-202	Annotated_lncRNA	ENSG00000124140	SLC12A5	20:46029196-46041160	0	0	0	0	0	0
ENST00000372317	CALCOCO2-202	Annotated_lncRNA	ENSG00000136436	CALCOCO2	17:48831037-48842294	0	0	0	0	0	0
ENST00000372386	ASS1-202	Annotated_lncRNA	ENSG00000130707	ASS1	9:130479856-130501178	0.012537	0.009149	0.014034	0.000356	0.021578	0.002589
ENST00000372387	AL391421.1-201	Annotated_lncRNA	ENSG00000204049	AL391421.1	10:77866875-77869610	0.034721	0.017751	0.06867	0.002806	0.029156	0.015809
ENST00000372405	PTPRF-202	Annotated_lncRNA	ENSG00000142949	PTPRF	1:43538198-43580078	4.48243	3.72905	2.12543	1.20635	1.72643	3.27337
ENST00000372417	YIPF3-201	Annotated_lncRNA	ENSG00000137207	YIPF3	6:43512828-43513721	0.226305	0.314521	0.206773	0.164117	0.180653	0.294722
ENST00000372427	HYI-202	Annotated_lncRNA	ENSG00000178922	HYI	1:43451160-43453909	1.86958	2.30067	1.85672	1.38144	2.16268	1.8674
ENST00000372489	TMEM156-202	Annotated_lncRNA	ENSG00000121895	TMEM156	4:38998460-39032407	0.059719	0	0.039966	0	0.204333	0
ENST00000372490	AL158151.1-201	Annotated_lncRNA	ENSG00000204055	AL158151.1	9:129176771-129210548	0	0.05938	0.047802	0.071132	0.122232	0
ENST00000372512	ABCC10-202	Annotated_lncRNA	ENSG00000124574	ABCC10	6:43445100-43447437	0.022797	0.190793	0.372223	0.199387	0.141639	0.256995
ENST00000372547	SNX21-205	Annotated_lncRNA	ENSG00000124104	SNX21	20:45834577-45842881	0.215479	0.371575	0.289136	0.318049	0.555696	0.455725
ENST00000372591	FOXO6-201	Annotated_lncRNA	ENSG00000204060	FOXO6	1:41361922-41383590	0.568183	0.832919	0.886469	0.467681	0.66956	0.846201
ENST00000372775	PPT1-201	Annotated_lncRNA	ENSG00000131238	PPT1	1:40073816-40078835	0.016109	0	0.016758	0.014059	0.006395	0.225662
ENST00000372910	LINC01620-202	Annotated_lncRNA	ENSG00000168746	LINC01620	20:44448801-44465349	0	0	0	0	0	0
ENST00000373133	L3MBTL1-201	Annotated_lncRNA	ENSG00000185513	L3MBTL1	20:43530972-43541189	0.167516	0.229	0.169916	0.160688	0.201609	0.242445
ENST00000373137	AL591845.1-201	Annotated_lncRNA	ENSG00000116883	AL591845.1	1:36323734-36329221	0.454329	0.746417	0.415616	0.593428	1.0098	0.649839
ENST00000373148	MAP7D1-202	Annotated_lncRNA	ENSG00000116871	MAP7D1	1:36177469-36180832	0.019001	0.023083	0.307023	0.033374	0.099017	0.10321
ENST00000373170	TDRG1-201	Annotated_lncRNA	ENSG00000204091	TDRG1	6:40378337-40379885	0.099443	0	3.47309	0	0.113968	7.2691
ENST00000373171	LINC00951-201	Annotated_lncRNA	ENSG00000204092	LINC00951	6:40344344-40346151	0	0	0.449901	0	0	0.181113
ENST00000373226	AL354864.1-201	Annotated_lncRNA	ENSG00000232335	AL354864.1	1:35739389-35743576	0	0	0	0	0	0
ENST00000373293	CFAP157-201	Annotated_lncRNA	ENSG00000160401	CFAP157	9:127711890-127715896	0	0	0	0	0	0
ENST00000373329	ZMYM1-202	Annotated_lncRNA	ENSG00000197056	ZMYM1	1:35079391-35115854	3.642	0	0	0	2.16717	0
ENST00000373384	AC068389.2-201	Annotated_lncRNA	ENSG00000255289	AC068389.2	8:60660820-60664530	0	0	0	0	0	0
ENST00000373395	HJURP-201	Annotated_lncRNA	ENSG00000123485	HJURP	2:233844225-233846135	0.049314	0.135263	0.120292	0.023789	0.293262	0.020141
ENST00000373401	MDGA1-201	Annotated_lncRNA	ENSG00000112139	MDGA1	6:37633737-37639824	0.603481	0.226509	0	0.902321	0.249392	0.290624
ENST00000373439	RALGPS1-205	Annotated_lncRNA	ENSG00000136828	RALGPS1	9:126914790-127070000	1.33242	1.01512	0.693712	0.66391	0.80721	0.448159
ENST00000373508	AL162293.1-201	Annotated_lncRNA	ENSG00000204117	AL162293.1	20:37676907-37683234	0	0	0	0	0	0
ENST00000373518	NAP1L6-201	Annotated_lncRNA	ENSG00000204118	NAP1L6	X:73126037-73128080	0.045838	0.03438	0.04543	0.0162	0	0.139917
ENST00000373551	GOLGA1-201	Annotated_lncRNA	ENSG00000136935	GOLGA1	9:124900141-124911919	0.426974	0.479547	0.251126	0.553441	0.381604	0.184531
ENST00000373604	AL049795.1-201	Annotated_lncRNA	ENSG00000224066	AL049795.1	1:32204769-32206185	0	0	0	0	0	0
ENST00000373626	RPS4X-202	Annotated_lncRNA	ENSG00000198034	RPS4X	X:72274255-72277248	2.54491	0	2.17886	0.713508	0	0
ENST00000373677	NHSL2-201	Annotated_lncRNA	ENSG00000204131	NHSL2	X:72133649-72141362	0.185518	0.11487	0.113016	0.251403	0.121114	0.444437
ENST00000373724	MRRF-204	Annotated_lncRNA	ENSG00000148187	MRRF	9:122265462-122285946	0	0	0.508418	0	0	0
ENST00000373727	MRRF-205	Annotated_lncRNA	ENSG00000148187	MRRF	9:122264914-122285394	0.206532	0.226305	0.374952	0.180846	0.365434	0.304449
ENST00000373728	MRRF-206	Annotated_lncRNA	ENSG00000148187	MRRF	9:122264914-122291798	3.06215	2.31149	3.06366	2.34502	2.46293	2.54759
ENST00000373735	CTNNA3-202	Annotated_lncRNA	ENSG00000183230	CTNNA3	10:65920111-66079103	0	0	0	0	0	0
ENST00000373784	AC067752.1-203	Annotated_lncRNA	ENSG00000285551	AC067752.1	10:62643773-62670374	0	0	0	0	0	0
ENST00000373793	GGTA1P-201	Annotated_lncRNA	ENSG00000204136	GGTA1P	9:121455041-121499816	0	0	0	0	0	0
ENST00000373807	GSN-202	Annotated_lncRNA	ENSG00000148180	GSN	9:121311471-121331890	2.13901	4.22544	4.92713	66.7453	35.949	30.7433
ENST00000373821	SRPK1-203	Annotated_lncRNA	ENSG00000096063	SRPK1	6:35874240-35895719	0.027152	0.062031	0.038847	0	0.042427	0.056706
ENST00000373845	CNTRL-203	Annotated_lncRNA	ENSG00000119397	CNTRL	9:121152043-121177610	0.270938	0.196227	0.387926	0.230372	0.211014	0.178504
ENST00000373851	CNTRL-206	Annotated_lncRNA	ENSG00000119397	CNTRL	9:121112459-121150654	1.22182	0.305206	0.573401	0.747689	0.594026	0.806148
ENST00000373892	TULP1-203	Annotated_lncRNA	ENSG00000112041	TULP1	6:35503751-35511967	0	0	0	0	0	0
ENST00000373899	TFAM-202	Annotated_lncRNA	ENSG00000108064	TFAM	10:58385345-58395184	0.048841	0.057955	0.052121	0.044902	0.050758	0.049289
ENST00000373903	PSMD5-202	Annotated_lncRNA	ENSG00000095261	PSMD5	9:120824130-120826894	0.965384	0.835621	0.590218	1.50813	0.803959	1.28393
ENST00000373975	PRKG1-201	Annotated_lncRNA	ENSG00000185532	PRKG1	10:52046867-52294176	0.010914	0.005322	0.002089	0.012165	0.0053	0.021118
ENST00000374014	LINC00474-201	Annotated_lncRNA	ENSG00000204148	LINC00474	9:115888169-115925207	0	0	0	0	0	0
ENST00000374016	DEC1-201	Annotated_lncRNA	ENSG00000173077	2020-12-01	9:115141818-115402644	0	0	0.035184	0	0	0
ENST00000374025	CD164L2-201	Annotated_lncRNA	ENSG00000174950	CD164L2	1:27381776-27383306	0.038412	0.000485	0.253528	0.059713	0.109214	0.013967
ENST00000374089	SLC9A1-204	Annotated_lncRNA	ENSG00000090020	SLC9A1	1:27098815-27104022	1.32223	0.305882	1.23932	0.773214	0.875644	1.29634
ENST00000374161	WDFY4-203	Annotated_lncRNA	ENSG00000128815	WDFY4	10:48802738-48824169	0.560192	0.371268	0.134667	0.254015	0.209831	0.179774
ENST00000374174	MAPK8-202	Annotated_lncRNA	ENSG00000107643	MAPK8	10:48401661-48425831	0.025721	0.023895	0.018329	0.02366	0.012341	0.016821
ENST00000374186	DHDDS-204	Annotated_lncRNA	ENSG00000117682	DHDDS	1:26432329-26443080	0.295208	0.327202	0.239701	0.14787	0.722236	0.502451
ENST00000374208	CRYBG2-203	Annotated_lncRNA	ENSG00000176092	CRYBG2	1:26321963-26325120	3.27462	3.81993	2.24044	0.059171	0	0.053385
ENST00000374211	CRYBG2-204	Annotated_lncRNA	ENSG00000176092	CRYBG2	1:26321877-26324981	0.404017	1.43317	2.16232	3.06573	0.137448	2.54464
ENST00000374281	ADD1-203	Annotated_lncRNA	ENSG00000087274	ADD1	4:2853134-2868095	0.578287	0.360069	0.354311	0.519415	0.702898	0.690476
ENST00000374304	LRRC37A5P-201	Annotated_lncRNA	ENSG00000204173	LRRC37A5P	9:111603289-111631289	0	0	0	0	0	0
ENST00000374308	PTGR1-202	Annotated_lncRNA	ENSG00000106853	PTGR1	9:111592367-111599407	1.06265	1.99171	1.94067	1.94449	2.37978	1.88199
ENST00000374313	PTGR1-203	Annotated_lncRNA	ENSG00000106853	PTGR1	9:111592298-111599816	1.24553	0.973375	1.34674	0.795273	0.951268	1.15389
ENST00000374359	WASHC2C-203	Annotated_lncRNA	ENSG00000172661	WASHC2C	10:45779016-45785963	2.52723	2.32322	1.34002	3.50133	2.11313	4.09871
ENST00000374370	ZFAND4-204	Annotated_lncRNA	ENSG00000172671	ZFAND4	10:45616385-45649779	0	0.004239	0.007632	0.002648	0.005101	0.004613
ENST00000374375	GDF5OS-201	Annotated_lncRNA	ENSG00000204183	GDF5OS	20:35433029-35435450	0	0	0	0	0	0
ENST00000374432	LINC00840-201	Annotated_lncRNA	ENSG00000226808	LINC00840	10:43845202-43850651	0	0	0	0	0	0
ENST00000374438	MUSK-202	Annotated_lncRNA	ENSG00000030304	MUSK	9:110775347-110788101	0	0	0	0	0	0
ENST00000374458	GGNBP1-201	Annotated_lncRNA	ENSG00000204188	GGNBP1	6:33583738-33589026	0	0	0	0	0	0
ENST00000374487	HMGCL-202	Annotated_lncRNA	ENSG00000117305	HMGCL	1:23801887-23838620	0.038729	0.055951	0.006503	0.030086	0.064687	0
ENST00000374548	EDA-202	Annotated_lncRNA	ENSG00000158813	EDA	X:69616067-69957504	0.262109	0.057932	0.051578	0.255086	0.016741	0.088629
ENST00000374555	MDS2-201	Annotated_lncRNA	ENSG00000197880	MDS2	1:23627334-23640568	0	0	0	0	0	0
ENST00000374602	TCEA3-202	Annotated_lncRNA	ENSG00000204219	TCEA3	1:23408560-23419236	0.602314	0.618015	0.329819	0.544313	0.666312	0.476607
ENST00000374633	ZNF25-202	Annotated_lncRNA	ENSG00000175395	ZNF25	10:37950567-37976627	0.008478	1.56507	0.001357	0.001905	0.004384	1.06706
ENST00000374643	YIPF6-202	Annotated_lncRNA	ENSG00000181704	YIPF6	X:68499049-68531970	0	0.471892	0	0.106447	0	0.007441
ENST00000374663	CELA3A-202	Annotated_lncRNA	ENSG00000142789	CELA3A	1:22001660-22006068	0	0	0	0	0	0.041678
ENST00000374666	CELA3B-202	Annotated_lncRNA	ENSG00000219073	CELA3B	1:21977893-21983777	0	0	0	0	0	0
ENST00000374711	CREM-209	Annotated_lncRNA	ENSG00000095794	CREM	10:35175596-35188423	0.083758	0.250437	0	0	0.237846	0.19804
ENST00000374757	RAP1GAP-203	Annotated_lncRNA	ENSG00000076864	RAP1GAP	1:21613036-21651903	0.163123	0	0.085144	0.030047	0.02401	0.008672
ENST00000374801	LINC00587-201	Annotated_lncRNA	ENSG00000204250	LINC00587	9:102519636-102657514	0	0	0	0	0	0
ENST00000374829	ALPL-201	Annotated_lncRNA	ENSG00000162551	ALPL	1:21574478-21578399	0.032838	0.010052	0.024914	0.034073	0.008541	0.068811
ENST00000374933	EIF4G3-203	Annotated_lncRNA	ENSG00000075151	EIF4G3	1:20893111-20941398	0.332264	0.485176	0.324838	0.330914	0.300445	0.399993
ENST00000374945	LINC01993-201	Annotated_lncRNA	ENSG00000204277	LINC01993	17:78261349-78278492	0	0.013033	0	0	0	0
ENST00000374983	LINC01973-201	Annotated_lncRNA	ENSG00000204283	LINC01973	17:77879027-77884087	0	0	0	0.006917	0.016811	0.011564
ENST00000374998	MGAT5B-202	Annotated_lncRNA	ENSG00000167889	MGAT5B	17:76868824-76914098	0.02463	0	0	0.072954	0.070094	0.016285
ENST00000375081	GRIK4-201	Annotated_lncRNA	ENSG00000149403	GRIK4	11:120511802-120515022	0	0	0.039326	0	0	0
ENST00000375140	CCDC153-201	Annotated_lncRNA	ENSG00000248712	CCDC153	11:119190250-119196769	0.291595	0.271238	0.310919	0.291732	0.224803	0.260594
ENST00000375163	TSTD2-202	Annotated_lncRNA	ENSG00000136925	TSTD2	9:97610210-97625775	0.576051	0.338543	0.25883	1.11395	0.266849	0.154242
ENST00000375173	TSTD2-205	Annotated_lncRNA	ENSG00000136925	TSTD2	9:97600080-97603155	0.60676	0.709611	1.20723	1.13482	0.819017	1.36588
ENST00000375204	SUGT1P4-STRA6LP-201	Annotated_lncRNA	ENSG00000254876	SUGT1P4-STRA6LP	9:97238483-97297314	0.923429	0.822099	1.32673	1.03957	0.961555	1.66434
ENST00000375206	STRA6LP-201	Annotated_lncRNA	ENSG00000255036	STRA6LP	9:97238497-97377287	0.167611	0.628551	0.229916	0.150508	0.016788	0.252487
ENST00000375348	TMEM255B-201	Annotated_lncRNA	ENSG00000184497	TMEM255B	13:113768136-113799857	0.685191	0.661958	0.439822	1.20605	0.968912	0.931641
ENST00000375465	BPIFA4P-201	Annotated_lncRNA	ENSG00000183566	BPIFA4P	20:33193605-33210462	0	0	0	0	0	0
ENST00000375520	LINC01517-201	Annotated_lncRNA	ENSG00000232624	LINC01517	10:28846408-28881898	0	0	0	0	0	0
ENST00000375556	FAM20A-202	Annotated_lncRNA	ENSG00000108950	FAM20A	17:68537123-68541991	1.06992	0.746978	1.43703	1.89695	1.31735	1.16053
ENST00000375595	XAGE1A-201	Annotated_lncRNA	ENSG00000204379	XAGE1A	X:52495877-52500812	0	0	0	0	0	0
ENST00000375612	XAGE1B-201	Annotated_lncRNA	ENSG00000204382	XAGE1B	X:52512077-52517012	0	0	0	0	0	0
ENST00000375625	AC245177.1-201	Annotated_lncRNA	ENSG00000179028	AC245177.1	X:52199840-52203235	0	0	0	0	0	0
ENST00000375633	SNHG32-201	Annotated_lncRNA	ENSG00000204387	SNHG32	6:31835288-31839764	0.909276	0.838383	1.1317	0.911456	0.781952	0.880135
ENST00000375635	SNHG32-202	Annotated_lncRNA	ENSG00000204387	SNHG32	6:31834908-31839761	1.01562	0.291298	0.536541	1.46177	0.318189	1.05132
ENST00000375638	SNHG32-203	Annotated_lncRNA	ENSG00000204387	SNHG32	6:31834908-31839761	6.2256	1.66565	1.73027	4.09729	1.711	7.44996
ENST00000375640	SNHG32-205	Annotated_lncRNA	ENSG00000204387	SNHG32	6:31834608-31839761	14.3587	10.5634	16.4045	17.362	12.0121	15.4831
ENST00000375641	SNHG32-206	Annotated_lncRNA	ENSG00000204387	SNHG32	6:31834627-31839761	0	0	0	0	0	0.255331
ENST00000375642	SNHG32-207	Annotated_lncRNA	ENSG00000204387	SNHG32	6:31834918-31839761	0.341924	0.365219	0.296278	0.160335	0	0.112577
ENST00000375644	AC239585.1-201	Annotated_lncRNA	ENSG00000182776	AC239585.1	X:52050860-52054255	0	0	0	0	0	0
ENST00000375670	NOL4L-DT-201	Annotated_lncRNA	ENSG00000204393	NOL4L-DT	20:32587479-32608893	0	0	0	0	0	0
ENST00000375671	NOL4L-DT-202	Annotated_lncRNA	ENSG00000204393	NOL4L-DT	20:32564992-32608890	0	0	0	0	0	0
ENST00000375710	LDHA-202	Annotated_lncRNA	ENSG00000134333	LDHA	11:18399726-18407584	73.3106	100.992	97.8212	99.7967	12.029	71.7084
ENST00000375713	AL359649.1-202	Annotated_lncRNA	ENSG00000204398	AL359649.1	13:111588291-111672608	0	0	0	0	0	0
ENST00000375781	CARS2-202	Annotated_lncRNA	ENSG00000134905	CARS2	13:110641417-110663775	0.015641	0.024597	0.042343	0.05657	0	0.039989
ENST00000375850	S1PR3-204	Annotated_lncRNA	ENSG00000213694	S1PR3	9:88990921-88992064	0	0.101194	0.210489	0.108608	0.034464	0.614376
ENST00000375857	MYO16-203	Annotated_lncRNA	ENSG00000041515	MYO16	13:108793580-109056057	0	0	0	0	0	0
ENST00000375894	CTSL-204	Annotated_lncRNA	ENSG00000135047	CTSL	9:87726114-87731073	0	0	0	0	0	0
ENST00000375926	ARGLU1-202	Annotated_lncRNA	ENSG00000134884	ARGLU1	13:106543828-106561951	0.386789	0.185887	0.297586	0.657397	0.489378	0.945699
ENST00000375954	ERCC5-201	Annotated_lncRNA	ENSG00000134899	ERCC5	13:102864718-102875983	1.62157	1.38236	1.56748	1.60349	1.79814	1.47056
ENST00000375958	ERCC5-202	Annotated_lncRNA	ENSG00000134899	ERCC5	13:102846112-102853933	4.64016	4.40524	3.35436	3.30891	2.57925	2.21992
ENST00000375987	LINC01854-201	Annotated_lncRNA	ENSG00000204460	LINC01854	2:129242173-129273848	0	0	0	0	0	0
ENST00000375996	FHAD1-204	Annotated_lncRNA	ENSG00000142621	FHAD1	1:15305761-15330059	0	0	7e-06	0.031003	0	0
ENST00000376080	AGTPBP1-203	Annotated_lncRNA	ENSG00000135049	AGTPBP1	9:85657454-85692780	0.669388	0.330953	0.633102	0.417474	0	0.587109
ENST00000376081	AGTPBP1-204	Annotated_lncRNA	ENSG00000135049	AGTPBP1	9:85655216-85741888	0.296486	0.805332	1.15601	1.1698	1.39489	0.850845
ENST00000376135	ABI2-205	Annotated_lncRNA	ENSG00000138443	ABI2	2:203328459-203383296	3.27224	0.02801	0.016639	2.37385	0.608908	3.61735
ENST00000376248	GAD2-202	Annotated_lncRNA	ENSG00000136750	GAD2	10:26218193-26224760	0	0	0	0	0	0
ENST00000376256	HNRNPK-203	Annotated_lncRNA	ENSG00000165119	HNRNPK	9:83973292-83975770	9.09427	10.2294	7.64827	7.04465	8.54411	10.3937
ENST00000376301	MYO3A-201	Annotated_lncRNA	ENSG00000095777	MYO3A	10:25952100-26016915	0	0	0	0.143985	0	0.219765
ENST00000376310	PRICKLE3-201	Annotated_lncRNA	ENSG00000012211	PRICKLE3	X:49179405-49186389	0.93165	0.937296	0.871115	0.588893	0.821409	1.0916
ENST00000376312	DEFB121-201	Annotated_lncRNA	ENSG00000204548	DEFB121	20:31404845-31412838	0	0	0	0	0	0
ENST00000376357	WDR45-204	Annotated_lncRNA	ENSG00000196998	WDR45	X:49077487-49080097	0.223922	0.259503	0.161487	0.19524	0.26195	0.120283
ENST00000376362	GKAP1-201	Annotated_lncRNA	ENSG00000165113	GKAP1	9:83739504-83749155	0.768975	0.347192	0.852393	0.360622	0.371806	0.584618
ENST00000376398	FAM182A-201	Annotated_lncRNA	ENSG00000125804	FAM182A	20:26054655-26086917	0.206677	0.101529	0.025328	0.114374	0.041897	0.115303
ENST00000376403	FAM182B-201	Annotated_lncRNA	ENSG00000175170	FAM182B	20:25774018-25863201	0	0.005957	0	0	0.001247	0.007459
ENST00000376404	FAM182B-202	Annotated_lncRNA	ENSG00000175170	FAM182B	20:25774861-25775316	0.110993	0.023393	0.002675	0.013538	0.064179	0.053975
ENST00000376445	AL390198.1-202	Annotated_lncRNA	ENSG00000226465	AL390198.1	20:25751218-25752761	0.209109	0.688866	0.38808	0.264614	0.200495	0.274783
ENST00000376458	SPATA31A7-201	Annotated_lncRNA	ENSG00000276040	SPATA31A7	9:61191645-61192801	0	0	0	0	0	0
ENST00000376482	AC073842.1-201	Annotated_lncRNA	ENSG00000235077	AC073842.1	7:100130964-100140439	0	0.057797	0.087992	0	0	0.167472
ENST00000376490	CLCN6-203	Annotated_lncRNA	ENSG00000011021	CLCN6	1:11806263-11828218	0.030517	0.005251	0.007456	0.264937	0.028576	0.186775
ENST00000376491	CLCN6-204	Annotated_lncRNA	ENSG00000011021	CLCN6	1:11806263-11828218	0.211853	0.293871	0.330581	0.224055	0.417519	0.229378
ENST00000376492	CLCN6-205	Annotated_lncRNA	ENSG00000011021	CLCN6	1:11806263-11829303	0.698087	0.5345	0.153265	0.536036	0.506964	0.46062
ENST00000376494	SLC15A1-201	Annotated_lncRNA	ENSG00000088386	SLC15A1	13:98720527-98726567	0	0.049566	0	0.020439	0.058568	0.016687
ENST00000376497	CLCN6-207	Annotated_lncRNA	ENSG00000011021	CLCN6	1:11806213-11820779	0.333091	0.341968	0.115039	0.529885	0.836473	0.234906
ENST00000376524	TLE4-202	Annotated_lncRNA	ENSG00000106829	TLE4	9:79572634-79580118	0	0	0	0	0	0
ENST00000376525	TLE4-203	Annotated_lncRNA	ENSG00000106829	TLE4	9:79572712-79575029	0.471217	0.617503	0.586164	0.168865	0.185741	0.304463
ENST00000376593	ACOXL-AS1-201	Annotated_lncRNA	ENSG00000204581	ACOXL-AS1	2:111098345-111114185	0.032963	0.040168	0	0	0	0
ENST00000376609	FLJ45513-201	Annotated_lncRNA	ENSG00000204584	FLJ45513	17:49845910-49848837	0.069565	0	0	0	0	0
ENST00000376617	AC148477.3-202	Annotated_lncRNA	ENSG00000256943	AC148477.3	12:132275444-132278329	0.076582	0.023404	0	0.050948	0.043186	0
ENST00000376620	AL953897.1-201	Annotated_lncRNA	ENSG00000177553	AL953897.1	1:11777077-11779619	0	0	0	0	0	0
ENST00000376646	VPS13A-204	Annotated_lncRNA	ENSG00000197969	VPS13A	9:77389995-77417625	0.019898	0.014193	0.002309	0.002575	0.027439	0.012983
ENST00000376655	MAD2L2-202	Annotated_lncRNA	ENSG00000116670	MAD2L2	1:11676872-11691593	0.030431	0.200854	0.491345	0.411021	0.143001	0.487266
ENST00000376664	MAD2L2-203	Annotated_lncRNA	ENSG00000116670	MAD2L2	1:11675700-11681111	0.276021	0.811714	0.593938	0.372795	0.566542	0.206391
ENST00000376678	LINC01257-201	Annotated_lncRNA	ENSG00000204603	LINC01257	12:131165011-131212931	0.039206	0.010656	0.0106	0.078414	0	0.005033
ENST00000376682	ADGRD1-203	Annotated_lncRNA	ENSG00000111452	ADGRD1	12:131002499-131141460	0	0.005328	0.014404	0.02451	0.016972	0.0189
ENST00000376775	AC115618.1-201	Annotated_lncRNA	ENSG00000204620	AC115618.1	X:48568014-48574860	0.06188	0	0.014073	0.046003	0.287773	0.114781
ENST00000376797	ZNRD1ASP-211	Annotated_lncRNA	ENSG00000204623	ZNRD1ASP	6:30001011-30061144	0.344083	0.310491	0.239422	0	0.075769	0.054072
ENST00000376800	HCG9-201	Annotated_lncRNA	ENSG00000204625	HCG9	6:29975112-29978410	0.111438	0.175919	0.063012	0.064539	0.125481	0.215089
ENST00000376895	SSX3-203	Annotated_lncRNA	ENSG00000165584	SSX3	X:48346626-48352247	0	0	0	0	0	0
ENST00000376899	YIF1A-202	Annotated_lncRNA	ENSG00000174851	YIF1A	11:66287141-66289143	2.53536	2.28411	3.05569	3.9423	6.40416	6.2242
ENST00000376946	DNAJC1-201	Annotated_lncRNA	ENSG00000136770	DNAJC1	10:21920610-22003769	0.306296	0.16339	0.093364	0.276116	0.238829	0.186482
ENST00000376964	UXT-203	Annotated_lncRNA	ENSG00000126756	UXT	X:47657115-47659152	0.940855	0.936749	0.980034	0.633928	0.962824	1.12765
ENST00000377057	CEMIP2-204	Annotated_lncRNA	ENSG00000135048	CEMIP2	9:71683372-71698241	0.215624	0.254102	0.311544	0.585536	0.27619	0.288836
ENST00000377119	NEBL-201	Annotated_lncRNA	ENSG00000078114	NEBL	10:20867759-20897215	0.244376	0.166428	0.371981	0.45241	0.735698	0.533234
ENST00000377121	AL133464.1-203	Annotated_lncRNA	ENSG00000204684	AL133464.1	20:22400351-22420643	0	0	0	0	0	0
ENST00000377178	MAMDC2-AS1-201	Annotated_lncRNA	ENSG00000204706	MAMDC2-AS1	9:70153134-70175832	0	0.0348	0.065704	0	0.11549	0
ENST00000377181	KCNIP3-203	Annotated_lncRNA	ENSG00000115041	KCNIP3	2:95297347-95386077	0.043185	0.008948	0.0101	0.090939	0.007402	0.032044
ENST00000377186	LINC01556-201	Annotated_lncRNA	ENSG00000204709	LINC01556	6:28943877-28944537	0	0.065209	0.150083	0.069436	0	0
ENST00000377192	KNTC1-202	Annotated_lncRNA	ENSG00000184445	KNTC1	12:122597243-122605087	0.46556	0.2678	0.639151	0.368051	0.830275	0.530591
ENST00000377238	PLXDC2-201	Annotated_lncRNA	ENSG00000120594	PLXDC2	10:20043320-20280357	0.006856	0.018671	0.009167	0.00734	0.007334	0
ENST00000377259	TJP2-203	Annotated_lncRNA	ENSG00000119139	TJP2	9:69151646-69218539	1.31734	0.718371	1.16322	1.21185	0.371259	0.790336
ENST00000377300	LINC01951-201	Annotated_lncRNA	ENSG00000204754	LINC01951	5:174919082-174995513	0	0	0	0	0	0
ENST00000377320	PIK3CD-AS1-201	Annotated_lncRNA	ENSG00000179840	PIK3CD-AS1	1:9652610-9654586	0	0	0	0.017749	0.03449	0
ENST00000377380	CBWD5-201	Annotated_lncRNA	ENSG00000147996	CBWD5	9:65675875-65682026	0	0.01374	0	0	0.010309	0
ENST00000377435	REG1CP-201	Annotated_lncRNA	ENSG00000204787	REG1CP	2:79135503-79138427	0	0	0	0	0	0
ENST00000377456	PRSS16-202	Annotated_lncRNA	ENSG00000112812	PRSS16	6:27251588-27256456	0	0.004424	0.094085	0.031473	0	0
ENST00000377461	CARD8-201	Annotated_lncRNA	ENSG00000105483	CARD8	19:48209644-48232114	1.03335	0.238175	0.285788	0.507998	0.531766	1.7309
ENST00000377469	LINC01291-201	Annotated_lncRNA	ENSG00000204792	LINC01291	2:74928239-74933024	0	0.023456	0.025634	0.008836	0.064158	0.078887
ENST00000377503	CCNJL-202	Annotated_lncRNA	ENSG00000135083	CCNJL	5:160251653-160339650	0	0.004836	0.019669	0	0	0.019557
ENST00000377518	AL590399.1-201	Annotated_lncRNA	ENSG00000204802	AL590399.1	9:62374128-62376783	0.480329	1.62159	0.728346	0	1.59679	0.809348
ENST00000377542	FAM27C-201	Annotated_lncRNA	ENSG00000231527	FAM27C	9:61854162-61855331	0.141002	0.875545	0.435047	0.937836	0.154627	0.144735
ENST00000377547	AL391987.4-201	Annotated_lncRNA	ENSG00000235659	AL391987.4	9:61865755-61866965	0.10943	0	0.052043	0.232093	0	0.013966
ENST00000377548	AL935212.1-201	Annotated_lncRNA	ENSG00000204814	AL935212.1	9:61659733-61662690	0	0	0	0	0	0
ENST00000377597	ST8SIA6-AS1-201	Annotated_lncRNA	ENSG00000204832	ST8SIA6-AS1	10:17386951-17410631	0	0	0	0	0.015624	0
ENST00000377614	FGF7P6-201	Annotated_lncRNA	ENSG00000227449	FGF7P6	9:62376161-62435199	0.188074	0.695985	0.024631	0.267018	0.433903	0.252754
ENST00000377652	AC011484.1-201	Annotated_lncRNA	ENSG00000204850	AC011484.1	19:46494508-46496502	0.19754	0.311389	0.207257	0.405424	0.343533	0.322556
ENST00000377653	CNTNAP3-203	Annotated_lncRNA	ENSG00000106714	CNTNAP3	9:39172786-39267006	0.181194	0.233309	0.207939	0.10873	0.176275	0.136917
ENST00000377680	FAM201A-201	Annotated_lncRNA	ENSG00000204860	FAM201A	9:38621088-38624990	0.071843	0	0	0	0	0
ENST00000377722	AC021218.1-201	Annotated_lncRNA	ENSG00000204876	AC021218.1	7:155962632-155966343	0	0	0	0.025263	0	0
ENST00000377806	CEACAM1-205	Annotated_lncRNA	ENSG00000079385	CEACAM1	19:42518516-42528469	2.19007	0.463295	1.54676	0.638889	0.56522	0.363103
ENST00000377823	CUBN-201	Annotated_lncRNA	ENSG00000107611	CUBN	10:17123411-17129804	0.157387	0.409378	0.144442	0.174538	0.302069	0.340602
ENST00000377824	GRHPR-202	Annotated_lncRNA	ENSG00000137106	GRHPR	9:37422714-37431719	4.76731	4.26409	4.3068	3.55784	3.98092	3.69725
ENST00000377879	LINC01545-201	Annotated_lncRNA	ENSG00000204904	LINC01545	X:46887417-46899703	0.063082	0	0	0.025349	0	0.10124
ENST00000377911	RSU1-202	Annotated_lncRNA	ENSG00000148484	RSU1	10:16593313-16817463	0.50043	0.236714	0.707387	0.235897	0.229374	0.225327
ENST00000377977	AC007389.1-202	Annotated_lncRNA	ENSG00000204929	AC007389.1	2:65436730-65692185	0.026321	0.111955	0	0	0	0.04266
ENST00000377989	CMAHP-201	Annotated_lncRNA	ENSG00000168405	CMAHP	6:25081570-25138593	0.518986	0.478144	0.631477	0.557802	1.01965	0.722748
ENST00000378013	ARHGAP26-202	Annotated_lncRNA	ENSG00000145819	ARHGAP26	5:142772717-142894335	0.314809	0.271237	0.276022	0.231248	0.146087	0.107829
ENST00000378120	BLACE-201	Annotated_lncRNA	ENSG00000204960	BLACE	7:155356985-155367934	0	0	0	0	0	0
ENST00000378140	AP000812.1-201	Annotated_lncRNA	ENSG00000204971	AP000812.1	11:72163322-72209241	0.080131	0	0.080539	0	0.050203	0
ENST00000378161	NPHP4-202	Annotated_lncRNA	ENSG00000131697	NPHP4	1:5862811-5868375	0.142537	0.150635	0.236859	0.100382	0.159406	0.259657
ENST00000378180	DLEU1-201	Annotated_lncRNA	ENSG00000176124	DLEU1	13:50082171-50105297	0.030481	0.01991	0.00036	0.000395	0.00031	0.000895
ENST00000378192	TLN1-202	Annotated_lncRNA	ENSG00000137076	TLN1	9:35723104-35732104	1.42001	1.66614	1.1691	1.46866	1.49458	2.59471
ENST00000378243	GPLD1-202	Annotated_lncRNA	ENSG00000112293	GPLD1	6:24473079-24489571	0.085586	0.001425	0.031052	0.117497	0.027296	0.001772
ENST00000378252	C20orf187-201	Annotated_lncRNA	ENSG00000125899	C20orf187	20:11026443-11029455	0	0	0	0	0	0
ENST00000378277	CDK10-203	Annotated_lncRNA	ENSG00000185324	CDK10	16:89686713-89692682	0.490942	0.284972	0.447782	0.204601	0.231132	0.627195
ENST00000378340	LINC02138-201	Annotated_lncRNA	ENSG00000205015	LINC02138	16:89166383-89169147	0	0	0	0	0	0
ENST00000378347	AC092384.1-201	Annotated_lncRNA	ENSG00000205018	AC092384.1	16:88939789-88951524	0.164655	0.058304	0.20125	0.418393	0.137527	0.19516
ENST00000378368	OR5G5P-201	Annotated_lncRNA	ENSG00000205025	OR5G5P	11:56802084-56819708	0	0	0	0	0	0
ENST00000378389	PRDM16-202	Annotated_lncRNA	ENSG00000142611	PRDM16	1:3424919-3434095	0	0	0.019646	0.004061	0.016411	0.030152
ENST00000378417	AC134312.1-201	Annotated_lncRNA	ENSG00000205037	AC134312.1	16:88088041-88100959	0.049525	0.052675	0.087787	0.037068	0.060218	0.092587
ENST00000378432	AC118344.1-201	Annotated_lncRNA	ENSG00000205041	AC118344.1	19:40273489-40275479	1.1022	0.544654	0.864045	0.836853	1.34502	1.30059
ENST00000378441	CDNF-201	Annotated_lncRNA	ENSG00000185267	CDNF	10:14819531-14837922	0.015135	0	0	0	0.050265	0.626216
ENST00000378479	LINC01121-201	Annotated_lncRNA	ENSG00000205054	LINC01121	2:45174344-45254941	0	0	0	0	0.000383	0
ENST00000378485	CLLU1-201	Annotated_lncRNA	ENSG00000257127	CLLU1	12:92423959-92430954	0.008551	0	0	0.008303	0	0
ENST00000378535	KITLG-203	Annotated_lncRNA	ENSG00000049130	KITLG	12:88492793-88534762	0.009596	7.83057	0.786444	0.008014	0.01777	0.225723
ENST00000378540	PPM1B-203	Annotated_lncRNA	ENSG00000138032	PPM1B	2:44168877-44244384	0.422932	0	0	0	0	0.869883
ENST00000378592	CFAP74-203	Annotated_lncRNA	ENSG00000142609	CFAP74	1:1983671-2003837	0	0.027625	0	0	0	0
ENST00000378593	AFF4-202	Annotated_lncRNA	ENSG00000072364	AFF4	5:132897204-132934231	0	0	0	0	0	0
ENST00000378660	CFAP47-204	Annotated_lncRNA	ENSG00000165164	CFAP47	X:36035791-36145070	0	0	0	0	0	0
ENST00000378711	C2orf91-201	Annotated_lncRNA	ENSG00000205086	C2orf91	2:41935368-41953803	0	0	0	0	0	0
ENST00000378725	SSU72-203	Annotated_lncRNA	ENSG00000160075	SSU72	1:1544638-1574587	0.268287	0.366282	0.228595	0.360128	0.155415	0.298734
ENST00000378726	SSU72-204	Annotated_lncRNA	ENSG00000160075	SSU72	1:1541674-1546487	1.75343	0.980606	1.56845	0.912561	1.47227	1.47199
ENST00000378736	ATAD3B-202	Annotated_lncRNA	ENSG00000160072	ATAD3B	1:1479049-1482662	0.508647	0.734682	0.471653	0.67376	0.401643	0.577788
ENST00000378770	HSP90AA4P-201	Annotated_lncRNA	ENSG00000205100	HSP90AA4P	4:189473147-189475190	0	0	0	0	0	0
ENST00000378779	AC044839.1-201	Annotated_lncRNA	ENSG00000205106	AC044839.1	11:45771432-45772358	1.19752	0.330563	0.370277	0.302299	0.173579	0.072381
ENST00000378786	FAM205BP-201	Annotated_lncRNA	ENSG00000257198	FAM205BP	9:34837442-34838497	0	0	0	0	0	0
ENST00000378860	WDR62-202	Annotated_lncRNA	ENSG00000075702	WDR62	19:36054881-36074304	0.011288	0	0.009267	0	0.120436	0.013661
ENST00000378898	ADAMTS17-202	Annotated_lncRNA	ENSG00000140470	ADAMTS17	15:100063614-100339129	0.099308	0.469507	0.121565	0.747791	0.863956	0.055921
ENST00000378928	TAB3-202	Annotated_lncRNA	ENSG00000157625	TAB3	X:30842988-30852887	0	0	0	0.054029	0	0.020223
ENST00000378947	C5orf56-202	Annotated_lncRNA	ENSG00000197536	C5orf56	5:132410989-132457421	0	0	0.186966	0.145976	0.097464	0
ENST00000378952	NUDT5-204	Annotated_lncRNA	ENSG00000165609	NUDT5	10:12167672-12195860	0.03267	0.025553	0.070205	0.03655	0.027837	0.365
ENST00000378953	C5orf56-203	Annotated_lncRNA	ENSG00000197536	C5orf56	5:132410636-132476044	0.350376	0.488137	0.302354	0.679888	0.361049	0.220785
ENST00000378977	ERICH6B-202	Annotated_lncRNA	ENSG00000165837	ERICH6B	13:45563663-45615724	0	0	0	0	0	0
ENST00000379010	REXO1L1P-201	Annotated_lncRNA	ENSG00000205176	REXO1L1P	8:85656442-85663039	0	0	0	0	0	0
ENST00000379037	ACAP3-204	Annotated_lncRNA	ENSG00000131584	ACAP3	1:1296436-1298265	0.229669	0.241803	0.179601	0.208011	0.062167	0.189371
ENST00000379050	TPT1-AS1-202	Annotated_lncRNA	ENSG00000170919	TPT1-AS1	13:45389033-45391719	1.27543	0.982451	0.877847	1.18609	1.45925	1.67476
ENST00000379053	LINC00654-201	Annotated_lncRNA	ENSG00000205181	LINC00654	20:5496067-5504613	0.68858	0.49253	0.608104	1.42054	0.722089	1.20676
ENST00000379061	SARM1-201	Annotated_lncRNA	ENSG00000004139	SARM1	17:28364356-28398135	0.037082	0	0	0	0.046296	0
ENST00000379070	CDS2-201	Annotated_lncRNA	ENSG00000101290	CDS2	20:5176102-5191354	0.15106	0.108123	0.312945	0.248831	0.346633	0.315524
ENST00000379165	NFATC3-204	Annotated_lncRNA	ENSG00000072736	NFATC3	16:68085658-68192228	0.261158	0.41601	0.263328	0.31251	1.7413	0.63288
ENST00000379225	UBAP2-202	Annotated_lncRNA	ENSG00000137073	UBAP2	9:33935322-33948966	1.13971	0.874503	0.749392	1.37493	0.783073	1.02026
ENST00000379235	UBAP2-203	Annotated_lncRNA	ENSG00000137073	UBAP2	9:33921859-33928835	2.6406	4.09292	1.97932	4.28836	1.33187	2.45412
ENST00000379256	CELF2-AS1-201	Annotated_lncRNA	ENSG00000181800	CELF2-AS1	10:11316834-11319884	0.108014	0.036938	0.021339	0.114498	0.101736	0.087154
ENST00000379278	GFOD1-201	Annotated_lncRNA	ENSG00000145990	GFOD1	6:13469275-13486183	0	0	0	0.174745	0	0
ENST00000379297	ACOT9-203	Annotated_lncRNA	ENSG00000123130	ACOT9	X:23703677-23707200	3.47879	3.38919	2.38433	4.41782	2.10836	3.65828
ENST00000379302	VWA8-202	Annotated_lncRNA	ENSG00000102763	VWA8	13:41865591-41868403	0.865724	0.366139	0.36942	0.7205	0.75356	1.17982
ENST00000379317	TTLL10-AS1-201	Annotated_lncRNA	ENSG00000205231	TTLL10-AS1	1:1173056-1179555	0	0.017178	0.051114	0	0.017682	0.010307
ENST00000379503	AQP7-203	Annotated_lncRNA	ENSG00000165269	AQP7	9:33385565-33391573	0.034572	0	0.039009	0.078418	0.068495	0.119517
ENST00000379515	TPTE2P5-201	Annotated_lncRNA	ENSG00000168852	TPTE2P5	13:40826506-40921749	0	0	0	0	0	0
ENST00000379521	NFX1-202	Annotated_lncRNA	ENSG00000086102	NFX1	9:33290512-33365283	0.340739	0.209281	0.191993	0.353402	0.335546	0.445297
ENST00000379526	AL356414.1-201	Annotated_lncRNA	ENSG00000205300	AL356414.1	20:4070152-4075165	0	0	0	0	0	0
ENST00000379640	AC005863.1-201	Annotated_lncRNA	ENSG00000205325	AC005863.1	17:14767583-14780203	0	0	0.046657	0.053964	0.118446	0.021691
ENST00000379674	GOLGA6L4-201	Annotated_lncRNA	ENSG00000184206	GOLGA6L4	15:84240617-84241352	0	0	0	0	0.014987	0.086206
ENST00000379677	LINC01460-201	Annotated_lncRNA	ENSG00000205334	LINC01460	2:27705786-27715732	0.033043	0.007868	0.039127	0.011238	0.010956	0.017871
ENST00000379701	BAG1-201	Annotated_lncRNA	ENSG00000107262	BAG1	9:33255025-33260441	16.3893	15.7959	16.057	6.49833	9.30586	6.76405
ENST00000379816	AC026461.4-201	Annotated_lncRNA	ENSG00000275691	AC026461.4	16:56676132-56677763	0	0	0	0	0	0.041613
ENST00000379848	SPART-AS1-201	Annotated_lncRNA	ENSG00000120664	SPART-AS1	13:36346432-36368410	0.51544	0	0	0	0	0.144874
ENST00000379928	AL139095.4-201	Annotated_lncRNA	ENSG00000238221	AL139095.4	6:7276031-7298872	0	0.056926	0.061124	0	0	0.079949
ENST00000379935	RBL2-202	Annotated_lncRNA	ENSG00000103479	RBL2	16:53445781-53491648	0.196297	0.047762	0.02372	0.090283	0.428599	0.038835
ENST00000379962	PPEF1-203	Annotated_lncRNA	ENSG00000086717	PPEF1	X:18730164-18827660	0	0	0	0	0	0
ENST00000379963	AC007608.1-201	Annotated_lncRNA	ENSG00000205414	AC007608.1	16:50606076-50613684	0	0	0.033992	0.039316	0	0.015787
ENST00000379972	IL15RA-202	Annotated_lncRNA	ENSG00000134470	IL15RA	10:5952393-5978187	0	0	1.17079	0	1.29643	0
ENST00000379974	IL15RA-203	Annotated_lncRNA	ENSG00000134470	IL15RA	10:5952898-5978179	0	0.669301	0.418226	0.241323	0.303249	0
ENST00000379990	SPATA9-203	Annotated_lncRNA	ENSG00000145757	SPATA9	5:95658432-95698711	0	0	0	0.166944	0	0.052962
ENST00000380008	AL592528.1-201	Annotated_lncRNA	ENSG00000205424	AL592528.1	21:45827961-45837987	0.006619	0	0.005557	0	0	0
ENST00000380106	AL034376.1-201	Annotated_lncRNA	ENSG00000205444	AL034376.1	6:4610612-4611919	0.291534	0.106343	0.097902	0.467475	0.190975	0.171493
ENST00000380121	N4BP2L2-203	Annotated_lncRNA	ENSG00000244754	N4BP2L2	13:32432417-32480638	0.217195	0.295664	0.137168	0.490664	0.23626	0.302545
ENST00000380145	AC140658.1-202	Annotated_lncRNA	ENSG00000205452	AC140658.1	16:33972912-33975277	0	0.016863	0	0	0	0
ENST00000380150	CDKN2A-202	Annotated_lncRNA	ENSG00000147889	CDKN2A	9:21970442-21971332	0	0	0	0	0	0
ENST00000380167	ATP6AP1L-201	Annotated_lncRNA	ENSG00000205464	ATP6AP1L	5:82279462-82318803	0.583016	0.413134	0.240502	0.108156	0.614025	0.509373
ENST00000380176	PDLIM5-204	Annotated_lncRNA	ENSG00000163110	PDLIM5	4:94584401-94665481	0	0	0	0	0	0
ENST00000380188	FAM217A-202	Annotated_lncRNA	ENSG00000145975	FAM217A	6:4068367-4087344	0	0	0	0	0	0
ENST00000380217	FRY-201	Annotated_lncRNA	ENSG00000073910	FRY	13:32287851-32295503	0.009473	0.005298	0.016737	0.011209	0.007441	0.024488
ENST00000380313	CA5B-202	Annotated_lncRNA	ENSG00000169239	CA5B	X:15749920-15763044	0.216517	0.293707	0.493836	0.176465	0.2306	0.295221
ENST00000380319	CA5B-203	Annotated_lncRNA	ENSG00000169239	CA5B	X:15738310-15764911	0.177357	0.019726	0.168896	0.276074	0.529803	0.746356
ENST00000380323	MLLT3-202	Annotated_lncRNA	ENSG00000171843	MLLT3	9:20345077-20382487	0	0	0.056472	0	0.06087	0
ENST00000380331	CA5BP1-201	Annotated_lncRNA	ENSG00000186312	CA5BP1	X:15676294-15697460	0.23757	0.286046	0.373104	0.468376	0.167435	0.158724
ENST00000380333	CA5BP1-202	Annotated_lncRNA	ENSG00000186312	CA5BP1	X:15675715-15703349	1.13651	0.576844	0.694763	0.655586	0.224365	0.600441
ENST00000380334	CA5BP1-203	Annotated_lncRNA	ENSG00000186312	CA5BP1	X:15675546-15703724	0.214866	0.281242	0.385189	0.288673	0.810971	0.296791
ENST00000380336	CA5BP1-204	Annotated_lncRNA	ENSG00000186312	CA5BP1	X:15674932-15697751	0	0	0.238403	0	0	0
ENST00000380387	AC013472.1-203	Annotated_lncRNA	ENSG00000205500	AC013472.1	2:27011769-27014612	0.037023	0.015456	0.01385	0.029491	0.000693	0.077566
ENST00000380416	PMS2-202	Annotated_lncRNA	ENSG00000122512	PMS2	7:6001966-6009098	0.37431	0.498153	0.36347	0.661566	0.390031	0.460668
ENST00000380437	DENND4C-204	Annotated_lncRNA	ENSG00000137145	DENND4C	9:19290758-19372594	0.1372	0.192011	0.13326	0.095576	0.088228	0.077027
ENST00000380443	VPS16-201	Annotated_lncRNA	ENSG00000215305	VPS16	20:2862457-2866732	4.18823	3.90576	5.20617	4.44512	4.25869	4.13246
ENST00000380466	SAT2-202	Annotated_lncRNA	ENSG00000141504	SAT2	17:7626237-7627869	1.42836	1.64903	2.54069	1.89428	1.27908	1.66171
ENST00000380503	INO80E-202	Annotated_lncRNA	ENSG00000169592	INO80E	16:29996218-29996807	0.612636	0.393699	0.358476	0.334244	0.652409	0.682402
ENST00000380559	ADAMTSL1-206	Annotated_lncRNA	ENSG00000178031	ADAMTSL1	9:18706641-18910947	2.46198	1.33606	0.888215	1.13702	1.19485	1.24996
ENST00000380578	TRAPPC2-202	Annotated_lncRNA	ENSG00000196459	TRAPPC2	X:13715497-13722240	0.250563	0.228625	0.30094	0.339018	0.44966	0.450453
ENST00000380598	SMG1P4-201	Annotated_lncRNA	ENSG00000185710	SMG1P4	16:21884954-21889287	0	0	0	0	0	0
ENST00000380601	AC121338.1-201	Annotated_lncRNA	ENSG00000205537	AC121338.1	12:47882649-47901525	0	0.027731	0	0.040973	0.024427	0
ENST00000380604	B3GALT5-AS1-202	Annotated_lncRNA	ENSG00000184809	B3GALT5-AS1	21:39604471-39612504	7.48049	2.98066	3.18084	4.82928	1.10161	1.64941
ENST00000380612	B3GALT5-AS1-203	Annotated_lncRNA	ENSG00000184809	B3GALT5-AS1	21:39597147-39612441	0	0	0	0	0	0
ENST00000380628	FGF5-202	Annotated_lncRNA	ENSG00000138675	FGF5	4:80266825-80268518	0	0	0	0	0	0
ENST00000380685	C9orf92-202	Annotated_lncRNA	ENSG00000205549	C9orf92	9:16203935-16276313	0	0	0	0.017798	0	0
ENST00000380711	CHKB-DT-201	Annotated_lncRNA	ENSG00000205559	CHKB-DT	22:50583026-50583877	0	0.021573	0.000778	0.017103	0	0.005979
ENST00000380722	AL049775.1-202	Annotated_lncRNA	ENSG00000205562	AL049775.1	14:85524432-85529988	0	0.021766	0	0.29551	0.174687	0.065358
ENST00000380765	SPDYE3-202	Annotated_lncRNA	ENSG00000214300	SPDYE3	7:100314441-100321134	0	0	0	0	0.070522	0
ENST00000380805	GMDS-201	Annotated_lncRNA	ENSG00000112699	GMDS	6:1623807-1930999	1.00534	0.446219	0.386644	0.613604	0.554422	0.48724
ENST00000380853	TTC39B-203	Annotated_lncRNA	ENSG00000155158	TTC39B	9:15171564-15188065	0.097254	0.040577	0.548488	0.120232	0.028989	0.113866
ENST00000380888	LINC01597-201	Annotated_lncRNA	ENSG00000205611	LINC01597	20:30278906-30289205	0	0	0	0	0	0
ENST00000380889	PIN1-202	Annotated_lncRNA	ENSG00000127445	PIN1	19:9835443-9849681	0	0	0	0	0	0
ENST00000380931	AP001042.1-202	Annotated_lncRNA	ENSG00000205622	AP001042.1	21:38876087-38938429	0.028527	0.035785	0.022093	0.02845	0.059758	0.051327
ENST00000380946	KLF6-202	Annotated_lncRNA	ENSG00000067082	KLF6	10:3781808-3785183	0	0.175553	0.232792	1.93037	0	0
ENST00000380970	LINC01446-201	Annotated_lncRNA	ENSG00000205628	LINC01446	7:53655509-53811931	0	0	0	0	0	0
ENST00000380981	LINC01310-201	Annotated_lncRNA	ENSG00000205632	LINC01310	22:48866770-48898386	0	0	0	0	0	0
ENST00000380990	LINC00898-201	Annotated_lncRNA	ENSG00000205634	LINC00898	22:47621043-47631569	0	0	0	0	0	0
ENST00000381010	LINC00583-201	Annotated_lncRNA	ENSG00000205636	LINC00583	9:13927971-13945610	0	0	0	0	0	0.135959
ENST00000381017	MPDZ-203	Annotated_lncRNA	ENSG00000107186	MPDZ	9:13105706-13120650	0.361573	0.354366	0.175634	0.314888	0.600295	0.411826
ENST00000381051	MIRLET7BHG-202	Annotated_lncRNA	ENSG00000197182	MIRLET7BHG	22:46053869-46106023	0.155794	0	0.049108	0	0	0
ENST00000381072	PFKP-201	Annotated_lncRNA	ENSG00000067057	PFKP	10:3129007-3136793	2.72114	2.23827	2.57452	1.62697	2.32853	2.91263
ENST00000381078	AL035696.1-201	Annotated_lncRNA	ENSG00000205653	AL035696.1	6:203313-206392	0	0	0	0	0	0
ENST00000381105	BX890604.2-218	Annotated_lncRNA	ENSG00000285756	BX890604.2	X:3929869-3937855	0.692841	1.98321	0.772535	0.648598	1.43655	0.853866
ENST00000381106	BX890604.2-217	Annotated_lncRNA	ENSG00000285756	BX890604.2	X:3905687-3920746	0.808872	0.006974	2.04838	1.56653	2.73829	1.72115
ENST00000381108	BX890604.2-211	Annotated_lncRNA	ENSG00000285756	BX890604.2	X:3853010-3863574	0.622177	1.68423	0.865433	0	0.568661	0.995728
ENST00000381142	TYRP1-202	Annotated_lncRNA	ENSG00000107165	TYRP1	9:12698506-12709267	0	0	0	0.21061	0	0
ENST00000381158	RAB3C-202	Annotated_lncRNA	ENSG00000152932	RAB3C	5:58788279-58851527	0	0	0	0	0	0
ENST00000381161	GYG2-203	Annotated_lncRNA	ENSG00000056998	GYG2	X:2828914-2882817	0.268661	0	0	0	0	0
ENST00000381181	LINC00649-201	Annotated_lncRNA	ENSG00000237945	LINC00649	21:33948926-33963958	0.085695	0.050675	0.229788	0.081021	0.21377	0.297283
ENST00000381215	ZNF605-203	Annotated_lncRNA	ENSG00000196458	ZNF605	12:132944798-132956262	0.861865	0.310035	0.518739	0.777679	0.643176	0.966508
ENST00000381217	AC020741.1-201	Annotated_lncRNA	ENSG00000205682	AC020741.1	4:61420246-61428221	0	0	0	0	0	0
ENST00000381231	SMG1P1-204	Annotated_lncRNA	ENSG00000237296	SMG1P1	16:22471637-22478822	1.24899	0.989022	0.899615	2.06564	2.01463	0.830098
ENST00000381301	ADARB2-AS1-201	Annotated_lncRNA	ENSG00000205696	ADARB2-AS1	10:1526763-1535673	0.06536	0.00081	0.046603	0.093679	0.02012	0.011829
ENST00000381361	IGF2-AS-201	Annotated_lncRNA	ENSG00000099869	IGF2-AS	11:2140517-2148666	0	0	0	0.078423	0.003251	0
ENST00000381363	IGF2-AS-202	Annotated_lncRNA	ENSG00000099869	IGF2-AS	11:2140644-2147807	0	0.014052	0	0	0.04683	0.045197
ENST00000381448	SMG1P4-202	Annotated_lncRNA	ENSG00000185710	SMG1P4	16:21901552-21911372	0.048139	0.620665	0.158135	0.070645	0.645359	0.517823
ENST00000381466	AL359878.1-201	Annotated_lncRNA	ENSG00000205740	AL359878.1	10:971146-988341	0.1183	0.072736	0.014833	0.048013	0.150022	0.0722
ENST00000381489	PRR26-201	Annotated_lncRNA	ENSG00000180525	PRR26	10:650077-669581	0.060111	0.014355	0.042665	0	0.03894	0.051325
ENST00000381493	AC083864.1-201	Annotated_lncRNA	ENSG00000205745	AC083864.1	7:36079084-36085736	0	0.040598	0	0	0	0
ENST00000381582	GABRB1-202	Annotated_lncRNA	ENSG00000163288	GABRB1	4:47031581-47033013	0	0	0	0.017005	0	0.197675
ENST00000381596	SIRPB1-203	Annotated_lncRNA	ENSG00000101307	SIRPB1	20:1604975-1619986	0	0	0	0	0	0
ENST00000381630	SIRPB2-202	Annotated_lncRNA	ENSG00000196209	SIRPB2	20:1476805-1491383	0	0.275364	0.11036	0.558736	0.355704	0.299264
ENST00000381639	RP9P-201	Annotated_lncRNA	ENSG00000205763	RP9P	7:32916815-32943176	0	0.092063	0.264477	0.468955	0.39589	0.515117
ENST00000381645	TPTEP2-201	Annotated_lncRNA	ENSG00000244627	TPTEP2	22:38360399-38397445	1.4874	1.33444	1.52568	1.34245	1.55004	2.01357
ENST00000381648	ATP8A2-203	Annotated_lncRNA	ENSG00000132932	ATP8A2	13:25468977-25534225	0	0	0	0	0	0
ENST00000381680	CATSPER2P1-201	Annotated_lncRNA	ENSG00000205771	CATSPER2P1	15:43735934-43746302	0.462896	0.425114	0.092971	0.235586	0.183176	0
ENST00000381760	UCHL1-202	Annotated_lncRNA	ENSG00000154277	UCHL1	4:41256908-41268428	0.779111	2.57013	3.91286	5.10762	0	5.47646
ENST00000381783	PAAF1-203	Annotated_lncRNA	ENSG00000175575	PAAF1	11:73876974-73880703	0.399016	0.219597	0.011798	4.9e-05	7.8e-05	0.001026
ENST00000381786	RRM2-203	Annotated_lncRNA	ENSG00000171848	RRM2	2:10141382-10211725	0	0.064021	0	0.03329	0.072559	0.028518
ENST00000381790	AC046134.2-207	Annotated_lncRNA	ENSG00000248932	AC046134.2	3:139539916-139583254	0	0	0	0	0	0
ENST00000381796	DPP9-AS1-201	Annotated_lncRNA	ENSG00000205790	DPP9-AS1	19:4679282-4685948	0.053406	0.019597	0.077831	0.045677	0.059177	0.072083
ENST00000381800	LOH12CR2-201	Annotated_lncRNA	ENSG00000205791	LOH12CR2	12:12355406-12357067	0	0.123251	0.571866	0	0	0.241101
ENST00000381811	AC098591.1-201	Annotated_lncRNA	ENSG00000205794	AC098591.1	4:40042917-40057199	0.187409	0.150638	0.05434	0.085486	0.173809	0.084803
ENST00000381852	TAS2R14-201	Annotated_lncRNA	ENSG00000212127	TAS2R14	12:10937408-11171573	0	0	0.207485	0.672258	0.109743	0
ENST00000381871	TPTE2P1-201	Annotated_lncRNA	ENSG00000253771	TPTE2P1	13:24967242-24968455	0	0.043934	0	0	0.059431	0
ENST00000381977	METTL16-202	Annotated_lncRNA	ENSG00000127804	METTL16	17:2407013-2415849	0.335677	0	0	0.029503	0.092123	0.239872
ENST00000382007	AC024132.1-201	Annotated_lncRNA	ENSG00000205830	AC024132.1	4:27207505-27218404	0	0	0	0	0	0
ENST00000382032	PUM3-201	Annotated_lncRNA	ENSG00000080608	PUM3	9:2804167-2807974	0.637246	0.666078	0.783317	0.623784	1.64162	0.721947
ENST00000382045	LINC00487-201	Annotated_lncRNA	ENSG00000205837	LINC00487	2:6729168-6770311	0.109459	0	0.024707	0.04206	0.058273	0
ENST00000382084	RFPL3S-201	Annotated_lncRNA	ENSG00000205853	RFPL3S	22:32359888-32371002	0	0	0.141404	0	0	0
ENST00000382086	RFPL3S-202	Annotated_lncRNA	ENSG00000205853	RFPL3S	22:32362801-32370999	0.033729	0	0.078178	0	0	0
ENST00000382133	PCOTH-201	Annotated_lncRNA	ENSG00000205861	PCOTH	13:23888842-23892104	0.38162	0.384018	0.661198	0.00626	0.298087	0.283837
ENST00000382162	SFI1-202	Annotated_lncRNA	ENSG00000198089	SFI1	22:31496583-31618548	0.69576	0.879223	1.11848	0.773264	1.09556	1.41577
ENST00000382166	FAM99B-201	Annotated_lncRNA	ENSG00000205865	FAM99B	11:1683269-1685629	0	0	0	0	0	0
ENST00000382167	FAM99A-201	Annotated_lncRNA	ENSG00000205866	FAM99A	11:1665597-1667856	0	0	0	0	0	0
ENST00000382215	C1RL-AS1-201	Annotated_lncRNA	ENSG00000205885	C1RL-AS1	12:7108571-7121027	0.686716	0.350101	0.080264	0.003551	0.225242	0.52956
ENST00000382225	AC108134.1-201	Annotated_lncRNA	ENSG00000205890	AC108134.1	16:3032481-3039133	0.008895	0.009619	0.087613	0.015819	0.021664	0.008558
ENST00000382265	FLG-AS1-201	Annotated_lncRNA	ENSG00000237975	FLG-AS1	1:152249003-152271094	0.047003	0.010278	0.023981	9.2e-05	0	0
ENST00000382313	SRRM2-AS1-201	Annotated_lncRNA	ENSG00000205913	SRRM2-AS1	16:2737091-2740804	0.135414	0.245927	0.331625	0.206323	0.145879	0.194269
ENST00000382326	PDPK2P-201	Annotated_lncRNA	ENSG00000205918	PDPK2P	16:2616121-2643296	0.434479	0.005704	0.878513	0.154977	1.33756	0.393098
ENST00000382341	DOCK8-203	Annotated_lncRNA	ENSG00000107099	DOCK8	9:273050-340620	0.602985	0	0	1.17649	1.90288	1.22049
ENST00000382375	C21orf62-AS1-201	Annotated_lncRNA	ENSG00000205930	C21orf62-AS1	21:32772100-32798969	0.786957	0.000989	0.014997	0.005708	0.033811	0.417075
ENST00000382377	C21orf62-AS1-202	Annotated_lncRNA	ENSG00000205930	C21orf62-AS1	21:32772125-32797707	0	0	0	0	0	0
ENST00000382378	C21orf62-AS1-203	Annotated_lncRNA	ENSG00000205930	C21orf62-AS1	21:32772161-32799917	0.000641	0.274413	0.145144	0.013081	0.303809	0.305707
ENST00000382404	CBWD5-206	Annotated_lncRNA	ENSG00000147996	CBWD5	9:65675987-65701415	0.38385	0.247111	0.576497	0.822909	0.274245	0.266892
ENST00000382488	AC105345.1-202	Annotated_lncRNA	ENSG00000205959	AC105345.1	4:8506828-8512610	0.217742	0.201753	0.170001	0.200719	0.059759	0.140027
ENST00000382528	AC074389.1-201	Annotated_lncRNA	ENSG00000205971	AC074389.1	7:1692810-1694325	0	0	0	0	0	0
ENST00000382531	ADCY2-202	Annotated_lncRNA	ENSG00000078295	ADCY2	5:7782173-7816874	0.009947	0.013774	0	0.033985	0.012339	0.014205
ENST00000382641	Z99774.1-201	Annotated_lncRNA	ENSG00000206028	Z99774.1	22:26667693-26672654	0.038258	0.108649	0.053424	0	0.144096	0.062042
ENST00000382669	TCP10L2-203	Annotated_lncRNA	ENSG00000166984	TCP10L2	6:167170658-167172809	0	0	0	0	0.043007	0
ENST00000382688	CCDC9B-201	Annotated_lncRNA	ENSG00000188549	CCDC9B	15:40331452-40338976	0.331188	0.002874	0.073012	0.070113	0.076041	0.038184
ENST00000382734	CRYBB2P1-202	Annotated_lncRNA	ENSG00000100058	CRYBB2P1	22:25448105-25461678	0.004482	0.418513	0.508672	0.007336	0.330256	0.018199
ENST00000382764	PRORY-201	Annotated_lncRNA	ENSG00000183146	PRORY	Y:21382954-21386360	0	0	0	0	0	0
ENST00000382795	ARHGEF10-202	Annotated_lncRNA	ENSG00000104728	ARHGEF10	8:1858755-1869280	0.005735	0	0	0.021054	0	0
ENST00000382849	CFAP99-201	Annotated_lncRNA	ENSG00000206113	CFAP99	4:2418974-2429245	0	0.086951	0.030081	0.04639	0.036353	0.038522
ENST00000382864	EGFEM1P-201	Annotated_lncRNA	ENSG00000206120	EGFEM1P	3:168812295-168829622	0	0	0	0	0	0
ENST00000382870	ZMYM2-201	Annotated_lncRNA	ENSG00000121741	ZMYM2	13:20026519-20086747	0.301623	0.024795	0.048766	0.02821	0.032044	0.013683
ENST00000382881	ZMYM2-204	Annotated_lncRNA	ENSG00000121741	ZMYM2	13:19958677-20019963	0.665194	0	0	0.059054	0	0
ENST00000382883	ZMYM2-205	Annotated_lncRNA	ENSG00000121741	ZMYM2	13:20024394-20086691	4.98857	2.31109	2.12301	2.42396	3.05992	3.74502
ENST00000382897	AC006305.1-201	Annotated_lncRNA	ENSG00000206129	AC006305.1	18:56003613-56191262	0	0	0	0	0.01229	0.002009
ENST00000382909	ZMYM5-204	Annotated_lncRNA	ENSG00000132950	ZMYM5	13:19823482-19851796	0.598474	0.281703	0.540787	0.821612	0.497096	0.986608
ENST00000382938	APBA2-201	Annotated_lncRNA	ENSG00000034053	APBA2	15:29070658-29102759	0.08722	0.116945	0.017901	0.123535	0.161289	0.249035
ENST00000382949	GOLGA8G-201	Annotated_lncRNA	ENSG00000183629	GOLGA8G	15:28519611-28532971	0	0	0	0	0	0
ENST00000382950	CTBP1-202	Annotated_lncRNA	ENSG00000159692	CTBP1	4:1212275-1213754	1.32207	1.4064	1.52394	1.57041	1.8891	1.44359
ENST00000382963	GYG2P1-202	Annotated_lncRNA	ENSG00000206159	GYG2P1	Y:12406123-12420372	0.095749	0	0	0.031524	0	0
ENST00000382966	GYG2P1-204	Annotated_lncRNA	ENSG00000206159	GYG2P1	Y:12354416-12420456	0	0.047279	0	0.05568	0.076662	0
ENST00000383019	LINC02346-201	Annotated_lncRNA	ENSG00000206187	LINC02346	15:25902360-26053120	0	0	0	0	0	0
ENST00000383038	DUXAP8-201	Annotated_lncRNA	ENSG00000206195	DUXAP8	22:15784968-15819165	0	0	0.014504	0	0.126266	0
ENST00000383140	TPTEP1-201	Annotated_lncRNA	ENSG00000100181	TPTEP1	22:16619615-16653692	0.390395	0.368056	0.264443	0.148716	0.143276	0.288432
ENST00000383331	HCG27-201	Annotated_lncRNA	ENSG00000206344	HCG27	6:31197760-31203968	0	0	0	0	0	0
ENST00000383461	H1FX-AS1-201	Annotated_lncRNA	ENSG00000206417	H1FX-AS1	3:129318106-129326225	0	0	0	0	0.073021	0
ENST00000383686	AC117402.1-202	Annotated_lncRNA	ENSG00000206532	AC117402.1	3:110892123-110893476	0	0.09016	0.080742	0.03946	0.067605	0.091164
ENST00000383742	ALS2CL-202	Annotated_lncRNA	ENSG00000178038	ALS2CL	3:46670572-46677409	0	0	0	0	0	0
ENST00000383808	AC022007.1-201	Annotated_lncRNA	ENSG00000206567	AC022007.1	3:10004048-10011095	0	0	0	0	0	0
ENST00000383825	OGG1-208	Annotated_lncRNA	ENSG00000114026	OGG1	3:9751903-9757191	0	0	0	0	0	0.127039
ENST00000388789	TTC41P-201	Annotated_lncRNA	ENSG00000214198	TTC41P	12:103914962-103930131	0	0.273581	0	0.239408	0.326249	0.216753
ENST00000388853	FLNC-203	Annotated_lncRNA	ENSG00000128591	FLNC	7:128841331-128842858	0.001287	0.27209	0.140294	0.201703	0.000858	0.073837
ENST00000388909	AC009095.1-201	Annotated_lncRNA	ENSG00000237718	AC009095.1	16:67614381-67616146	0	0.007333	0.047189	0	0	0
ENST00000388955	NSUN5P2-201	Annotated_lncRNA	ENSG00000106133	NSUN5P2	7:72948298-72954790	0.293728	0	0.272188	0.240588	0.192312	0.19098
ENST00000388970	AFG3L1P-202	Annotated_lncRNA	ENSG00000223959	AFG3L1P	16:89977694-90000553	0	0	0	0	0	0
ENST00000389138	ERCC4-202	Annotated_lncRNA	ENSG00000175595	ERCC4	16:13932026-13948425	0.384198	0.064471	0.006589	0	0.069562	0.034747
ENST00000389168	FLCN-202	Annotated_lncRNA	ENSG00000154803	FLCN	17:17224553-17229477	1.55312	1.4248	1.35459	1.99852	2.03242	2.16501
ENST00000389171	FLCN-204	Annotated_lncRNA	ENSG00000154803	FLCN	17:17224553-17237188	0.286191	0.157991	0.279352	0.08372	0.051028	0.064493
ENST00000389261	FAM182A-202	Annotated_lncRNA	ENSG00000125804	FAM182A	20:26057381-26082965	0	0	0	0	0	0
ENST00000389560	EP400P1-202	Annotated_lncRNA	ENSG00000185684	EP400P1	12:132084320-132108899	0.159117	0.087165	0.057014	0.060538	0.072654	0.118508
ENST00000389600	GUCY1B2-201	Annotated_lncRNA	ENSG00000123201	GUCY1B2	13:51015416-51066207	0	0	0	0.027644	0	0.015652
ENST00000389640	TMEM26-AS1-201	Annotated_lncRNA	ENSG00000237233	TMEM26-AS1	10:61452639-61481956	0.031717	0.035211	0	0.056241	0	0
ENST00000389693	PRR5L-202	Annotated_lncRNA	ENSG00000135362	PRR5L	11:36376038-36464965	0	0.538732	0	0	0	0
ENST00000389701	HAGHL-202	Annotated_lncRNA	ENSG00000103253	HAGHL	16:727405-729715	0	0.055381	0.00173	0.098784	0.278903	0.003381
ENST00000389816	AC114812.1-202	Annotated_lncRNA	ENSG00000178836	AC114812.1	2:233754423-233755269	0	0	0	0	0	0
ENST00000389861	ADARB1-203	Annotated_lncRNA	ENSG00000197381	ADARB1	21:45074600-45226560	0.079834	0.371212	0.199644	0.457705	0.395304	1.18457
ENST00000389891	POTEC-202	Annotated_lncRNA	ENSG00000183206	POTEC	18:14528961-14543493	0	0	0	0	0	0
ENST00000389897	TDRKH-AS1-201	Annotated_lncRNA	ENSG00000203288	TDRKH-AS1	1:151790842-151794402	0	0.342075	0	0	0.072363	0
ENST00000390159	SGK3-202	Annotated_lncRNA	ENSG00000104205	SGK3	8:66676219-66681000	0	0	0	0	0	0
ENST00000390288	GLS2-202	Annotated_lncRNA	ENSG00000135423	GLS2	12:56470952-56472472	0.233499	0.140485	0.208729	0.07926	0.363947	0.513964
ENST00000390329	AP000346.1-201	Annotated_lncRNA	ENSG00000211683	AP000346.1	22:23630618-23638941	0.23739	0.278522	0.193418	0.244012	0.208493	0.198387
ENST00000390401	POGLUT1-202	Annotated_lncRNA	ENSG00000163389	POGLUT1	3:119468975-119471816	1.17641	2.329	0.291917	0.465459	1.15296	0.43712
ENST00000390681	PRSS30P-201	Annotated_lncRNA	ENSG00000172460	PRSS30P	16:2839568-2842744	0	0	0	0	0	0
ENST00000391359	AC003035.1-201	Annotated_lncRNA	ENSG00000212663	AC003035.1	X:13980066-13988820	0.119138	0.075231	0.102851	0	0.03208	0.023164
ENST00000391394	AC024940.2-203	Annotated_lncRNA	ENSG00000177359	AC024940.2	12:31111659-31119110	0.020709	0	0	0.024856	0.133293	0.106185
ENST00000391437	LINC02656-201	Annotated_lncRNA	ENSG00000212743	LINC02656	10:6350316-6352762	0.108714	0.10332	0.148662	0.274161	0.216824	0.290426
ENST00000391616	RPL23AP7-201	Annotated_lncRNA	ENSG00000240356	RPL23AP7	2:113611684-113627090	0.068931	0.349252	0.878695	0.4293	0.384337	0.179488
ENST00000391625	Z97192.1-201	Annotated_lncRNA	ENSG00000212939	Z97192.1	22:49548681-49556473	0	0	0.000558	0	0	0.08382
ENST00000391666	SILC1-201	Annotated_lncRNA	ENSG00000232044	SILC1	2:5970973-5974241	0	0	0	0	0.038468	0
ENST00000391694	ZNF446-202	Annotated_lncRNA	ENSG00000083838	ZNF446	19:58476450-58481230	0.928126	0	0	0.245398	0	0
ENST00000391707	LINC00685-201	Annotated_lncRNA	ENSG00000226179	LINC00685	X:320990-321851	0	0	0	0	0	0
ENST00000391837	EFCAB2-204	Annotated_lncRNA	ENSG00000203666	EFCAB2	1:244969705-245091789	0	0	0	0	0	0
ENST00000391839	COX20-202	Annotated_lncRNA	ENSG00000203667	COX20	1:244835656-244843880	0.381901	0.659282	0.6296	0.498517	0.447488	0.498154
ENST00000391845	AKT2-204	Annotated_lncRNA	ENSG00000105221	AKT2	19:40235894-40240299	0.051385	0.03405	0.032848	0.04504	0.024309	0.032603
ENST00000391874	ENAH-205	Annotated_lncRNA	ENSG00000154380	ENAH	1:225519198-225580257	0	0	0.015304	0.037769	0	0.048523
ENST00000391942	ERCC2-202	Annotated_lncRNA	ENSG00000104884	ERCC2	19:45351595-45361931	0.319776	0.296758	0.368849	0.231122	0.330075	0.33893
ENST00000391970	PTPRC-205	Annotated_lncRNA	ENSG00000081237	PTPRC	1:198639288-198703346	0	0	0	0	0	0
ENST00000392097	Z99572.1-201	Annotated_lncRNA	ENSG00000213062	Z99572.1	1:169486076-169500182	0.033923	0.699927	0.010614	0.528001	0.674416	0.656099
ENST00000392155	DDX47-203	Annotated_lncRNA	ENSG00000213782	DDX47	12:12820348-12821337	0.293593	0.26442	0.28966	0.388821	0.641405	0.691283
ENST00000392176	FAM106A-201	Annotated_lncRNA	ENSG00000273018	FAM106A	17:18524566-18526846	0.393825	0.337091	0.166349	0.326574	0.412052	0.128645
ENST00000392178	TBCB-202	Annotated_lncRNA	ENSG00000105254	TBCB	19:36115484-36121885	4.52075	3.07546	2.85787	2.4523	1.46831	4.21826
ENST00000392183	ALKBH6-203	Annotated_lncRNA	ENSG00000239382	ALKBH6	19:36010290-36014213	0.164172	2.5e-05	0.115951	0	0.397942	0.175858
ENST00000392191	KLHDC9-202	Annotated_lncRNA	ENSG00000162755	KLHDC9	1:161098440-161099735	0	8.9e-05	0	0	0	0
ENST00000392227	HPN-AS1-201	Annotated_lncRNA	ENSG00000227392	HPN-AS1	19:35059059-35106304	0	0	0	0	0	0
ENST00000392275	C19orf12-203	Annotated_lncRNA	ENSG00000131943	C19orf12	19:29702341-29715457	0.14595	0.193496	0.072093	0	0.130516	0
ENST00000392352	EP400P1-203	Annotated_lncRNA	ENSG00000185684	EP400P1	12:132084480-132108899	0.305126	0.146612	0.252996	0.281927	0.382224	0.36157
ENST00000392357	GPS1-203	Annotated_lncRNA	ENSG00000169727	GPS1	17:82052570-82057470	0.395988	0.623686	0.627647	0.493682	0.401513	0.204887
ENST00000392385	AL590867.1-201	Annotated_lncRNA	ENSG00000213121	AL590867.1	6:153231320-153347488	0	0	0	0.025451	0	0
ENST00000392433	ARL6IP4-203	Annotated_lncRNA	ENSG00000182196	ARL6IP4	12:122980928-122982909	0.049985	0	0	0	0	0
ENST00000392442	RSRC2-203	Annotated_lncRNA	ENSG00000111011	RSRC2	12:122505330-122513917	0.804413	0.583801	0.055854	0.623152	1.09691	0.666094
ENST00000392471	AC069281.1-201	Annotated_lncRNA	ENSG00000225807	AC069281.1	7:100509717-100519926	0	0	0	0	0	0
ENST00000392483	TPD52L1-205	Annotated_lncRNA	ENSG00000111907	TPD52L1	6:125153849-125248475	0.476901	0.548573	0.233569	0.392206	0.822866	0.8793
ENST00000392495	SPPL3-202	Annotated_lncRNA	ENSG00000157837	SPPL3	12:120764465-120770137	0.622174	0.603284	0.555596	0.480699	0.598306	0.867929
ENST00000392553	BTBD6-202	Annotated_lncRNA	ENSG00000184887	BTBD6	14:105249188-105250296	0.79952	1.02743	1.41871	1.39543	0.682308	1.28945
ENST00000392558	RPS27-201	Annotated_lncRNA	ENSG00000177954	RPS27	1:153990762-153991698	0.856	1.33885	1.31311	0.579668	0.545796	0.499522
ENST00000392560	OLA1-203	Annotated_lncRNA	ENSG00000138430	OLA1	2:174075409-174124315	0.013032	0.011697	0.058794	0.014086	0.007664	0.03683
ENST00000392582	METAP1D-202	Annotated_lncRNA	ENSG00000172878	METAP1D	2:172065604-172072454	0.062538	0.076762	0.073167	0.108378	0.027129	0.130557
ENST00000392584	HAT1-202	Annotated_lncRNA	ENSG00000128708	HAT1	2:171964833-171980855	0.638791	0.194105	0.602515	0.908171	0.889134	0.771737
ENST00000392617	RAB37-207	Annotated_lncRNA	ENSG00000172794	RAB37	17:74671180-74747335	0.057729	0.034913	0.059748	0.009144	0.060705	0.017019
ENST00000392620	C17orf77-202	Annotated_lncRNA	ENSG00000182352	C17orf77	17:74584918-74594209	0	0	0	0	0	0
ENST00000392630	C10orf91-202	Annotated_lncRNA	ENSG00000180066	C10orf91	10:132445189-132449408	0	0.232546	0	0.104171	0.042576	0
ENST00000392645	ATXN2-204	Annotated_lncRNA	ENSG00000204842	ATXN2	12:111512473-111598566	2.21164	1.27729	0.778002	0.796649	2.37699	1.29866
ENST00000392688	FLG-AS1-202	Annotated_lncRNA	ENSG00000237975	FLG-AS1	1:152313459-152365652	0.114846	0.110836	0.088432	0	0.122991	0.085203
ENST00000392709	FEZ1-203	Annotated_lncRNA	ENSG00000149557	FEZ1	11:125455450-125496317	0.067441	0	0.094387	0.268642	0.22852	0.597968
ENST00000392846	CYP4F2-203	Annotated_lncRNA	ENSG00000186115	CYP4F2	19:15878023-15898074	0	0	0	0	0	0
ENST00000392852	PHLDB1-203	Annotated_lncRNA	ENSG00000019144	PHLDB1	11:118639407-118645783	0.627843	0.327993	0.383999	0.748484	0.778083	1.29221
ENST00000392873	KMT2A-202	Annotated_lncRNA	ENSG00000118058	KMT2A	11:118481988-118484869	1.28651	0.718877	1.04733	0.514206	1.04692	1.0798
ENST00000392900	TCAF1-202	Annotated_lncRNA	ENSG00000198420	TCAF1	7:143853828-143885271	0	0	0	0	0	0
ENST00000392914	PARPBP-204	Annotated_lncRNA	ENSG00000185480	PARPBP	12:102123886-102152012	0.091682	0	0.159976	0	0	0.190322
ENST00000392929	CCNT2-AS1-201	Annotated_lncRNA	ENSG00000224043	CCNT2-AS1	2:134735464-134918670	0.025484	0	0	0.07892	0.088464	0.181693
ENST00000392987	ZNF333-202	Annotated_lncRNA	ENSG00000160961	ZNF333	19:14689801-14707262	0.575979	0.642106	0.607839	1.06798	0.823312	1.35152
ENST00000393005	USP32P1-202	Annotated_lncRNA	ENSG00000188933	USP32P1	17:16786990-16804455	0	0	0	0.002739	0	0
ENST00000393015	SLC25A36-202	Annotated_lncRNA	ENSG00000114120	SLC25A36	3:140941853-140967005	0.003657	0.003921	0.003217	0.003474	0.004836	0.000936
ENST00000393145	ACSF3-203	Annotated_lncRNA	ENSG00000176715	ACSF3	16:89147567-89154586	0.147904	0.036328	1.67542	0.034092	0.120731	2.40807
ENST00000393264	Z97192.2-201	Annotated_lncRNA	ENSG00000213279	Z97192.2	22:49572264-49575426	0	0	0	0	0	0.157522
ENST00000393299	FAM135A-204	Annotated_lncRNA	ENSG00000082269	FAM135A	6:70428386-70524608	2.46646	1.92405	0.90538	2.17159	0.794464	2.33667
ENST00000393301	CTSC-202	Annotated_lncRNA	ENSG00000109861	CTSC	11:88326365-88337700	0.237186	0.165978	0.030174	0.242965	0.182501	0.191516
ENST00000393345	PHB-202	Annotated_lncRNA	ENSG00000167085	PHB	17:49408756-49414858	1.32405	0.650824	0.906944	1.77572	0.845942	0.86354
ENST00000393388	AC007207.1-202	Annotated_lncRNA	ENSG00000242444	AC007207.1	12:4110028-4118132	0	0	0	0	0	0
ENST00000393496	KALRN-205	Annotated_lncRNA	ENSG00000160145	KALRN	3:124504739-124675427	0.268741	0.546481	0.391414	0.610564	1.37752	0.678975
ENST00000393501	KALRN-206	Annotated_lncRNA	ENSG00000160145	KALRN	3:124384825-124488865	0.42991	0.534384	0.21685	0.759088	0.009057	1.26446
ENST00000393503	CNGA3-202	Annotated_lncRNA	ENSG00000144191	CNGA3	2:98379901-98389772	0	0	0.024583	0	0.070844	0.050791
ENST00000393507	AC008105.1-202	Annotated_lncRNA	ENSG00000233175	AC008105.1	17:45240315-45241197	0	0.033863	0.088914	0	0	0
ENST00000393515	ANKRD36BP2-201	Annotated_lncRNA	ENSG00000230006	ANKRD36BP2	2:88765902-88806602	4.72063	1.19365	2.29713	0	7.64792	2.7253
ENST00000393522	FAM153B-202	Annotated_lncRNA	ENSG00000182230	FAM153B	5:176084846-176109589	0.040733	0.219598	0.026146	0.038847	0.213724	0
ENST00000393544	ATF4P4-201	Annotated_lncRNA	ENSG00000256167	ATF4P4	11:113789231-113791160	0	0	0	0	0	0
ENST00000393610	RAB24-203	Annotated_lncRNA	ENSG00000169228	RAB24	5:177302235-177303642	0	0	0	0	0	0
ENST00000393613	PRKAR2B-202	Annotated_lncRNA	ENSG00000005249	PRKAR2B	7:107069625-107140953	0	0.0142	0	0	0	0
ENST00000393618	NAMPT-203	Annotated_lncRNA	ENSG00000105835	NAMPT	7:106270215-106284951	0.149125	0.283167	0.42762	0.332362	0.202946	0.19619
ENST00000393633	NSUN5P1-201	Annotated_lncRNA	ENSG00000223705	NSUN5P1	7:75410350-75416786	0.438373	0.362075	0.707777	0.379915	0.540702	0.44988
ENST00000393710	NAA10-204	Annotated_lncRNA	ENSG00000102030	NAA10	X:153931954-153935015	0	0.214051	0.156217	0.194025	0.215197	0.233535
ENST00000393728	KIAA1191-203	Annotated_lncRNA	ENSG00000122203	KIAA1191	5:176346062-176361739	0	0.743996	0.303784	16.8314	0.355379	0.28797
ENST00000393747	CTTN-204	Annotated_lncRNA	ENSG00000085733	CTTN	11:70422503-70435981	0.351467	0.14611	0.35936	0	0.16168	0.113376
ENST00000393773	CHMP3-202	Annotated_lncRNA	ENSG00000115561	CHMP3	2:86505775-86563166	0.198287	0.533833	0.379603	0.323053	0.289959	0.914279
ENST00000393811	R3HDM2-203	Annotated_lncRNA	ENSG00000179912	R3HDM2	12:57253762-57297033	0.772505	0.872499	0.531784	0.40792	0.476722	0.845503
ENST00000393879	NKIRAS2-203	Annotated_lncRNA	ENSG00000168256	NKIRAS2	17:42020416-42025641	0.594651	1.86152	0.753185	1.5976	2.40728	0.743189
ENST00000393910	NT5C3B-201	Annotated_lncRNA	ENSG00000141698	NT5C3B	17:41825238-41836197	1.49943	1.80547	1.8057	1.43507	2.69508	1.70917
ENST00000394072	TNS4-202	Annotated_lncRNA	ENSG00000131746	TNS4	17:40475828-40480875	0.114925	0.418829	0.139777	0.129837	0.180412	0.233255
ENST00000394082	SNRPA1-202	Annotated_lncRNA	ENSG00000131876	SNRPA1	15:101281654-101295203	0	0	0	0	0	0
ENST00000394114	CASC3-202	Annotated_lncRNA	ENSG00000108349	CASC3	17:40168438-40172164	7.35039	1.98828	7.73025	4.31578	7.18916	9.49689
ENST00000394177	ZNF394-202	Annotated_lncRNA	ENSG00000160908	ZNF394	7:99494579-99500324	0	0	0.017124	0	0	0.014024
ENST00000394183	AC087276.1-201	Annotated_lncRNA	ENSG00000254577	AC087276.1	11:43390283-43395495	1.95687	1.3944	1.36959	1.37279	1.19174	2.11088
ENST00000394225	NDUFC1-202	Annotated_lncRNA	ENSG00000109390	NDUFC1	4:139289953-139302526	1.42785	13.0483	2.84146	5.98547	10.5535	0.589808
ENST00000394240	A2ML1-AS2-201	Annotated_lncRNA	ENSG00000256904	A2ML1-AS2	12:8819816-8820713	0	0	0	0	0.091361	0
ENST00000394277	PDE1B-202	Annotated_lncRNA	ENSG00000123360	PDE1B	12:54561444-54579239	0	0.159343	0	0	0.014766	0.454423
ENST00000394318	PLXDC1-202	Annotated_lncRNA	ENSG00000161381	PLXDC1	17:39067130-39151519	3.54933	1.55778	0.115854	2.69036	3.39735	0.595321
ENST00000394321	MCOLN1-202	Annotated_lncRNA	ENSG00000090674	MCOLN1	19:7522671-7533990	1.63159	2.57107	2.16545	2.48973	2.08493	3.01584
ENST00000394326	BHLHE41-202	Annotated_lncRNA	ENSG00000123095	BHLHE41	12:26122958-26123768	0.322856	0.163176	0.34744	0.262831	0.321313	0.33476
ENST00000394361	ADGRG5-203	Annotated_lncRNA	ENSG00000159618	ADGRG5	16:57542654-57575639	0.205991	0	0.339685	0	0	0
ENST00000394394	TMEM155-201	Annotated_lncRNA	ENSG00000164112	TMEM155	4:121759364-121765427	0	0	0	0	0	0
ENST00000394396	TMEM155-202	Annotated_lncRNA	ENSG00000164112	TMEM155	4:121758933-121764294	0	0	0	0	0	0
ENST00000394455	ZFYVE26-202	Annotated_lncRNA	ENSG00000072121	ZFYVE26	14:67727374-67770477	0.210888	0.308714	0.212872	0.382238	0.313391	0.345712
ENST00000394457	AHSA2P-202	Annotated_lncRNA	ENSG00000173209	AHSA2P	2:61177529-61191203	0.593409	1.06754	0.389633	0.891664	0.726555	0.745543
ENST00000394461	TRIML2-202	Annotated_lncRNA	ENSG00000179046	TRIML2	4:188105413-188109603	0	0	0	0	0	0
ENST00000394488	NDST3-202	Annotated_lncRNA	ENSG00000164100	NDST3	4:118033618-118055645	0	0.060957	0	0.035024	0.028789	0.099081
ENST00000394517	AL390719.1-201	Annotated_lncRNA	ENSG00000217801	AL390719.1	1:1059708-1066459	0.031736	0.066106	0.01393	0.055173	0.030142	0
ENST00000394613	PLAAT3-202	Annotated_lncRNA	ENSG00000176485	PLAAT3	11:63574850-63614158	0	0	0	0	0	0.314829
ENST00000394637	SPACA3-202	Annotated_lncRNA	ENSG00000141316	SPACA3	17:32992851-32997877	0	0	0	0	0	0
ENST00000394696	TCP11-205	Annotated_lncRNA	ENSG00000124678	TCP11	6:35128705-35141313	0	0	0	0	0	0
ENST00000394742	GPRC5D-AS1-201	Annotated_lncRNA	ENSG00000247498	GPRC5D-AS1	12:12947151-12953957	0.29702	0.146005	0.369488	0.176852	0.081746	0.213208
ENST00000394768	SYNE2-205	Annotated_lncRNA	ENSG00000054654	SYNE2	14:64075615-64226430	0.028286	0.01879	0.022763	0.030375	0.034944	0.040626
ENST00000394793	AC104389.4-204	Annotated_lncRNA	ENSG00000239920	AC104389.4	11:5572289-5624894	0	0	0	0	0	0
ENST00000394848	SSH2-203	Annotated_lncRNA	ENSG00000141298	SSH2	17:29647694-29930000	1.1429	0.857011	1.30813	1.4974	0.923321	3.40966
ENST00000394864	AC016394.1-203	Annotated_lncRNA	ENSG00000227540	AC016394.1	10:73253169-73254349	0.077565	0	0	0	0.071779	0
ENST00000394921	PMS2P3-201	Annotated_lncRNA	ENSG00000127957	PMS2P3	7:75507747-75528051	0.306308	0	0.197706	0.275496	0.295801	0.336185
ENST00000394925	TRAF4-203	Annotated_lncRNA	ENSG00000076604	TRAF4	17:28744055-28747713	0.406368	1.30271	2.10194	0.48125	0.455438	0.375007
ENST00000394939	GTF2IRD2B-201	Annotated_lncRNA	ENSG00000174428	GTF2IRD2B	7:75133155-75144068	0.530343	0.688552	0.536561	0.317987	0.192632	0.620547
ENST00000394964	KCNH5-202	Annotated_lncRNA	ENSG00000140015	KCNH5	14:62949818-63102037	0	0	0	0	0	0
ENST00000394982	TBATA-202	Annotated_lncRNA	ENSG00000166220	TBATA	10:70771240-70772339	0	0	0	0	0	0
ENST00000395134	PFDN6-205	Annotated_lncRNA	ENSG00000204220	PFDN6	6:33289596-33290875	0	0	0	0	0.441099	0
ENST00000395152	U73169.1-201	Annotated_lncRNA	ENSG00000213600	U73169.1	3:50239618-50239984	2.79653	1.97532	1.63051	1.70279	2.00764	2.08089
ENST00000395172	C8orf31-201	Annotated_lncRNA	ENSG00000177335	C8orf31	8:143039262-143054303	0	0.149652	0.173417	0.259139	0.217727	0
ENST00000395185	HERC4-203	Annotated_lncRNA	ENSG00000148634	HERC4	10:68067085-68075301	0.240809	0.1213	0.120117	0.138477	0.109149	0.12
ENST00000395215	AC019294.1-201	Annotated_lncRNA	ENSG00000187812	AC019294.1	15:75775553-75783203	0	0	0	0	0	0
ENST00000395249	AC067752.1-202	Annotated_lncRNA	ENSG00000285551	AC067752.1	10:62643773-62670374	0	0	0	0	0	0
ENST00000395251	AC067752.1-201	Annotated_lncRNA	ENSG00000285551	AC067752.1	10:62520448-62672011	0	0	0.01294	0.029095	0	0.020189
ENST00000395264	TMPRSS9-202	Annotated_lncRNA	ENSG00000178297	TMPRSS9	19:2389771-2414203	0	0	0.047336	0	0	0.044344
ENST00000395285	ARFGAP1-204	Annotated_lncRNA	ENSG00000101199	ARFGAP1	20:63285790-63289788	0.095671	0.104912	0.439914	0.453044	0.086139	0
ENST00000395295	FAM135B-203	Annotated_lncRNA	ENSG00000147724	FAM135B	8:138143022-138148835	0	0	0	0	0	0.002327
ENST00000395360	RAPGEF3-203	Annotated_lncRNA	ENSG00000079337	RAPGEF3	12:47737256-47744906	0.743127	1.69424	1.01831	1.13623	1.48223	2.31157
ENST00000395361	RIMS2-203	Annotated_lncRNA	ENSG00000176406	RIMS2	8:103766227-103768501	0	0.00643	0	0	0	0
ENST00000395374	PHF20L1-205	Annotated_lncRNA	ENSG00000129292	PHF20L1	8:132803541-132813188	1.4242	1.5194	1.16013	1.57089	1.52297	1.50744
ENST00000395383	PHF20L1-208	Annotated_lncRNA	ENSG00000129292	PHF20L1	8:132775372-132825334	1.38865	1.55031	1.28774	1.71425	1.31592	1.35219
ENST00000395400	SLX1B-SULT1A4-202	Annotated_lncRNA	ENSG00000260280	SLX1B-SULT1A4	16:29456448-29464663	0.207143	0.287837	1.71325	0.700311	0.592014	3.18125
ENST00000395449	ARFGAP2-201	Annotated_lncRNA	ENSG00000149182	ARFGAP2	11:47165215-47176859	0	0	0	0	0	0
ENST00000395521	GCH1-203	Annotated_lncRNA	ENSG00000131979	GCH1	14:54842996-54902446	0	0	0.111024	0	0	0
ENST00000395539	SLC25A5-AS1-201	Annotated_lncRNA	ENSG00000224281	SLC25A5-AS1	X:119466034-119469095	0.44985	0.209652	0.150758	0.153179	0.408624	0.456339
ENST00000395548	AP3S1-202	Annotated_lncRNA	ENSG00000177879	AP3S1	5:115841997-115914011	0	1.80157	0	0	15.6229	12.9157
ENST00000395682	SHMT1-204	Annotated_lncRNA	ENSG00000176974	SHMT1	17:18353510-18363518	2.07481	0.929878	1.19212	0.687046	1.16003	0.926259
ENST00000395684	SHMT1-205	Annotated_lncRNA	ENSG00000176974	SHMT1	17:18327873-18341655	9.10122	6.27373	9.44439	3.8058	5.99252	4.56034
ENST00000395688	ART3-204	Annotated_lncRNA	ENSG00000156219	ART3	4:76075881-76112537	0	0	0	0	0	0
ENST00000395731	HTR5A-AS1-201	Annotated_lncRNA	ENSG00000220575	HTR5A-AS1	7:155067067-155071557	0	0	0	0	0	0
ENST00000395751	SREBF1-203	Annotated_lncRNA	ENSG00000072310	SREBF1	17:17812073-17820864	3.05948	3.38101	2.65093	3.658	5.24546	5.1565
ENST00000395784	LNPEP-203	Annotated_lncRNA	ENSG00000113441	LNPEP	5:96935394-96937766	2.49491	2.25749	1.79253	1.58038	1.99279	2.19465
ENST00000395788	SNHG32-208	Annotated_lncRNA	ENSG00000204387	SNHG32	6:31836843-31839764	2.54618	2.29332	3.43789	1.15494	1.83973	1.85972
ENST00000395789	SNHG32-209	Annotated_lncRNA	ENSG00000204387	SNHG32	6:31834932-31839761	0.127658	0.953276	1.01044	0.912903	5.0948	0.040911
ENST00000395807	MPRIP-204	Annotated_lncRNA	ENSG00000133030	MPRIP	17:17042760-17097337	2.10154	1.66787	1.82659	3.4242	2.18069	3.84519
ENST00000395845	CENPO-203	Annotated_lncRNA	ENSG00000138092	CENPO	2:24815700-24819891	0	0	0	0.862349	0	0
ENST00000395853	MSH5-205	Annotated_lncRNA	ENSG00000204410	MSH5	6:31756592-31762676	0.876393	0.88834	0.679643	0.75029	0.758574	1.057
ENST00000395900	WT1-AS-201	Annotated_lncRNA	ENSG00000183242	WT1-AS	11:32435579-32441404	0	0	0	0	0	0
ENST00000395910	RRM2B-202	Annotated_lncRNA	ENSG00000048392	RRM2B	8:102207776-102214229	0.465784	0.402993	0.399026	1.11879	0.351094	0.848034
ENST00000395941	FGFR1OP2-203	Annotated_lncRNA	ENSG00000111790	FGFR1OP2	12:26938484-26957971	2.32395	0.47332	1.84348	1.32415	0.933451	1.24052
ENST00000395988	MYOCD-202	Annotated_lncRNA	ENSG00000141052	MYOCD	17:12720289-12758306	0	0	0	0.01381	0	0.007972
ENST00000396001	DNAH9-202	Annotated_lncRNA	ENSG00000007174	DNAH9	17:11882904-11969748	0	0	0	0	0	0
ENST00000396036	DNAH3-202	Annotated_lncRNA	ENSG00000158486	DNAH3	16:21103902-21150811	0	0	0.009104	0	0.030691	0
ENST00000396059	UBE2V1-205	Annotated_lncRNA	ENSG00000244687	UBE2V1	20:50081124-50113172	0.504763	1.68949	1.16717	3.125	5.90437	3.54007
ENST00000396233	ACACB-204	Annotated_lncRNA	ENSG00000076555	ACACB	12:109248958-109253061	1.07665	1.48934	1.29341	1.17455	1.95236	2.75505
ENST00000396419	HNF4G-202	Annotated_lncRNA	ENSG00000164749	HNF4G	8:75407942-75553106	0.862026	1.1565	0.247629	0.390697	0.260943	0.517813
ENST00000396437	CENPM-202	Annotated_lncRNA	ENSG00000100162	CENPM	22:41944921-41947151	0.006981	0.095166	0.201951	0.00369	0.029843	0.308974
ENST00000396522	METTL3-204	Annotated_lncRNA	ENSG00000165819	METTL3	14:21498146-21504942	1.02158	0.709256	0.476322	0.798023	0.727634	0.965409
ENST00000396527	EIF4A1-202	Annotated_lncRNA	ENSG00000161960	EIF4A1	17:7572826-7578401	0	0	0	0	0	0
ENST00000396588	AC097662.1-204	Annotated_lncRNA	ENSG00000236432	AC097662.1	2:227245710-227325186	0.020959	0.126257	0.001895	0	0.016814	0.063356
ENST00000396610	CMC1-202	Annotated_lncRNA	ENSG00000187118	CMC1	3:28263112-28319741	0.260722	0.307443	0.45826	0.532511	0.500349	0.865918
ENST00000396644	HMGN2P46-202	Annotated_lncRNA	ENSG00000179362	HMGN2P46	15:45511151-45556102	0	0	0	0	0	0
ENST00000396645	HMGN2P46-203	Annotated_lncRNA	ENSG00000179362	HMGN2P46	15:45511151-45556102	0	0	0	0	0	0
ENST00000396655	NDUFA9-202	Annotated_lncRNA	ENSG00000139180	NDUFA9	12:4649117-4668710	0.03282	0.028308	3.46705	0.08982	0.039493	0.006091
ENST00000396696	RAB2A-202	Annotated_lncRNA	ENSG00000104388	RAB2A	8:60591690-60620938	0.579001	0.748711	0.429047	1.30408	1.26915	0.674371
ENST00000396722	IFI35-202	Annotated_lncRNA	ENSG00000068079	IFI35	17:43006808-43012612	0.876088	0.793551	1.4367	0.491675	0.696379	0.992956
ENST00000396724	AC107223.1-205	Annotated_lncRNA	ENSG00000251600	AC107223.1	4:143572413-143573674	0	0	0.008872	0.051824	0.03146	0
ENST00000396799	AC125494.1-202	Annotated_lncRNA	ENSG00000219410	AC125494.1	12:6666648-6669184	0.282548	0.071315	0.071467	0.033157	0.370197	0.138129
ENST00000396830	IFFO1-203	Annotated_lncRNA	ENSG00000010295	IFFO1	12:6539607-6549113	1.77645	2.11203	1.61048	3.43869	1.79602	3.52021
ENST00000396843	SUPT5H-202	Annotated_lncRNA	ENSG00000196235	SUPT5H	19:39439572-39441441	0	0	0	0	0	0
ENST00000396880	ATG10-IT1-201	Annotated_lncRNA	ENSG00000236447	ATG10-IT1	5:81991995-81992481	0.108337	0.334449	0.521406	0.302089	0.719136	0.594674
ENST00000396885	SZT2-AS1-201	Annotated_lncRNA	ENSG00000229372	SZT2-AS1	1:43447776-43448644	0.074611	0.040861	0	0	0	0
ENST00000396996	TGM5-203	Annotated_lncRNA	ENSG00000104055	TGM5	15:43233177-43239743	0.521745	0.182124	0.105809	0.274349	0.095434	0.007988
ENST00000397006	PRKAA1-203	Annotated_lncRNA	ENSG00000132356	PRKAA1	5:40777160-40798170	0	0	0.000956	0	0.000353	0
ENST00000397057	AC019080.1-201	Annotated_lncRNA	ENSG00000213963	AC019080.1	2:177283508-177392687	0.047939	0.025789	0.04027	0.870805	0.046834	0.94515
ENST00000397090	FGFR1-205	Annotated_lncRNA	ENSG00000077782	FGFR1	8:38429521-38468150	1.63952	0.150431	0.616382	3.01013	0.959498	0.285139
ENST00000397099	SEC13-204	Annotated_lncRNA	ENSG00000157020	SEC13	3:10315142-10321086	0	0	0	0	0	0
ENST00000397101	SEC13-205	Annotated_lncRNA	ENSG00000157020	SEC13	3:10314953-10321112	1.50559	1.77161	2.0353	1.42333	1.6474	1.68004
ENST00000397102	SEC13-206	Annotated_lncRNA	ENSG00000157020	SEC13	3:10313080-10321112	0	0.199779	0	0.236156	0.256609	0.218316
ENST00000397105	SEC13-207	Annotated_lncRNA	ENSG00000157020	SEC13	3:10311573-10321093	0.463166	1.41216	2.92385	0.944566	3.40911	2.16777
ENST00000397112	GOLGA2P5-203	Annotated_lncRNA	ENSG00000238105	GOLGA2P5	12:100156412-100173659	0	0	0	0	0	0
ENST00000397184	AP000692.1-201	Annotated_lncRNA	ENSG00000228107	AP000692.1	21:36360630-36362040	0.548877	0.661702	0.698343	0.932283	0.660679	0.969882
ENST00000397193	PAFAH1B1-201	Annotated_lncRNA	ENSG00000007168	PAFAH1B1	17:2667294-2682038	0.077503	0.147666	0.03497	0.155669	0.049569	0.082406
ENST00000397205	CES4A-201	Annotated_lncRNA	ENSG00000172824	CES4A	16:67005559-67009739	0	0	0	0	0	0
ENST00000397264	AL137186.2-201	Annotated_lncRNA	ENSG00000232807	AL137186.2	10:5934270-5945900	0.294795	0.056258	0.085759	0.367155	0.234827	0.174185
ENST00000397310	SLC7A8-203	Annotated_lncRNA	ENSG00000092068	SLC7A8	14:23125297-23130143	5.11882	5.50417	2.75244	5.79217	6.93095	5.78181
ENST00000397346	LINC02347-201	Annotated_lncRNA	ENSG00000214043	LINC02347	12:126442481-126472790	0	0	0	0	0	0
ENST00000397349	SMIM7-202	Annotated_lncRNA	ENSG00000214046	SMIM7	19:16646453-16659814	0	0	0.155542	0	0.374752	0
ENST00000397365	LINC00905-201	Annotated_lncRNA	ENSG00000167459	LINC00905	19:16033317-16035627	0	0	0	0	0	0
ENST00000397381	UCA1-201	Annotated_lncRNA	ENSG00000214049	UCA1	19:15829063-15836314	0	0	0	0	0	0
ENST00000397415	RPL7L1-202	Annotated_lncRNA	ENSG00000146223	RPL7L1	6:42879639-42887010	0.040953	0.708217	0.642038	0.573683	0.584375	0.374909
ENST00000397423	GCNT2-204	Annotated_lncRNA	ENSG00000111846	GCNT2	6:10521332-10626947	0.151647	0.249578	0.061815	0.186424	0.133239	0.118361
ENST00000397485	CYP4F30P-201	Annotated_lncRNA	ENSG00000214081	CYP4F30P	2:130680110-130685852	0	0	0	0	0	0
ENST00000397497	PTK2B-202	Annotated_lncRNA	ENSG00000120899	PTK2B	8:27430899-27452559	2.79566	2.38314	1.19926	3.10801	3.30047	1.64207
ENST00000397540	PLAC9P1-201	Annotated_lncRNA	ENSG00000214100	PLAC9P1	2:129922863-129923809	0.020331	0	0	0	0.043906	0
ENST00000397551	PAXIP1-AS2-201	Annotated_lncRNA	ENSG00000214106	PAXIP1-AS2	7:154928517-154945398	0.146402	0.194484	0.739157	0.95914	0.391522	0.939478
ENST00000397559	PDZD2-201	Annotated_lncRNA	ENSG00000133401	PDZD2	5:32100867-32108771	0	0	0	0	0	0
ENST00000397578	RESF1-203	Annotated_lncRNA	ENSG00000174718	RESF1	12:31959449-31992969	0	0	0	0	0	0
ENST00000397630	PRCD-201	Annotated_lncRNA	ENSG00000214140	PRCD	17:76540471-76545345	0.002243	0.046948	0.129674	0	0.412393	0.052874
ENST00000397633	PRCD-202	Annotated_lncRNA	ENSG00000214140	PRCD	17:76527789-76545376	0	0	0	0	0	0
ENST00000397644	LINC00887-201	Annotated_lncRNA	ENSG00000214145	LINC00887	3:194301446-194306031	0	0.046507	0	0	0	0
ENST00000397645	LINC02026-201	Annotated_lncRNA	ENSG00000214146	LINC02026	3:193957372-194003659	0	0	0	0	0	0
ENST00000397703	AC107959.4-201	Annotated_lncRNA	ENSG00000284948	AC107959.4	8:23084355-23103558	0.08317	0.138838	0.170217	0.388594	0.244428	0.524247
ENST00000397713	AMZ2P1-201	Annotated_lncRNA	ENSG00000214174	AMZ2P1	17:64968038-64975576	0.149991	0.180166	0.160422	1.22502	0.172039	0.130551
ENST00000397718	PLEKHM1P1-201	Annotated_lncRNA	ENSG00000214176	PLEKHM1P1	17:64819796-64837125	0.928118	0.994856	0.325024	0.608033	0.451113	0.350447
ENST00000397750	ST7-OT4-201	Annotated_lncRNA	ENSG00000214188	ST7-OT4	7:116953899-116959817	0.534678	0.240735	0.196278	0.294942	0.413473	0.302464
ENST00000397751	ST7-OT4-202	Annotated_lncRNA	ENSG00000214188	ST7-OT4	7:116954974-116968574	0	0	0	0	0	0
ENST00000397755	ZNF788P-201	Annotated_lncRNA	ENSG00000214189	ZNF788P	19:12092336-12100788	0.207021	0.125344	0.130421	0.177644	0.174497	0.229602
ENST00000397787	COL18A1-AS1-201	Annotated_lncRNA	ENSG00000183535	COL18A1-AS1	21:45419716-45425040	0.029187	0.008872	0.068394	0.037758	0.018358	0.026708
ENST00000397805	LRRC31-203	Annotated_lncRNA	ENSG00000114248	LRRC31	3:169853223-169869874	0	0	0.017842	0	0	0
ENST00000397835	C5orf38-202	Annotated_lncRNA	ENSG00000186493	C5orf38	5:2752265-2755376	0	0.573021	0.432389	0.297229	0.156035	0.136926
ENST00000397841	LINC01547-202	Annotated_lncRNA	ENSG00000183250	LINC01547	21:44932814-44939913	0	0.002158	0.005268	0.131966	0.163225	0.055605
ENST00000397864	AL138749.1-201	Annotated_lncRNA	ENSG00000226798	AL138749.1	9:80869758-80871295	0	0	0	0.040498	0	0.051294
ENST00000397868	MBP-209	Annotated_lncRNA	ENSG00000197971	MBP	18:76984728-77017055	0.116952	0	0.10026	0.115265	0.001866	0.100666
ENST00000397916	TSPEAR-202	Annotated_lncRNA	ENSG00000175894	TSPEAR	21:44508507-44573816	0	0	0	0	0	0
ENST00000397924	P2RX4-204	Annotated_lncRNA	ENSG00000135124	P2RX4	12:121222332-121228811	0.319985	0.420997	0.684338	0.24246	0.206315	0.416953
ENST00000397994	AIRE-203	Annotated_lncRNA	ENSG00000160224	AIRE	21:44290755-44297989	0	0	0	0	0	0
ENST00000398039	AL137058.2-203	Annotated_lncRNA	ENSG00000273784	AL137058.2	13:52600138-52642515	1.5665	1.28629	1.2946	1.51479	1.69897	1.47856
ENST00000398043	APTR-201	Annotated_lncRNA	ENSG00000214293	APTR	7:77683305-77696265	0.212421	0.028276	0.168185	0.066421	0.076592	0.157329
ENST00000398078	PDXK-204	Annotated_lncRNA	ENSG00000160209	PDXK	21:43741476-43756144	1.44633	1.27753	2.45432	1.13166	1.84634	0.497391
ENST00000398085	PDXK-206	Annotated_lncRNA	ENSG00000160209	PDXK	21:43719176-43752629	0.319643	0.384003	0.032197	0.451091	0.381211	0.069237
ENST00000398106	FAM153CP-201	Annotated_lncRNA	ENSG00000204677	FAM153CP	5:178008985-178047655	0.011365	0	0	0	0	0
ENST00000398177	VAC14-AS1-201	Annotated_lncRNA	ENSG00000214353	VAC14-AS1	16:70755035-70773242	0	0	0	0	0	0
ENST00000398197	TBC1D32-203	Annotated_lncRNA	ENSG00000146350	TBC1D32	6:121079494-121237062	0.007449	0.018443	0.004705	0.015975	0.022169	0.013911
ENST00000398207	ABCA2-204	Annotated_lncRNA	ENSG00000107331	ABCA2	9:137021781-137028873	0.008518	0.105475	0.147732	0.008187	0.100599	0
ENST00000398216	AL645608.4-201	Annotated_lncRNA	ENSG00000241180	AL645608.4	1:914171-914971	0	0	0	0	0	0
ENST00000398241	BCRP2-201	Annotated_lncRNA	ENSG00000169668	BCRP2	22:21118590-21122285	0.095503	0.20668	0.292718	0.104871	0.338894	0.178734
ENST00000398275	KANSL1-AS1-201	Annotated_lncRNA	ENSG00000214401	KANSL1-AS1	17:46193576-46196721	0.505564	0.326307	0.164965	0.523214	0.333942	0.716934
ENST00000398377	GOLGA2P2Y-201	Annotated_lncRNA	ENSG00000239533	GOLGA2P2Y	Y:24209967-24214831	0	0	0	0	0	0
ENST00000398421	NCF1-202	Annotated_lncRNA	ENSG00000158517	NCF1	7:74774011-74789314	0.12107	0.063949	0.049873	0.050826	0.067535	0.246288
ENST00000398460	MEG3-201	Annotated_lncRNA	ENSG00000214548	MEG3	14:100857245-100861018	0	0	0	9.7e-05	0.012464	0
ENST00000398461	MEG3-202	Annotated_lncRNA	ENSG00000214548	MEG3	14:100832969-100861021	0.027074	0.000613	0.013191	0.030857	0.00957	0.11791
ENST00000398469	KRT42P-201	Annotated_lncRNA	ENSG00000214514	KRT42P	17:41626327-41640199	0	0	0	0	0	0
ENST00000398474	MEG3-203	Annotated_lncRNA	ENSG00000214548	MEG3	14:100830605-100861021	0.262208	0	0	0	0.007871	0
ENST00000398518	MEG3-204	Annotated_lncRNA	ENSG00000214548	MEG3	14:100826127-100860994	0	0	0	0	0	0
ENST00000398528	WDR73-201	Annotated_lncRNA	ENSG00000177082	WDR73	15:84642768-84654343	0.114352	0.370235	0.109405	0.096751	0.57645	0.58102
ENST00000398554	AC087491.1-201	Annotated_lncRNA	ENSG00000214546	AC087491.1	17:39619613-39622513	0	0	0	0	0	0
ENST00000398632	MX2-202	Annotated_lncRNA	ENSG00000183486	MX2	21:41402634-41408943	0.19518	0.083658	0	0.128731	0.463862	0.304928
ENST00000398669	AC142086.1-202	Annotated_lncRNA	ENSG00000214614	AC142086.1	16:32886226-32888628	0	0	0.032036	0.056857	0	0.038536
ENST00000398676	CCAR1-202	Annotated_lncRNA	ENSG00000060339	CCAR1	10:68773059-68786986	1.09637	1.57605	0.91519	1.53533	1.07069	1.49322
ENST00000398701	NDST2-203	Annotated_lncRNA	ENSG00000166507	NDST2	10:73810684-73811798	0.371316	1.83908	1.37845	0.634988	1.36271	0.596639
ENST00000398702	MUC19-201	Annotated_lncRNA	ENSG00000205592	MUC19	12:40520579-40523642	0	0	0	0	0	0
ENST00000398777	LINC02271-201	Annotated_lncRNA	ENSG00000240152	LINC02271	4:61143657-61153962	0	0	0	0	0	0
ENST00000398792	CDH23-204	Annotated_lncRNA	ENSG00000107736	CDH23	10:71712604-71742036	0.588429	0.620372	0.543976	0.865189	0.285948	0.000383
ENST00000398796	LINC01913-201	Annotated_lncRNA	ENSG00000214691	LINC01913	2:41877554-41894050	0	0	0	0	0	0
ENST00000398804	KDM4A-AS1-201	Annotated_lncRNA	ENSG00000236200	KDM4A-AS1	1:43699765-43708138	0.001876	0.07769	0	0	0.004956	0.013533
ENST00000398808	VWCE-203	Annotated_lncRNA	ENSG00000167992	VWCE	11:61271165-61273319	0.019195	0	0.099506	0.064677	0.033373	0.14871
ENST00000398832	AC116407.1-201	Annotated_lncRNA	ENSG00000214708	AC116407.1	17:32141226-32143135	0.355665	0.431202	0.153022	0.258277	0.157461	0.076895
ENST00000398849	AC005562.1-202	Annotated_lncRNA	ENSG00000214719	AC005562.1	17:30576508-30634323	0.052385	0.083966	0.086876	0	0.124658	0.117386
ENST00000398859	CDIPTOSP-201	Annotated_lncRNA	ENSG00000214725	CDIPTOSP	16:29863834-29868048	0	0.038001	0	0.028084	0.068902	0.044695
ENST00000398874	MAGOHB-202	Annotated_lncRNA	ENSG00000111196	MAGOHB	12:10606013-10608040	0.005165	0.016931	0.003956	0.010399	0.001654	0.011345
ENST00000398922	CSKMT-201	Annotated_lncRNA	ENSG00000214756	CSKMT	11:62665309-62667397	0.01576	0.068176	0	0.093289	0.166274	0
ENST00000398948	DSCR4-202	Annotated_lncRNA	ENSG00000184029	DSCR4	21:37951425-38121339	0	0	0	0	0	0
ENST00000398953	AACS-203	Annotated_lncRNA	ENSG00000081760	AACS	12:125135790-125136740	0.15591	0.286853	0.154757	0.143765	0.19078	0.198675
ENST00000398957	AC112512.1-201	Annotated_lncRNA	ENSG00000214773	AC112512.1	3:47601715-47604677	0.92838	0.364361	0.313332	0.760967	0.475031	0.660191
ENST00000398985	KSR1-203	Annotated_lncRNA	ENSG00000141068	KSR1	17:27560317-27579878	0.065353	0.038819	0.225256	0.297002	0.44485	0.581204
ENST00000398992	AP000790.1-201	Annotated_lncRNA	ENSG00000214788	AP000790.1	11:59942879-59970146	0.052685	0.032965	0	0	0	0
ENST00000399000	VPS26C-203	Annotated_lncRNA	ENSG00000157538	VPS26C	21:37223420-37267919	1.25012	1.57188	1.08437	1.62445	0.905524	0.911638
ENST00000399003	AP002358.1-201	Annotated_lncRNA	ENSG00000214797	AP002358.1	11:59268876-59284033	0	0	0	0	0	0
ENST00000399070	ZNF271P-201	Annotated_lncRNA	ENSG00000257267	ZNF271P	18:35290282-35310766	3.28405	3.47292	3.29812	3.76231	3.59734	3.61563
ENST00000399083	AC007952.1-202	Annotated_lncRNA	ENSG00000197665	AC007952.1	17:19157781-19159111	0	0	0.023612	0.002253	0.022451	0
ENST00000399087	AC007952.1-201	Annotated_lncRNA	ENSG00000197665	AC007952.1	17:19155727-19158893	0.062966	0	0.10792	0.013603	0.016516	0.032651
ENST00000399091	AC007952.2-201	Annotated_lncRNA	ENSG00000228157	AC007952.2	17:19092974-19094307	0.172027	0	0.062081	0.026322	0.013782	0.027916
ENST00000399093	AC007952.2-202	Annotated_lncRNA	ENSG00000228157	AC007952.2	17:19093192-19096361	0	0	0	0	0	0
ENST00000399096	FAM83G-203	Annotated_lncRNA	ENSG00000188522	FAM83G	17:18975710-19003780	1.17477	1.30915	0.846551	1.22398	0.835401	1.80903
ENST00000399123	AP003170.3-201	Annotated_lncRNA	ENSG00000256452	AP003170.3	11:113818077-113822458	0	0	0	0	0.084006	0
ENST00000399152	AC074254.1-201	Annotated_lncRNA	ENSG00000251176	AC074254.1	4:171553000-171564267	0	0	0	0	0	0
ENST00000399186	AL772337.1-201	Annotated_lncRNA	ENSG00000214888	AL772337.1	9:87857015-87859399	0	0	0	0	0	0
ENST00000399196	LINC00243-201	Annotated_lncRNA	ENSG00000214894	LINC00243	6:30812866-30830659	0.040597	0.079907	0.16883	0.047306	0.219769	0.061166
ENST00000399206	LINC01588-201	Annotated_lncRNA	ENSG00000214900	LINC01588	14:49981712-50007520	0	0.023053	0.230118	0	0.110247	0.050002
ENST00000399242	AC104472.1-201	Annotated_lncRNA	ENSG00000214919	AC104472.1	3:155742142-155743726	0.082553	0.019172	0.052951	0.040829	0.178446	0.070652
ENST00000399247	HLA-F-AS1-207	Annotated_lncRNA	ENSG00000214922	HLA-F-AS1	6:29726601-29749049	0	0	0.06809	0	0	0.132831
ENST00000399264	CCDC144A-205	Annotated_lncRNA	ENSG00000170160	CCDC144A	17:16690249-16707398	0	0.057357	0.032994	0.020192	0	0.008007
ENST00000399280	ZSWIM7-202	Annotated_lncRNA	ENSG00000214941	ZSWIM7	17:15976560-15999694	1.07622	0	1.01703	0.138336	0.191365	0.139952
ENST00000399287	HPS5-204	Annotated_lncRNA	ENSG00000110756	HPS5	11:18311517-18322178	0.29324	0.616896	0.463643	0.568938	0.279067	0.22699
ENST00000399333	SLC35E3-203	Annotated_lncRNA	ENSG00000175782	SLC35E3	12:68792412-68793964	0.20198	0.362771	0.162125	0.503102	0.484627	0.485851
ENST00000399342	AC005323.2-201	Annotated_lncRNA	ENSG00000272736	AC005323.2	17:10383132-10537862	0	0	0	0	0	0
ENST00000399387	LINC01551-201	Annotated_lncRNA	ENSG00000186960	LINC01551	14:28771676-28793234	0	0	0	0	0	0
ENST00000399413	AC129492.2-201	Annotated_lncRNA	ENSG00000214999	AC129492.2	17:8079482-8081565	0	0	0	0	0	0
ENST00000399446	AL008729.1-202	Annotated_lncRNA	ENSG00000215022	AL008729.1	6:13273391-13283441	0.055505	0.143345	0.116117	0.250775	0.21969	0.101076
ENST00000399447	DARS-AS1-201	Annotated_lncRNA	ENSG00000231890	DARS-AS1	2:136000413-136016517	0	0	0	0	0	0
ENST00000399449	AC022400.3-201	Annotated_lncRNA	ENSG00000242288	AC022400.3	10:73674295-73730466	0.028016	0.159056	0	0.216161	0.128001	0.068206
ENST00000399461	RPL13-203	Annotated_lncRNA	ENSG00000167526	RPL13	16:89560904-89563066	5.66581	6.06573	24.1425	3.87263	10.5438	2.84952
ENST00000399492	CD27-AS1-201	Annotated_lncRNA	ENSG00000215039	CD27-AS1	12:6439239-6451502	0	0	0	0	0	0
ENST00000399540	ALOX12-AS1-201	Annotated_lncRNA	ENSG00000215067	ALOX12-AS1	17:7001132-7012342	6e-06	0.002625	0.00017	0.002889	9e-06	3e-06
ENST00000399541	ALOX12-AS1-202	Annotated_lncRNA	ENSG00000215067	ALOX12-AS1	17:6985109-7012334	0	0.080746	0.163609	0	0.103921	0
ENST00000399543	AC025171.2-203	Annotated_lncRNA	ENSG00000215068	AC025171.2	5:43042093-43045390	0	0.020838	0.025535	0.498689	0.133417	0.157973
ENST00000399627	SBF1-203	Annotated_lncRNA	ENSG00000100241	SBF1	22:50466431-50474849	0	0.224189	0.250259	0.26765	0.311413	0.272868
ENST00000399694	PRODH-204	Annotated_lncRNA	ENSG00000100033	PRODH	22:18922246-18923310	0.088804	0.123868	0.180638	0.113865	0.047069	0.08371
ENST00000399702	AC141586.1-201	Annotated_lncRNA	ENSG00000215154	AC141586.1	16:2603350-2630494	0.703324	0.526847	0.587861	0.605267	0.680681	0.551467
ENST00000399711	LINC00269-201	Annotated_lncRNA	ENSG00000215162	LINC00269	X:69179557-69209924	0	0	0	0	0	0
ENST00000399751	LINC00680-201	Annotated_lncRNA	ENSG00000215190	LINC00680	6:57946078-57961380	0	0	0	0.089797	0.054837	0.051009
ENST00000399760	BASP1-AS1-201	Annotated_lncRNA	ENSG00000215196	BASP1-AS1	5:17130028-17217047	0	0.010332	0	0	0	0
ENST00000399781	BCL2L13-205	Annotated_lncRNA	ENSG00000099968	BCL2L13	22:17628855-17696209	0	0.005612	0	0	0	0.059852
ENST00000399866	LINC02449-202	Annotated_lncRNA	ENSG00000215241	LINC02449	12:8235882-8238173	0	0	0	0	0.216962	0
ENST00000399868	LINC02649-201	Annotated_lncRNA	ENSG00000215244	LINC02649	10:6277687-6335982	0	0	0	0	0	0
ENST00000399869	AC116351.1-201	Annotated_lncRNA	ENSG00000215246	AC116351.1	5:987180-997308	0	0.001251	0	0	0.000542	0
ENST00000399886	DHRS4-AS1-201	Annotated_lncRNA	ENSG00000215256	DHRS4-AS1	14:23940651-23954201	0	0	0	0	0	0
ENST00000399894	FAM27C-202	Annotated_lncRNA	ENSG00000231527	FAM27C	9:61972269-61973679	0	0	0	0	0	0
ENST00000399966	WASIR1-201	Annotated_lncRNA	ENSG00000185203	WASIR1	X:156014623-156016837	0	0	0	0	0	0
ENST00000400023	C22orf34-202	Annotated_lncRNA	ENSG00000188511	C22orf34	22:49619644-49657542	0	0	0	0	0	0
ENST00000400098	SNRPN-204	Annotated_lncRNA	ENSG00000128739	SNRPN	15:24823637-24967985	0	0	0	0.013014	0.004401	0
ENST00000400178	MIR99AHG-201	Annotated_lncRNA	ENSG00000215386	MIR99AHG	21:16070672-16607135	0.063791	0	0	0	0.020313	0
ENST00000400221	Z82180.1-201	Annotated_lncRNA	ENSG00000215403	Z82180.1	22:36965248-36968172	0	0	0	0	0	0
ENST00000400234	RFPL3S-203	Annotated_lncRNA	ENSG00000205853	RFPL3S	22:32359886-32371076	0.008067	0.009949	0.004038	0	0	0.021451
ENST00000400245	RBCK1-205	Annotated_lncRNA	ENSG00000125826	RBCK1	20:408305-410764	0.134495	0.443796	0.640998	0.144675	0.07198	0.308075
ENST00000400282	MIR17HG-201	Annotated_lncRNA	ENSG00000215417	MIR17HG	13:91347820-91354579	0.987249	0	0.801175	0.766217	0.777066	0
ENST00000400306	LINC02408-201	Annotated_lncRNA	ENSG00000203585	LINC02408	12:67520082-67567126	0.179312	0.182049	0.029497	0.326803	0.057616	0.231419
ENST00000400353	LINC00649-202	Annotated_lncRNA	ENSG00000237945	LINC00649	21:33931214-33971186	0	0	0	0	0	0
ENST00000400362	LINC00205-201	Annotated_lncRNA	ENSG00000223768	LINC00205	21:45288050-45297806	1.43092	0.850099	1.05102	1.22101	1.41259	1.103
ENST00000400371	ZNF663P-201	Annotated_lncRNA	ENSG00000215452	ZNF663P	20:46414228-46459276	0	0	0.002865	0.002897	0.00276	0
ENST00000400385	AATBC-201	Annotated_lncRNA	ENSG00000215458	AATBC	21:43805758-43812567	1.00988	1.05876	0.584321	0.775829	0.695763	0.222068
ENST00000400423	UMODL1-202	Annotated_lncRNA	ENSG00000177398	UMODL1	21:42120519-42142995	0	0.037564	0	0	0	0.03945
ENST00000400430	LINC00598-201	Annotated_lncRNA	ENSG00000215483	LINC00598	13:40450994-40481006	0	0	0	0	0	0
ENST00000400431	LINC00598-202	Annotated_lncRNA	ENSG00000215483	LINC00598	13:40452657-40460409	0.203341	0.292403	0.121871	0.303809	0.386553	0.191044
ENST00000400432	LINC00598-203	Annotated_lncRNA	ENSG00000215483	LINC00598	13:40314795-40439787	0.058864	0	0	0	0	0.096041
ENST00000400436	SNHG11-202	Annotated_lncRNA	ENSG00000174365	SNHG11	20:38446654-38450921	0.000413	0.0168	0.000321	0.002626	0.000402	0.080386
ENST00000400470	RAB6A-203	Annotated_lncRNA	ENSG00000175582	RAB6A	11:73704164-73760610	0.070207	0.040593	0.032405	0.49639	0.089598	0.080945
ENST00000400476	RBMY2DP-201	Annotated_lncRNA	ENSG00000215507	RBMY2DP	Y:26123720-26129207	0	0	0	0	0	0
ENST00000400477	DSCR8-202	Annotated_lncRNA	ENSG00000198054	DSCR8	21:38121473-38156511	0	0	0.095482	0	0	0
ENST00000400490	PINK1-202	Annotated_lncRNA	ENSG00000158828	PINK1	1:20645508-20651510	0.650112	0.627257	0.5351	0.56136	0.415591	0.820874
ENST00000400501	MDM2-214	Annotated_lncRNA	ENSG00000135679	MDM2	12:68843689-68844195	0	0.332619	0	0.238694	0	0
ENST00000400512	PSMG2-202	Annotated_lncRNA	ENSG00000128789	PSMG2	18:12658246-12658713	0.032785	0	0.092727	0.150273	0.152639	0.081123
ENST00000400514	PSMG2-203	Annotated_lncRNA	ENSG00000128789	PSMG2	18:12658193-12658893	0.224534	0.182057	0.31027	0.374824	0.3672	0.451054
ENST00000400540	LINC00544-201	Annotated_lncRNA	ENSG00000122043	LINC00544	13:29935905-29950488	0	0	0	0	0	0
ENST00000400542	MTUS2-203	Annotated_lncRNA	ENSG00000132938	MTUS2	13:29496347-29503140	0	0	0.00955	0	0	0
ENST00000400562	SAMSN1-202	Annotated_lncRNA	ENSG00000155307	SAMSN1	21:14593720-14658821	0	0.04599	0	0	0.038908	0
ENST00000400563	CST13P-202	Annotated_lncRNA	ENSG00000204663	CST13P	20:23519146-23542018	0	0	0	0	0	0
ENST00000400578	RBMY2BP-201	Annotated_lncRNA	ENSG00000224657	RBMY2BP	Y:22649291-22654778	0	0	0	0	0	0
ENST00000400580	NOP2-204	Annotated_lncRNA	ENSG00000111641	NOP2	12:6563626-6564305	0.019426	0.069963	0.0505	0.064287	0.065564	0.115957
ENST00000400581	TTTY5-201	Annotated_lncRNA	ENSG00000215560	TTTY5	Y:22296798-22298876	0	0	0	0	0	0
ENST00000400593	TPTEP1-202	Annotated_lncRNA	ENSG00000100181	TPTEP1	22:16601911-16648830	0.215166	0.031508	0.392193	0.278094	0	0.141486
ENST00000400605	BCORP1-201	Annotated_lncRNA	ENSG00000215580	BCORP1	Y:19456312-19503136	0.042312	0.190875	0	0	0.133148	0
ENST00000400762	SPON2-202	Annotated_lncRNA	ENSG00000159674	SPON2	4:1199028-1208962	0	0	0	0	0	0
ENST00000400768	AC114730.1-201	Annotated_lncRNA	ENSG00000215692	AC114730.1	2:241734715-241735498	0	0.024679	0.182911	0.369045	0.088951	0.799763
ENST00000400814	PRAMEF1-202	Annotated_lncRNA	ENSG00000116721	PRAMEF1	1:12794691-12796485	0	0	0	0	0	0
ENST00000400817	GOLGA2P7-202	Annotated_lncRNA	ENSG00000225151	GOLGA2P7	15:84199311-84230125	0.346242	0.359801	0	0.189237	1.59832	0.121251
ENST00000400831	LINC02487-201	Annotated_lncRNA	ENSG00000203688	LINC02487	6:167679626-167683787	0	0	0	0	0	0
ENST00000400864	AC245128.1-201	Annotated_lncRNA	ENSG00000215765	AC245128.1	19:54724496-54798285	0	0.030068	0	0	0	0
ENST00000400902	AP003306.2-201	Annotated_lncRNA	ENSG00000255118	AP003306.2	11:62336911-62338090	0.034816	0	0	0	0	0
ENST00000400946	LINC01139-201	Annotated_lncRNA	ENSG00000215808	LINC01139	1:238480372-238486053	0.04814	0.117219	0.008937	0.1658	0.107825	0.17674
ENST00000400982	AL451074.1-201	Annotated_lncRNA	ENSG00000215838	AL451074.1	1:165698750-165709968	0	0.016432	0	0.053219	0.047697	0.0818
ENST00000400985	AP002761.1-201	Annotated_lncRNA	ENSG00000215841	AP002761.1	11:73214998-73215913	0	0	0.000407	0.000935	0	0
ENST00000400991	C1orf61-205	Annotated_lncRNA	ENSG00000125462	C1orf61	1:156404252-156429423	0	0	0	0	0	0
ENST00000401003	NUP107-203	Annotated_lncRNA	ENSG00000111581	NUP107	12:68732573-68740218	0.101769	0.14069	0.201243	0.235099	0.200882	0.173863
ENST00000401008	PDZK1P1-201	Annotated_lncRNA	ENSG00000215859	PDZK1P1	1:147993862-148012099	0	0.031329	0.044384	0	0.013755	0.069457
ENST00000401018	LINC01356-201	Annotated_lncRNA	ENSG00000215866	LINC01356	1:112820174-112850643	0	0.025058	0.02601	0.035577	0.025011	0
ENST00000401043	LINC02337-201	Annotated_lncRNA	ENSG00000215881	LINC02337	13:111596009-111642079	0	0	0	0	0	0
ENST00000401044	MYSM1-201	Annotated_lncRNA	ENSG00000162601	MYSM1	1:58659153-58690394	0	0.152908	0.3266	0.059758	0.234143	0.168905
ENST00000401050	SHISAL2A-201	Annotated_lncRNA	ENSG00000182183	SHISAL2A	1:52633394-52669683	0	0.061019	0.085662	0	0.235925	0
ENST00000401491	BRD7-203	Annotated_lncRNA	ENSG00000166164	BRD7	16:50349023-50368920	0.59044	0.481054	1.3361	2.02714	1.57698	2.63113
ENST00000401499	AC008060.1-201	Annotated_lncRNA	ENSG00000218672	AC008060.1	7:155382076-155396356	0	0	0	0.01989	0	0
ENST00000401554	TBC1D1-202	Annotated_lncRNA	ENSG00000065882	TBC1D1	4:38110181-38137544	0.210986	0.065166	0.072405	0.104414	0.108163	0.125752
ENST00000401694	AC009403.1-201	Annotated_lncRNA	ENSG00000216895	AC009403.1	7:155611231-155644401	0	0	0	0	0	0
ENST00000401813	FAAP20-205	Annotated_lncRNA	ENSG00000162585	FAAP20	1:2189548-2199907	0	0	0	0	0	0.06976
ENST00000401830	FTH1P10-201	Annotated_lncRNA	ENSG00000223361	FTH1P10	5:17353695-17354624	0	0	0	0	0	0
ENST00000401851	AC073263.1-203	Annotated_lncRNA	ENSG00000217702	AC073263.1	2:74134472-74135395	0.258813	0.280837	0.041295	0.086347	0.199694	0.050895
ENST00000401893	RBBP4-203	Annotated_lncRNA	ENSG00000162521	RBBP4	1:32651210-32668579	7.38714	1.0078	6.11766	2.43905	2.57556	6.56231
ENST00000401942	PSG5-203	Annotated_lncRNA	ENSG00000204941	PSG5	19:43167772-43170571	0	0	0	0	0.006012	0
ENST00000401992	PSG5-204	Annotated_lncRNA	ENSG00000204941	PSG5	19:43183282-43186506	0	0	0	0	0.027163	0
ENST00000402027	POM121L1P-201	Annotated_lncRNA	ENSG00000183169	POM121L1P	22:22639177-22644473	0	0	0.001013	0	0	0.013986
ENST00000402115	AC073316.1-202	Annotated_lncRNA	ENSG00000217455	AC073316.1	7:3140500-3158571	0	0	0	0.013279	0	0.000274
ENST00000402170	TAF1B-202	Annotated_lncRNA	ENSG00000115750	TAF1B	2:9843482-9868764	0	0	0	0	0	0
ENST00000402221	AC104129.1-201	Annotated_lncRNA	ENSG00000176349	AC104129.1	7:1838586-1849931	0	0	0	0	0.001907	0
ENST00000402268	HAAO-202	Annotated_lncRNA	ENSG00000162882	HAAO	2:42782787-42792567	0.729719	0.670831	0.445337	0.487904	0.719828	0.510888
ENST00000402410	AC009480.1-201	Annotated_lncRNA	ENSG00000223911	AC009480.1	2:147899401-147902956	0	0	0	0	0.027216	0
ENST00000402456	PSG6-203	Annotated_lncRNA	ENSG00000170848	PSG6	19:42909699-42917882	0	0	0	0	0	0
ENST00000402499	KMT5C-202	Annotated_lncRNA	ENSG00000133247	KMT5C	19:55339886-55345193	0.199736	0.597985	0.506178	0.548949	0.559722	0.403114
ENST00000402544	JMJD1C-203	Annotated_lncRNA	ENSG00000171988	JMJD1C	10:63167348-63269187	0	0	0.045392	0.180922	0	0
ENST00000402631	MICALL1-202	Annotated_lncRNA	ENSG00000100139	MICALL1	22:37926563-37942009	0.200135	0.086427	0.259574	0.090283	0.13347	0.106272
ENST00000402698	HAAO-203	Annotated_lncRNA	ENSG00000162882	HAAO	2:42767120-42792574	0	0.809163	0	1.30121	0.253831	1.20689
ENST00000402785	LRP5L-201	Annotated_lncRNA	ENSG00000100068	LRP5L	22:25351462-25360189	1.94965	1.88662	2.14137	0	1.55865	2.64847
ENST00000402863	PHACTR2-205	Annotated_lncRNA	ENSG00000112419	PHACTR2	6:143678019-143754138	5.56685	0.405773	0.922753	4.04466	0.507882	0.381904
ENST00000402876	PARVB-202	Annotated_lncRNA	ENSG00000188677	PARVB	22:44024302-44119934	0.022624	0.005426	0.058194	0.087768	0.085754	0.067925
ENST00000402929	HNF1A-203	Annotated_lncRNA	ENSG00000135100	HNF1A	12:120978634-120998300	0	0	0	0	0	0
ENST00000403136	CEACAM1-206	Annotated_lncRNA	ENSG00000079385	CEACAM1	19:42520542-42528469	3.24972	0.854896	4.16879	1.50395	1.40019	1.38031
ENST00000403210	TMEM184B-203	Annotated_lncRNA	ENSG00000198792	TMEM184B	22:38225578-38246738	0.196198	0.208934	0.156895	0.321539	0.528916	0.845128
ENST00000403226	AC073316.1-203	Annotated_lncRNA	ENSG00000217455	AC073316.1	7:3140917-3158571	0	0	0	0.106461	0	0
ENST00000403371	IGBP1-AS2-201	Annotated_lncRNA	ENSG00000220925	IGBP1-AS2	X:70148582-70149654	0	0.04132	0	0	0	0
ENST00000403379	MPZL1-204	Annotated_lncRNA	ENSG00000197965	MPZL1	1:167774556-167788385	0.257014	0.434155	0.658575	0.41453	0.557226	0.444895
ENST00000403496	MTMR9LP-201	Annotated_lncRNA	ENSG00000220785	MTMR9LP	1:32231660-32240422	1.29268	0.283926	0.906535	0.20411	0.277219	0
ENST00000403534	BCL3-202	Annotated_lncRNA	ENSG00000069399	BCL3	19:44747705-44759486	0.975638	1.17102	1.60859	1.54254	1.14223	0.888099
ENST00000403537	THUMPD2-202	Annotated_lncRNA	ENSG00000138050	THUMPD2	2:39768903-39779239	0	0.015844	0.007084	0.033964	0.125039	0.143811
ENST00000403670	CIB4-202	Annotated_lncRNA	ENSG00000157884	CIB4	2:26581207-26605563	0	0	0	0	0	0
ENST00000403963	DGKB-204	Annotated_lncRNA	ENSG00000136267	DGKB	7:14209072-14902999	0	0.066721	0.025295	0.070761	0.094957	0.009319
ENST00000403969	RNF216P1-201	Annotated_lncRNA	ENSG00000196204	RNF216P1	7:4974050-4997452	0	0	0	0	0	0
ENST00000403980	C2orf91-202	Annotated_lncRNA	ENSG00000205086	C2orf91	2:41952930-41954266	0	0	0	0	0	0
ENST00000404006	RNF216P1-202	Annotated_lncRNA	ENSG00000196204	RNF216P1	7:4974037-4998165	0	0.799517	1.10893	0.594544	1.43686	0.925837
ENST00000404038	EFCAB6-204	Annotated_lncRNA	ENSG00000186976	EFCAB6	22:43683664-43812337	0.520524	0.14924	0.291316	0	0.000625	0.280152
ENST00000404054	TACC3-202	Annotated_lncRNA	ENSG00000013810	TACC3	4:1739351-1742121	0.268524	0.105808	0.094136	0.325641	0.202303	0.074143
ENST00000404113	LPIN1-205	Annotated_lncRNA	ENSG00000134324	LPIN1	2:11777207-11826530	0.028655	0.027103	0.039664	0.06826	0.010046	0.022754
ENST00000404210	LINC00339-201	Annotated_lncRNA	ENSG00000218510	LINC00339	1:22025532-22031223	0	0.361115	0	0	0	0
ENST00000404289	AC099552.1-202	Annotated_lncRNA	ENSG00000217825	AC099552.1	7:155196687-155198436	0	0	0	0	0	0
ENST00000404291	STAG3L1-201	Annotated_lncRNA	ENSG00000205583	STAG3L1	7:75366354-75395383	0	0	0	0	0	0
ENST00000404327	AC110619.1-202	Annotated_lncRNA	ENSG00000218416	AC110619.1	2:240449418-240456714	0.026679	1.64954	0	0.27097	0	0.266174
ENST00000404451	HAAO-204	Annotated_lncRNA	ENSG00000162882	HAAO	2:42767667-42792531	0.368364	0.493783	0.18577	0.357296	0.296477	0.092287
ENST00000404560	NADK2-204	Annotated_lncRNA	ENSG00000152620	NADK2	5:36192885-36218257	1.74851	1.30302	3.6359	3.31076	2.37878	2.11307
ENST00000404616	ODC1-DT-201	Annotated_lncRNA	ENSG00000257135	ODC1-DT	2:10452319-10455552	0	0	0	0	0	0
ENST00000404626	AC073316.1-205	Annotated_lncRNA	ENSG00000217455	AC073316.1	7:3146992-3174654	0.028638	0	0	0.065236	0	0
ENST00000404665	TMEM51-AS1-202	Annotated_lncRNA	ENSG00000175147	TMEM51-AS1	1:15111869-15152458	0.27553	0.450275	0.299896	0.05304	0.332068	0
ENST00000404689	LINC02531-201	Annotated_lncRNA	ENSG00000220908	LINC02531	6:92723003-92723829	0	0	0	0.054565	0.10603	0
ENST00000404733	ATG9B-201	Annotated_lncRNA	ENSG00000181652	ATG9B	7:151013295-151014304	0.05569	0.014369	0.02812	0	0	0.000133
ENST00000404869	TAF1B-203	Annotated_lncRNA	ENSG00000115750	TAF1B	2:9843497-9852124	0	0	0	0	0	0.225629
ENST00000404891	AC110619.1-203	Annotated_lncRNA	ENSG00000218416	AC110619.1	2:240449419-240456700	0	0.003739	0.273813	0	0.104385	0.001319
ENST00000404944	HIP1-202	Annotated_lncRNA	ENSG00000127946	HIP1	7:75558222-75563385	0.725089	0.4264	1.03021	0.195567	0.485386	1.42257
ENST00000404977	NFASC-208	Annotated_lncRNA	ENSG00000163531	NFASC	1:204828651-205010924	0.218344	0.49842	0.228411	0.796789	0.052866	0.704132
ENST00000405000	PLEKHH2-202	Annotated_lncRNA	ENSG00000152527	PLEKHH2	2:43637308-43765792	0.713627	0.466163	0.506076	0.60737	0.790445	1.6526
ENST00000405053	PDE4D-206	Annotated_lncRNA	ENSG00000113448	PDE4D	5:58993425-59893285	0	0	0	0	0	0
ENST00000405068	EXOC7-204	Annotated_lncRNA	ENSG00000182473	EXOC7	17:76092315-76103743	5.54149	4.94024	4.28893	4.45173	3.92762	4.88963
ENST00000405106	JMJD7-202	Annotated_lncRNA	ENSG00000243789	JMJD7	15:41828113-41834804	0.622324	1.04848	0.601234	0.394321	0.838841	0.504904
ENST00000405223	PLEKHH2-203	Annotated_lncRNA	ENSG00000152527	PLEKHH2	2:43637300-43741365	0	0	0	0	0	0.803989
ENST00000405286	SLC2A11-206	Annotated_lncRNA	ENSG00000133460	SLC2A11	22:23856951-23882951	0	0	0	0	0.467443	0
ENST00000405346	CIB4-203	Annotated_lncRNA	ENSG00000157884	CIB4	2:26581340-26623627	0	0	0	0	0	0
ENST00000405369	LINC01644-201	Annotated_lncRNA	ENSG00000218357	LINC01644	22:47461299-47487111	0.044594	0.086428	0.380429	0	1.084	0.394836
ENST00000405395	KRT19P2-201	Annotated_lncRNA	ENSG00000216306	KRT19P2	12:94834454-94835028	0	0.000352	0	0	0.000951	0
ENST00000405396	RNF216P1-204	Annotated_lncRNA	ENSG00000196204	RNF216P1	7:4983695-4997119	0	0	0.104075	0	0	0
ENST00000405444	TBC1D1-204	Annotated_lncRNA	ENSG00000065882	TBC1D1	4:38132707-38137402	0.017836	0.140785	0.117608	0.041832	0.075732	0.051014
ENST00000405627	STK31-203	Annotated_lncRNA	ENSG00000196335	STK31	7:23722109-23832513	0.100382	0.086245	0.078677	0.090884	0.054018	0.082336
ENST00000405661	MYL6B-201	Annotated_lncRNA	ENSG00000196465	MYL6B	12:56152590-56156242	1.87209	2.04234	1.207	1.94001	2.39924	2.6111
ENST00000405854	C22orf34-203	Annotated_lncRNA	ENSG00000188511	C22orf34	22:49620471-49657430	0	0	0	0	0	0
ENST00000405855	LUZP2-202	Annotated_lncRNA	ENSG00000187398	LUZP2	11:24497139-24832049	0	0	0	0	0	0
ENST00000406007	HAAO-205	Annotated_lncRNA	ENSG00000162882	HAAO	2:42767089-42769893	0.260585	0.225536	0.161979	0.007542	0.283953	0.121701
ENST00000406089	RNF216P1-205	Annotated_lncRNA	ENSG00000196204	RNF216P1	7:4973988-4995522	0	0	0	0	0	0
ENST00000406175	EML4-204	Annotated_lncRNA	ENSG00000143924	EML4	2:42285923-42332548	9.83364	10.3007	5.06853	12.9499	8.61914	11.7656
[truncated: 104,514 more rows]

## Sheet: circRNA.TPM
Table S2: List of circRNAs expressed in pterygium and conjunctiva of human
[truncated: 7,879 more rows]
