# Supplementary material for: Comparative Transcriptomic Analysis to Identify the Important Coding and Non-coding RNAs Involved in the Pathogenesis of Pterygium
Source: Front Genet. 2021 Mar 15;12:646550. doi: 10.3389/fgene.2021.646550 (PMC8005612; doi:10.3389/fgene.2021.646550)
Supplement: Supplementary Figure S1 — Principal component analysis (PCA) of mRNA, lncRNA, and circRNA expression profiles. PCA of mRNA (A), lncRNA (B), and circRNA expression profiles (C) identified based on the analysis of six samples with three biological replicates. [file Data_Sheet_1.zip › Supplementary_Material/Table S3 List of differentially expressed (DE) genes in ptergium versus conjunctiva.xlsx]

## Sheet: DE_mRNA
Table S3 List of differentially expressed (DE) mRNAs in ptergium versus conjunctiva
gene_id	gene_name	gene_locus	Pter_FPKM	Conj_FPKM	log2FoldChange	pvalue	padj
ENSG00000134443	GRP	18:59220158-59230774	2.16833	0	13.4683	5.20597e-22	7.74839e-18
ENSG00000052850	ALX4	11:44260440-44310139	2.45356	0.134135	4.1334	5.06967e-21	4.52732e-17
ENSG00000101098	RIMS4	20:44751808-44810338	1.18044	0.0357587	4.96003	7.46284e-17	4.76033e-13
ENSG00000203837	PNLIPRP3	10:116427847-116477957	0.177284	0	12.1718	1.04928e-14	3.90429e-11
ENSG00000100985	MMP9	20:46008908-46016561	5.44309	0.133992	5.2786	2.2401e-14	7.69407e-11
ENSG00000139330	KERA	12:91050491-91058032	7.50946	0.124475	5.85498	2.82593e-14	9.01289e-11
ENSG00000106772	PRUNE2	9:76611376-76906114	5.36012	0.99532	2.88801	3.63412e-14	1.08178e-10
ENSG00000170345	FOS	14:75278826-75282230	68.6507	501.443	-3.35322	3.89079e-14	1.0858e-10
ENSG00000153234	NR4A2	2:156324437-156342348	5.5072	36.9076	-2.84108	5.99738e-14	1.57523e-10
ENSG00000113296	THBS4	5:79990204-80083287	7.6048	1.03431	3.33628	7.57627e-14	1.87938e-10
ENSG00000034971	MYOC	1:171635417-171652688	0.773209	0	12.7454	4.72265e-13	1.05436e-09
ENSG00000105664	COMP	19:18782773-18791305	7.00777	0.0986363	5.99586	5.69907e-12	1.15668e-08
ENSG00000162670	BRINP3	1:190097428-190478404	1.85857	0.147659	3.94808	6.86632e-12	1.33299e-08
ENSG00000173467	AGR3	7:16854793-16881987	2.02236	10.0159	-2.34581	1.47479e-11	2.74379e-08
ENSG00000111713	GYS2	12:21536189-21604847	0.0633937	0	11.1421	4.32679e-11	7.43059e-08
ENSG00000182492	BGN	X:153494980-153509546	70.118	14.3414	2.20997	8.66951e-11	1.43371e-07
ENSG00000147614	ATP6V0D2	8:85987323-86154225	0.296405	0	11.7112	1.15405e-10	1.77689e-07
ENSG00000078053	AMPH	7:38383543-38631420	2.27935	0.393874	2.24783	1.44801e-10	2.15517e-07
ENSG00000164220	F2RL2	5:76615482-76623413	14.0747	2.38236	2.52558	1.54553e-10	2.22611e-07
ENSG00000106809	OGN	9:92383268-92404696	3.59877	0.282111	3.5629	2.04001e-10	2.84651e-07
ENSG00000198523	PLN	6:118548296-118561716	4.98632	0.380864	3.63696	2.2954e-10	3.10582e-07
ENSG00000133392	MYH11	16:15703135-15857028	29.7115	4.39841	2.84805	2.64846e-10	3.47812e-07
ENSG00000041982	TNC	9:115019575-115118257	21.0464	2.18978	3.49507	2.89233e-10	3.68988e-07
ENSG00000049323	LTBP1	2:32946953-33399509	20.6209	5.70821	1.89399	4.56525e-10	5.36264e-07
ENSG00000261371	PECAM1	17:64319415-64413776	51.2132	13.9962	1.91828	4.68395e-10	5.36264e-07
ENSG00000145423	SFRP2	4:153780591-153789083	29.4066	4.24036	2.72585	7.33749e-10	8.19066e-07
ENSG00000198542	ITGBL1	13:101452593-101738824	19.2559	4.72411	2.10825	9.15438e-10	9.96956e-07
ENSG00000172061	LRRC15	3:194355247-194369743	6.10176	0.298942	4.16845	1.0254e-09	1.09012e-06
ENSG00000112214	FHL5	6:96562548-96623560	3.0057	0.231192	3.66585	1.07408e-09	1.11532e-06
ENSG00000116194	ANGPTL1	1:178849535-178871077	13.4387	3.32609	2.01913	1.32561e-09	1.34523e-06
ENSG00000120129	DUSP1	5:172745175-172771195	79.0139	381.362	-2.33475	1.59984e-09	1.55292e-06
ENSG00000123358	NR4A1	12:52022832-52059507	7.30107	66.3901	-3.66849	1.82649e-09	1.7352e-06
ENSG00000162775	RBM15	1:110338506-110373003	8.6184	0.951779	2.90155	1.9742e-09	1.83646e-06
ENSG00000197705	KLHL14	18:32672340-32773342	3.15952	18.4173	-2.50028	2.47781e-09	2.21274e-06
ENSG00000141052	MYOCD	17:12665890-12768949	2.01854	0.25119	2.71929	2.66063e-09	2.28594e-06
ENSG00000171502	COL24A1	1:85729233-86156943	1.78275	0.314712	2.30271	2.66217e-09	2.28594e-06
ENSG00000102683	SGCG	13:23160190-23325165	0.866522	0.106747	2.97203	2.88319e-09	2.429e-06
ENSG00000156395	SORCS3	10:104641290-105265242	0.020377	0	10.4579	3.1156e-09	2.5762e-06
ENSG00000188536	HBA2	16:172876-177522	1302.95	142.074	3.12778	4.60455e-09	3.67139e-06
ENSG00000162772	ATF3	1:212565334-212620777	5.5425	47.7833	-3.05316	5.24491e-09	4.10861e-06
ENSG00000107796	ACTA2	10:88935074-88994249	92.6176	24.1158	2.05304	7.37572e-09	5.58192e-06
ENSG00000005102	MEOX1	17:43640389-43661922	6.15782	1.33809	2.16787	8.37449e-09	6.12999e-06
ENSG00000163017	ACTG2	2:73892314-73919865	5.10297	0.586503	3.25952	9.12101e-09	6.46881e-06
ENSG00000175084	DES	2:219418377-219426739	3.17259	0.0778483	5.30418	9.12712e-09	6.46881e-06
ENSG00000134817	APLNR	11:57233577-57237314	16.5159	2.58704	2.61219	1.04808e-08	7.31219e-06
ENSG00000118785	SPP1	4:87975650-87983426	17.3542	1.00124	4.18773	1.08376e-08	7.36321e-06
ENSG00000119699	TGFB3	14:75956202-75983006	19.6296	4.42111	2.04613	1.10487e-08	7.36321e-06
ENSG00000206172	HBA1	16:172876-177522	1962.69	210.647	3.14842	1.12819e-08	7.40808e-06
ENSG00000173705	SUSD5	3:33149560-33218810	2.10387	0.617197	2.38894	1.43063e-08	8.99705e-06
ENSG00000163431	LMOD1	1:201893489-201946616	6.4559	1.38308	2.15919	1.67204e-08	1.02272e-05
ENSG00000244734	HBB	11:5224309-5229395	2435.17	319.536	2.87321	1.75476e-08	1.05881e-05
ENSG00000141682	PMAIP1	18:59899948-59904306	4.52373	23.5319	-2.46177	2.08005e-08	1.23835e-05
ENSG00000048540	LMO3	12:16548372-16610594	4.5483	0.665571	2.5587	2.40436e-08	1.40483e-05
ENSG00000120738	EGR1	5:138465479-138469303	18.4928	141.534	-3.00345	2.42261e-08	1.40483e-05
ENSG00000170381	SEMA3E	7:83363238-83649139	2.60937	10.7729	-2.11732	2.55531e-08	1.46278e-05
ENSG00000266524	GDF10	10:47300197-47313577	2.93353	0.284764	3.30183	2.78597e-08	1.57464e-05
ENSG00000120332	TNN	1:175067858-175148066	0.400491	0.0256297	3.89132	3.2768e-08	1.80632e-05
ENSG00000285625	AC117378.1	12:56714612-56741535	1.28719	0	14.1493	3.55037e-08	1.93326e-05
ENSG00000157766	ACAN	15:88803442-88875354	0.937025	0.05228	3.87278	5.064e-08	2.69182e-05
ENSG00000174348	PODN	1:53062052-53085502	24.9672	6.71107	1.84755	5.25205e-08	2.75893e-05
ENSG00000259207	ITGB3	17:47253846-47311816	5.36127	1.20661	2.09251	5.68851e-08	2.91951e-05
ENSG00000188039	NWD1	19:16719976-16817963	4.96803	15.4932	-1.69511	6.09544e-08	3.09281e-05
ENSG00000165449	SLC16A9	10:59650761-59736002	4.22807	0.770038	2.30777	6.21632e-08	3.11871e-05
ENSG00000110799	VWF	12:5948874-6124913	40.019	12.1583	1.72631	6.96206e-08	3.41608e-05
ENSG00000149043	SYT8	11:1828307-1841680	38.4023	129.817	-1.8694	8.34957e-08	4.05235e-05
ENSG00000187054	TMPRSS11A	4:67909385-67964140	4.47126	1.00414	2.08342	8.51367e-08	4.08757e-05
ENSG00000115414	FN1	2:215359839-215436073	117.808	12.5507	3.32111	8.63237e-08	4.10047e-05
ENSG00000152291	TGOLN2	2:85220555-85328296	17.7479	38.1164	-1.64301	8.97026e-08	4.21612e-05
ENSG00000173610	UGT2A1	4:69588417-69653249	1.07007	0.165501	3.3822	1.04147e-07	4.69725e-05
ENSG00000138829	FBN2	5:128257909-128659185	0.772854	0.10104	2.51708	1.09945e-07	4.90917e-05
ENSG00000189143	CLDN4	7:73796336-73835129	33.475	139.973	-2.12897	1.12949e-07	4.99334e-05
ENSG00000130300	PLVAP	19:17351450-17377342	51.8017	15.4434	1.6727	1.26124e-07	5.41497e-05
ENSG00000145721	LIX1	5:97091867-97142753	0.0428043	0	10.0552	1.41419e-07	5.95308e-05
ENSG00000101440	ASIP	20:34194569-34269344	0.683849	0.088193	2.89658	1.4205e-07	5.95308e-05
ENSG00000157554	ERG	21:38378540-38661780	12.3622	3.26107	1.77785	1.42657e-07	5.95308e-05
ENSG00000171223	JUNB	19:12791486-12793315	60.1631	235.343	-2.0313	1.43996e-07	5.9533e-05
ENSG00000171587	DSCAM	21:40010999-40847158	0.023394	0	13.2981	1.68776e-07	6.72859e-05
ENSG00000170323	FABP4	8:81478419-81483263	7.11409	0.714631	3.2655	1.94875e-07	7.63028e-05
ENSG00000186395	KRT10	17:40818117-40822654	43.2427	7.37103	2.83234	1.9652e-07	7.63028e-05
ENSG00000263020	AL662899.2	6:31666102-31673546	4.99912	0.050604	7.76343	1.99556e-07	7.68137e-05
ENSG00000119681	LTBP2	14:74498183-74612378	23.6994	6.9117	1.74086	2.02795e-07	7.73931e-05
ENSG00000116132	PRRX1	1:170662057-170739421	80.7059	24.5691	1.66719	2.09725e-07	7.86928e-05
ENSG00000249141	AL159163.1	6:166858094-166956124	0	0.186725	-13.2807	2.14775e-07	7.9916e-05
ENSG00000171811	CFAP46	10:132808392-132942823	1.72342	6.66301	-1.99891	2.17033e-07	8.00886e-05
ENSG00000101890	GUCY2F	X:109372906-109482072	0.0129183	0	9.52395	2.78966e-07	0.000102099
ENSG00000182752	PAPPA	9:116153791-116402321	4.0286	1.22679	1.65038	3.10255e-07	0.000112317
ENSG00000157211	CDCP2	1:54132968-54153770	0	0.0868297	-9.68208	3.11914e-07	0.000112317
ENSG00000122641	INHBA	7:41667168-41705834	5.7219	0.480376	4.00953	3.63418e-07	0.000128786
ENSG00000122877	EGR2	10:62811996-62919900	0.617734	4.44934	-2.89504	4.12774e-07	0.000142807
ENSG00000187955	COL14A1	8:119964822-120373573	58.6678	17.9576	1.58582	4.15013e-07	0.000142807
ENSG00000065534	MYLK	3:123610049-123884331	17.9349	6.12211	1.72006	4.18976e-07	0.000142807
ENSG00000165757	JCAD	10:30012803-30170595	14.8003	4.16664	1.65365	4.91076e-07	0.000158892
ENSG00000269113	TRABD2B	1:47760528-47997385	1.19884	0.347671	1.95244	5.30758e-07	0.000170496
ENSG00000162614	NEXN	1:77888513-77944407	1.50087	0.290079	2.75478	6.08705e-07	0.000194138
ENSG00000012223	LTF	3:46426694-46485234	6.23184	0.604401	3.40603	6.37932e-07	0.000199191
ENSG00000172005	MAL	2:95025677-95053992	17.4912	3.3257	2.33481	7.62892e-07	0.000231727
ENSG00000275385	CCL18	17:36064280-36072032	14.3884	1.4609	3.28244	7.70962e-07	0.000232596
ENSG00000158578	ALAS2	X:55009055-55030977	8.28906	1.02083	2.83803	8.82206e-07	0.000259918
ENSG00000150676	CCDC83	11:85855101-85920021	0.019932	0	9.39952	8.84806e-07	0.000259918
ENSG00000174175	SELP	1:169588849-169630342	15.058	5.3793	1.50996	9.00921e-07	0.000262922
ENSG00000158258	CLSTN2	3:139935185-140577397	3.30604	1.07336	1.60847	9.15711e-07	0.000265503
ENSG00000058335	RASGRF1	15:78959947-79090773	1.05397	0.29704	2.64173	9.3588e-07	0.0002696
ENSG00000120279	MYCT1	6:152697895-152724567	8.40555	2.44787	1.71869	9.67322e-07	0.000276871
ENSG00000271447	MMP28	17:35756249-35795707	5.18238	1.45356	1.92992	9.94835e-07	0.000281594
ENSG00000108001	EBF3	10:129835283-129965370	5.62585	1.70226	1.60901	1.01621e-06	0.000285377
ENSG00000136732	GYPC	2:126656133-126696667	26.9705	8.57923	1.58781	1.0476e-06	0.000292354
ENSG00000143882	ATP6V1C2	2:10717773-10812805	0.765773	2.67429	-1.86247	1.09056e-06	0.000298583
ENSG00000122420	PTGFR	1:78303884-78540701	12.1945	2.83408	1.94628	1.09356e-06	0.000298583
ENSG00000154188	ANGPT1	8:107249482-107498055	2.9364	0.853775	1.61311	1.09668e-06	0.000298583
ENSG00000272636	DOC2B	17:142789-181650	5.90601	1.71316	1.75322	1.13955e-06	0.000308377
ENSG00000049192	ADAMTS6	5:65148738-65481920	1.76409	0.453077	1.72373	1.16235e-06	0.00031078
ENSG00000115353	TACR1	2:75046463-75199520	7.05576	1.95746	1.53725	1.16955e-06	0.000310842
ENSG00000144681	STAC	3:36380344-36548007	0.78429	0.14396	2.53552	1.22298e-06	0.000323121
ENSG00000206384	COL6A6	3:130560332-130678315	0.355047	0.0532407	2.68289	1.23374e-06	0.000324046
ENSG00000102468	HTR2A	13:46831550-46897076	0.294089	0.0539	4.31599	1.26769e-06	0.000329092
ENSG00000164929	BAALC	8:103140713-103230305	4.93101	15.3801	-2.32736	1.31025e-06	0.000338173
ENSG00000091482	SMPX	X:21705978-21758116	0.249215	0	9.67728	1.35483e-06	0.000347284
ENSG00000149968	MMP3	11:102835801-102843609	5.86903	0.320165	4.12091	1.36111e-06	0.000347284
ENSG00000159388	BTG2	1:203305491-203309602	38.1073	166.432	-2.12296	1.3694e-06	0.000347414
ENSG00000109625	CPZ	4:8592660-8619759	5.23821	1.05623	2.30259	1.40749e-06	0.000355062
ENSG00000151468	CCDC3	10:12896625-13099652	21.1232	7.00683	1.52906	1.49425e-06	0.000372736
ENSG00000165682	CLEC1B	12:9985642-10013424	0.306294	0	9.92924	1.65798e-06	0.000408768
ENSG00000004846	ABCB5	7:20615207-20777038	3.61473	0.780025	2.23588	1.66616e-06	0.000408768
ENSG00000174473	GALNTL6	4:171812254-173041559	2.15752	0.803441	2.68316	1.6812e-06	0.000410204
ENSG00000179195	ZNF664	12:123971845-124015439	20.7069	7.61479	1.94056	1.80898e-06	0.000438983
ENSG00000102854	MSLN	16:760734-768865	39.1814	119.217	-1.69133	1.81921e-06	0.000439078
ENSG00000120156	TEK	9:27109141-27230174	8.16343	2.80294	1.47626	1.94755e-06	0.000467527
ENSG00000122679	RAMP3	7:45157791-45186302	14.6992	5.21804	1.67341	2.24119e-06	0.000535142
ENSG00000136943	CTSV	9:97029677-97039643	9.13725	2.25665	1.90616	2.31494e-06	0.00054857
ENSG00000148848	ADAM12	10:126012381-126388455	3.5444	0.354433	3.82673	2.3865e-06	0.000557904
ENSG00000119508	NR4A3	9:99821855-99866891	0.589466	5.88664	-2.74138	2.49705e-06	0.000570101
ENSG00000164125	GASK1B	4:158124474-158228690	26.1809	9.08708	1.46009	2.50251e-06	0.000570101
ENSG00000106852	LHX6	9:122202577-122229626	3.48393	0.838875	2.30611	2.57607e-06	0.000580924
ENSG00000125740	FOSB	19:45467995-45475179	4.16059	34.6747	-3.01536	2.58905e-06	0.000580924
ENSG00000127329	PTPRB	12:70515866-70637440	20.7522	7.37539	1.46318	2.79401e-06	0.000617601
ENSG00000076706	AP002956.1	11:119307072-119321521	25.3503	7.7038	1.72445	2.84967e-06	0.000623729
ENSG00000181104	F2R	5:76716126-76735770	36.5899	12.2266	1.51341	2.88589e-06	0.000628575
ENSG00000171724	VAT1L	16:77788564-77980107	0.854198	0.187437	2.12229	2.96994e-06	0.000637553
ENSG00000249751	ECSCR	5:139448560-139462743	25.3282	8.41086	1.53008	2.98579e-06	0.000637888
ENSG00000184368	MAP7D2	X:20006713-20116907	0.242376	1.30991	-2.33649	3.00714e-06	0.00063939
ENSG00000149591	TAGLN	11:117199321-117204782	103.347	21.9484	2.05506	3.29493e-06	0.000697261
ENSG00000205420	KRT6A	12:52487176-52520530	50.5758	2.92658	4.45961	3.35726e-06	0.000707099
ENSG00000122786	CALD1	7:134744252-134970729	62.2411	22.6434	1.42895	3.49375e-06	0.000732391
ENSG00000160888	IER2	19:13150411-13154911	18.9198	58.2444	-1.6739	3.63198e-06	0.000757811
ENSG00000173706	HEG1	3:124965710-125055997	34.1607	12.2072	1.47491	3.79952e-06	0.000775759
ENSG00000198796	ALPK2	18:58481247-58629091	0.504266	0.038242	4.10015	3.80311e-06	0.000775759
ENSG00000134827	TCN1	11:59852800-59866489	3.30453	13.4918	-2.09089	4.14502e-06	0.000829952
ENSG00000283761	AC118553.2	1:99970011-100083321	7.62637	1.14939	2.30119	4.37822e-06	0.00085742
ENSG00000132932	ATP8A2	13:25371974-26025851	0.240025	0.0648867	1.66277	4.66986e-06	0.000900556
ENSG00000165061	ZMAT4	8:40530590-40897833	0.029544	0	8.81417	4.69736e-06	0.000900556
ENSG00000187783	TMEM72	10:44911316-44937010	0.035783	0	8.81953	4.69932e-06	0.000900556
ENSG00000269058	CALR3	19:16479057-16496192	0	0.0519197	-8.75975	4.75081e-06	0.000902674
ENSG00000129151	BBOX1	11:27040725-27127809	6.2823	15.8721	-1.4347	4.79227e-06	0.000906693
ENSG00000103154	NECAB2	16:83968632-84002776	0.0644847	0	9.34942	5.02099e-06	0.000944941
ENSG00000095587	TLL2	10:96364608-96513926	0.122677	0.649648	-2.36167	5.03675e-06	0.000944941
ENSG00000103710	RASL12	15:65044781-65076690	6.16094	1.94989	1.66415	5.52477e-06	0.00102752
ENSG00000285920	AC087721.2	15:41282418-41381050	11.351	1.26485	3.21339	5.54595e-06	0.00102752
ENSG00000070886	EPHA8	1:22556324-22603595	0.0477703	1.06295	-3.56999	5.62955e-06	0.00103618
ENSG00000145708	CRHBP	5:76953045-76981158	2.41454	0.400172	2.77471	5.63913e-06	0.00103618
ENSG00000157570	TSPAN18	11:44726465-44951359	9.74511	3.03465	1.59227	5.8444e-06	0.0010695
ENSG00000165323	FAT3	11:92352095-92896470	0.100494	0.0205573	2.24066	6.69839e-06	0.00119159
ENSG00000170373	CST1	20:23747553-23751268	0.859794	0	10.5228	7.43177e-06	0.0013022
ENSG00000106624	AEBP1	7:44104345-44114562	74.1632	28.1018	1.45416	7.43681e-06	0.0013022
ENSG00000196600	SLC22A25	11:63163776-63229652	0	0.0129227	-8.75194	7.55929e-06	0.00131848
ENSG00000162006	MSLNL	16:758817-783784	1.91731	7.57195	-2.0998	8.73585e-06	0.00151022
ENSG00000101670	LIPG	18:49560699-49599185	0.593874	0.0214213	5.00752	8.94602e-06	0.00153046
ENSG00000112186	CAP2	6:17393505-17557790	2.87233	0.806844	1.39294	8.99213e-06	0.00153247
ENSG00000138944	SHISAL1	22:44243457-44331578	0.478506	0.0577623	2.98287	9.46502e-06	0.00160084
ENSG00000172987	HPSE2	10:98457077-99235862	1.10638	0.246263	1.60584	1.01134e-05	0.00167476
ENSG00000116701	NCF2	1:183555563-183590876	8.31257	3.22459	1.41924	1.01271e-05	0.00167476
ENSG00000144785	AC073896.1	12:56285916-56316059	0.275255	0	11.2707	1.02006e-05	0.00168069
ENSG00000286221	AC009070.1	16:80828736-81006894	0.0262287	0	11.2361	1.03996e-05	0.00170363
ENSG00000163209	SPRR3	1:152985231-153032900	10.1067	0.335784	4.54064	1.04161e-05	0.00170363
ENSG00000182348	ZNF804B	7:88759368-89337057	0.008085	0	11.1481	1.09789e-05	0.00177812
ENSG00000188404	SELL	1:169690665-169711702	4.77273	1.36755	1.77917	1.11107e-05	0.00179098
ENSG00000160111	CPAMD8	19:16892947-17026815	21.6128	49.4262	-1.41797	1.12735e-05	0.00181069
ENSG00000163072	NOSTRIN	2:168786539-168870578	12.6102	5.69594	1.35295	1.13543e-05	0.00181714
ENSG00000170624	SGCD	5:155728237-156767788	3.70931	1.54277	3.07668	1.14782e-05	0.00183041
ENSG00000177675	CD163L1	12:7346685-7479897	4.91482	1.93252	1.50697	1.18077e-05	0.00185371
ENSG00000029534	ANK1	8:41653220-41896762	2.3559	0.789169	1.63337	1.18319e-05	0.00185371
ENSG00000176971	FIBIN	11:26991213-26996955	11.7758	1.27226	3.03789	1.19151e-05	0.00186021
ENSG00000164764	SBSPON	8:73064543-73124088	2.40165	0.634305	1.85486	1.21026e-05	0.00187983
ENSG00000164935	DCSTAMP	8:104339087-104356866	0.096361	0	8.92781	1.24108e-05	0.00190864
ENSG00000181634	TNFSF15	9:114784652-114806039	3.81828	11.9677	-1.75262	1.2439e-05	0.00190864
ENSG00000284292	AC004922.1	7:99325879-99394816	2.91541	0.0923113	5.11999	1.258e-05	0.00192366
ENSG00000187908	DMBT1	10:122558818-122643740	17.7781	2.51531	2.96362	1.26881e-05	0.00193357
ENSG00000106991	ENG	9:127815012-127854756	26.8266	10.4171	1.33224	1.28484e-05	0.00194473
ENSG00000154611	PSMA8	18:26133852-26193355	0	0.071848	-11.0217	1.32864e-05	0.00200423
ENSG00000277893	SRD5A2	2:31522480-31580938	0.264588	0.0262627	3.28147	1.37634e-05	0.00206918
ENSG00000060718	COL11A1	1:102876467-103108872	2.94288	0.0273273	6.49205	1.3844e-05	0.00207433
ENSG00000162722	TRIM58	1:247857187-247896783	1.45758	0.247883	2.48687	1.39358e-05	0.00207657
ENSG00000270249	AC093668.1	7:102541501-102592444	0	0.213756	-12.5256	1.39985e-05	0.00207657
ENSG00000124939	SCGB2A1	11:62208673-62213943	3.8676	16.8836	-2.17149	1.45859e-05	0.00214235
ENSG00000026025	VIM	10:17228241-17237593	664.329	247.221	1.2658	1.57224e-05	0.00228671
ENSG00000131711	MAP1B	5:72107234-72209565	23.442	9.83259	1.31493	1.59933e-05	0.00231856
ENSG00000104237	RP1	8:54509422-54871720	1.49218	5.46285	-1.94561	1.77681e-05	0.00255923
ENSG00000173482	PTPRM	18:7566471-8406861	18.6756	6.98206	1.27949	1.8725e-05	0.0026627
ENSG00000171174	RBKS	2:27771089-28244807	2.06633	4.98814	-1.50516	1.88421e-05	0.00267085
ENSG00000150471	ADGRL3	4:61200137-62078335	2.34862	0.669663	1.85231	1.92353e-05	0.00271796
ENSG00000134569	LRP4	11:46856717-46918642	7.53832	17.2265	-1.28885	1.98852e-05	0.00280092
ENSG00000152578	GRIA4	11:105609994-105982092	0.438392	1.70015	-2.11752	2.14322e-05	0.00298121
ENSG00000124343	XG	X:2752048-2817085	11.287	4.01984	1.49981	2.15299e-05	0.0029855
ENSG00000154342	WNT3A	1:228006998-228061271	1.15698	2.87833	-1.43131	2.1886e-05	0.00302548
ENSG00000167157	PRRX2	9:129665647-129722674	13.6861	5.36852	1.2909	2.21811e-05	0.00304742
ENSG00000107562	CXCL12	10:44370165-44386493	71.6359	27.7654	1.30708	2.32206e-05	0.00316105
ENSG00000101605	MYOM1	18:3062194-3256142	1.67309	0.624367	1.55059	2.34493e-05	0.00318247
ENSG00000188306	LRRIQ4	3:169821922-169837775	0.0456277	0	8.57547	2.3579e-05	0.00319038
ENSG00000248405	PRR5-ARHGAP8	22:44668547-44862788	1.63996	0.244944	2.88381	2.36545e-05	0.00319093
ENSG00000169504	CLIC4	1:24745382-24844321	40.3892	16.6188	1.21692	2.41423e-05	0.00324141
ENSG00000136574	GATA4	8:11676959-11760002	0.0422963	0	8.25389	2.47679e-05	0.00327529
ENSG00000198734	F5	1:169511953-169586588	0.797959	0.207296	2.05479	2.48526e-05	0.00327529
ENSG00000145107	TM4SF19	3:196318981-196338503	0.739842	0.0498227	3.48096	2.48667e-05	0.00327529
ENSG00000151025	GPR158	10:25174802-25602229	0.130901	0.003791	4.84526	2.5281e-05	0.00332006
ENSG00000134198	TSPAN2	1:115048011-115089503	5.10689	1.52187	1.71094	2.56875e-05	0.00336355
ENSG00000179776	CDH5	16:66366622-66404784	23.7961	8.57401	1.34077	2.70081e-05	0.00349547
ENSG00000109472	CPE	4:165361194-165498547	52.7045	19.7175	1.36862	2.7279e-05	0.00351019
ENSG00000131471	AOC3	17:42851184-42858130	11.7759	2.73498	2.04398	2.90197e-05	0.00370217
ENSG00000166035	LIPC	15:58410555-58569983	0.65619	1.81505	-1.6506	3.05262e-05	0.00386343
ENSG00000121898	CPXM2	10:123705840-123940267	24.0932	9.10806	1.34379	3.05433e-05	0.00386343
ENSG00000099260	PALMD	1:99646113-99694541	12.1288	4.53444	1.39945	3.25436e-05	0.00408175
ENSG00000213088	ACKR1	1:159203307-159206500	48.168	14.9403	1.59825	3.26679e-05	0.00408587
ENSG00000127083	OMD	9:92411218-92424461	25.3571	7.99268	1.54803	3.33422e-05	0.00414697
ENSG00000168779	SHOX2	3:158095954-158106503	2.42094	0.127044	3.56698	3.37136e-05	0.00418152
ENSG00000123119	NECAB1	8:90791741-90959393	0.570679	0.114519	2.51569	3.43256e-05	0.00422124
ENSG00000265107	GJA5	1:147756199-147781037	4.46481	1.18319	1.94042	3.47834e-05	0.0042551
ENSG00000163736	PPBP	4:73986439-73988190	7.66525	0.628063	3.51994	3.50343e-05	0.00427409
ENSG00000101162	TUBB1	20:59019254-59026654	2.86225	0.212457	3.66025	3.5721e-05	0.004346
ENSG00000130508	PXDN	2:1631887-1744852	12.4097	4.95082	1.34765	3.64343e-05	0.00442073
ENSG00000151617	EDNRA	4:147480917-147544954	8.85227	2.92555	1.60447	3.81308e-05	0.00461404
ENSG00000169439	SDC2	8:96493813-96611790	17.4475	6.66629	1.3512	3.87045e-05	0.0046708
ENSG00000154721	JAM2	21:25639258-25717562	17.7673	6.6719	1.30372	3.90214e-05	0.00469634
ENSG00000125810	CD93	20:23079360-23086324	24.7176	9.17248	1.37129	3.99373e-05	0.00474265
ENSG00000132205	EMILIN2	18:2847006-2934417	9.6737	25.3958	-1.46961	4.08864e-05	0.00484225
ENSG00000144366	GULP1	2:188291669-188595931	6.2515	2.82471	1.26413	4.12249e-05	0.00485681
ENSG00000163563	MNDA	1:158831351-158849506	9.95223	3.25093	1.61406	4.20749e-05	0.00492571
ENSG00000261272	MUC22	6:31010474-31035402	3.0504	0.528193	2.55155	4.21407e-05	0.00492571
ENSG00000182253	SYNM	15:99098217-99135593	9.13934	3.42215	1.3538	4.26739e-05	0.00496207
ENSG00000144278	GALNT13	2:153871922-154453979	1.12459	0.249334	1.53372	4.47496e-05	0.00514978
ENSG00000143387	CTSK	1:150796208-150808260	60.4229	25.4939	1.20482	4.49119e-05	0.00515517
ENSG00000181617	FDCSP	4:70226071-70235252	7.15762	0.134065	5.71523	4.56054e-05	0.00520687
ENSG00000169604	ANTXR1	2:69013178-69249327	82.8578	34.8901	1.19542	4.56725e-05	0.00520687
ENSG00000215475	SIAH3	13:45777242-45851753	0.320885	0.0158073	4.25509	4.57122e-05	0.00520687
ENSG00000106819	ASPN	9:92456205-92482506	21.8469	5.70173	1.88582	4.58462e-05	0.00520885
ENSG00000118729	CASQ2	1:115697931-115768964	2.51273	0.883489	1.5552	4.70912e-05	0.00532321
ENSG00000017427	IGF1	12:102395874-102481744	5.25331	1.94954	1.29208	4.85252e-05	0.00544397
ENSG00000113140	SPARC	5:151661096-151687228	240.622	82.1358	1.63735	4.89146e-05	0.0054739
ENSG00000171346	KRT15	17:41513745-41522529	92.8609	265.13	-1.55887	4.98503e-05	0.00556466
ENSG00000204193	TXNDC8	9:110292162-110338385	0.399634	0.053479	2.83597	5.02241e-05	0.0055859
ENSG00000148516	ZEB1	10:31318318-31529814	13.6036	6.10457	1.56113	5.02907e-05	0.0055859
ENSG00000113749	HRH2	5:175657811-175710756	2.66447	0.842707	1.86398	5.09423e-05	0.00564326
ENSG00000215861	AC245297.1	1:149187102-149321932	4.55036	1.76027	1.48161	5.27865e-05	0.00580534
ENSG00000105641	SLC5A5	19:17871945-17895174	0.585834	0.0159617	5.05461	5.32068e-05	0.00583719
ENSG00000101335	MYL9	20:36541497-36551447	31.8867	9.76685	1.56971	5.39339e-05	0.00590245
ENSG00000129038	LOXL1	15:73925989-73952137	13.477	4.57661	1.57485	5.47928e-05	0.0059818
ENSG00000164096	C4orf3	4:119296419-119304445	5.96332	26.6489	-2.20116	5.55023e-05	0.00602977
ENSG00000148488	ST8SIA6	10:17315421-17454922	1.36344	0.394138	1.72419	5.65563e-05	0.00611452
ENSG00000007372	PAX6	11:31784779-31817961	95.3734	216.524	-1.17103	5.81863e-05	0.00627555
ENSG00000111404	RERGL	12:18080869-18320107	12.2886	1.64064	2.14617	5.85439e-05	0.0062989
ENSG00000072952	MRVI1	11:10573091-10693988	7.89994	3.29356	1.56858	5.92363e-05	0.00635808
ENSG00000087116	ADAMTS2	5:179110853-179345461	7.85461	2.33136	1.78935	6.03962e-05	0.00645156
ENSG00000095203	EPB41L4B	9:109171975-109320964	5.29245	11.3592	-1.15072	6.17689e-05	0.00656643
ENSG00000135333	EPHA7	6:93240020-93419559	2.51729	0.785098	1.55992	6.19128e-05	0.00656643
ENSG00000169291	SHE	1:154437821-154502412	10.7281	4.14387	1.30351	6.38107e-05	0.00670402
ENSG00000166426	CRABP1	15:78340353-78348225	2.61875	0.317274	3.10698	6.52877e-05	0.00681112
ENSG00000132938	MTUS2	13:28820348-29505947	1.10917	0.398465	1.7507	6.7296e-05	0.00695563
ENSG00000115896	PLCL1	2:197804593-198572581	2.56042	1.06033	1.22618	6.75211e-05	0.00696278
ENSG00000147251	DOCK11	X:118495898-118686163	10.8599	4.77064	1.14394	6.78481e-05	0.00697192
ENSG00000162944	RFTN2	2:197568224-197678956	3.84624	1.63272	1.23586	6.81456e-05	0.00697192
ENSG00000187151	ANGPTL5	11:101890473-101944309	8.68258	3.23173	1.33157	6.81932e-05	0.00697192
ENSG00000157087	ATP2B2	3:10324023-10708007	0.197174	0.0354587	2.22986	6.91801e-05	0.00703636
ENSG00000152402	GUCY1A2	11:106674012-107018524	4.72975	1.89274	1.26843	7.0769e-05	0.00716532
ENSG00000170891	CYTL1	4:5014586-5019458	4.15462	0.65995	2.59262	7.23577e-05	0.0072847
ENSG00000198786	MT-ND5	MT:5904-16569	1996.01	694.174	1.49622	7.32719e-05	0.00733557
ENSG00000152583	SPARCL1	4:87472571-87531061	126.892	45.0262	1.29443	7.41363e-05	0.0074055
ENSG00000112246	SIM1	6:100385015-100464929	0.0143547	0	8.46208	7.48416e-05	0.00745927
ENSG00000112499	SLC22A2	6:160171061-160277638	0.043364	0	8.59701	7.66883e-05	0.00760936
ENSG00000189067	LITAF	16:11547722-11636381	14.507	38.1029	-1.76478	7.70437e-05	0.00762767
ENSG00000115112	TFCP2L1	2:121216587-121285202	5.44239	1.16626	2.20481	7.91598e-05	0.00780142
ENSG00000145362	ANK2	4:112706025-113383740	34.376	14.3036	1.227	7.94834e-05	0.00780142
ENSG00000130226	DPP6	7:153887097-154894285	0.0468593	0	8.10385	7.97877e-05	0.00781272
ENSG00000198838	RYR3	15:33310517-33866121	1.32798	0.367555	1.72787	8.04873e-05	0.00786398
ENSG00000171617	ENC1	5:74627406-74641424	9.8	21.2874	-1.24657	8.35648e-05	0.00810208
ENSG00000138193	PLCE1	10:94030812-94332823	3.36586	1.35872	1.30611	8.36501e-05	0.00810208
ENSG00000204352	C9orf129	9:93184011-93346414	2.79671	5.23013	-1.17894	8.43621e-05	0.00814415
ENSG00000168386	FILIP1L	3:99826374-100114513	23.5448	9.03508	1.38646	8.47471e-05	0.00814415
ENSG00000146070	PLA2G7	6:46704201-46735693	2.70031	0.581904	2.10573	8.48535e-05	0.00814415
ENSG00000131378	RFTN1	3:16265207-16514026	13.3028	5.56767	1.18282	8.51261e-05	0.00814415
ENSG00000189367	KIAA0408	6:127438406-127459389	0.708509	0.114829	4.27729	8.51847e-05	0.00814415
ENSG00000134871	COL4A2	13:110211653-110513209	26.2875	11.9378	1.22984	8.52853e-05	0.00814415
ENSG00000187288	CIDEC	3:9866711-9880254	0.994991	0.0146433	5.97445	8.62856e-05	0.00818914
ENSG00000106511	MEOX2	7:15611212-15686683	8.12698	3.14684	1.30676	8.63829e-05	0.00818914
ENSG00000112175	BMP5	6:55753653-55875590	0.204736	0.0217917	3.15036	8.74113e-05	0.00826907
ENSG00000166741	NNMT	11:114257787-114313285	16.0457	4.83432	1.8594	8.79597e-05	0.00830336
ENSG00000109182	CWH43	4:48986275-49062081	0.142976	0	10.8242	8.85866e-05	0.0083449
ENSG00000168398	BDKRB2	14:96204679-96245544	3.08485	0.962627	1.71228	8.90798e-05	0.00837369
ENSG00000119986	AVPI1	10:97664057-97687241	2.58624	4.78812	-1.80377	9.09069e-05	0.00852749
ENSG00000169035	KLK7	19:50976468-50984099	1.82171	0.126156	3.82524	9.23457e-05	0.00864429
ENSG00000177606	JUN	1:58780788-58784327	25.5846	90.4142	-1.89378	9.30593e-05	0.00868839
ENSG00000171199	OPRPN	4:70397931-70410195	5.37258	0.0324223	7.29675	9.35032e-05	0.00868839
ENSG00000182463	TSHZ2	20:52972358-53495330	15.5644	6.53381	1.12578	9.38537e-05	0.00868839
ENSG00000111341	MGP	12:14881181-14905418	220.983	61.5562	1.77598	9.38914e-05	0.00868839
ENSG00000147065	MSN	X:65588377-65741931	75.4611	32.696	1.16955	9.39843e-05	0.00868839
ENSG00000198668	CALM1	14:90396502-90408268	62.2937	117.73	-1.44104	9.43819e-05	0.00870712
ENSG00000170465	KRT6C	12:52468516-52524111	4.35491	9.44281	-1.60167	9.70374e-05	0.00884603
ENSG00000172572	PDE3A	12:20369245-20684381	3.90514	1.36232	1.41239	9.72176e-05	0.00884603
ENSG00000169836	TACR3	4:103586031-103719985	0.0542447	0.270003	-2.37319	9.73819e-05	0.00884603
ENSG00000150540	HNMT	2:137964020-138016364	11.4306	4.33499	1.68565	9.90886e-05	0.00893819
ENSG00000154654	NCAM2	21:20998409-21543329	1.34331	0.489491	1.46468	0.000100055	0.00898563
ENSG00000275993	SIK1B	21:6111134-6123739	7.20635	17.3547	-1.51742	0.000100218	0.00898563
ENSG00000198336	MYL4	17:47141961-47223679	0.511388	0.0428677	3.39865	0.000102234	0.009148
ENSG00000166250	CLMP	11:123069872-123195864	7.55155	3.41316	1.13503	0.000102937	0.00917413
ENSG00000145703	IQGAP2	5:76398395-76708132	9.30805	4.19782	1.16973	0.000103686	0.0092225
ENSG00000132718	SYT11	1:155859567-155885199	4.99945	1.95033	1.3024	0.000105046	0.00926961
ENSG00000204176	SYT15	10:46578217-46598162	4.98504	1.64282	1.75667	0.000105691	0.0093081
ENSG00000174059	CD34	1:207880972-207911402	40.8681	18.1529	1.16618	0.000109226	0.00953794
ENSG00000154783	FGD5	3:14810853-14934565	15.4185	6.51879	1.20802	0.000109699	0.00953794
ENSG00000114948	ADAM23	2:206443429-206621247	1.01395	0.320887	1.28465	0.000109829	0.00953794
ENSG00000185052	SLC24A3	20:19211943-19723482	2.03708	0.403517	2.2726	0.00011146	0.00964497
ENSG00000170369	CST2	20:23823769-23826729	0	0.18212	-8.19502	0.000112951	0.00975511
ENSG00000136929	HEMGN	9:97868802-97944856	1.54862	0.232784	2.55051	0.000115772	0.009941
ENSG00000164761	TNFRSF11B	8:118923557-118951885	2.07361	0.403726	2.30866	0.000121295	0.0103159
ENSG00000147041	SYTL5	X:38006553-38128896	2.61693	0.510454	2.31998	0.000121524	0.0103159
ENSG00000169116	PARM1	4:74933095-75050115	12.7816	5.71858	1.10031	0.000122924	0.0103952
ENSG00000155897	ADCY8	8:130780301-131040909	0.00666933	0	9.8111	0.000123552	0.0104285
ENSG00000113924	HGD	3:120628172-120682269	2.3521	8.75374	-1.83702	0.00012552	0.0105548
ENSG00000122870	BICC1	10:58513140-58831437	11.075	4.73935	1.31841	0.000126818	0.0106439
ENSG00000162631	NTNG1	1:107140007-107483458	6.10955	25.6735	-2.09351	0.000127288	0.0106633
ENSG00000171819	ANGPTL7	1:11107463-11262534	31.9209	11.2423	1.28583	0.000129353	0.010816
ENSG00000172468	HSFY1	Y:18491740-18588963	0.0394133	0	9.96845	0.000132095	0.0110041
ENSG00000185291	IL3RA	X:1313616-1382689	7.59421	4.38318	1.17684	0.000134459	0.0111792
ENSG00000196739	COL27A1	9:114155476-114312511	3.22201	1.52324	1.33665	0.000137414	0.0113623
ENSG00000174469	CNTNAP2	7:146116002-148420998	0.424782	0.047463	3.2053	0.000140184	0.0115191
ENSG00000031081	ARHGAP31	3:119294373-119426145	12.6716	5.15641	1.22043	0.000140195	0.0115191
ENSG00000092964	DPYSL2	8:26514031-26658178	62.9817	28.8163	1.09198	0.000140341	0.0115191
ENSG00000174804	FZD4	11:86908990-86955395	19.5004	8.5777	1.20149	0.000146633	0.0119476
ENSG00000010319	SEMA3G	3:52433053-52445085	11.3807	3.71045	1.45013	0.000147876	0.012027
ENSG00000269711	AC008763.3	19:7678501-7682854	3.96054	0	13.1279	0.000150046	0.0121592
ENSG00000206052	DOK6	18:69400888-69849087	0.928742	0.388785	1.47748	0.000152151	0.012263
ENSG00000169469	SPRR1B	1:153031203-153032900	4.49843	0.291488	3.89217	0.000152592	0.0122764
ENSG00000171951	SCG2	2:223596940-223602361	0.96277	0.0763123	3.72478	0.000153027	0.0122892
ENSG00000101938	CHRDL1	X:110673856-110795819	45.0596	16.8889	1.25438	0.000153916	0.0123211
ENSG00000150201	FXYD4	10:43371636-43376335	0	0.23882	-8.24694	0.000154252	0.0123211
ENSG00000186417	GLDN	15:51341655-51499080	4.33995	1.31806	1.77694	0.000157011	0.0124968
ENSG00000055813	CCDC85A	2:56183592-56386242	1.25851	0.468259	1.36033	0.00015977	0.0126653
ENSG00000105825	TFPI2	7:93862624-93890753	6.35662	30.0007	-2.23728	0.000159979	0.0126653
ENSG00000187498	COL4A1	13:110148963-110307157	16.1396	6.9731	1.27274	0.000160315	0.0126694
ENSG00000157551	KCNJ15	21:38155549-38307357	2.42484	0.539505	2.25131	0.000160658	0.0126741
ENSG00000172986	GXYLT2	3:72888073-72998138	13.9067	5.69518	1.26794	0.000162018	0.0127364
ENSG00000143341	HMCN1	1:185734391-186190949	11.6478	5.42585	1.16431	0.000164808	0.0128651
ENSG00000163737	PF4	4:73981077-73982124	7.80457	0.229038	4.96861	0.000166773	0.0129838
ENSG00000198626	RYR2	1:237042075-237834071	0.755708	0.266237	1.1728	0.000166909	0.0129838
ENSG00000243910	TUBA4B	2:219253243-219272188	0	0.0224957	-7.60544	0.000169056	0.0131278
ENSG00000108684	ASIC2	17:33013087-34174964	0.297105	0.137309	1.42877	0.000170729	0.0132347
ENSG00000107968	MAP3K8	10:30433237-30463406	4.81081	7.69577	-1.47619	0.000171509	0.0132639
ENSG00000185860	CCDC190	1:162824458-162868815	1.06448	0.0280757	5.00088	0.000173518	0.0133257
ENSG00000004939	SLC4A1	17:44248390-44268141	1.84699	0.241556	2.77519	0.000173704	0.0133257
ENSG00000168263	KCNV2	9:2717510-2730037	0	0.041218	-8.16835	0.00018113	0.0136288
ENSG00000154080	CHST9	18:26906481-27185308	1.05488	0.287409	2.06159	0.000181731	0.0136288
ENSG00000175471	MCTP1	5:94700183-95284575	20.2055	8.24526	1.31872	0.000181917	0.0136288
ENSG00000018408	WWTR1	3:149514035-149752495	33.3954	15.9633	1.06054	0.000191155	0.0141546
ENSG00000188783	PRELP	1:203475806-203491352	39.2943	17.7121	1.09791	0.00019183	0.0141811
ENSG00000092969	TGFB2	1:218345336-218444619	4.20303	2.03022	1.24108	0.000193664	0.0142931
ENSG00000006283	CACNA1G	17:50560715-50627474	0.307007	0.0497057	2.49602	0.000196298	0.0144636
ENSG00000159251	ACTC1	15:34788095-34795726	0.160466	0	8.89748	0.000197441	0.0145185
ENSG00000139644	TMBIM6	12:49707725-49764934	60.6476	159.573	-1.42759	0.000197695	0.0145185
ENSG00000090382	LYZ	12:69348341-69354234	54.9197	17.346	1.63306	0.000198601	0.0145316
ENSG00000149124	GLYAT	11:58640426-58731974	0.0723743	0	9.46209	0.000198669	0.0145316
XLOC_226868	XLOC_226868	KI270751.1:44940-53695	0.467479	0.040292	3.4473	0.000199522	0.0145379
ENSG00000140285	FGF7	15:49423178-49488775	6.86347	1.73724	2.03007	0.000199587	0.0145379
ENSG00000119801	YPEL5	2:30146941-30160533	20.1367	28.2547	-1.34532	0.000202054	0.0146873
ENSG00000130176	CNN1	19:11538767-11550323	7.96443	1.79948	2.1896	0.000202296	0.0146873
ENSG00000135919	SERPINE2	2:223975045-224039318	19.9945	7.56632	1.42112	0.00020523	0.0148538
ENSG00000162692	VCAM1	1:100719742-100739045	5.72779	1.79334	1.55355	0.000205253	0.0148538
ENSG00000163359	COL6A3	2:237324003-237414375	55.7743	22.7831	1.46301	0.000207054	0.0149598
ENSG00000131016	AKAP12	6:151239915-151358559	32.917	14.8034	1.12255	0.000210524	0.0151009
ENSG00000072163	LIMS2	2:127628402-127681786	14.1088	4.31334	1.54498	0.000210642	0.0151009
ENSG00000177469	CAVIN1	17:42402449-42423256	105.262	47.5327	1.08892	0.000211468	0.0151095
ENSG00000072110	ACTN1	14:68874143-68979440	33.6495	14.1493	1.17948	0.000213444	0.0152244
ENSG00000174145	NWD2	4:37244743-37449463	0.00763533	0	9.65153	0.000214314	0.0152621
ENSG00000173157	ADAMTS20	12:43353866-43552123	0.109382	0	12.7654	0.000215071	0.0152916
ENSG00000114315	HES1	3:194136148-194138732	43.8939	101.485	-1.24274	0.000215858	0.0153178
ENSG00000113319	RASGRF2	5:80653961-81230195	4.70309	2.23907	1.2993	0.000216494	0.0153196
ENSG00000186442	KRT3	12:52789685-52796117	54.7539	3.586	3.86912	0.000217225	0.0153227
ENSG00000091513	TF	3:133746040-133828572	3.12348	7.62678	-1.45959	0.000219934	0.0154875
ENSG00000151388	ADAMTS12	5:33523258-33892019	3.4543	1.2304	2.17585	0.000221064	0.01552
ENSG00000090104	RGS1	1:192517168-192593660	5.30877	21.7469	-2.02086	0.000223413	0.0156216
ENSG00000151067	CACNA1C	12:1970786-2697950	3.71437	1.70846	1.2361	0.000223561	0.0156216
ENSG00000255274	SMIM35	11:118003634-118119785	3.52725	7.42912	-1.18877	0.000223927	0.0156228
ENSG00000087303	NID2	14:51989559-52069228	7.37104	3.16425	1.21825	0.000224453	0.015635
ENSG00000108244	KRT23	17:40922031-40937634	13.605	3.51284	2.02952	0.000228312	0.0157807
ENSG00000166828	SCNN1G	16:23182745-23216883	0.644643	2.51075	-2.00799	0.000234496	0.0161581
ENSG00000131355	ADGRE3	19:14619117-14690027	0.698682	0.190409	2.06433	0.000236142	0.0162465
ENSG00000147642	SYBU	8:109573978-109691791	6.06686	13.5221	-1.28171	0.000237414	0.0163089
ENSG00000152932	RAB3C	5:58582221-58859394	1.17044	0.173794	2.6591	0.000239787	0.0164213
ENSG00000144655	CSRNP1	3:39141855-39154562	5.28229	15.506	-1.61789	0.000240599	0.0164517
ENSG00000047617	ANO2	12:5531869-5946232	3.21461	1.17916	1.64744	0.000242538	0.0164872
ENSG00000175906	ARL4D	17:43398993-43401137	18.9375	47.5768	-1.3893	0.00024429	0.0165772
ENSG00000187866	FAM122A	9:68780034-68784608	0	2.51639	-12.5631	0.000246682	0.0166612
ENSG00000257390	AC023055.1	12:55745882-55830824	0.85187	2.52566	-1.77974	0.000246855	0.0166612
ENSG00000166963	MAP1A	15:43510958-43531620	6.31373	2.50347	1.27003	0.000247021	0.0166612
ENSG00000138166	DUSP5	10:110497907-110530440	8.49532	29.968	-1.8536	0.000248746	0.0167523
ENSG00000162618	ADGRL4	1:78889764-79282124	14.1913	5.31614	1.31952	0.000251689	0.0169249
ENSG00000115252	PDE1A	2:182140036-182523192	6.29054	1.98578	1.51373	0.000253668	0.0170068
ENSG00000156103	MMP16	8:88032011-88328025	3.2966	1.24924	1.35183	0.000255989	0.0171367
ENSG00000145864	GABRB2	5:161288429-161549044	1.47654	3.88928	-1.3994	0.000263994	0.017541
ENSG00000115468	EFHD1	2:232606057-232682780	20.0035	7.29383	1.38984	0.000266793	0.0176024
ENSG00000211448	DIO2	14:80197527-80445282	44.3276	12.7522	1.73752	0.000267062	0.0176024
ENSG00000164867	NOS3	7:150991017-151016636	6.08294	3.30837	1.42138	0.000267149	0.0176024
ENSG00000163618	CADPS	3:62398346-62875416	0.684324	0.0936287	2.35671	0.000267281	0.0176024
ENSG00000100362	PVALB	22:36800684-36819479	0.126991	0	7.90333	0.000268275	0.017634
ENSG00000162552	WNT4	1:22116757-22172295	11.0758	23.5984	-1.14252	0.000268552	0.017634
ENSG00000153820	SPHKAP	2:227979955-228181687	0.00668467	0	9.42323	0.000270409	0.0177039
ENSG00000285245	AL162417.1	9:133089714-133163933	0	0.142217	-12.3069	0.000274147	0.017871
ENSG00000117069	ST6GALNAC5	1:76867480-77067546	1.58798	6.40004	-1.78839	0.000274163	0.017871
ENSG00000198763	MT-ND2	MT:4470-5511	1253.71	453.672	1.40177	0.000277884	0.0180346
ENSG00000197256	KANK2	19:11164267-11199126	26.043	11.7983	1.2595	0.000280036	0.0181479
ENSG00000197380	DACT3	19:46647551-46661182	2.93686	0.613302	2.18258	0.000281155	0.018194
ENSG00000117594	HSD11B1	1:209686178-209739035	3.85068	1.58064	1.17948	0.000282861	0.0182515
ENSG00000134917	ADAMTS8	11:130404923-130428609	1.14438	0.251842	2.27178	0.000286908	0.0184019
ENSG00000113811	SELENOK	3:53884417-53891962	11.2342	20.8215	-1.41412	0.00029203	0.0186812
ENSG00000137033	IL33	9:6215044-6257983	34.3997	12.6727	1.38405	0.000294805	0.0188161
ENSG00000100368	CSF2RB	22:36913628-36940439	11.0298	5.04392	1.09692	0.000295225	0.0188161
ENSG00000171864	PRND	20:4721909-4728460	0.570739	0.0457583	3.5308	0.000295405	0.0188161
ENSG00000105559	PLEKHA4	19:48837097-48868617	13.8086	6.19655	1.15853	0.000297205	0.0189038
ENSG00000162998	FRZB	2:182833275-182866637	5.72709	2.26326	1.27899	0.000300503	0.0190864
ENSG00000100721	TCL1A	14:95709947-95714196	0.153325	0	7.4867	0.000302099	0.0191605
ENSG00000138798	EGF	4:109912884-110013755	5.46569	15.9554	-1.77058	0.00030417	0.0191829
ENSG00000005108	THSD7A	7:11369470-11832642	4.75836	2.23021	1.0296	0.000304947	0.0192048
ENSG00000104267	CA2	8:85463968-85481493	1.37574	0.296559	2.39463	0.000306017	0.019245
ENSG00000154065	ANKRD29	18:23598926-23662911	5.99471	2.15077	1.37444	0.000306748	0.0192638
ENSG00000277632	CCL3	17:36076713-36196758	1.04457	2.95571	-1.55121	0.00031261	0.0194406
ENSG00000196136	SERPINA3	14:94612377-94624055	3.81634	0.376276	3.13488	0.000324065	0.020097
ENSG00000135069	PSAT1	9:78297125-78330093	8.8921	23.7443	-1.45815	0.000329255	0.0203905
ENSG00000162745	OLFML2B	1:161983192-162023854	17.4307	7.28654	1.22495	0.000335717	0.0207158
ENSG00000106034	CPED1	7:120988697-121297442	14.8889	6.2903	1.16092	0.000336439	0.0207158
ENSG00000171345	KRT19	17:41523617-41615899	652.658	1293.44	-1.02593	0.000336711	0.0207158
ENSG00000138311	ZNF365	10:62374192-62670301	0.896796	0.255019	1.59457	0.000336828	0.0207158
ENSG00000197921	HES5	1:2528745-2530263	5.51052	19.3085	-1.86273	0.000339387	0.0208445
ENSG00000171310	CHST11	12:104420744-104762014	5.12581	2.39755	1.14426	0.000344637	0.0210512
ENSG00000137834	SMAD6	15:66702236-66782849	4.54683	1.78572	1.24997	0.000348371	0.0212501
ENSG00000198015	MRPL42	12:93467488-93516214	8.07216	4.11801	1.66205	0.000363015	0.0219337
ENSG00000111215	PRR4	12:10845849-10849475	19.5392	0.741963	4.01847	0.000367215	0.0220977
ENSG00000133063	CHIT1	1:203212827-203274016	2.73881	0.391744	3.22536	0.000367756	0.0221005
ENSG00000196924	FLNA	X:154348524-154374638	113.434	51.992	1.05322	0.000368439	0.0221118
ENSG00000087245	MMP2	16:55389700-55506691	83.1253	33.1949	1.26791	0.000369715	0.0221586
ENSG00000078098	FAP	2:162170684-162245151	12.2323	4.15669	1.52095	0.000373305	0.0223437
ENSG00000241794	SPRR2A	1:153056120-153057512	11.7386	0.617062	4.20975	0.000384605	0.0229586
ENSG00000150048	CLEC1A	12:10069554-10111627	3.04832	1.10224	1.31343	0.000385458	0.0229787
ENSG00000175874	CREG2	2:101345550-101387503	1.15657	0.151423	2.91395	0.000388306	0.0230869
ENSG00000163815	CLEC3B	3:45001548-45036071	74.3884	32.3767	1.14597	0.0003915	0.0232458
ENSG00000102010	BMX	X:15390211-15556699	3.13713	1.02168	1.8155	0.00039463	0.0233981
ENSG00000155849	ELMO1	7:36854361-37449249	17.1304	8.01455	1.04896	0.000395113	0.0233981
ENSG00000104140	RHOV	15:40872214-40874326	46.2364	100.379	-1.1728	0.000396537	0.0234249
ENSG00000185201	IFITM2	11:307631-315272	60.4898	25.2071	1.20869	0.000397484	0.0234452
ENSG00000171992	SYNPO	5:150600339-150659207	33.5073	14.8527	1.15832	0.000400994	0.0234971
ENSG00000165424	ZCCHC24	10:79382325-79445627	18.2774	8.546	1.03982	0.000407618	0.0238539
ENSG00000061918	GUCY1B1	4:155758992-155809569	6.05983	2.52761	1.14862	0.000431178	0.0250409
ENSG00000124920	MYRF	11:61752642-61788710	3.23744	8.25046	-1.56015	0.000431265	0.0250409
ENSG00000187689	AMTN	4:70518569-70532743	5.8547	0.365946	3.8912	0.000432809	0.0250979
ENSG00000184347	SLIT3	5:168649366-169301129	33.676	15.4865	1.07177	0.000435218	0.0252048
ENSG00000050165	DKK3	11:11955137-12009769	43.0763	17.6985	1.21936	0.000437262	0.0252577
ENSG00000285655	AC009879.2	8:66430185-66445324	0	0.0727507	-9.21596	0.000442048	0.0254506
ENSG00000183454	GRIN2A	16:9753404-10183491	1.33245	0.529218	2.09618	0.000442313	0.0254506
ENSG00000164379	FOXQ1	6:1312098-1314758	9.99779	26.4003	-1.46197	0.000443742	0.0255001
ENSG00000162706	CADM3	1:159171609-159206500	11.5077	4.26949	1.27932	0.000445011	0.0255139
ENSG00000143753	DEGS1	1:224175756-224193441	15.2895	38.6569	-1.41232	0.000445661	0.0255139
ENSG00000113361	CDH6	5:31193686-31329146	6.50299	3.32492	1.12009	0.000464577	0.0264507
ENSG00000003096	KLHL13	X:117897813-118117340	8.68737	27.6755	-1.43896	0.00047944	0.027236
ENSG00000163534	FCRL1	1:157777392-157820120	0.853975	0.082695	3.54218	0.000483597	0.0274372
ENSG00000109158	GABRA4	4:46918900-46993581	0.19893	0.0175083	3.19094	0.000484923	0.0274697
ENSG00000281887	GIMAP1-GIMAP5	7:150716613-150749241	0.238581	0	11.707	0.000492409	0.0277959
ENSG00000137860	SLC28A2	15:45252234-45277846	0.013794	0	7.3178	0.000493114	0.0278005
ENSG00000180318	ALX1	12:85280220-85301784	6.24845	2.73817	1.13385	0.000499898	0.0281475
ENSG00000138696	BMPR1B	4:94757953-95172068	3.04642	0.850861	1.97082	0.000501333	0.0281927
ENSG00000131386	GALNT15	3:16174680-16232176	4.71582	1.93719	1.15039	0.000502156	0.0282035
ENSG00000058866	DGKG	3:186105668-186362234	2.0521	0.79775	1.63071	0.000505642	0.0283636
ENSG00000086991	NOX4	11:89324353-89498187	8.82152	2.91547	1.51264	0.000509541	0.0285465
ENSG00000122254	HS3ST2	16:22814162-22916338	0.844678	0.159036	2.31358	0.000514061	0.0287636
ENSG00000145335	SNCA	4:89724099-89838315	11.1547	4.85528	1.01189	0.00051544	0.0288047
ENSG00000128510	CPA4	7:130293134-130324180	5.21045	0.801948	2.5427	0.000516339	0.0288188
ENSG00000082482	KCNK2	1:215005419-215237093	1.33721	0.573182	1.48399	0.000517613	0.0288188
ENSG00000153982	GDPD1	17:59220467-59277643	2.7101	5.05549	-1.25371	0.000517629	0.0288188
ENSG00000112759	SLC29A1	6:44219505-44234151	21.6374	8.19904	1.29489	0.000522292	0.029006
ENSG00000244694	PTCHD4	6:47874151-48111229	1.88219	0.281743	2.59819	0.000533343	0.0294732
ENSG00000143013	LMO4	1:87328880-87348923	30.4985	66.4264	-1.02766	0.000535273	0.0294784
ENSG00000028137	TNFRSF1B	1:12166943-12209228	11.39	5.38772	1.02717	0.000538185	0.0295215
ENSG00000171495	MROH2B	5:40998017-41071342	0.00411467	0	7.14129	0.000545036	0.0298606
ENSG00000286143	AC053503.7	2:219491867-219498244	0	0.0432527	-7.2728	0.00054717	0.0299408
ENSG00000163046	ANKRD30BL	2:132147591-132257969	0.030035	0	8.88937	0.000549371	0.0300245
ENSG00000136826	KLF4	9:107484852-107490482	42.9745	102.785	-1.30876	0.000551691	0.0300409
ENSG00000112936	C7	5:40909252-40982939	6.34895	14.9761	-1.32909	0.000553457	0.0301004
ENSG00000154639	CXADR	21:17512351-17607788	26.1754	50.774	-1.03269	0.000560122	0.0303191
ENSG00000175745	NR2F1	5:93583222-93594611	6.55112	1.48213	2.10804	0.000560782	0.0303191
ENSG00000108821	COL1A1	17:50183289-50201632	188.209	38.5893	2.44476	0.000569443	0.0306709
ENSG00000166831	RBPMS2	15:64739891-64775589	2.26577	0.608202	1.82559	0.000573292	0.030841
ENSG00000133110	POSTN	13:37562583-37598844	64.7123	11.0683	2.61091	0.000574875	0.030889
ENSG00000172260	NEGR1	1:71395943-72282539	1.7395	0.85588	1.03252	0.00057714	0.030947
ENSG00000151789	ZNF385D	3:21407826-22373321	4.91375	1.9455	1.37174	0.000583149	0.0311461
ENSG00000122367	LDB3	10:86654547-86736166	2.37919	0.620115	1.8407	0.000584712	0.0311923
ENSG00000198467	TPM2	9:35681992-35690587	16.3228	5.42826	1.56543	0.000592893	0.0315534
ENSG00000174827	PDZK1	1:145670852-145708148	0.141859	0.604838	-2.1176	0.000597089	0.0316912
ENSG00000104419	NDRG1	8:133237171-133302022	76.2007	159.48	-1.07405	0.000599737	0.0317261
ENSG00000114450	GNB4	3:179342183-179451476	11.4686	5.31276	1.04352	0.000609928	0.0321285
ENSG00000187537	POTEG	14:19402486-19434341	0.0363323	0	9.0633	0.000610176	0.0321285
ENSG00000130234	ACE2	X:15561033-15602148	7.66458	14.6913	-1.18735	0.000612814	0.0322294
ENSG00000164236	ANKRD33B	5:10564070-10657816	2.04	0.883238	1.12746	0.000617262	0.0322595
ENSG00000162040	HS3ST6	16:1883605-1918440	12.0015	24.2522	-1.07063	0.000617416	0.0322595
ENSG00000069122	ADGRF5	6:46852522-46955277	14.703	6.77025	1.06823	0.000618335	0.0322595
ENSG00000163424	TEX55	3:119146151-119160042	0	0.0639137	-8.86397	0.000618444	0.0322595
ENSG00000115935	WIPF1	2:174559572-174682916	22.7598	11.2241	1.16094	0.000627165	0.0325673
ENSG00000121769	FABP3	1:31365625-31376850	3.48143	0.954831	1.98397	0.000627681	0.0325673
ENSG00000178695	KCTD12	13:76880166-76886390	50.5363	24.1148	1.01436	0.000627991	0.0325673
ENSG00000136040	PLXNC1	12:94148577-94312758	19.0057	8.84519	1.14177	0.000650264	0.0335664
ENSG00000130720	FIBCD1	9:130902438-130939286	0.263553	0.00782567	4.53076	0.000658643	0.0339205
ENSG00000206557	TRIM71	3:32817997-32897970	0.299425	0.014755	4.25568	0.000659941	0.0339482
ENSG00000075035	WSCD2	12:108129288-108250537	0.642332	2.69358	-2.08565	0.000678911	0.0346051
ENSG00000281039	AC005154.5	7:30497077-30550761	0.089774	0	11.2678	0.000689031	0.0349075
ENSG00000185053	SGCZ	8:14084845-15238444	0.809539	0.314786	1.3071	0.000690973	0.0349075
ENSG00000143344	RGL1	1:183636085-183928531	14.6327	6.99079	1.01042	0.00069188	0.0349075
ENSG00000152377	SPOCK1	5:136975298-137598379	9.40467	3.92799	1.19923	0.000700414	0.0352584
ENSG00000118113	MMP8	11:102711796-102727050	0.025626	0	6.99274	0.000705061	0.0354523
ENSG00000165617	DACT1	14:58633967-58648321	4.251	0.975673	2.03413	0.000719904	0.0359569
ENSG00000158683	PKD1L1	7:47740202-47948491	0.857463	0.199674	1.97725	0.000719927	0.0359569
ENSG00000168255	POLR2J3	7:102537918-102572653	66.6678	242.812	-1.7345	0.000721384	0.0359821
ENSG00000127951	FGL2	7:77193369-77199848	20.8232	9.55695	1.12001	0.000730577	0.0363668
ENSG00000091137	SLC26A4	7:107660110-107718103	3.72169	0.883383	1.92761	0.000737098	0.0365937
ENSG00000049540	ELN	7:74027789-74069907	15.9425	7.13987	1.20339	0.000740053	0.0365937
ENSG00000197641	SERPINB13	18:63586671-63604639	12.3077	5.29461	1.26991	0.000741689	0.036634
ENSG00000276085	CCL3L1	17:36088256-36196758	0.151271	1.54654	-3.10508	0.000751429	0.0368617
ENSG00000176438	SYNE3	14:95407266-95516795	9.09006	4.48081	1.00289	0.000763158	0.0373229
ENSG00000189186	DCAF8L2	X:27590382-27748821	0	0.01055	-8.67373	0.000767575	0.0374117
ENSG00000038427	VCAN	5:83471618-83582303	17.5571	6.83215	1.39508	0.000768326	0.0374117
ENSG00000185432	METTL7A	12:50923472-50932510	20.6803	3.34584	3.01252	0.000770818	0.0374921
ENSG00000149970	CNKSR2	X:21372801-21654695	1.90562	0.34428	2.01526	0.000783901	0.0380043
ENSG00000138653	NDST4	4:114823649-115113876	1.39064	5.2855	-1.97953	0.000786395	0.0380838
ENSG00000134986	NREP	5:111662621-111997464	18.2453	6.81313	1.63936	0.000796048	0.0384679
ENSG00000064651	SLC12A2	5:128083766-128209362	60.8258	120.845	-1.07401	0.000797215	0.0384823
ENSG00000162763	LRRC52	1:165544007-165563961	0.0448597	0	8.86756	0.000805672	0.0387652
ENSG00000053918	KCNQ1	11:2444684-2849110	7.14817	14.8432	-1.08765	0.000812242	0.0389289
ENSG00000109321	AREG	4:74445134-74458036	1.27674	3.21559	-2.46263	0.000832377	0.0397502
ENSG00000112232	KHDRBS2	6:61630233-62286225	0.329604	0.00877333	3.97064	0.000838002	0.0399761
ENSG00000160963	COL26A1	7:101362875-101559024	0.193063	0.0357367	2.01846	0.000848171	0.0403749
ENSG00000130957	FBP2	9:94558720-94593824	0.021274	0	8.60412	0.000850009	0.0404193
ENSG00000189292	ALKAL2	2:279558-290752	1.37104	0.139584	3.18715	0.000854789	0.0406034
ENSG00000177575	CD163	12:7470813-7503893	13.7074	5.92705	1.20415	0.000857611	0.040651
ENSG00000154096	THY1	11:119409267-119424985	6.75329	1.23899	2.47442	0.000873694	0.0412818
ENSG00000155659	VSIG4	X:66021738-66040125	8.32943	3.08746	1.26856	0.000874622	0.041282
ENSG00000117598	PLPPR5	1:98890245-99005032	0.041622	0	9.1927	0.000884065	0.0416432
ENSG00000099953	MMP11	22:23768226-23784316	5.29547	0.424527	3.74527	0.000889971	0.0418736
ENSG00000140379	BCL2A1	15:79960892-80017790	2.44481	0.87676	1.41542	0.000893128	0.041978
ENSG00000181588	MEX3D	19:1554669-1568058	6.54325	15.844	-1.33074	0.000894144	0.0419815
ENSG00000173077	2020-12-01	9:114850968-115402644	1.32403	0.45485	2.40472	0.000901643	0.0422575
ENSG00000116729	WLS	1:68080572-68233120	41.4141	84.608	-1.01441	0.000901915	0.0422575
ENSG00000181690	PLAG1	8:56160909-56211324	0.848939	2.43965	-1.88074	0.000913636	0.0426277
ENSG00000136378	ADAMTS7	15:78759206-78811464	1.52863	0.575897	1.57022	0.000915547	0.0426723
ENSG00000089250	NOS1	12:117208142-117452170	0.694065	1.93847	-1.45044	0.000922412	0.0428581
ENSG00000020577	SAMD4A	14:54566067-54795486	8.27462	3.92423	1.09339	0.000943608	0.043616
ENSG00000128203	ASPHD2	22:26429260-26464062	2.40657	6.20495	-1.41025	0.000963364	0.0442999
ENSG00000272398	CD24	6:106969831-106975627	8.63294	2.06179	2.05279	0.000966758	0.0443645
ENSG00000105974	CAV1	7:116525001-116561184	39.5413	17.9002	1.01611	0.000978136	0.0447487
ENSG00000155966	AFF2	X:148500619-149000663	0.643716	0.076932	2.20302	0.00100812	0.0457397
ENSG00000198797	BRINP2	1:177170958-177282422	0.00663967	0	8.45718	0.00100866	0.0457397
ENSG00000105519	CAPS	19:5911375-5978101	6.41628	15.5589	-1.38275	0.00101118	0.0457767
ENSG00000109062	SLC9A3R1	17:74748628-74769353	18.7298	32.8641	-1.03454	0.00101188	0.0457767
ENSG00000157150	TIMP4	3:12153068-12158912	1.08536	0.160781	2.68854	0.00101947	0.0460735
ENSG00000154917	RAB6B	3:133799440-133895882	1.97073	3.98329	-1.12424	0.00103087	0.0464004
ENSG00000196329	GIMAP5	7:150722253-150750033	14.1558	5.50475	1.41444	0.00104037	0.0466872
ENSG00000221866	PLXNA4	7:132123332-132648688	1.28707	0.32817	1.68637	0.00104257	0.0467386
ENSG00000128268	MGAT3	22:39399840-39492194	8.66477	16.4287	-1.05729	0.00104508	0.0467575
ENSG00000198125	MB	22:35606764-35637951	2.82362	6.94957	-1.24233	0.00106031	0.047344
ENSG00000175183	CSRP2	12:76858709-76879023	42.0034	125.894	-1.5027	0.00107149	0.0476052
ENSG00000111450	STX2	12:130789600-130839266	5.78727	2.96341	1.05371	0.00109866	0.0485706
ENSG00000168899	VAMP5	2:85584431-85593406	16.4183	6.95503	1.17043	0.0011023	0.0486372
ENSG00000250641	LY6G6F-LY6G6D	6:31706904-31717918	0.069188	0	8.62536	0.00110235	0.0486372
ENSG00000156298	TSPAN7	X:38561370-38688920	19.5073	6.85472	1.46357	0.00111632	0.0490599
ENSG00000071282	LMCD1	3:8501807-8574668	12.1538	5.89225	1.08325	0.00113191	0.0496474
ENSG00000285772	AC000120.2	7:92112159-92179511	0	0.0405907	-8.33881	0.00114295	0.0498863
ENSG00000221818	EBF2	8:25841725-26045413	1.65264	0.748774	1.33287	0.00114709	0.0499693
ENSG00000137441	FGFBP2	4:15960245-15969309	6.74909	2.28153	1.51823	0.00114877	0.0499938

## Sheet: DE_lncRNA
Table S3 List of differentially expressed (DE) lncRNAs in ptergium versus conjunctiva
transcript_id	transcript_name	gene_id	gene_name	transcript_locus	Pter_FPKM	Conj_FPKM	log2FoldChange	pvalue	padj
ENST00000518836	EBF1-205	ENSG00000164330	EBF1	5:158695920-159099757	2.07427	0	18.7191	6.13949e-13	8.95369e-09
ENST00000489729	NAALADL2-210	ENSG00000177694	NAALADL2	3:174440987-174737746	0	0.568524	-16.46	5.69146e-11	3.72082e-07
ENST00000493983	MTA3-219	ENSG00000057935	MTA3	2:42570437-42656205	0	0.703268	-14.9803	1.83448e-09	5.43435e-06
ENST00000557827	ZEB1-210	ENSG00000148516	ZEB1	10:31321474-31514651	0.457803	0	15.4756	2.8314e-09	7.6686e-06
ENST00000548156	TRHDE-203	ENSG00000072657	TRHDE	12:72087266-72473095	0	0.131501	-14.7354	4.76253e-09	1.18806e-05
ENST00000554317	GALNT16-206	ENSG00000100626	GALNT16	14:69259642-69320843	0.809166	0	14.6505	6.54104e-09	1.58988e-05
ENST00000345541	WAC-201	ENSG00000095787	WAC	10:28535686-28619960	0.580103	0	14.6442	1.08428e-08	2.44724e-05
ENST00000469564	NLGN1-208	ENSG00000169760	NLGN1	3:174136448-174279092	0.283161	0	14.3697	2.41294e-08	4.50242e-05
ENST00000490709	GLIS3-216	ENSG00000107249	GLIS3	9:4118530-4299836	0.214994	0	14.3127	4.44355e-08	7.20619e-05
ENST00000657684	TEX41-325	ENSG00000226674	TEX41	2:144668012-145182649	0.0680297	0	14.1516	4.75547e-08	7.57635e-05
ENST00000485845	DTNB-219	ENSG00000138101	DTNB	2:25419102-25652660	0.136205	0	14.0146	6.82728e-08	0.000104385
ENST00000665904	LINC00968-209	ENSG00000246430	LINC00968	8:56518326-56559623	0.725688	0	13.9404	1.10278e-07	0.000154387
ENST00000627548	ZRANB2-AS2-227	ENSG00000229956	ZRANB2-AS2	1:71081350-71407658	0	0.0888493	-13.9142	1.20161e-07	0.000163922
ENST00000486810	COPS3-209	ENSG00000141030	COPS3	17:17260302-17276066	2.46278	0.000596667	11.1036	1.34909e-07	0.000181399
ENST00000520433	ZFPM2-AS1-204	ENSG00000251003	ZFPM2-AS1	8:105780246-106060524	0.112746	0	13.9884	2.00938e-07	0.000247374
ENST00000608661	AC097376.2-201	ENSG00000273247	AC097376.2	4:139411927-139453955	0	0.563431	-13.6389	2.71905e-07	0.000326268
ENST00000669646	TEX41-379	ENSG00000226674	TEX41	2:144668012-145182649	0.0479653	0	13.649	2.78583e-07	0.000330102
ENST00000656567	FAM66B-205	ENSG00000215374	FAM66B	8:7298766-7349142	0.534042	0	13.7612	3.38913e-07	0.000391794
ENST00000442293	MIR4435-2HG-210	ENSG00000172965	MIR4435-2HG	2:111429323-111480261	0.549423	0	13.8597	3.61339e-07	0.000407773
ENST00000587841	HDHD2-204	ENSG00000167220	HDHD2	18:47108378-47150476	0.522445	0	13.4834	5.44364e-07	0.000570196
ENST00000665189	MIR99AHG-296	ENSG00000215386	MIR99AHG	21:16419441-16607135	0	0.105357	-13.3764	5.65179e-07	0.000585529
ENST00000521527	MFAP3-209	ENSG00000037749	MFAP3	5:154038974-154135481	0	0.220542	-13.4977	6.68248e-07	0.000677499
ENST00000505587	CCNH-205	ENSG00000134480	CCNH	5:87391494-87408180	1.5204	6.66667e-07	11.81	7.14474e-07	0.000712928
ENST00000615178	BHLHE40-AS1-203	ENSG00000235831	BHLHE40-AS1	3:4896809-4979961	0	0.255936	-13.4584	7.7693e-07	0.000759265
ENST00000657887	AL096854.1-201	ENSG00000286540	AL096854.1	6:120462511-120706789	0	0.076096	-13.2863	8.00609e-07	0.000778393
ENST00000657607	AC012063.1-209	ENSG00000227252	AC012063.1	2:237011804-237085768	0	0.289342	-13.5075	8.73937e-07	0.000832607
ENST00000647423	CNKSR2-239	ENSG00000149970	CNKSR2	X:21374833-21591467	0.092452	0	13.334	9.94554e-07	0.000933448
ENST00000512782	AC138409.2-204	ENSG00000215158	AC138409.2	5:34199797-34244698	0	0.407211	-13.2478	1.02116e-06	0.00094902
ENST00000549668	NELL2-213	ENSG00000184613	NELL2	12:44532515-44703780	0.116727	0	13.3593	1.21099e-06	0.00110242
ENST00000650700	LINC01618-202	ENSG00000250302	LINC01618	4:52712394-52866821	0	0.116008	-13.2206	1.22111e-06	0.00110242
ENST00000575768	MRTFB-212	ENSG00000186260	MRTFB	16:14140633-14214935	0.280919	0	13.4347	1.2893e-06	0.0011447
ENST00000468019	RPL7A-205	ENSG00000148303	RPL7A	9:133348252-133351372	255.937	0	18.6836	1.44825e-06	0.00123681
ENST00000671589	AC233296.1-211	ENSG00000280870	AC233296.1	X:76716098-77014479	0.0603847	0	13.1889	2.07389e-06	0.00166676
ENST00000432694	AL031599.1-201	ENSG00000224228	AL031599.1	1:172775905-173064015	0	0.053035	-13.017	2.26568e-06	0.00174613
ENST00000527847	AC044810.2-202	ENSG00000254951	AC044810.2	11:7850751-7905955	0	0.342625	-13.2788	2.41243e-06	0.00182948
ENST00000587188	AC006504.5-226	ENSG00000267575	AC006504.5	19:27794024-27800391	2.18969	0	12.8237	2.52466e-06	0.00187705
ENST00000426501	HERC2P3-204	ENSG00000180229	HERC2P3	15:20379495-20453880	0.000375	0.778855	-10.8129	2.62205e-06	0.00193429
ENST00000428597	CDKN2B-AS1-203	ENSG00000240498	CDKN2B-AS1	9:21994791-22121097	0.114711	0	12.8845	3.4252e-06	0.00232753
ENST00000645539	CNKSR2-231	ENSG00000149970	CNKSR2	X:21595223-21652744	0.275756	0	12.9947	3.43775e-06	0.00232771
ENST00000670665	AC093515.1-202	ENSG00000260289	AC093515.1	16:7878799-8112756	0.06271	0	12.9187	3.96894e-06	0.00263101
TCONS_00387528	TCONS_00387528	ENSG00000058091	CDK14	7:90403386-90513402	0	0.100511	-12.5312	4.92428e-06	0.00301488
TCONS_00081780	TCONS_00081780	ENSG00000137699	TRIM29	11:120111286-120123442	0	0.950589	-12.604	5.23003e-06	0.00313784
ENST00000653359	AC046134.2-208	ENSG00000248932	AC046134.2	3:139389761-139445098	0	0.186858	-12.4417	5.90919e-06	0.00342605
ENST00000656622	LINC02301-205	ENSG00000258743	LINC02301	14:82642620-82695192	0.222171	0	12.5916	6.14502e-06	0.00354112
ENST00000514190	LIMCH1-220	ENSG00000064042	LIMCH1	4:41360809-41613557	0.078679	0	13.3374	6.3988e-06	0.00365404
ENST00000469143	DNAJC9-203	ENSG00000213551	DNAJC9	10:73183362-73245981	0.171133	0	12.4397	6.89859e-06	0.00386181
ENST00000657410	LINC01091-208	ENSG00000249464	LINC01091	4:123650040-123930728	0.148875	0	14.4571	7.26862e-06	0.00399625
ENST00000648525	RABL3-209	ENSG00000144840	RABL3	3:120686701-120742516	0	0.525372	-13.9506	7.29316e-06	0.00399625
ENST00000470543	HIGD1A-205	ENSG00000181061	HIGD1A	3:42784526-42804488	7.05232	0	16.1716	8.06159e-06	0.00424552
ENST00000457770	PCBP1-AS1-240	ENSG00000179818	PCBP1-AS1	2:70014840-70086274	0.354481	0.000668333	8.75242	8.44869e-06	0.00439121
ENST00000490349	FGFR2-219	ENSG00000066468	FGFR2	10:121517334-121598072	0	1.5078	-15.9651	1.00171e-05	0.00488207
ENST00000487074	FAM129A-204	ENSG00000135842	FAM129A	1:184794118-184868041	0	0.127426	-12.2878	1.03946e-05	0.00502728
ENST00000628982	MUC20-OT1-314	ENSG00000242086	MUC20-OT1	3:195708286-195735064	0	4.02912	-15.8036	1.06469e-05	0.00507171
TCONS_00387527	TCONS_00387527	ENSG00000058091	CDK14	7:90403386-90513402	0.0821467	0	12.1908	1.15358e-05	0.00537362
ENST00000521800	ARSB-205	ENSG00000113273	ARSB	5:78884294-78955374	0.121909	0	12.1514	1.17406e-05	0.005429
ENST00000641018	ZFHX3-206	ENSG00000140836	ZFHX3	16:73679504-73891750	0.131513	0	13.7996	1.28271e-05	0.00577642
ENST00000597814	NUP62-213	ENSG00000213024	NUP62	19:49911236-49929409	0	0.457735	-12.1155	1.32318e-05	0.00593914
ENST00000462288	MRPL23-207	ENSG00000214026	MRPL23	11:1947554-1956609	1.02825	0	12.263	1.32868e-05	0.0059411
ENST00000515488	UIMC1-214	ENSG00000087206	UIMC1	5:176970690-177022633	0	0.152794	-12.0609	1.44445e-05	0.00632201
ENST00000497630	UBE2G2-211	ENSG00000184787	UBE2G2	21:44770931-44801819	0.264908	0	12.0707	1.45601e-05	0.00633129
ENST00000640381	LIAS-217	ENSG00000121897	LIAS	4:39459058-39477414	0.873907	8e-06	10.3235	1.49393e-05	0.00646191
ENST00000666115	AL159156.1-201	ENSG00000288015	AL159156.1	13:59121879-59230636	0.0717723	0	11.9942	1.51958e-05	0.00651965
ENST00000430214	LINC00373-201	ENSG00000231019	LINC00373	13:88142867-88236082	0	0.0845417	-12.0421	1.52302e-05	0.00651965
ENST00000556384	DIO2-208	ENSG00000211448	DIO2	14:80278429-80315838	0.26133	0	12.3376	1.59401e-05	0.00666948
ENST00000542641	YBX3-213	ENSG00000060138	YBX3	12:10701274-10718115	0	5.12896	-15.4723	1.60887e-05	0.00667447
ENST00000648788	AL162717.1-201	ENSG00000285789	AL162717.1	13:103343660-103396450	0	0.141354	-11.9667	1.67239e-05	0.00689274
ENST00000577836	DYM-206	ENSG00000141627	DYM	18:49417939-49460641	0.18641	0	12.0114	1.69517e-05	0.00694137
ENST00000651290	PRKAG2-222	ENSG00000106617	PRKAG2	7:151571462-151595410	0.309461	0	11.9107	1.79878e-05	0.00719572
ENST00000356047	LINC01967-201	ENSG00000235493	LINC01967	3:27997210-28059268	0.147097	0	12.2064	1.83206e-05	0.00725132
ENST00000658175	LINC00963-236	ENSG00000204054	LINC00963	9:129488838-129513686	0	1.05812	-13.8081	1.85121e-05	0.00729666
ENST00000513121	MATR3-221	ENSG00000015479	MATR3	5:139293716-139315157	0	0.340497	-11.9503	1.91065e-05	0.00746548
TCONS_00362322	TCONS_00362322	ENSG00000112210	RAB23	6:57221504-57275174	0	0.150442	-12.0942	1.92972e-05	0.00747713
ENST00000654045	AJ009632.2-215	ENSG00000229425	AJ009632.2	21:15404624-15627235	0.0359713	0	12.0373	2.14683e-05	0.00801213
ENST00000439987	IFT140-204	ENSG00000187535	IFT140	16:1553921-1610693	0	1.15445	-15.1218	2.21183e-05	0.00817426
ENST00000477270	FAS-209	ENSG00000026103	FAS	10:88991020-89010815	0	0.338657	-11.8227	2.23907e-05	0.00820272
ENST00000447876	PANTR1-203	ENSG00000233639	PANTR1	2:104807573-104853183	0.148979	0	11.7975	2.24554e-05	0.00820272
ENST00000432922	AL139158.2-201	ENSG00000224592	AL139158.2	1:38047314-38105734	0.122691	0	11.8651	2.26941e-05	0.00823078
ENST00000488868	DNAJC8-204	ENSG00000126698	DNAJC8	1:28210233-28233020	0	0.302336	-11.8441	2.27794e-05	0.00823078
ENST00000645463	PCAT1-228	ENSG00000253438	PCAT1	8:126557893-127292862	0	0.0835503	-14.9803	2.29225e-05	0.00823078
ENST00000469495	RGS5-204	ENSG00000143248	RGS5	1:163111121-163152716	0.17414	0	11.8705	2.42474e-05	0.00855919
ENST00000671160	CASC15-303	ENSG00000272168	CASC15	6:21664185-22194412	0.110953	0	14.9116	2.45878e-05	0.00861654
ENST00000644980	DUXAP9-209	ENSG00000225210	DUXAP9	14:19062403-19131167	0	0.126622	-12.2106	2.46788e-05	0.00861654
ENST00000427157	LINC02541-201	ENSG00000230943	LINC02541	6:113623535-113650074	0	0.253587	-11.812	2.47113e-05	0.00861654
ENST00000456187	PABPC5-AS1-201	ENSG00000234161	PABPC5-AS1	X:91414878-91434999	0.389193	0	11.9823	2.52863e-05	0.00871636
ENST00000504677	POLR2J3-207	ENSG00000168255	POLR2J3	7:102540059-102566658	0.019305	52.4447	-11.5086	2.57029e-05	0.00881059
ENST00000658944	LINC02055-222	ENSG00000254101	LINC02055	8:136516246-136761333	0.028431	0	11.8169	2.57455e-05	0.00881059
ENST00000651415	TTC7A-214	ENSG00000068724	TTC7A	2:47008702-47076112	0	0.828627	-14.8746	2.61705e-05	0.00887523
ENST00000485313	HGD-207	ENSG00000113924	HGD	3:120650788-120682131	0	0.232015	-11.9213	2.99816e-05	0.00981723
ENST00000590328	AC084816.1-205	ENSG00000256995	AC084816.1	12:22787043-22888021	0.081615	0	12.0748	3.14851e-05	0.0101416
ENST00000662258	AC012368.1-211	ENSG00000225889	AC012368.1	2:64228525-64252821	0.465975	0	12.5041	3.17758e-05	0.0101763
ENST00000523987	EYA1-216	ENSG00000104313	EYA1	8:71403440-71547657	0.0414193	0	11.6149	3.34147e-05	0.0105584
ENST00000660741	LINC01197-215	ENSG00000248441	LINC01197	15:95255132-95326951	0.175697	0.000154	9.09834	3.39948e-05	0.0107239
ENST00000592347	AC005394.2-201	ENSG00000283403	AC005394.2	19:28435388-28727680	0.0223697	0	11.7467	3.42615e-05	0.010748
ENST00000611910	SYNRG-216	ENSG00000275066	SYNRG	17:37553416-37579416	2.53234	0	15.0599	3.43232e-05	0.010748
ENST00000568712	ADAMTS7-204	ENSG00000136378	ADAMTS7	15:78770795-78811232	0.143887	0	11.5701	3.4375e-05	0.010748
ENST00000569256	JPT2-213	ENSG00000206053	JPT2	16:1678256-1699428	0.303045	0	11.7096	3.56356e-05	0.0110756
ENST00000656041	FTX-239	ENSG00000230590	FTX	X:74245086-74292516	0.978249	0	14.5692	3.98254e-05	0.0119917
ENST00000465379	SP3-206	ENSG00000172845	SP3	2:173908532-173916832	0.019782	3.65268	-7.51089	4.26106e-05	0.0125638
ENST00000452840	LINC01122-207	ENSG00000233723	LINC01122	2:58428338-59063766	0	0.0778267	-14.6578	4.27353e-05	0.0125757
ENST00000531207	GVQW3-204	ENSG00000179240	GVQW3	11:76381313-76414619	0.164289	0	11.4719	4.34864e-05	0.0127231
ENST00000669750	BX284613.2-203	ENSG00000231424	BX284613.2	1:170748573-171251808	0	0.0846323	-14.5042	4.41814e-05	0.0128866
ENST00000643167	AL603840.1-201	ENSG00000234810	AL603840.1	1:55329288-55832568	0	0.0819353	-14.4613	4.51825e-05	0.013078
ENST00000655946	AC011346.1-212	ENSG00000247199	AC011346.1	5:148307488-148378739	0	0.0721507	-11.4297	4.56838e-05	0.013203
ENST00000460188	METTL8-209	ENSG00000123600	METTL8	2:171324243-171434788	0.050152	0	11.4893	4.58419e-05	0.0132272
TCONS_00266158	TCONS_00266158	XLOC_128482	XLOC_128482	21:21830654-21859074	0.229711	0	11.722	4.59071e-05	0.0132272
ENST00000491266	RABGGTB-212	ENSG00000137955	RABGGTB	1:75786703-75792302	0	0.909092	-11.417	4.63958e-05	0.0132872
ENST00000576221	PCTP-208	ENSG00000141179	PCTP	17:55771177-55842830	0.09674	0	11.8514	4.65182e-05	0.0132983
ENST00000659146	SOX9-AS1-227	ENSG00000234899	SOX9-AS1	17:72087743-72120795	0	0.152245	-11.3988	4.68108e-05	0.0133176
TCONS_00225423	TCONS_00225423	ENSG00000144057	ST6GAL2	2:106843977-106887491	0	0.148319	-11.7667	4.76608e-05	0.0134865
ENST00000601875	ZNF667-AS1-209	ENSG00000166770	ZNF667-AS1	19:56478240-56494603	0	0.314863	-11.4388	4.81345e-05	0.0135843
ENST00000662384	MIR4435-2HG-246	ENSG00000172965	MIR4435-2HG	2:111246226-111365714	0.357996	0	14.4226	4.82931e-05	0.0135843
ENST00000482813	GPR160-206	ENSG00000173890	GPR160	3:170038199-170063151	0	0.203706	-11.4112	4.89658e-05	0.0136974
TCONS_00145366	TCONS_00145366	ENSG00000260007	AC107871.1	15:68054324-68189819	0	0.292111	-14.4008	4.91506e-05	0.0136974
ENST00000486365	DIRC3-204	ENSG00000231672	DIRC3	2:217319167-217756593	0	0.0947983	-14.4279	4.91553e-05	0.0136974
ENST00000466350	NLGN1-207	ENSG00000169760	NLGN1	3:174136435-174279362	0	0.037317	-11.4676	5.25031e-05	0.0143637
ENST00000650580	FOXP1-276	ENSG00000114861	FOXP1	3:70959242-71064928	0	0.355074	-14.3256	5.4e-05	0.0146673
ENST00000508406	AC079160.1-202	ENSG00000250546	AC079160.1	4:83968082-84293412	0.0215177	0	11.8116	5.61978e-05	0.0150646
ENST00000507545	CHSY3-202	ENSG00000198108	CHSY3	5:129908087-130184502	0.139786	0	14.3069	5.71143e-05	0.0151678
ENST00000479516	RNF8-205	ENSG00000112130	RNF8	6:37354072-37370247	0	2.25105	-14.2829	5.72048e-05	0.0151684
ENST00000648054	LINC00511-226	ENSG00000227036	LINC00511	17:72428236-72592802	0	0.226496	-14.2876	5.83511e-05	0.0154292
ENST00000650539	SLC37A4-221	ENSG00000137700	SLC37A4	11:119024368-119030379	0	0.745483	-11.2385	6.11778e-05	0.0159322
ENST00000645455	BCL11A-223	ENSG00000119866	BCL11A	2:60461909-60527855	0.575228	0	14.2502	6.1775e-05	0.0160436
ENST00000462072	AMPH-206	ENSG00000078053	AMPH	7:38394070-38430055	0.157644	0	11.5126	6.27599e-05	0.0162549
ENST00000670780	LINC01128-227	ENSG00000228794	LINC01128	1:827604-859085	0.159728	0	11.3537	6.3264e-05	0.0163631
ENST00000649553	LINC00511-268	ENSG00000227036	LINC00511	17:72603088-72618413	0	0.308674	-11.2969	6.44439e-05	0.0165554
ENST00000463865	SH3YL1-213	ENSG00000035115	SH3YL1	2:218149-264392	0	0.73634	-14.185	6.47903e-05	0.0165969
ENST00000568446	ZNF19-211	ENSG00000157429	ZNF19	16:71484621-71564940	0.0568843	0	11.2156	6.58642e-05	0.016629
ENST00000644559	AC018754.1-201	ENSG00000285190	AC018754.1	5:87412342-87499340	0	0.0638587	-11.5701	6.58645e-05	0.016629
ENST00000480001	RARB-207	ENSG00000077092	RARB	3:25428716-25596649	0	0.203765	-14.1968	6.60462e-05	0.016629
TCONS_00268312	TCONS_00268312	ENSG00000183570	PCBP3	21:45643694-45753054	0.0696747	3.33333e-06	10.089	6.81246e-05	0.0169053
ENST00000422013	AC083949.1-201	ENSG00000224875	AC083949.1	2:42143238-42170231	0.162497	0	11.1598	6.97336e-05	0.0171253
ENST00000432230	AF127577.4-201	ENSG00000235609	AF127577.4	21:14818843-15014430	0	0.172182	-14.1342	7.04096e-05	0.0172246
ENST00000510667	LINC01088-206	ENSG00000249307	LINC01088	4:78971748-79308472	0.101175	0	14.1301	7.22166e-05	0.0175083
TCONS_00241043	TCONS_00241043	ENSG00000143951	WDPCP	2:63678075-63827843	0.0444953	0	11.7997	7.40073e-05	0.0177861
ENST00000585537	AC002546.1-201	ENSG00000267653	AC002546.1	17:69477139-69501755	0.176495	0	11.144	7.46708e-05	0.01792
ENST00000553207	LINC01619-210	ENSG00000257242	LINC01619	12:91988387-92142831	0	0.210888	-14.1277	7.53628e-05	0.0179798
ENST00000561611	LINC01572-201	ENSG00000261008	LINC01572	16:72425485-72665004	0.0328023	0	11.9723	7.83681e-05	0.0185411
ENST00000649603	AC083837.1-201	ENSG00000285744	AC083837.1	8:78805293-78956082	0	0.206016	-14.0504	7.86541e-05	0.0185703
ENST00000667822	AL050403.2-205	ENSG00000270792	AL050403.2	20:10672695-10910124	0.0236943	0	11.5045	8.20556e-05	0.0192009
ENST00000646512	GSS-225	ENSG00000100983	GSS	20:34928492-34951762	0	2.00797	-14.6539	8.54352e-05	0.0197051
ENST00000485653	HNMT-208	ENSG00000150540	HNMT	2:137964507-138013994	0	0.612302	-13.981	8.66576e-05	0.0198552
ENST00000426534	LINC01697-202	ENSG00000232079	LINC01697	21:28048404-28137611	0.052335	0	11.2501	8.72345e-05	0.0199262
ENST00000515023	RBPJ-230	ENSG00000168214	RBPJ	4:26321020-26415640	0	0.315419	-13.9654	8.83646e-05	0.0199587
ENST00000650785	AC242426.2-203	ENSG00000237188	AC242426.2	1:147173362-147295734	0.263515	0	14.008	8.84133e-05	0.0199587
ENST00000664343	FTX-262	ENSG00000230590	FTX	X:74245929-74293574	0.774745	0	14.2718	9.04175e-05	0.0203106
ENST00000484171	DEC1-203	ENSG00000173077	2020-12-01	9:115209930-115331330	0	0.0367503	-11.249	9.08937e-05	0.0203511
ENST00000489277	DNAJC8-205	ENSG00000126698	DNAJC8	1:28200559-28233025	0	0.11863	-11.0124	9.1892e-05	0.0204811
ENST00000432246	TNKS2-AS1-201	ENSG00000228701	TNKS2-AS1	10:91782936-91798196	0	0.296022	-11.2289	9.23177e-05	0.0205187
TCONS_00419504	TCONS_00419504	ENSG00000079112	CDH17	8:94177237-94217303	0.123132	0	11.3564	9.28419e-05	0.0205869
ENST00000654703	ST3GAL6-AS1-205	ENSG00000239445	ST3GAL6-AS1	3:98706241-98732648	0.154395	0	11.0477	9.7745e-05	0.0213004
ENST00000670724	AP002026.1-210	ENSG00000246090	AP002026.1	4:99088805-99155234	0.389777	4e-06	10.5527	9.87175e-05	0.021463
ENST00000671543	NUTM2A-AS1-234	ENSG00000223482	NUTM2A-AS1	10:87203441-87342307	0.248224	0	14.129	9.88891e-05	0.0214757
ENST00000477331	PRR5-212	ENSG00000186654	PRR5	22:44702520-44737215	0	0.839666	-13.9236	9.98282e-05	0.0216301
ENST00000623325	AC079298.3-202	ENSG00000280241	AC079298.3	4:154201820-154269460	0.0600887	0	11.0411	0.000100074	0.0216586
TCONS_00212124	TCONS_00212124	ENSG00000121297	TSHZ3	19:31149979-31232237	0	0.051805	-11.1814	0.000101173	0.0217957
ENST00000652255	AC092353.2-201	ENSG00000286062	AC092353.2	5:66350148-66440356	0.0428273	0	10.9892	0.000101282	0.0217957
ENST00000432062	AL034405.1-201	ENSG00000235189	AL034405.1	X:129869064-129957528	0	0.0463277	-11.0879	0.000104172	0.022291
ENST00000662593	LINC00589-203	ENSG00000251191	LINC00589	8:29721254-29735223	0.265899	0	10.9238	0.000105879	0.022504
ENST00000579422	MTAP-206	ENSG00000099810	MTAP	9:21802961-21818045	0	0.269396	-11.0886	0.000107249	0.0227187
TCONS_00459923	TCONS_00459923	ENSG00000212747	RTL8B	X:134936532-135033496	4.46667e-05	0.401122	-12.5919	0.000108468	0.0229257
ENST00000539666	ZNF518A-207	ENSG00000177853	ZNF518A	10:96130056-96151566	0.169993	0	10.8999	0.000109219	0.023033
ENST00000645807	AC015908.2-201	ENSG00000263508	AC015908.2	17:10844674-10880895	0	0.098422	-10.8979	0.000112503	0.0235718
ENST00000519330	DNAJC5B-202	ENSG00000147570	DNAJC5B	8:66021614-66100134	0	0.059863	-11.2789	0.000112514	0.0235718
ENST00000492747	SPATA17-205	ENSG00000162814	SPATA17	1:217737844-217801768	0.060765	0	10.9716	0.000115265	0.0240672
ENST00000595373	NUP62-205	ENSG00000213024	NUP62	19:49911061-49917641	0.549529	0	10.88	0.000116722	0.0242645
ENST00000495958	CAAP1-203	ENSG00000120159	CAAP1	9:26861089-26892604	0.846811	0	13.7383	0.000118751	0.0245784
ENST00000521781	GALNT10-209	ENSG00000164574	GALNT10	5:154190997-154376420	0.212601	1.26667e-05	11.6304	0.000123117	0.0252411
ENST00000481609	ERG-214	ENSG00000157554	ERG	21:38391659-38498456	0.250405	0	13.7614	0.000123151	0.0252411
ENST00000641425	CASC19-231	ENSG00000254166	CASC19	8:127152877-127208202	0.092689	0	11.3634	0.000124732	0.0254826
ENST00000490459	MEMO1-209	ENSG00000162959	MEMO1	2:31867827-32011036	5.33333e-06	0.337583	-12.7459	0.000125174	0.0255454
ENST00000461677	GRM7-211	ENSG00000196277	GRM7	3:7298577-7415164	0.22194	0	13.6958	0.0001255	0.0255844
TCONS_00241042	TCONS_00241042	ENSG00000143951	WDPCP	2:63678075-63827843	0	0.162288	-13.7021	0.000126427	0.025718
ENST00000667164	BAALC-AS1-214	ENSG00000247081	BAALC-AS1	8:103243553-103298721	0	0.497781	-13.8468	0.000126861	0.0257673
ENST00000533618	APLP2-220	ENSG00000084234	APLP2	11:130069894-130120777	0.0979147	0	11.3499	0.000127857	0.0258149
ENST00000663579	AP000787.1-209	ENSG00000245552	AP000787.1	11:95151382-95179866	0.120407	0	10.8039	0.000128908	0.0258894
TCONS_00030845	TCONS_00030845	ENSG00000271425	NBPF10	1:146071351-146119467	0	0.495432	-13.6694	0.000131856	0.0262865
ENST00000563823	LINC01572-203	ENSG00000261008	LINC01572	16:72523332-72627686	0.0333803	0	10.8402	0.000135255	0.026823
ENST00000651013	SCN1A-AS1-214	ENSG00000236107	SCN1A-AS1	2:166149181-166390771	0	0.015741	-10.9911	0.000139856	0.0275564
TCONS_00147965	TCONS_00147965	XLOC_075129	XLOC_075129	15:94769807-94791173	0.160926	0	10.8073	0.000143386	0.0280831
ENST00000493914	NFASC-216	ENSG00000163531	NFASC	1:204870604-204945032	0.357172	0	13.7414	0.000143818	0.0281096
ENST00000534237	CTSH-215	ENSG00000103811	CTSH	15:78922117-78932030	0.323363	0	10.7157	0.000144159	0.0281473
ENST00000487778	MBP-219	ENSG00000197971	MBP	18:77016979-77132814	0.207191	0	13.5862	0.000145571	0.0282409
ENST00000468646	LINC00877-203	ENSG00000241163	LINC00877	3:72035300-72100427	0.0857117	0	11.526	0.000145674	0.0282409
ENST00000670295	MIR4435-2HG-268	ENSG00000172965	MIR4435-2HG	2:111207774-111495067	0.082132	0	13.6048	0.000147118	0.028426
ENST00000661655	MIR4435-2HG-242	ENSG00000172965	MIR4435-2HG	2:111207774-111495067	0.0818837	0	13.5571	0.000149669	0.0286136
ENST00000671574	LINC01684-228	ENSG00000237484	LINC01684	21:24428737-24526892	0.043346	0	11.1026	0.000149717	0.0286136
ENST00000542726	WSB2-208	ENSG00000176871	WSB2	12:118042878-118062430	0	0.253532	-11.3582	0.000150679	0.028726
ENST00000480130	GPAM-203	ENSG00000119927	GPAM	10:112180521-112215377	0.697513	0	13.6101	0.000152521	0.0290032
ENST00000515203	TCERG1-215	ENSG00000113649	TCERG1	5:146478525-146492965	0	0.27605	-11.0921	0.000152888	0.0290441
ENST00000587716	AC004475.1-213	ENSG00000105705	AC004475.1	19:19303725-19320498	0.188635	0	10.686	0.000153186	0.0290714
ENST00000658852	LINC01088-214	ENSG00000249307	LINC01088	4:78971698-79309673	0.0692767	0	13.5485	0.000154119	0.0291887
ENST00000486104	CFAP46-208	ENSG00000171811	CFAP46	10:132898517-132916682	0	0.171497	-10.7254	0.000154269	0.0291887
ENST00000455576	AC092422.1-201	ENSG00000237838	AC092422.1	3:24687919-25174305	0.048064	0	13.5514	0.00015442	0.0291887
ENST00000666015	LINC01091-217	ENSG00000249464	LINC01091	4:123844697-123935526	0.0357883	0	10.7369	0.000155232	0.0292547
ENST00000474607	ZNF385D-206	ENSG00000151789	ZNF385D	3:21877840-22168951	0	0.0779397	-13.5822	0.000156243	0.0293577
ENST00000460713	SLC35A5-203	ENSG00000138459	SLC35A5	3:112563461-112583152	0	0.149972	-10.6359	0.00016187	0.0299699
ENST00000663198	AL359643.3-216	ENSG00000272142	AL359643.3	6:5003778-5043590	0	0.547361	-13.5365	0.000162345	0.0299989
ENST00000637593	EHMT1-243	ENSG00000181090	EHMT1	9:137619010-137646395	0.816648	0	13.4864	0.000166283	0.0303956
ENST00000459967	CAPZB-207	ENSG00000077549	CAPZB	1:19356655-19485539	0	0.170358	-13.5046	0.000167273	0.0305228
ENST00000472244	P4HB-207	ENSG00000185624	P4HB	17:81846510-81859169	1.93068	0	13.6364	0.000171909	0.0312185
ENST00000509918	MATR3-214	ENSG00000015479	MATR3	5:139293743-139321994	0	0.171231	-11.3409	0.0001778	0.0321957
ENST00000669278	AC079848.2-203	ENSG00000287232	AC079848.2	3:126213331-126247597	0.000225	0.188586	-9.10166	0.000179566	0.0324226
ENST00000451940	NUTM2A-AS1-210	ENSG00000223482	NUTM2A-AS1	10:87203875-87342542	0.164398	0	13.5731	0.000180107	0.0324617
ENST00000558680	ZNF609-203	ENSG00000180357	ZNF609	15:64502378-64670433	0.126646	0	13.4147	0.000180125	0.0324617
ENST00000624582	AC093425.1-205	ENSG00000224609	AC093425.1	1:59132376-59203468	0.058597	0	11.1143	0.000180766	0.0325155
TCONS_00194158	TCONS_00194158	XLOC_093693	XLOC_093693	18:43787471-43929183	0.156511	0	13.4842	0.000186477	0.0332518
ENST00000448892	LINC00884-202	ENSG00000233058	LINC00884	3:194487454-194521156	0	0.0813657	-10.5331	0.00019006	0.0336131
ENST00000480988	ST7L-219	ENSG00000007341	ST7L	1:112525282-112619113	0	0.030017	-10.5775	0.0001944	0.0341137
ENST00000645983	SOX2-OT-278	ENSG00000242808	SOX2-OT	3:180989790-181413069	0	0.0503397	-13.4475	0.00019451	0.0341137
ENST00000624699	TAF7-202	ENSG00000178913	TAF7	5:141260225-141320645	0.0486067	0	10.5725	0.000195643	0.0342808
ENST00000658389	MIR99AHG-253	ENSG00000215386	MIR99AHG	21:16419244-16607135	0	0.101102	-13.3459	0.000196953	0.0344149
ENST00000471484	RAPGEF5-208	ENSG00000136237	RAPGEF5	7:22308447-22356225	0	0.441047	-13.4377	0.000198793	0.0346407
ENST00000524157	SPIDR-226	ENSG00000164808	SPIDR	8:47407861-47419268	0	0.272109	-10.7289	0.000199711	0.0347049
ENST00000665051	MIR100HG-272	ENSG00000255248	MIR100HG	11:122232861-122367974	0	0.139225	-13.3318	0.000200761	0.0348236
ENST00000444995	LRP5L-203	ENSG00000100068	LRP5L	22:25351457-25405377	0	0.358843	-13.3428	0.000201273	0.0348485
ENST00000456777	AC005165.1-202	ENSG00000223561	AC005165.1	7:25593305-25751032	0	0.128325	-13.3833	0.000204067	0.0352037
ENST00000554069	AP1G2-209	ENSG00000213983	AP1G2	14:23565931-23567499	0	1.76611	-10.5542	0.000205939	0.0354298
ENST00000538317	AC084816.1-207	ENSG00000256995	AC084816.1	12:22859475-23174141	0.0642707	0	13.3347	0.000214936	0.0363836
ENST00000644125	CYTOR-225	ENSG00000222041	CYTOR	2:87455462-87627504	0.188414	0	14.0926	0.0002174	0.0366516
ENST00000468201	RALA-205	ENSG00000006451	RALA	7:39623565-39706391	0	0.227076	-13.3153	0.00022174	0.0373021
ENST00000507698	AC117383.1-201	ENSG00000249417	AC117383.1	3:141267353-141367137	0	0.0269783	-10.4921	0.000225184	0.0374881
ENST00000665667	SNHG30-204	ENSG00000267321	SNHG30	17:35568076-35574786	0.887504	3.1e-05	8.38103	0.000228287	0.0377692
ENST00000520379	MAGI2-205	ENSG00000187391	MAGI2	7:78185505-78490001	0.0623813	0	13.2538	0.000230565	0.0380109
ENST00000537607	CIT-208	ENSG00000122966	CIT	12:119688211-119784361	0.201813	0	13.2914	0.000234465	0.0384651
ENST00000664195	FAM66B-207	ENSG00000215374	FAM66B	8:7298745-7355359	0.105174	0	11.6344	0.00023478	0.0384716
ENST00000659966	AC105942.1-204	ENSG00000235501	AC105942.1	1:94927361-94963240	0.583245	0.000121667	11.4796	0.000241256	0.0390937
ENST00000477105	CDK5RAP1-211	ENSG00000101391	CDK5RAP1	20:33374115-33401505	0	0.641843	-13.2131	0.000243405	0.0393246
TCONS_00309172	TCONS_00309172	ENSG00000114279	FGF12	3:192363727-192515311	0.171578	0	13.7131	0.000243512	0.0393246
ENST00000468643	RBM11-203	ENSG00000185272	RBM11	21:14216130-14228372	0.237434	0	10.5719	0.000246121	0.0396448
ENST00000608994	SVIL-AS1-210	ENSG00000224597	SVIL-AS1	10:29409557-29420524	0.249405	0	10.4978	0.000246933	0.0397418
ENST00000508717	TRIO-212	ENSG00000038382	TRIO	5:14498516-14508333	0	0.243068	-10.3299	0.000255503	0.0405021
ENST00000641153	CASC19-212	ENSG00000254166	CASC19	8:127185526-127218888	0	0.0891787	-10.6641	0.000257085	0.0406171
ENST00000486696	EVA1A-210	ENSG00000115363	EVA1A	2:75518058-75569698	0	0.337091	-13.1622	0.0002574	0.0406329
ENST00000413794	AC084816.1-201	ENSG00000256995	AC084816.1	12:22699859-22888043	0.098413	0	13.2224	0.000258666	0.0407989
ENST00000662852	SLC16A1-AS1-211	ENSG00000226419	SLC16A1-AS1	1:112956630-113008552	0.324677	0	13.1203	0.000263196	0.0412049
ENST00000503580	LINC01060-202	ENSG00000249378	LINC01060	4:188485779-188681051	0.0867503	0	13.0856	0.000265449	0.0413527
ENST00000650949	AL049828.1-203	ENSG00000258526	AL049828.1	14:39432599-39493518	0.273641	0	13.1037	0.00026752	0.0416069
ENST00000414287	C22orf34-204	ENSG00000188511	C22orf34	22:49414524-49657504	0.077026	0	13.2342	0.000268313	0.0416961
ENST00000653386	LINC00963-223	ENSG00000204054	LINC00963	9:129489131-129513681	0	0.108716	-10.4707	0.000275362	0.0422035
ENST00000665664	HAS2-AS1-216	ENSG00000248690	HAS2-AS1	8:121697612-121904769	0.0189093	0	11.0376	0.000282544	0.0426415
ENST00000493684	GPR89A-208	ENSG00000117262	GPR89A	1:145644086-145670460	0	0.67926	-13.1979	0.000283574	0.0426415
ENST00000654143	AC005699.1-228	ENSG00000249631	AC005699.1	4:11722483-11789888	0.0383913	0	10.4217	0.000287265	0.0430192
ENST00000523962	NECAB1-206	ENSG00000123119	NECAB1	8:90791810-90872479	0.029353	0	10.2822	0.000288423	0.0431584
ENST00000524044	MTUS1-226	ENSG00000129422	MTUS1	8:17656026-17722639	0	0.264109	-13.2057	0.000288903	0.0431963
ENST00000551563	LINC01619-205	ENSG00000257242	LINC01619	12:91985778-92142668	0	0.101976	-13.0588	0.000292881	0.0435965
ENST00000458641	GRM7-210	ENSG00000196277	GRM7	3:7451781-7636441	0.014499	0	10.4618	0.000295282	0.0437704
ENST00000654138	AC022034.3-222	ENSG00000253369	AC022034.3	8:53395326-53483988	0.0264477	0	10.2708	0.000296226	0.0437744
ENST00000537457	DCDC2C-203	ENSG00000214866	DCDC2C	2:3725946-3788532	0.036592	0	10.2323	0.000303207	0.0443555
ENST00000477409	NCAPH-207	ENSG00000121152	NCAPH	2:96335801-96359452	0.135579	0	10.7037	0.000319027	0.0459257
ENST00000649074	LINC00511-252	ENSG00000227036	LINC00511	17:72598041-72618401	0	0.137089	-10.5777	0.000319952	0.0459889
ENST00000493778	FBXL2-218	ENSG00000153558	FBXL2	3:33289650-33373311	0.0274117	0	10.2258	0.00032231	0.0461877
ENST00000531870	CSTF3-DT-202	ENSG00000247151	CSTF3-DT	11:33161657-33190294	0	0.0765037	-10.2001	0.00032368	0.0462657
ENST00000655154	CASC15-236	ENSG00000272168	CASC15	6:21666388-22194435	0	0.0428867	-13.5798	0.000324477	0.0462657
ENST00000666367	MIR4435-2HG-257	ENSG00000172965	MIR4435-2HG	2:111207776-111365928	0.095887	0	12.9218	0.000325294	0.0462657
ENST00000618862	AC068790.8-201	ENSG00000274874	AC068790.8	12:123973215-124088594	0	0.139463	-13.0448	0.000326284	0.0463323
TCONS_00030512	TCONS_00030512	XLOC_014890	XLOC_014890	1:122054422-122201483	0	0.105391	-13.0414	0.000326854	0.0463485
ENST00000642298	AC104389.4-205	ENSG00000239920	AC104389.4	11:5588912-5667711	0	0.194816	-12.982	0.000332776	0.0469889
ENST00000671099	AL583808.1-208	ENSG00000225087	AL583808.1	1:72748833-72898831	0.0986003	0	12.9329	0.000336442	0.0472368
TCONS_00381636	TCONS_00381636	ENSG00000164850	GPER1	7:997035-1138253	0	0.298104	-14.4763	0.000336918	0.0472368
ENST00000512512	IGFBP7-202	ENSG00000163453	IGFBP7	4:57030773-57065603	5.07213	0.0661817	6.23088	0.000337288	0.0472368
ENST00000509999	AC008592.4-201	ENSG00000251409	AC008592.4	5:95835943-95852721	0	0.134379	-10.2629	0.000338921	0.0473402
ENST00000660229	LINC01814-208	ENSG00000236008	LINC01814	2:8570202-8583824	0.163192	0	10.1868	0.000341173	0.0475203
TCONS_00311313	TCONS_00311313	XLOC_151036	XLOC_151036	4:11001653-11085401	0	0.178913	-12.9931	0.000341409	0.0475203
ENST00000439386	FOXP4-AS1-203	ENSG00000234753	FOXP4-AS1	6:41523897-41546074	0	0.106893	-10.3189	0.000341943	0.0475203
ENST00000665925	LINC01278-226	ENSG00000235437	LINC01278	X:63426582-63560948	0	0.109563	-12.9255	0.000343509	0.0476412
ENST00000460736	FOSL2-204	ENSG00000075426	FOSL2	2:28392448-28408802	0.132494	0	10.149	0.000345381	0.0478108
ENST00000520319	MPP2-209	ENSG00000108852	MPP2	17:43882443-43907306	0.0868877	0	10.142	0.000348861	0.0482424
ENST00000443800	SPRY4-AS1-203	ENSG00000231185	SPRY4-AS1	5:142404201-142672001	0.0623127	0	13.128	0.000350009	0.0483305
ENST00000412906	ZNF295-AS1-201	ENSG00000237232	ZNF295-AS1	21:42009194-42024866	0	0.131198	-10.1162	0.000354518	0.0487755
ENST00000561775	RPL4-203	ENSG00000174444	RPL4	15:66499346-66504827	0	70.6803	-17.6134	0.000357403	0.0489593
ENST00000497144	SFXN5-222	ENSG00000144040	SFXN5	2:73001527-73071330	0	0.189782	-12.8259	0.000357877	0.0489889
ENST00000519739	EBF1-206	ENSG00000164330	EBF1	5:158695920-159096370	7.53928	0.0922747	6.27149	0.000361019	0.0490654
ENST00000359906	SERHL-201	ENSG00000172250	SERHL	22:42500590-42512560	0	0.17268	-10.1275	0.000363014	0.0491245
ENST00000651649	LINC01006-211	ENSG00000182648	LINC01006	7:156388922-156640599	0	0.0565977	-12.8691	0.000366326	0.0493964
ENST00000650375	MED13L-230	ENSG00000123066	MED13L	12:116237499-116276295	0.358587	0	12.8027	0.000367683	0.049509

## Sheet: DE_circRNA
Table S3 List of differentially expressed (DE) circRNAs in ptergium versus conjunctiva
ID	Pter_readcount	Conj_readcount	log2FoldChange	pval	padj
novel_circ_0008678	10.8142	79.2399	-2.8308	2.06e-13	3.23e-10
novel_circ_0009255	13.2991	60.4092	-2.16	1.88e-08	1.47e-05
hsa_circ_0004846	25.7715	3.11889	2.9051	8.12e-06	0.0031847
hsa_circ_0007948	58.743	134.873	-1.2005	6.61e-06	0.0031847
hsa_circ_0002454	32.9948	6.0225	2.3743	1.24e-05	0.0036464
novel_circ_0012935	1.08101	17.5675	-3.91	1.4e-05	0.0036464
hsa_circ_0001730	18.0586	0	5.8992	2.29e-05	0.0039942
hsa_circ_0023988	30.6209	5.3499	2.4283	2.24e-05	0.0039942
novel_circ_0000151	7.18031	30.7315	-2.0689	2.28e-05	0.0039942
hsa_circ_0023984	48.2074	4.8713	3.1221	3.79e-05	0.0059468
hsa_circ_0007333	15.4787	0	5.7248	4.77e-05	0.0068035
hsa_circ_0007990	9.39944	34.3715	-1.8547	0.00010963	0.014325
hsa_circ_0003279	7.8895	29.1195	-1.8389	0.00016124	0.019448
novel_circ_0002011	0	10.321	-5.396	0.00019075	0.021364
hsa_circ_0001524	27.3385	6.73765	1.967	0.00022101	0.023103
hsa_circ_0001675	7.91397	28.3902	-1.8263	0.00027363	0.025238
hsa_circ_0004592	71.6165	32.2991	1.1379	0.00026067	0.025238
hsa_circ_0007482	10.7902	0	5.2047	0.00036373	0.031685
novel_circ_0011859	37.1012	81.1557	-1.1212	0.00054403	0.044897
novel_circ_0002126	34.1278	11.0824	1.581	0.00058923	0.046196
novel_circ_0006802	9.16768	0	5.0254	0.00065692	0.04905
