# Supplementary material for: Comparative Transcriptomic Analysis to Identify the Important Coding and Non-coding RNAs Involved in the Pathogenesis of Pterygium
Source: Front Genet. 2021 Mar 15;12:646550. doi: 10.3389/fgene.2021.646550 (PMC8005612; doi:10.3389/fgene.2021.646550)
Supplement: Supplementary Figure S1 — Principal component analysis (PCA) of mRNA, lncRNA, and circRNA expression profiles. PCA of mRNA (A), lncRNA (B), and circRNA expression profiles (C) identified based on the analysis of six samples with three biological replicates. [file Data_Sheet_1.zip › Supplementary_Material/Table S4 GO enrichment analysis for differentially expressed (DE) genes.xlsx]

## Sheet: upregulated mRNAs_GO
Table S4 GO enrichment analysis for upregulated mRNAs
Category	ID	Description	GeneRatio	pvalue	geneID	Count
BP	GO:0030198	extracellular matrix organization	53/396	2.94e-24	MMP9/COMP/BGN/MYH11/TNC/LTBP1/PECAM1/SFRP2/COL24A1/SPP1/TGFB3/ACAN/ITGB3/VWF/FN1/FBN2/LTBP2/COL14A1/COL6A6/MMP3/CTSV/HPSE2/ENG/COL11A1/PXDN/SDC2/JAM2/CTSK/SPARC/LOXL1/ADAMTS2/COL4A2/KLK7/TNFRSF11B/COL27A1/COL4A1/TGFB2/VCAM1/COL6A3/ACTN1/ADAMTS20/NID2/MMP16/MMP2/FAP/SNCA/COL1A1/POSTN/MMP8/ELN/VCAN/COL26A1/MMP11	53
BP	GO:0043062	extracellular structure organization	53/396	3.35e-24	MMP9/COMP/BGN/MYH11/TNC/LTBP1/PECAM1/SFRP2/COL24A1/SPP1/TGFB3/ACAN/ITGB3/VWF/FN1/FBN2/LTBP2/COL14A1/COL6A6/MMP3/CTSV/HPSE2/ENG/COL11A1/PXDN/SDC2/JAM2/CTSK/SPARC/LOXL1/ADAMTS2/COL4A2/KLK7/TNFRSF11B/COL27A1/COL4A1/TGFB2/VCAM1/COL6A3/ACTN1/ADAMTS20/NID2/MMP16/MMP2/FAP/SNCA/COL1A1/POSTN/MMP8/ELN/VCAN/COL26A1/MMP11	53
BP	GO:0022617	extracellular matrix disassembly	24/396	1.83e-14	MMP9/SPP1/ACAN/FN1/FBN2/COL14A1/COL6A6/MMP3/CTSV/ENG/COL11A1/CTSK/COL4A2/KLK7/COL4A1/COL6A3/MMP16/MMP2/FAP/COL1A1/MMP8/ELN/COL26A1/MMP11	24
BP	GO:0003012	muscle system process	38/396	2.27e-14	MYOC/PLN/MYH11/MYOCD/ACTA2/ACTG2/DES/LMOD1/COL14A1/MYLK/TACR1/HTR2A/SMPX/F2R/CALD1/ATP8A2/VIM/MYOM1/GATA4/GJA5/EDNRA/CASQ2/IGF1/MYL9/MRVI1/ANK2/RYR3/PLCE1/BDKRB2/MYL4/RYR2/ACTC1/CNN1/CACNA1C/NOS3/TPM2/CAV1/LMCD1	38
BP	GO:0003013	circulatory system process	41/396	1.41e-13	PLN/SGCG/ACTA2/DES/HBB/ANGPT1/TACR1/HTR2A/TEK/RAMP3/F2R/HEG1/NCF2/SGCD/ENG/PTPRM/CXCL12/GATA4/F5/GJA5/EDNRA/CASQ2/HRH2/MRVI1/ANK2/MEOX2/BDKRB2/PDE3A/MYL4/CD34/RYR2/ASIC2/TGFB2/CACNA1G/ACTC1/CACNA1C/NOS3/GUCY1B3/SGCZ/ELN/CAV1	41
BP	GO:0006936	muscle contraction	33/396	3.34e-13	PLN/MYH11/MYOCD/ACTA2/ACTG2/DES/LMOD1/MYLK/TACR1/HTR2A/SMPX/F2R/CALD1/ATP8A2/VIM/MYOM1/GATA4/GJA5/EDNRA/CASQ2/MYL9/MRVI1/ANK2/RYR3/PLCE1/BDKRB2/MYL4/RYR2/ACTC1/CNN1/CACNA1C/TPM2/CAV1	33
BP	GO:0008015	blood circulation	39/396	2.39e-12	PLN/SGCG/ACTA2/DES/HBB/ANGPT1/TACR1/HTR2A/TEK/F2R/NCF2/SGCD/ENG/PTPRM/CXCL12/GATA4/F5/GJA5/EDNRA/CASQ2/HRH2/MRVI1/ANK2/MEOX2/BDKRB2/PDE3A/MYL4/CD34/RYR2/ASIC2/TGFB2/CACNA1G/ACTC1/CACNA1C/NOS3/GUCY1B3/SGCZ/ELN/CAV1	39
BP	GO:0030574	collagen catabolic process	17/396	5.82e-12	MMP9/COL14A1/COL6A6/MMP3/COL11A1/CTSK/ADAMTS2/COL4A2/COL4A1/COL6A3/MMP16/MMP2/FAP/COL1A1/MMP8/COL26A1/MMP11	17
BP	GO:0044243	multicellular organismal catabolic process	17/396	2.69e-11	MMP9/COL14A1/COL6A6/MMP3/COL11A1/CTSK/ADAMTS2/COL4A2/COL4A1/COL6A3/MMP16/MMP2/FAP/COL1A1/MMP8/COL26A1/MMP11	17
BP	GO:0001501	skeletal system development	40/396	6.68e-11	ALX4/MMP9/MYOC/COMP/SFRP2/TGFB3/GDF10/ACAN/FBN2/PRRX1/LTF/TEK/AEBP1/SRD5A2/COL11A1/PRRX2/SHOX2/GJA5/IGF1/SPARC/ZEB1/CYTL1/BMP5/MGP/TNFRSF11B/COL27A1/PRELP/TGFB2/ADAMTS12/MMP16/FRZB/CHST11/MMP2/CLEC3B/ALX1/BMPR1B/COL1A1/POSTN/VCAN/ADAMTS7	40
BP	GO:0032963	collagen metabolic process	19/396	1.38e-10	MMP9/TGFB3/COL14A1/COL6A6/MMP3/F2R/COL11A1/CTSK/ADAMTS2/COL4A2/COL4A1/COL6A3/MMP16/MMP2/FAP/COL1A1/MMP8/COL26A1/MMP11	19
BP	GO:0044259	multicellular organismal macromolecule metabolic process	19/396	2.93e-10	MMP9/TGFB3/COL14A1/COL6A6/MMP3/F2R/COL11A1/CTSK/ADAMTS2/COL4A2/COL4A1/COL6A3/MMP16/MMP2/FAP/COL1A1/MMP8/COL26A1/MMP11	19
BP	GO:0048514	blood vessel morphogenesis	38/396	1.2e-09	THBS4/SFRP2/RBM15/MYOCD/ITGB3/FN1/PRRX1/MYLK/ANGPT1/TEK/RAMP3/PTPRB/MCAM/ECSCR/HEG1/ENG/PTPRM/PRRX2/CXCL12/CLIC4/GATA4/GJA5/EDNRA/SPARC/COL4A2/MEOX2/CD34/FZD4/SCG2/COL4A1/PF4/TGFB2/NOS3/THSD7A/MMP2/FAP/THY1/CAV1	38
BP	GO:0044236	multicellular organismal metabolic process	19/396	1.98e-09	MMP9/TGFB3/COL14A1/COL6A6/MMP3/F2R/COL11A1/CTSK/ADAMTS2/COL4A2/COL4A1/COL6A3/MMP16/MMP2/FAP/COL1A1/MMP8/COL26A1/MMP11	19
BP	GO:0061448	connective tissue development	23/396	1.86e-08	COMP/SFRP2/ACTA2/PRRX1/COL11A1/PRRX2/SHOX2/IGF1/ZEB1/CYTL1/BMP5/MGP/CD34/COL27A1/TGFB2/ADAMTS12/FRZB/CHST11/ALX1/BMPR1B/COL1A1/ADAMTS7/EBF2	23
BP	GO:0001525	angiogenesis	32/396	2.52e-08	THBS4/SFRP2/RBM15/ITGB3/FN1/ANGPT1/TEK/RAMP3/PTPRB/MCAM/ECSCR/ENG/PTPRM/CXCL12/CLIC4/GATA4/GJA5/EDNRA/SPARC/COL4A2/MEOX2/CD34/SCG2/COL4A1/PF4/TGFB2/NOS3/THSD7A/MMP2/FAP/THY1/CAV1	32
BP	GO:0002576	platelet degranulation	14/396	3.54e-08	PECAM1/TGFB3/ITGB3/VWF/FN1/SELP/F5/PPBP/IGF1/SPARC/PF4/TGFB2/ACTN1/FLNA	14
BP	GO:0001503	ossification	29/396	5.1e-08	MMP9/MYOC/TNC/SFRP2/SPP1/TGFB3/GDF10/FBN2/LTF/TACR1/TEK/COL11A1/SHOX2/CTSK/ASPN/IGF1/SPARC/BMP5/MGP/HEMGN/CHRDL1/WWTR1/TGFB2/MMP16/MMP2/CLEC3B/BMPR1B/COL1A1/VCAN	29
BP	GO:0050900	leukocyte migration	28/396	5.38e-08	MMP9/THBS4/PECAM1/SPP1/ITGB3/FN1/PLVAP/CCL18/SELP/MMP28/ANGPT1/TACR1/TEK/SELL/CXCL12/PPBP/JAM2/PLA2G7/BMP5/MSN/CD34/SCG2/PF4/TGFB2/VCAM1/IL33/COL1A1/CAV1	28
BP	GO:0006939	smooth muscle contraction	14/396	7.49e-08	MYH11/MYOCD/ACTA2/MYLK/TACR1/HTR2A/F2R/EDNRA/MRVI1/PLCE1/BDKRB2/CNN1/CACNA1C/CAV1	14
BP	GO:0003018	vascular process in circulatory system	18/396	1.36e-07	ACTA2/HBB/ANGPT1/TACR1/HTR2A/TEK/F2R/PTPRM/GJA5/EDNRA/HRH2/MRVI1/BDKRB2/PDE3A/ASIC2/CACNA1C/NOS3/CAV1	18
BP	GO:0044057	regulation of system process	31/396	1.41e-07	PLN/MYOCD/DES/INHBA/COL14A1/TACR1/HTR2A/F2R/CRHBP/PTPRM/GATA4/GJA5/CASQ2/IGF1/HRH2/MYL9/MRVI1/ANK2/PLCE1/BDKRB2/PROL1/MYL4/RYR2/ASIC2/TGFB2/CACNA1G/CNN1/CACNA1C/NOS3/CAV1/LMCD1	31
BP	GO:0048705	skeletal system morphogenesis	21/396	1.44e-07	ALX4/COMP/SFRP2/TGFB3/FBN2/PRRX1/LTF/TEK/COL11A1/PRRX2/SHOX2/ZEB1/MGP/COL27A1/TGFB2/MMP16/CHST11/MMP2/ALX1/BMPR1B/COL1A1	21
BP	GO:0051216	cartilage development	19/396	1.74e-07	COMP/SFRP2/PRRX1/COL11A1/PRRX2/SHOX2/ZEB1/CYTL1/BMP5/MGP/COL27A1/TGFB2/ADAMTS12/FRZB/CHST11/ALX1/BMPR1B/COL1A1/ADAMTS7	19
BP	GO:0048771	tissue remodeling	16/396	3.15e-07	THBS4/BGN/SPP1/TGFB3/ITGB3/F2R/DCSTAMP/GJA5/CTSK/IGF1/TNFRSF11B/TGFB2/NOS3/CA2/NOX4/CAV1	16
BP	GO:0006887	exocytosis	28/396	3.79e-07	RIMS4/PECAM1/TGFB3/ITGB3/VWF/FN1/SELP/DOC2B/CRHBP/ANK1/F5/PPBP/IGF1/SPARC/SYT11/SYT15/SYTL5/PF4/TGFB2/CACNA1G/ACTN1/CACNA1C/RAB3C/CADPS/FLNA/SNCA/STX2/VAMP5	28
BP	GO:0030168	platelet activation	22/396	4.71e-07	F2RL2/PECAM1/TGFB3/HBB/ITGB3/VWF/FN1/SELP/F2R/F5/PPBP/IGF1/SPARC/MYL9/PF4/TGFB2/SERPINE2/ACTN1/NOS3/FLNA/DGKG/COL1A1	22
BP	GO:0071560	cellular response to transforming growth factor beta stimulus	21/396	6.12e-07	LTBP1/MYOCD/TGFB3/GDF10/FBN2/LTBP2/ENG/CDH5/ASPN/ZEB1/COL4A2/PDE3A/WWTR1/TGFB2/CHST11/SMAD6/CLEC3B/NOX4/COL1A1/NREP/CAV1	21
BP	GO:0071559	response to transforming growth factor beta	21/396	7.58e-07	LTBP1/MYOCD/TGFB3/GDF10/FBN2/LTBP2/ENG/CDH5/ASPN/ZEB1/COL4A2/PDE3A/WWTR1/TGFB2/CHST11/SMAD6/CLEC3B/NOX4/COL1A1/NREP/CAV1	21
BP	GO:0090257	regulation of muscle system process	19/396	9.21e-07	PLN/MYOCD/COL14A1/TACR1/F2R/GATA4/GJA5/CASQ2/IGF1/MYL9/MRVI1/ANK2/PLCE1/RYR2/CNN1/CACNA1C/NOS3/CAV1/LMCD1	19
BP	GO:0040017	positive regulation of locomotion	27/396	1.12e-06	MMP9/THBS4/MYOC/LRRC15/ITGB3/FN1/PLVAP/DSCAM/MYLK/SELP/ANGPT1/TACR1/TEK/MCAM/F2R/SELL/CXCL12/PPBP/IGF1/SPARC/PLA2G7/SCG2/PF4/TGFB2/FGF7/NOX4/COL1A1	27
BP	GO:0006024	glycosaminoglycan biosynthetic process	14/396	1.32e-06	KERA/BGN/OGN/ACAN/ANGPT1/OMD/SDC2/IGF1/CYTL1/CHST9/PRELP/CHST11/HS3ST2/VCAN	14
BP	GO:0003015	heart process	18/396	1.45e-06	PLN/SGCG/DES/RAMP3/SGCD/GATA4/GJA5/CASQ2/ANK2/MYL4/RYR2/TGFB2/CACNA1G/ACTC1/CACNA1C/NOS3/SGCZ/CAV1	18
BP	GO:0006023	aminoglycan biosynthetic process	14/396	1.47e-06	KERA/BGN/OGN/ACAN/ANGPT1/OMD/SDC2/IGF1/CYTL1/CHST9/PRELP/CHST11/HS3ST2/VCAN	14
BP	GO:0048738	cardiac muscle tissue development	17/396	1.78e-06	PLN/MYH11/MYOCD/SGCG/COL14A1/NEXN/HEG1/SGCD/COL11A1/GATA4/GJA5/RYR2/TGFB2/ACTC1/NOX4/KCNK2/SGCZ	17
BP	GO:0090092	regulation of transmembrane receptor protein serine/threonine kinase signaling pathway	19/396	1.95e-06	LTBP1/SFRP2/MYOCD/TGFB3/GDF10/FBN2/INHBA/ENG/GATA4/ASPN/ZEB1/BMP5/CHRDL1/WWTR1/TGFB2/CHST11/SMAD6/NREP/CAV1	19
BP	GO:1903522	regulation of blood circulation	20/396	1.98e-06	PLN/DES/TACR1/HTR2A/F2R/PTPRM/GATA4/GJA5/CASQ2/HRH2/ANK2/BDKRB2/MYL4/RYR2/ASIC2/TGFB2/CACNA1G/CACNA1C/NOS3/CAV1	20
BP	GO:0050880	regulation of blood vessel size	15/396	2.05e-06	ACTA2/HBB/TACR1/HTR2A/F2R/PTPRM/GJA5/EDNRA/HRH2/MRVI1/BDKRB2/ASIC2/CACNA1C/NOS3/CAV1	15
BP	GO:0035150	regulation of tube size	15/396	2.25e-06	ACTA2/HBB/TACR1/HTR2A/F2R/PTPRM/GJA5/EDNRA/HRH2/MRVI1/BDKRB2/ASIC2/CACNA1C/NOS3/CAV1	15
BP	GO:0051272	positive regulation of cellular component movement	26/396	2.26e-06	MMP9/THBS4/MYOC/LRRC15/ITGB3/FN1/PLVAP/DSCAM/MYLK/SELP/ANGPT1/TACR1/TEK/MCAM/F2R/SELL/CXCL12/PPBP/IGF1/SPARC/PLA2G7/PF4/TGFB2/FGF7/NOX4/COL1A1	26
BP	GO:0007507	heart development	30/396	2.43e-06	PLN/MYH11/SFRP2/RBM15/MYOCD/SGCG/APLNR/COL14A1/NEXN/TEK/HEG1/SGCD/ENG/COL11A1/GATA4/CPE/SHOX2/GJA5/EDNRA/SPARC/ANK2/PLCE1/RYR2/TGFB2/ACTC1/NOX4/KCNK2/FABP3/SGCZ/VCAN	30
BP	GO:0001894	tissue homeostasis	18/396	2.68e-06	SPP1/ITGB3/COL14A1/LTF/F2R/DCSTAMP/CTSK/CYTL1/PROL1/CD34/TNFRSF11B/LYZ/FGF7/MAP1A/CA2/SERPINA3/PRR4/NOX4	18
BP	GO:0030335	positive regulation of cell migration	25/396	2.99e-06	MMP9/THBS4/MYOC/LRRC15/ITGB3/FN1/PLVAP/MYLK/SELP/ANGPT1/TACR1/TEK/MCAM/F2R/SELL/CXCL12/PPBP/IGF1/SPARC/PLA2G7/PF4/TGFB2/FGF7/NOX4/COL1A1	25
BP	GO:0007178	transmembrane receptor protein serine/threonine kinase signaling pathway	24/396	3.95e-06	LTBP1/SFRP2/MYOCD/TGFB3/GDF10/FBN2/LTBP2/INHBA/ENG/VIM/GATA4/CDH5/ASPN/ZEB1/BMP5/CHRDL1/RYR2/WWTR1/TGFB2/CHST11/SMAD6/BMPR1B/NREP/CAV1	24
BP	GO:2000147	positive regulation of cell motility	25/396	4.75e-06	MMP9/THBS4/MYOC/LRRC15/ITGB3/FN1/PLVAP/MYLK/SELP/ANGPT1/TACR1/TEK/MCAM/F2R/SELL/CXCL12/PPBP/IGF1/SPARC/PLA2G7/PF4/TGFB2/FGF7/NOX4/COL1A1	25
BP	GO:0060047	heart contraction	17/396	5.33e-06	PLN/SGCG/DES/SGCD/GATA4/GJA5/CASQ2/ANK2/MYL4/RYR2/TGFB2/CACNA1G/ACTC1/CACNA1C/NOS3/SGCZ/CAV1	17
BP	GO:0042310	vasoconstriction	11/396	5.78e-06	ACTA2/TACR1/HTR2A/F2R/GJA5/EDNRA/HRH2/BDKRB2/ASIC2/CACNA1C/CAV1	11
BP	GO:0006026	aminoglycan catabolic process	10/396	6.18e-06	KERA/BGN/OGN/ACAN/HPSE2/OMD/SDC2/PRELP/CHIT1/VCAN	10
BP	GO:0042340	keratan sulfate catabolic process	5/396	7.81e-06	KERA/OGN/ACAN/OMD/PRELP	5
BP	GO:0006937	regulation of muscle contraction	15/396	1.15e-05	PLN/MYOCD/TACR1/F2R/GATA4/GJA5/CASQ2/MYL9/MRVI1/ANK2/PLCE1/RYR2/CNN1/CACNA1C/CAV1	15
BP	GO:0019932	second-messenger-mediated signaling	18/396	1.22e-05	PLN/SELP/PTGFR/CASQ2/IGF1/MRVI1/ANK2/PLCE1/PDE3A/ADCY8/PF4/RYR2/MCTP1/VCAM1/CACNA1C/NOS3/GUCY1B3/LMCD1	18
BP	GO:0055001	muscle cell development	14/396	1.3e-05	MYH11/SGCG/LMOD1/COL14A1/NEXN/SGCD/GATA4/SHOX2/CASQ2/IGF1/ANK2/ACTC1/LDB3/SGCZ	14
BP	GO:0006022	aminoglycan metabolic process	16/396	1.42e-05	KERA/BGN/OGN/ACAN/ANGPT1/HPSE2/OMD/SDC2/IGF1/CYTL1/CHST9/PRELP/CHST11/CHIT1/HS3ST2/VCAN	16
BP	GO:0003205	cardiac chamber development	13/396	1.54e-05	SFRP2/RBM15/MYOCD/TEK/HEG1/COL11A1/GATA4/CPE/SHOX2/GJA5/ANK2/RYR2/KCNK2	13
BP	GO:0060537	muscle tissue development	23/396	1.96e-05	PLN/MYH11/MYOCD/SGCG/COL14A1/MYLK/NEXN/HEG1/SGCD/ENG/COL11A1/GATA4/SHOX2/GJA5/MEOX2/RYR2/TGFB2/ACTC1/NOX4/KCNK2/SGCZ/CAV1/VAMP5	23
BP	GO:0006027	glycosaminoglycan catabolic process	9/396	2.55e-05	KERA/BGN/OGN/ACAN/HPSE2/OMD/SDC2/PRELP/VCAN	9
BP	GO:0060485	mesenchyme development	17/396	2.56e-05	SFRP2/ACTA2/MEOX1/ACTG2/TGFB3/ENG/GATA4/EDNRA/BMP5/WWTR1/TGFB2/ACTC1/DACT3/FRZB/FLNA/ALX1/COL1A1	17
BP	GO:0031589	cell-substrate adhesion	21/396	2.72e-05	MYOC/SPP1/TNN/ITGB3/VWF/FN1/ANGPT1/TEK/ANTXR1/CD34/FZD4/VCAM1/ACTN1/ADAMTS12/NID2/SMAD6/FLNA/COL1A1/SPOCK1/COL26A1/THY1	21
BP	GO:0019229	regulation of vasoconstriction	9/396	2.92e-05	TACR1/HTR2A/F2R/GJA5/HRH2/BDKRB2/ASIC2/CACNA1C/CAV1	9
BP	GO:0002063	chondrocyte development	6/396	3.42e-05	SFRP2/COL11A1/SHOX2/COL27A1/CHST11/BMPR1B	6
BP	GO:0090066	regulation of anatomical structure size	27/396	3.57e-05	ACTA2/SPP1/LMOD1/HBB/FN1/DSCAM/TACR1/HTR2A/F2R/MAP1B/PTPRM/CXCL12/GJA5/EDNRA/HRH2/MRVI1/ATP2B2/BDKRB2/MSN/IQGAP2/DPYSL2/ASIC2/CACNA1C/NOS3/WIPF1/CAV1/PLXNA4	27
BP	GO:0030203	glycosaminoglycan metabolic process	15/396	3.72e-05	KERA/BGN/OGN/ACAN/ANGPT1/HPSE2/OMD/SDC2/IGF1/CYTL1/CHST9/PRELP/CHST11/HS3ST2/VCAN	15
BP	GO:1903524	positive regulation of blood circulation	10/396	4.48e-05	TACR1/HTR2A/F2R/PTPRM/GJA5/HRH2/RYR2/TGFB2/NOS3/CAV1	10
BP	GO:2000021	regulation of ion homeostasis	15/396	4.88e-05	MYOC/PLN/TACR1/HTR2A/F2R/GJA5/CASQ2/ANK2/RYR2/CACNA1G/CACNA1C/CA2/SNCA/THY1/CAV1	15
BP	GO:0051480	cytosolic calcium ion homeostasis	18/396	5.36e-05	PLN/TACR1/HTR2A/F2R/EDNRA/CASQ2/ATP2B2/ANK2/RYR3/PLCE1/BDKRB2/RYR2/CACNA1C/PVALB/SNCA/THY1/CD24/CAV1	18
BP	GO:0002685	regulation of leukocyte migration	13/396	6.22e-05	THBS4/PLVAP/SELP/MMP28/TACR1/SELL/CXCL12/PPBP/PLA2G7/BMP5/MSN/PF4/IL33	13
BP	GO:0006941	striated muscle contraction	12/396	6.65e-05	PLN/SMPX/ATP8A2/GATA4/GJA5/CASQ2/ANK2/RYR3/MYL4/RYR2/ACTC1/CACNA1C	12
BP	GO:0031214	biomineral tissue development	12/396	6.65e-05	SPP1/TGFB3/FBN2/LTF/ASPN/IGF1/ATP2B2/MGP/CLEC3B/AMTN/BMPR1B/COL1A1	12
BP	GO:0030199	collagen fibril organization	7/396	6.67e-05	SFRP2/COL14A1/COL11A1/ADAMTS2/TGFB2/COL1A1/MMP11	7
BP	GO:0010769	regulation of cell morphogenesis involved in differentiation	20/396	7.95e-05	MYOC/SFRP2/SPP1/TGFB3/FN1/DSCAM/MAP1B/CXCL12/SHOX2/SDC2/BMP5/DPYSL2/WWTR1/TGFB2/DACT3/FLNA/ALX1/COL1A1/THY1/PLXNA4	20
BP	GO:0060349	bone morphogenesis	10/396	8.32e-05	COMP/SFRP2/TGFB3/LTF/TEK/SHOX2/COL27A1/MMP16/BMPR1B/COL1A1	10
BP	GO:0070482	response to oxygen levels	20/396	8.33e-05	MYOCD/TGFB3/ALAS2/TEK/NCF2/SELL/ENG/CXCL12/EDNRA/BDKRB2/CD34/RYR2/TGFB2/MMP2/NOX4/KCNK2/SLC29A1/COL1A1/CD24/CAV1	20
BP	GO:0014706	striated muscle tissue development	21/396	8.92e-05	PLN/MYH11/MYOCD/SGCG/COL14A1/NEXN/HEG1/SGCD/COL11A1/GATA4/SHOX2/GJA5/MEOX2/RYR2/TGFB2/ACTC1/NOX4/KCNK2/SGCZ/CAV1/VAMP5	21
BP	GO:0048545	response to steroid hormone	24/396	8.98e-05	PLN/SPP1/TGFB3/PTGFR/TACR1/TEK/RAMP3/CTSV/CRHBP/NCF2/SRD5A2/GATA4/SPARC/MSN/HNMT/TNFRSF11B/TGFB2/CA2/SMAD6/SLIT3/NR2F1/COL1A1/CD24/CAV1	24
BP	GO:0001706	endoderm formation	8/396	9.13e-05	MMP9/FN1/INHBA/COL11A1/GATA4/COL4A2/MMP2/MMP8	8
BP	GO:0030003	cellular cation homeostasis	28/396	9.15e-05	ATP6V0D2/PLN/LTF/ALAS2/TACR1/HTR2A/F2R/CXCL12/CLIC4/EDNRA/CASQ2/ATP2B2/ANK2/RYR3/PLCE1/BDKRB2/SLC24A3/RYR2/SLC4A1/CACNA1C/PVALB/PRND/CA2/SNCA/SLC26A4/THY1/CD24/CAV1	28
BP	GO:0090287	regulation of cellular response to growth factor stimulus	17/396	9.74e-05	LTBP1/SFRP2/MYOCD/TGFB3/ITGB3/FBN2/ENG/GATA4/ASPN/ZEB1/FZD4/CHRDL1/ADAMTS12/CHST11/SMAD6/NREP/CAV1	17
BP	GO:0001502	cartilage condensation	5/396	9.86e-05	COL11A1/MGP/TGFB2/ALX1/BMPR1B	5
BP	GO:0010881	regulation of cardiac muscle contraction by regulation of the release of sequestered calcium ion	5/396	9.86e-05	PLN/CASQ2/ANK2/RYR2/CACNA1C	5
BP	GO:0098743	cell aggregation	5/396	9.86e-05	COL11A1/MGP/TGFB2/ALX1/BMPR1B	5
BP	GO:0044273	sulfur compound catabolic process	7/396	0.000107868	KERA/BGN/OGN/ACAN/OMD/PRELP/VCAN	7
BP	GO:0070252	actin-mediated cell contraction	8/396	0.000117768	PLN/DES/VIM/GATA4/ANK2/MYL4/ACTC1/TPM2	8
BP	GO:0050650	chondroitin sulfate proteoglycan biosynthetic process	6/396	0.000124645	BGN/IGF1/CYTL1/CHST9/CHST11/VCAN	6
BP	GO:0009612	response to mechanical stimulus	15/396	0.00013227	TACR1/HTR2A/ATP8A2/COL11A1/CXCL12/GATA4/ATP2B2/CNTNAP2/RYR2/ASIC2/SERPINE2/KCNK2/COL1A1/PKD1L1/CAV1	15
BP	GO:0035987	endodermal cell differentiation	7/396	0.000145284	MMP9/FN1/INHBA/COL11A1/COL4A2/MMP2/MMP8	7
BP	GO:0003231	cardiac ventricle development	10/396	0.000146382	SFRP2/RBM15/MYOCD/HEG1/COL11A1/GATA4/CPE/GJA5/RYR2/KCNK2	10
BP	GO:0007179	transforming growth factor beta receptor signaling pathway	15/396	0.000148575	LTBP1/MYOCD/TGFB3/GDF10/FBN2/LTBP2/ENG/CDH5/ASPN/ZEB1/WWTR1/TGFB2/CHST11/SMAD6/NREP	15
BP	GO:0045907	positive regulation of vasoconstriction	6/396	0.000150085	TACR1/HTR2A/F2R/GJA5/HRH2/CAV1	6
BP	GO:0048704	embryonic skeletal system morphogenesis	10/396	0.000160093	ALX4/TGFB3/PRRX1/COL11A1/PRRX2/SHOX2/ZEB1/MMP16/CHST11/ALX1	10
BP	GO:0048871	multicellular organismal homeostasis	20/396	0.000163879	SPP1/ITGB3/COL14A1/LTF/HTR2A/F2R/DCSTAMP/CTSK/CYTL1/PROL1/CD34/TNFRSF11B/ADCY8/LYZ/FGF7/MAP1A/CA2/SERPINA3/PRR4/NOX4	20
BP	GO:0030048	actin filament-based movement	9/396	0.000164991	PLN/DES/VIM/GATA4/ANK2/MYL4/ACTC1/TPM2/WIPF1	9
BP	GO:0019722	calcium-mediated signaling	12/396	0.00016658	PLN/SELP/PTGFR/CASQ2/IGF1/ANK2/PLCE1/RYR2/MCTP1/VCAM1/CACNA1C/LMCD1	12
BP	GO:0045453	bone resorption	7/396	0.000167587	SPP1/ITGB3/DCSTAMP/CTSK/TNFRSF11B/CA2/NOX4	7
BP	GO:0098909	regulation of cardiac muscle cell action potential involved in regulation of contraction	4/396	0.000187173	GJA5/ANK2/RYR2/CAV1	4
BP	GO:0006029	proteoglycan metabolic process	10/396	0.000190779	BGN/COL11A1/SDC2/IGF1/CYTL1/CHST9/ADAMTS12/CHST11/BMPR1B/VCAN	10
BP	GO:0060348	bone development	14/396	0.000191645	MYOC/COMP/SFRP2/TGFB3/LTF/TEK/SRD5A2/SHOX2/IGF1/SPARC/COL27A1/MMP16/BMPR1B/COL1A1	14
BP	GO:0007517	muscle organ development	21/396	0.000191966	ALX4/MYOCD/SGCG/COL14A1/MYLK/TAGLN/HEG1/AEBP1/SGCD/COL11A1/GATA4/SHOX2/IGF1/MEOX2/RYR2/ACTC1/COL6A3/KCNK2/SGCZ/CAV1/VAMP5	21
BP	GO:0030193	regulation of blood coagulation	9/396	0.000201125	SELP/F2R/CD34/ASIC2/SERPINE2/NOS3/FAP/CAV1/STX2	9
BP	GO:1900046	regulation of hemostasis	9/396	0.000201125	SELP/F2R/CD34/ASIC2/SERPINE2/NOS3/FAP/CAV1/STX2	9
BP	GO:0010717	regulation of epithelial to mesenchymal transition	8/396	0.000237535	SFRP2/TGFB3/BMP5/WWTR1/TGFB2/DACT3/ALX1/COL1A1	8
BP	GO:0051279	regulation of release of sequestered calcium ion into cytosol	8/396	0.000237535	PLN/F2R/CASQ2/ANK2/RYR2/CACNA1C/SNCA/THY1	8
BP	GO:0010882	regulation of cardiac muscle contraction by calcium ion signaling	5/396	0.000262036	PLN/CASQ2/ANK2/RYR2/CACNA1C	5
BP	GO:0042744	hydrogen peroxide catabolic process	5/396	0.000262036	HBA2/HBA1/HBB/PXDN/SNCA	5
BP	GO:0022604	regulation of cell morphogenesis	26/396	0.000262745	MYOC/SFRP2/SPP1/TGFB3/FN1/DSCAM/MAP1B/CXCL12/PALMD/SHOX2/SDC2/SPARC/BMP5/MSN/FGD5/DPYSL2/WWTR1/TGFB2/DACT3/FLNA/ALX1/COL1A1/WIPF1/SYNE3/THY1/PLXNA4	26
BP	GO:0003206	cardiac chamber morphogenesis	10/396	0.000267123	SFRP2/RBM15/TEK/HEG1/COL11A1/GATA4/CPE/SHOX2/GJA5/RYR2	10
BP	GO:0010522	regulation of calcium ion transport into cytosol	9/396	0.000267489	PLN/F2R/CASQ2/ANK2/RYR2/CACNA1C/SNCA/THY1/CAV1	9
BP	GO:0050818	regulation of coagulation	9/396	0.000293278	SELP/F2R/CD34/ASIC2/SERPINE2/NOS3/FAP/CAV1/STX2	9
BP	GO:0008217	regulation of blood pressure	13/396	0.000294366	ACTA2/HBB/TACR1/F2R/NCF2/ENG/GJA5/EDNRA/BDKRB2/CD34/ASIC2/CACNA1C/NOS3	13
BP	GO:0034405	response to fluid shear stress	6/396	0.000295561	SPP1/TGFB3/NCF2/NOS3/CA2/SMAD6	6
BP	GO:0007423	sensory organ development	26/396	0.000299324	KERA/TGFB3/FBN2/DSCAM/PRRX1/INHBA/ABCB5/ATP8A2/COL11A1/VIM/PTPRM/PRRX2/CLIC4/IGF1/SPARC/ZEB1/ATP2B2/CYTL1/FZD4/CHRDL1/COL4A1/TGFB2/FRZB/BMPR1B/KCNK2/THY1	26
BP	GO:0042493	response to drug	23/396	0.000312413	SFRP2/INHBA/HTR2A/CRHBP/NCF2/SRD5A2/PTPRM/GATA4/SLC22A2/NNMT/BDKRB2/PDE3A/TNFRSF11B/DPYSL2/TGFB2/ACTC1/GRIN2A/GABRA4/SNCA/COL1A1/FABP3/CAV1/TIMP4	23
BP	GO:0010880	regulation of release of sequestered calcium ion into cytosol by sarcoplasmic reticulum	5/396	0.000324001	PLN/CASQ2/ANK2/RYR2/CACNA1C	5
BP	GO:0050974	detection of mechanical stimulus involved in sensory perception	5/396	0.000324001	HTR2A/COL11A1/ATP2B2/ASIC2/SERPINE2	5
BP	GO:0014068	positive regulation of phosphatidylinositol 3-kinase signaling	7/396	0.000324335	MYOC/SELP/ANGPT1/TEK/F2R/IGF1/TGFB2	7
BP	GO:0014066	regulation of phosphatidylinositol 3-kinase signaling	8/396	0.000327167	MYOC/SELP/ANGPT1/TEK/F2R/IGF1/TGFB2/SERPINE2	8
BP	GO:0008016	regulation of heart contraction	13/396	0.00033198	PLN/DES/GATA4/GJA5/CASQ2/ANK2/MYL4/RYR2/TGFB2/CACNA1G/CACNA1C/NOS3/CAV1	13
BP	GO:0017015	regulation of transforming growth factor beta receptor signaling pathway	10/396	0.000339873	LTBP1/MYOCD/TGFB3/FBN2/ENG/ASPN/ZEB1/CHST11/SMAD6/NREP	10
BP	GO:1903844	regulation of cellular response to transforming growth factor beta stimulus	10/396	0.000339873	LTBP1/MYOCD/TGFB3/FBN2/ENG/ASPN/ZEB1/CHST11/SMAD6/NREP	10
BP	GO:0001569	patterning of blood vessels	6/396	0.000345141	SFRP2/RBM15/ENG/CXCL12/EDNRA/COL4A1	6
BP	GO:0032844	regulation of homeostatic process	21/396	0.000359623	MYOC/PLN/SPP1/ITGB3/INHBA/TACR1/HTR2A/F2R/DCSTAMP/GJA5/CASQ2/ANK2/TNFRSF11B/RYR2/TGFB2/CACNA1G/CACNA1C/CA2/SNCA/THY1/CAV1	21
BP	GO:0046849	bone remodeling	8/396	0.000362539	SPP1/TGFB3/ITGB3/DCSTAMP/CTSK/TNFRSF11B/CA2/NOX4	8
BP	GO:0032026	response to magnesium ion	4/396	0.000363217	RYR3/TNFRSF11B/GRIN2A/SNCA	4
BP	GO:0060048	cardiac muscle contraction	9/396	0.000383271	PLN/GATA4/GJA5/CASQ2/ANK2/MYL4/RYR2/ACTC1/CACNA1C	9
BP	GO:0060249	anatomical structure homeostasis	19/396	0.000399908	SPP1/ITGB3/COL14A1/LTF/F2R/DCSTAMP/CTSK/CYTL1/PROL1/CD34/TNFRSF11B/LYZ/FGF7/MAP1A/CA2/SERPINA3/PRR4/NOX4/SGCZ	19
BP	GO:0090130	tissue migration	15/396	0.000434099	MMP9/ACTA2/ACTG2/ITGB3/ANGPT1/TACR1/TEK/PTPRM/SPARC/SCG2/TGFB2/ACTC1/FGF7/NOS3/FAP	15
BP	GO:0006874	cellular calcium ion homeostasis	20/396	0.000453587	PLN/TACR1/HTR2A/F2R/CXCL12/EDNRA/CASQ2/ATP2B2/ANK2/RYR3/PLCE1/BDKRB2/SLC24A3/RYR2/CACNA1C/PVALB/SNCA/THY1/CD24/CAV1	20
BP	GO:0015701	bicarbonate transport	6/396	0.000463672	HBA2/HBA1/HBB/SLC4A1/CA2/SLC26A4	6
BP	GO:0050982	detection of mechanical stimulus	6/396	0.000463672	HTR2A/COL11A1/ATP2B2/ASIC2/SERPINE2/PKD1L1	6
BP	GO:0032835	glomerulus development	7/396	0.000464151	PECAM1/ACTA2/ANGPT1/PLCE1/CD34/WWTR1/CD24	7
BP	GO:0060350	endochondral bone morphogenesis	7/396	0.000464151	COMP/TEK/SHOX2/COL27A1/MMP16/BMPR1B/COL1A1	7
BP	GO:0048706	embryonic skeletal system development	11/396	0.000469348	ALX4/TGFB3/PRRX1/COL11A1/PRRX2/SHOX2/ZEB1/MMP16/CHST11/ALX1/COL1A1	11
BP	GO:0090288	negative regulation of cellular response to growth factor stimulus	11/396	0.000469348	LTBP1/SFRP2/TGFB3/FBN2/ENG/ASPN/CHRDL1/ADAMTS12/CHST11/SMAD6/CAV1	11
BP	GO:0051209	release of sequestered calcium ion into cytosol	9/396	0.000494887	PLN/HTR2A/F2R/CASQ2/ANK2/RYR2/CACNA1C/SNCA/THY1	9
BP	GO:0051283	negative regulation of sequestering of calcium ion	9/396	0.000494887	PLN/HTR2A/F2R/CASQ2/ANK2/RYR2/CACNA1C/SNCA/THY1	9
BP	GO:0055123	digestive system development	12/396	0.000510719	ALX4/SFRP2/MYOCD/TGFB3/GATA4/SHOX2/IGF1/HRH2/CLMP/TGFB2/DACT1/STX2	12
BP	GO:0006940	regulation of smooth muscle contraction	7/396	0.000520166	MYOCD/TACR1/F2R/MRVI1/PLCE1/CNN1/CAV1	7
BP	GO:0060395	SMAD protein signal transduction	7/396	0.000520166	TGFB3/GDF10/INHBA/VIM/GATA4/BMP5/TGFB2	7
BP	GO:0001935	endothelial cell proliferation	10/396	0.000535429	THBS4/ITGB3/TEK/ENG/PTPRM/CXCL12/SPARC/CD34/SCG2/CAV1	10
BP	GO:1903510	mucopolysaccharide metabolic process	11/396	0.00053609	KERA/BGN/OGN/ACAN/ANGPT1/OMD/SDC2/CHST9/PRELP/CHST11/VCAN	11
BP	GO:0051282	regulation of sequestering of calcium ion	9/396	0.000537537	PLN/HTR2A/F2R/CASQ2/ANK2/RYR2/CACNA1C/SNCA/THY1	9
BP	GO:0090101	negative regulation of transmembrane receptor protein serine/threonine kinase signaling pathway	10/396	0.000575659	LTBP1/SFRP2/TGFB3/FBN2/ENG/ASPN/CHRDL1/CHST11/SMAD6/CAV1	10
BP	GO:0010644	cell communication by electrical coupling	5/396	0.000577257	GJA5/CASQ2/RYR2/CACNA1C/CAV1	5
BP	GO:0034698	response to gonadotropin	5/396	0.000577257	INHBA/CTSV/SRD5A2/GATA4/SLC5A5	5
BP	GO:0060393	regulation of pathway-restricted SMAD protein phosphorylation	7/396	0.000581431	TGFB3/GDF10/INHBA/ENG/BMP5/TGFB2/SMAD6	7
BP	GO:0010770	positive regulation of cell morphogenesis involved in differentiation	12/396	0.000610861	MYOC/TGFB3/FN1/DSCAM/MAP1B/CXCL12/SHOX2/WWTR1/TGFB2/FLNA/ALX1/COL1A1	12
BP	GO:0035584	calcium-mediated signaling using intracellular calcium source	4/396	0.000633766	SELP/PTGFR/RYR2/VCAM1	4
BP	GO:0007204	positive regulation of cytosolic calcium ion concentration	15/396	0.000639492	PLN/TACR1/HTR2A/F2R/EDNRA/CASQ2/ANK2/PLCE1/BDKRB2/RYR2/CACNA1C/SNCA/THY1/CD24/CAV1	15
BP	GO:0006875	cellular metal ion homeostasis	24/396	0.000667961	ATP6V0D2/PLN/LTF/ALAS2/TACR1/HTR2A/F2R/CXCL12/EDNRA/CASQ2/ATP2B2/ANK2/RYR3/PLCE1/BDKRB2/SLC24A3/RYR2/CACNA1C/PVALB/PRND/SNCA/THY1/CD24/CAV1	24
BP	GO:0050678	regulation of epithelial cell proliferation	17/396	0.00067899	THBS4/SFRP2/ITGB3/TACR1/TEK/CTSV/ENG/PTPRM/CXCL12/IGF1/SPARC/BMP5/SCG2/TGFB2/FGF7/LIMS2/CAV1	17
BP	GO:0001936	regulation of endothelial cell proliferation	9/396	0.000683912	THBS4/ITGB3/TEK/ENG/PTPRM/CXCL12/SPARC/SCG2/CAV1	9
BP	GO:0014808	release of sequestered calcium ion into cytosol by sarcoplasmic reticulum	5/396	0.00068794	PLN/CASQ2/ANK2/RYR2/CACNA1C	5
BP	GO:1903514	calcium ion transport from endoplasmic reticulum to cytosol	5/396	0.00068794	PLN/CASQ2/ANK2/RYR2/CACNA1C	5
BP	GO:0001649	osteoblast differentiation	14/396	0.000706902	MYOC/TNC/SFRP2/SPP1/GDF10/FBN2/LTF/SHOX2/IGF1/HEMGN/WWTR1/BMPR1B/COL1A1/VCAN	14
BP	GO:0001666	response to hypoxia	17/396	0.000707794	MYOCD/TGFB3/ALAS2/TEK/ENG/CXCL12/EDNRA/BDKRB2/CD34/RYR2/TGFB2/MMP2/NOX4/KCNK2/SLC29A1/CD24/CAV1	17
BP	GO:0001704	formation of primary germ layer	10/396	0.000711627	MMP9/SFRP2/ITGB3/FN1/INHBA/COL11A1/GATA4/COL4A2/MMP2/MMP8	10
BP	GO:0055074	calcium ion homeostasis	20/396	0.000733902	PLN/TACR1/HTR2A/F2R/CXCL12/EDNRA/CASQ2/ATP2B2/ANK2/RYR3/PLCE1/BDKRB2/SLC24A3/RYR2/CACNA1C/PVALB/SNCA/THY1/CD24/CAV1	20
BP	GO:0002062	chondrocyte differentiation	9/396	0.000739375	SFRP2/COL11A1/SHOX2/CYTL1/COL27A1/ADAMTS12/CHST11/BMPR1B/ADAMTS7	9
BP	GO:0014065	phosphatidylinositol 3-kinase signaling	9/396	0.000739375	MYOC/SELP/ANGPT1/HTR2A/TEK/F2R/IGF1/TGFB2/SERPINE2	9
BP	GO:0061041	regulation of wound healing	10/396	0.000762437	MYLK/SELP/F2R/CD34/ASIC2/SERPINE2/NOS3/FAP/CAV1/STX2	10
BP	GO:0007492	endoderm development	8/396	0.000772636	MMP9/FN1/INHBA/COL11A1/GATA4/COL4A2/MMP2/MMP8	8
BP	GO:0042743	hydrogen peroxide metabolic process	6/396	0.000794035	HBA2/HBA1/HBB/MMP3/PXDN/SNCA	6
BP	GO:0042698	ovulation cycle	9/396	0.000798451	TGFB3/INHBA/FZD4/TGFB2/FGF7/NOS3/SLIT3/BMPR1B/TIMP4	9
BP	GO:0060389	pathway-restricted SMAD protein phosphorylation	7/396	0.000800253	TGFB3/GDF10/INHBA/ENG/BMP5/TGFB2/SMAD6	7
BP	GO:0034330	cell junction organization	16/396	0.000811365	MYOC/TGFB3/ITGB3/FN1/TEK/HEG1/CDH5/GJA5/TGFB2/LIMS2/ACTN1/FLNA/CADM3/CDH6/THY1/CAV1	16
BP	GO:0098901	regulation of cardiac muscle cell action potential	4/396	0.000811913	GJA5/ANK2/RYR2/CAV1	4
BP	GO:1903779	regulation of cardiac conduction	4/396	0.000811913	GJA5/ANK2/RYR2/CAV1	4
BP	GO:0002026	regulation of the force of heart contraction	5/396	0.000813757	PLN/MYL4/RYR2/NOS3/CAV1	5
BP	GO:0003230	cardiac atrium development	5/396	0.000813757	HEG1/GATA4/SHOX2/GJA5/ANK2	5
BP	GO:0018146	keratan sulfate biosynthetic process	5/396	0.000813757	KERA/OGN/ACAN/OMD/PRELP	5
BP	GO:0045124	regulation of bone resorption	5/396	0.000813757	SPP1/ITGB3/DCSTAMP/TNFRSF11B/CA2	5
BP	GO:0060402	calcium ion transport into cytosol	10/396	0.000816196	PLN/HTR2A/F2R/CASQ2/ANK2/RYR2/CACNA1C/SNCA/THY1/CAV1	10
BP	GO:0071772	response to BMP	11/396	0.000835304	SFRP2/ENG/GATA4/BMP5/CHRDL1/RYR2/ADAMTS12/SMAD6/BMPR1B/ADAMTS7/CAV1	11
BP	GO:0071773	cellular response to BMP stimulus	11/396	0.000835304	SFRP2/ENG/GATA4/BMP5/CHRDL1/RYR2/ADAMTS12/SMAD6/BMPR1B/ADAMTS7/CAV1	11
BP	GO:0036293	response to decreased oxygen levels	17/396	0.000868035	MYOCD/TGFB3/ALAS2/TEK/ENG/CXCL12/EDNRA/BDKRB2/CD34/RYR2/TGFB2/MMP2/NOX4/KCNK2/SLC29A1/CD24/CAV1	17
BP	GO:0060401	cytosolic calcium ion transport	10/396	0.000873034	PLN/HTR2A/F2R/CASQ2/ANK2/RYR2/CACNA1C/SNCA/THY1/CAV1	10
BP	GO:0030166	proteoglycan biosynthetic process	7/396	0.0008861	BGN/IGF1/CYTL1/CHST9/CHST11/BMPR1B/VCAN	7
BP	GO:0050654	chondroitin sulfate proteoglycan metabolic process	7/396	0.0008861	BGN/SDC2/IGF1/CYTL1/CHST9/CHST11/VCAN	7
BP	GO:0061337	cardiac conduction	7/396	0.0008861	PLN/GJA5/CASQ2/ANK2/RYR2/CACNA1C/CAV1	7
BP	GO:0048565	digestive tract development	11/396	0.000887599	ALX4/SFRP2/MYOCD/TGFB3/GATA4/SHOX2/HRH2/CLMP/TGFB2/DACT1/STX2	11
BP	GO:0010862	positive regulation of pathway-restricted SMAD protein phosphorylation	6/396	0.000899601	TGFB3/GDF10/INHBA/ENG/BMP5/TGFB2	6
BP	GO:0042220	response to cocaine	6/396	0.000899601	HTR2A/CRHBP/HNMT/DPYSL2/GRIN2A/SNCA	6
BP	GO:0086004	regulation of cardiac muscle cell contraction	6/396	0.000899601	PLN/GATA4/GJA5/ANK2/RYR2/CAV1	6
BP	GO:0086065	cell communication involved in cardiac conduction	6/396	0.000899601	GJA5/CASQ2/ANK2/RYR2/CACNA1C/CAV1	6
BP	GO:0055117	regulation of cardiac muscle contraction	8/396	0.000918604	PLN/GATA4/GJA5/CASQ2/ANK2/RYR2/CACNA1C/CAV1	8
BP	GO:0050673	epithelial cell proliferation	19/396	0.000929886	THBS4/SFRP2/ITGB3/TACR1/TEK/CTSV/ENG/PTPRM/CXCL12/IGF1/SPARC/BMP5/CD34/SCG2/TGFB2/FGF7/LIMS2/FAP/CAV1	19
BP	GO:0045981	positive regulation of nucleotide metabolic process	10/396	0.000933083	HTR2A/RAMP3/CAP2/EDNRA/IGF1/HRH2/GUCY1A2/PF4/AKAP12/NOS3	10
BP	GO:1900544	positive regulation of purine nucleotide metabolic process	10/396	0.000933083	HTR2A/RAMP3/CAP2/EDNRA/IGF1/HRH2/GUCY1A2/PF4/AKAP12/NOS3	10
BP	GO:0072503	cellular divalent inorganic cation homeostasis	20/396	0.00093922	PLN/TACR1/HTR2A/F2R/CXCL12/EDNRA/CASQ2/ATP2B2/ANK2/RYR3/PLCE1/BDKRB2/SLC24A3/RYR2/CACNA1C/PVALB/SNCA/THY1/CD24/CAV1	20
BP	GO:0009187	cyclic nucleotide metabolic process	13/396	0.00094358	GUCY2F/RAMP3/CAP2/EDNRA/HRH2/ATP2B2/GUCY1A2/PDE3A/ADCY8/PF4/AKAP12/NOS3/GUCY1B3	13
BP	GO:0043114	regulation of vascular permeability	5/396	0.000955959	ANGPT1/TACR1/TEK/BDKRB2/PDE3A	5
BP	GO:0048562	embryonic organ morphogenesis	17/396	0.00097831	ALX4/TGFB3/FBN2/PRRX1/ATP8A2/ENG/COL11A1/PRRX2/GATA4/SHOX2/ZEB1/ATP2B2/RYR2/MMP16/FRZB/CHST11/ALX1	17
BP	GO:0060840	artery development	7/396	0.000979046	MYOCD/PRRX1/MYLK/ENG/PRRX2/GJA5/LOXL1	7
BP	GO:0022602	ovulation cycle process	8/396	0.000999447	TGFB3/INHBA/FZD4/TGFB2/FGF7/NOS3/SLIT3/BMPR1B	8
BP	GO:0003094	glomerular filtration	4/396	0.00102267	MCAM/F2R/GJA5/CD34	4
BP	GO:0048846	axon extension involved in axon guidance	4/396	0.00102267	DSCAM/CXCL12/SLIT3/PLXNA4	4
BP	GO:1902284	neuron projection extension involved in neuron projection guidance	4/396	0.00102267	DSCAM/CXCL12/SLIT3/PLXNA4	4
BP	GO:0048489	synaptic vesicle transport	10/396	0.00106336	RIMS4/AMPH/SYT11/SYT15/SYTL5/DPYSL2/RAB3C/CADPS/SNCA/STX2	10
BP	GO:0097480	establishment of synaptic vesicle localization	10/396	0.00106336	RIMS4/AMPH/SYT11/SYT15/SYTL5/DPYSL2/RAB3C/CADPS/SNCA/STX2	10
BP	GO:0045778	positive regulation of ossification	8/396	0.00108588	SFRP2/TGFB3/FBN2/LTF/TACR1/IGF1/TGFB2/BMPR1B	8
BP	GO:0044272	sulfur compound biosynthetic process	13/396	0.00109657	KERA/BGN/OGN/ACAN/ANGPT1/OMD/IGF1/CYTL1/CHST9/PRELP/CHST11/SNCA/VCAN	13
BP	GO:0010035	response to inorganic substance	23/396	0.00112282	PLN/HBA2/HBA1/HBB/FABP4/KRT10/TACR1/MMP3/CRHBP/CLIC4/CASQ2/SPARC/RYR3/TNFRSF11B/RYR2/CACNA1G/NOS3/CA2/GUCY1B3/GRIN2A/SNCA/COL1A1/CAV1	23
BP	GO:0014074	response to purine-containing compound	11/396	0.00126144	TEK/CRHBP/SELL/CASQ2/SPARC/SLC5A5/RYR3/PDE3A/RYR2/NOX4/COL1A1	11
BP	GO:0072012	glomerulus vasculature development	4/396	0.00126908	PECAM1/ACTA2/ANGPT1/CD34	4
BP	GO:0086019	cell-cell signaling involved in cardiac conduction	4/396	0.00126908	GJA5/CASQ2/ANK2/RYR2	4
BP	GO:0097205	renal filtration	4/396	0.00126908	MCAM/F2R/GJA5/CD34	4
BP	GO:0042391	regulation of membrane potential	20/396	0.00127429	RIMS4/MYOC/PLN/TACR1/ABCB5/GJA5/CASQ2/ANK2/DPP6/RYR2/ASIC2/CACNA1G/CACNA1C/GRIN2A/GABRA4/SNCA/KCNK2/SLC29A1/SLC26A4/CAV1	20
BP	GO:0001937	negative regulation of endothelial cell proliferation	5/396	0.00129467	ENG/PTPRM/SPARC/SCG2/CAV1	5
BP	GO:0010718	positive regulation of epithelial to mesenchymal transition	5/396	0.00129467	TGFB3/WWTR1/TGFB2/ALX1/COL1A1	5
BP	GO:0070296	sarcoplasmic reticulum calcium ion transport	5/396	0.00129467	PLN/CASQ2/ANK2/RYR2/CACNA1C	5
BP	GO:0048736	appendage development	12/396	0.00132262	ALX4/COMP/SFRP2/FBN2/PRRX1/PRRX2/SHOX2/GJA5/MEOX2/CHST11/ALX1/BMPR1B	12
BP	GO:0060173	limb development	12/396	0.00132262	ALX4/COMP/SFRP2/FBN2/PRRX1/PRRX2/SHOX2/GJA5/MEOX2/CHST11/ALX1/BMPR1B	12
BP	GO:0001837	epithelial to mesenchymal transition	9/396	0.00132835	SFRP2/TGFB3/BMP5/WWTR1/TGFB2/DACT3/FLNA/ALX1/COL1A1	9
BP	GO:0002687	positive regulation of leukocyte migration	9/396	0.00132835	THBS4/PLVAP/SELP/TACR1/SELL/CXCL12/PPBP/PLA2G7/PF4	9
BP	GO:0051928	positive regulation of calcium ion transport	9/396	0.00132835	MYLK/F2R/CXCL12/ATP2B2/ANK2/RYR2/SNCA/THY1/CAV1	9
BP	GO:0043627	response to estrogen	13/396	0.00133233	TGFB3/PTGFR/TACR1/TEK/RAMP3/CRHBP/GATA4/TNFRSF11B/CA2/SMAD6/COL1A1/CD24/CAV1	13
BP	GO:0016049	cell growth	23/396	0.00134287	SFRP2/MYOCD/SPP1/TGFB3/TNN/ITGB3/FN1/DSCAM/INHBA/COL14A1/DCSTAMP/MAP1B/CXCL12/GATA4/PLCE1/DPYSL2/TGFB2/SERPINE2/DACT3/FRZB/SLIT3/SPOCK1/PLXNA4	23
BP	GO:1903115	regulation of actin filament-based movement	6/396	0.00143356	PLN/GATA4/GJA5/ANK2/RYR2/CAV1	6
BP	GO:2000738	positive regulation of stem cell differentiation	6/396	0.00143356	TGFB3/GATA4/WWTR1/TGFB2/ALX1/COL1A1	6
BP	GO:0043279	response to alkaloid	10/396	0.00145516	TACR1/HTR2A/CRHBP/CASQ2/RYR3/HNMT/DPYSL2/RYR2/GRIN2A/SNCA	10
BP	GO:0055002	striated muscle cell development	10/396	0.00145516	MYH11/LMOD1/COL14A1/NEXN/GATA4/SHOX2/CASQ2/IGF1/ACTC1/LDB3	10
BP	GO:0097479	synaptic vesicle localization	10/396	0.00145516	RIMS4/AMPH/SYT11/SYT15/SYTL5/DPYSL2/RAB3C/CADPS/SNCA/STX2	10
BP	GO:0098900	regulation of action potential	5/396	0.00149381	TACR1/GJA5/ANK2/RYR2/CAV1	5
BP	GO:0050919	negative chemotaxis	4/396	0.00155417	ITGB3/EPHA7/SLIT3/PLXNA4	4
BP	GO:0042692	muscle cell differentiation	19/396	0.00156841	MYH11/MYOCD/SGCG/LMOD1/COL14A1/NEXN/ADAM12/SGCD/CXCL12/GATA4/SHOX2/CASQ2/IGF1/ZEB1/ANK2/ACTC1/NOX4/LDB3/SGCZ	19
BP	GO:0032846	positive regulation of homeostatic process	11/396	0.00157614	SPP1/INHBA/TACR1/F2R/DCSTAMP/RYR2/TGFB2/CA2/SNCA/THY1/CAV1	11
BP	GO:0048839	inner ear development	12/396	0.00162081	TGFB3/PRRX1/ATP8A2/COL11A1/PRRX2/IGF1/SPARC/ZEB1/ATP2B2/CYTL1/FRZB/KCNK2	12
BP	GO:0003158	endothelium development	9/396	0.00162854	PECAM1/HEG1/ENG/CLIC4/CDH5/GJA5/MSN/CD34/ADAMTS12	9
BP	GO:0016525	negative regulation of angiogenesis	7/396	0.00170914	THBS4/TEK/ECSCR/PTPRM/SPARC/COL4A2/PF4	7
BP	GO:0017156	calcium ion-dependent exocytosis	7/396	0.00170914	DOC2B/SYT11/SYT15/SYTL5/CACNA1G/CACNA1C/STX2	7
BP	GO:0042339	keratan sulfate metabolic process	5/396	0.00171461	KERA/OGN/ACAN/OMD/PRELP	5
BP	GO:0072507	divalent inorganic cation homeostasis	20/396	0.0018181	PLN/TACR1/HTR2A/F2R/CXCL12/EDNRA/CASQ2/ATP2B2/ANK2/RYR3/PLCE1/BDKRB2/SLC24A3/RYR2/CACNA1C/PVALB/SNCA/THY1/CD24/CAV1	20
BP	GO:0035265	organ growth	10/396	0.00184679	COMP/COL14A1/HEG1/GATA4/IGF1/COL27A1/TGFB2/FGF7/CACNA1C/KCNK2	10
BP	GO:0061437	renal system vasculature development	4/396	0.00188094	PECAM1/ACTA2/ANGPT1/CD34	4
BP	GO:0061440	kidney vasculature development	4/396	0.00188094	PECAM1/ACTA2/ANGPT1/CD34	4
BP	GO:0018149	peptide cross-linking	5/396	0.00195842	BGN/FN1/SPRR3/SPRR1B/SPRR2A	5
BP	GO:0046850	regulation of bone remodeling	5/396	0.00195842	SPP1/ITGB3/DCSTAMP/TNFRSF11B/CA2	5
BP	GO:0006898	receptor-mediated endocytosis	15/396	0.00196272	HBA2/HBA1/HBB/ANGPT1/RAMP3/CD163L1/SBSPON/DMBT1/SPARC/COL4A2/COL4A1/SNCA/COL1A1/CD163/CAV1	15
BP	GO:0007369	gastrulation	12/396	0.00197231	MMP9/SFRP2/APLNR/ITGB3/FN1/INHBA/COL11A1/GATA4/COL4A2/MMP2/MMP8/DACT1	12
BP	GO:1901136	carbohydrate derivative catabolic process	12/396	0.00197231	KERA/BGN/OGN/ACAN/HPSE2/OMD/SDC2/PDE3A/PRELP/ADAMTS12/CHIT1/VCAN	12
BP	GO:0034329	cell junction assembly	14/396	0.00201154	MYOC/ITGB3/FN1/TEK/HEG1/CDH5/GJA5/LIMS2/ACTN1/FLNA/CADM3/CDH6/THY1/CAV1	14
BP	GO:2000181	negative regulation of blood vessel morphogenesis	7/396	0.00202881	THBS4/TEK/ECSCR/PTPRM/SPARC/COL4A2/PF4	7
BP	GO:0001558	regulation of cell growth	19/396	0.00204014	SFRP2/MYOCD/SPP1/FN1/DSCAM/INHBA/COL14A1/DCSTAMP/MAP1B/CXCL12/PLCE1/DPYSL2/TGFB2/SERPINE2/DACT3/FRZB/SLIT3/SPOCK1/PLXNA4	19
BP	GO:1903649	regulation of cytoplasmic transport	22/396	0.00209773	PLN/SFRP2/TGFB3/ANGPT1/TEK/F2R/CTSK/SIAH3/CASQ2/IGF1/ANK2/MSN/HNMT/RYR2/WWTR1/CACNA1C/DACT3/FLNA/SNCA/DACT1/THY1/CAV1	22
BP	GO:0014897	striated muscle hypertrophy	6/396	0.00218049	MYOC/COL14A1/GATA4/IGF1/RYR2/LMCD1	6
BP	GO:0070167	regulation of biomineral tissue development	7/396	0.00220505	TGFB3/FBN2/LTF/ASPN/MGP/AMTN/BMPR1B	7
BP	GO:0030049	muscle filament sliding	5/396	0.00222662	DES/VIM/MYL4/ACTC1/TPM2	5
BP	GO:0033275	actin-myosin filament sliding	5/396	0.00222662	DES/VIM/MYL4/ACTC1/TPM2	5
BP	GO:0051592	response to calcium ion	9/396	0.00224776	KRT10/CRHBP/CLIC4/CASQ2/SPARC/RYR3/RYR2/GRIN2A/CAV1	9
BP	GO:0086064	cell communication by electrical coupling involved in cardiac conduction	4/396	0.00225238	GJA5/RYR2/CACNA1C/CAV1	4
BP	GO:2001236	regulation of extrinsic apoptotic signaling pathway	11/396	0.00228003	SFRP2/INHBA/MAL/IGF1/BMP5/SCG2/PF4/TGFB2/NOS3/BMPR1B/CAV1	11
BP	GO:0006942	regulation of striated muscle contraction	8/396	0.00232167	PLN/GATA4/GJA5/CASQ2/ANK2/RYR2/CACNA1C/CAV1	8
BP	GO:0097191	extrinsic apoptotic signaling pathway	14/396	0.0023717	SFRP2/INHBA/MAL/IGF1/BMP5/SCG2/PF4/TGFB2/NOS3/IL33/BMPR1B/TNFRSF1B/BCL2A1/CAV1	14
BP	GO:0050680	negative regulation of epithelial cell proliferation	9/396	0.00239153	SFRP2/CTSV/ENG/PTPRM/SPARC/SCG2/TGFB2/LIMS2/CAV1	9
BP	GO:2000736	regulation of stem cell differentiation	9/396	0.00239153	SFRP2/TGFB3/GATA4/BMP5/WWTR1/TGFB2/DACT3/ALX1/COL1A1	9
BP	GO:0048844	artery morphogenesis	6/396	0.00240612	MYOCD/PRRX1/MYLK/ENG/PRRX2/GJA5	6
BP	GO:0003214	cardiac left ventricle morphogenesis	3/396	0.00244803	SFRP2/CPE/RYR2	3
BP	GO:0019934	cGMP-mediated signaling	3/396	0.00244803	MRVI1/PDE3A/GUCY1B3	3
BP	GO:0045780	positive regulation of bone resorption	3/396	0.00244803	SPP1/DCSTAMP/CA2	3
BP	GO:0046852	positive regulation of bone remodeling	3/396	0.00244803	SPP1/DCSTAMP/CA2	3
BP	GO:0061299	retina vasculature morphogenesis in camera-type eye	3/396	0.00244803	CLIC4/FZD4/COL4A1	3
BP	GO:0086014	atrial cardiac muscle cell action potential	3/396	0.00244803	GJA5/ANK2/RYR2	3
BP	GO:0086026	atrial cardiac muscle cell to AV node cell signaling	3/396	0.00244803	GJA5/ANK2/RYR2	3
BP	GO:0086066	atrial cardiac muscle cell to AV node cell communication	3/396	0.00244803	GJA5/ANK2/RYR2	3
BP	GO:0051924	regulation of calcium ion transport	13/396	0.00251351	PLN/MYLK/F2R/CXCL12/CASQ2/ATP2B2/ANK2/RYR2/CACNA1C/NOS3/SNCA/THY1/CAV1	13
BP	GO:0032570	response to progesterone	5/396	0.0025206	TGFB3/TACR1/NCF2/TGFB2/CAV1	5
BP	GO:0061383	trabecula morphogenesis	5/396	0.0025206	FBN2/TEK/HEG1/MMP2/COL1A1	5
BP	GO:0070169	positive regulation of biomineral tissue development	5/396	0.0025206	TGFB3/FBN2/LTF/AMTN/BMPR1B	5
BP	GO:0042476	odontogenesis	9/396	0.00254251	TGFB3/INHBA/ASPN/CD34/TNFRSF11B/TGFB2/CA2/AMTN/COL1A1	9
BP	GO:0030512	negative regulation of transforming growth factor beta receptor signaling pathway	7/396	0.0025928	LTBP1/TGFB3/FBN2/ENG/ASPN/CHST11/SMAD6	7
BP	GO:1901343	negative regulation of vasculature development	7/396	0.0025928	THBS4/TEK/ECSCR/PTPRM/SPARC/COL4A2/PF4	7
BP	GO:1903845	negative regulation of cellular response to transforming growth factor beta stimulus	7/396	0.0025928	LTBP1/TGFB3/FBN2/ENG/ASPN/CHST11/SMAD6	7
BP	GO:0006816	calcium ion transport	19/396	0.00262646	PLN/MYLK/HTR2A/RAMP3/F2R/CXCL12/CASQ2/ATP2B2/ANK2/RYR3/SLC24A3/RYR2/CACNA1G/CACNA1C/NOS3/SNCA/PKD1L1/THY1/CAV1	19
BP	GO:0014896	muscle hypertrophy	6/396	0.00264887	MYOC/COL14A1/GATA4/IGF1/RYR2/LMCD1	6
BP	GO:0034103	regulation of tissue remodeling	6/396	0.00264887	THBS4/SPP1/ITGB3/DCSTAMP/TNFRSF11B/CA2	6
BP	GO:0060343	trabecula formation	4/396	0.00267139	FBN2/TEK/MMP2/COL1A1	4
BP	GO:0086005	ventricular cardiac muscle cell action potential	4/396	0.00267139	GJA5/ANK2/RYR2/CAV1	4
BP	GO:0001508	action potential	9/396	0.00270096	TACR1/GJA5/ANK2/DPP6/RYR2/CACNA1G/CACNA1C/GRIN2A/CAV1	9
BP	GO:0048762	mesenchymal cell differentiation	11/396	0.00278487	SFRP2/TGFB3/EDNRA/BMP5/WWTR1/TGFB2/DACT3/FRZB/FLNA/ALX1/COL1A1	11
BP	GO:0090100	positive regulation of transmembrane receptor protein serine/threonine kinase signaling pathway	8/396	0.00304928	MYOCD/TGFB3/GDF10/INHBA/ENG/GATA4/BMP5/TGFB2	8
BP	GO:0050804	modulation of synaptic transmission	15/396	0.00309569	RIMS4/SORCS3/CLSTN2/RASGRF1/TACR1/HTR2A/HRH2/PLCL1/ATP2B2/SYT11/SERPINE2/RASGRF2/CA2/GRIN2A/SNCA	15
BP	GO:0051146	striated muscle cell differentiation	14/396	0.00312952	MYH11/MYOCD/LMOD1/COL14A1/NEXN/ADAM12/CXCL12/GATA4/SHOX2/CASQ2/IGF1/ACTC1/NOX4/LDB3	14
BP	GO:0035412	regulation of catenin import into nucleus	4/396	0.00314087	SFRP2/WWTR1/DACT3/DACT1	4
BP	GO:0032354	response to follicle-stimulating hormone	3/396	0.00320165	INHBA/SRD5A2/GATA4	3
BP	GO:0032769	negative regulation of monooxygenase activity	3/396	0.00320165	ENG/SNCA/CAV1	3
BP	GO:0045161	neuronal ion channel clustering	3/396	0.00320165	MYOC/CNTNAP2/GLDN	3
BP	GO:0061430	bone trabecula morphogenesis	3/396	0.00320165	FBN2/MMP2/COL1A1	3
BP	GO:0010634	positive regulation of epithelial cell migration	8/396	0.00325625	MMP9/ITGB3/ANGPT1/TACR1/TEK/SPARC/TGFB2/FGF7	8
BP	GO:0030282	bone mineralization	8/396	0.00325625	TGFB3/FBN2/LTF/ASPN/IGF1/MGP/CLEC3B/BMPR1B	8
BP	GO:0016079	synaptic vesicle exocytosis	7/396	0.00327014	RIMS4/SYT11/SYT15/SYTL5/RAB3C/CADPS/STX2	7
BP	GO:0050886	endocrine process	7/396	0.00327014	INHBA/TACR1/F2R/CRHBP/GJA5/FZD4/NOS3	7
BP	GO:0010720	positive regulation of cell development	21/396	0.0034402	MYOC/BRINP3/TGFB3/FN1/DSCAM/ATP8A2/MAP1B/CXCL12/CDH5/SHOX2/ZEB1/BMP5/PDE3A/WWTR1/TGFB2/SERPINE2/FLNA/ALX1/COL1A1/NEGR1/BRINP2	21
BP	GO:0003007	heart morphogenesis	13/396	0.00350633	SFRP2/RBM15/TEK/HEG1/ENG/COL11A1/GATA4/CPE/SHOX2/GJA5/RYR2/TGFB2/ACTC1	13
BP	GO:0007611	learning or memory	13/396	0.00350633	AMPH/SORCS3/RASGRF1/TACR1/HTR2A/CRHBP/HRH2/ADCY8/CNTNAP2/CACNA1C/GRIN2A/KCNK2/AFF2	13
BP	GO:0045123	cellular extravasation	5/396	0.00357115	PECAM1/PLVAP/SELP/CXCL12/VCAM1	5
BP	GO:0030206	chondroitin sulfate biosynthetic process	4/396	0.00366362	BGN/CHST9/CHST11/VCAN	4
BP	GO:0035411	catenin import into nucleus	4/396	0.00366362	SFRP2/WWTR1/DACT3/DACT1	4
BP	GO:0060351	cartilage development involved in endochondral bone morphogenesis	4/396	0.00366362	COMP/SHOX2/COL27A1/COL1A1	4
BP	GO:0030801	positive regulation of cyclic nucleotide metabolic process	8/396	0.00370281	RAMP3/CAP2/EDNRA/HRH2/GUCY1A2/PF4/AKAP12/NOS3	8
BP	GO:0031032	actomyosin structure organization	10/396	0.00374101	MYOC/MYH11/LMOD1/TACR1/CASQ2/ACTC1/CNN1/SYNPO/NOX4/LDB3	10
BP	GO:0048863	stem cell differentiation	14/396	0.00378403	SFRP2/MYOCD/MEOX1/TGFB3/GATA4/EDNRA/BMP5/WWTR1/TGFB2/DACT3/FRZB/FLNA/ALX1/COL1A1	14
BP	GO:0034446	substrate adhesion-dependent cell spreading	7/396	0.00379155	MYOC/ITGB3/FN1/TEK/ANTXR1/FZD4/FLNA	7
BP	GO:0035637	multicellular organismal signaling	9/396	0.00382286	PLN/GJA5/CASQ2/ANK2/DPP6/CNTNAP2/RYR2/CACNA1C/CAV1	9
BP	GO:0034762	regulation of transmembrane transport	19/396	0.00387792	MMP9/PLN/RASGRF1/CRHBP/CXCL12/CLIC4/GJA5/CASQ2/ANK2/DPP6/KCNJ15/RYR2/ASIC2/CACNA1G/RASGRF2/CACNA1C/CA2/GRIN2A/CAV1	19
BP	GO:0046068	cGMP metabolic process	5/396	0.00398218	GUCY2F/ATP2B2/GUCY1A2/NOS3/GUCY1B3	5
BP	GO:0002009	morphogenesis of an epithelium	22/396	0.00402631	TNC/SFRP2/RBM15/CTSV/KRT6A/ENG/CXCL12/CLIC4/GATA4/EDNRA/IGF1/EPHA7/MSN/COL4A1/RYR2/TGFB2/FGF7/ADAMTS12/FRZB/CA2/ALX1/TRIM71	22
BP	GO:0051051	negative regulation of transport	21/396	0.00404652	MMP9/PLN/ITGB3/FN1/INHBA/ANGPT1/HTR2A/F2R/CRHBP/MAP1B/SIAH3/CASQ2/SYT11/CD34/WWTR1/SERPINE2/NOS3/DACT3/IL33/SNCA/CAV1	21
BP	GO:0032845	negative regulation of homeostatic process	10/396	0.00413511	PLN/HTR2A/F2R/CASQ2/ANK2/TNFRSF11B/RYR2/CACNA1C/SNCA/THY1	10
BP	GO:0052652	cyclic purine nucleotide metabolic process	10/396	0.00413511	GUCY2F/RAMP3/CAP2/EDNRA/HRH2/GUCY1A2/ADCY8/AKAP12/NOS3/GUCY1B3	10
BP	GO:0002701	negative regulation of production of molecular mediator of immune response	4/396	0.00424237	TGFB3/ANGPT1/TGFB2/IL33	4
BP	GO:0003209	cardiac atrium morphogenesis	4/396	0.00424237	HEG1/GATA4/SHOX2/GJA5	4
BP	GO:0042481	regulation of odontogenesis	4/396	0.00424237	ASPN/CD34/TNFRSF11B/AMTN	4
BP	GO:0061037	negative regulation of cartilage development	4/396	0.00424237	TGFB2/ADAMTS12/FRZB/ADAMTS7	4
BP	GO:0045216	cell-cell junction organization	13/396	0.00427416	MYOC/TGFB3/TEK/HEG1/CDH5/GJA5/TGFB2/LIMS2/ACTN1/CADM3/CDH6/THY1/CAV1	13
BP	GO:0009190	cyclic nucleotide biosynthetic process	10/396	0.00434409	GUCY2F/RAMP3/CAP2/EDNRA/HRH2/GUCY1A2/ADCY8/AKAP12/NOS3/GUCY1B3	10
BP	GO:0003208	cardiac ventricle morphogenesis	6/396	0.00450979	SFRP2/HEG1/COL11A1/GATA4/CPE/RYR2	6
BP	GO:0014031	mesenchymal cell development	10/396	0.00456131	SFRP2/TGFB3/EDNRA/BMP5/WWTR1/TGFB2/DACT3/FLNA/ALX1/COL1A1	10
BP	GO:0060359	response to ammonium ion	7/396	0.00468907	TACR1/HTR2A/CRHBP/HNMT/DPYSL2/GRIN2A/SNCA	7
BP	GO:0035107	appendage morphogenesis	10/396	0.004787	ALX4/SFRP2/FBN2/PRRX1/PRRX2/SHOX2/GJA5/CHST11/ALX1/BMPR1B	10
BP	GO:0035108	limb morphogenesis	10/396	0.004787	ALX4/SFRP2/FBN2/PRRX1/PRRX2/SHOX2/GJA5/CHST11/ALX1/BMPR1B	10
BP	GO:0043583	ear development	12/396	0.00478735	TGFB3/PRRX1/ATP8A2/COL11A1/PRRX2/IGF1/SPARC/ZEB1/ATP2B2/CYTL1/FRZB/KCNK2	12
BP	GO:0030595	leukocyte chemotaxis	11/396	0.00486002	THBS4/SPP1/CCL18/MMP28/SELL/CXCL12/PPBP/PLA2G7/SCG2/PF4/TGFB2	11
BP	GO:0010656	negative regulation of muscle cell apoptotic process	4/396	0.00487978	SFRP2/MYOCD/IGF1/CAV1	4
BP	GO:0036296	response to increased oxygen levels	4/396	0.00487978	NCF2/SELL/COL1A1/CAV1	4
BP	GO:0048791	calcium ion-dependent exocytosis of neurotransmitter	4/396	0.00487978	DOC2B/SYT11/SYT15/SYTL5	4
BP	GO:0055093	response to hyperoxia	4/396	0.00487978	NCF2/SELL/COL1A1/CAV1	4
BP	GO:0060415	muscle tissue morphogenesis	6/396	0.00489496	MYLK/HEG1/COL11A1/SHOX2/RYR2/ACTC1	6
BP	GO:0017158	regulation of calcium ion-dependent exocytosis	5/396	0.00490383	DOC2B/SYT11/SYT15/SYTL5/CACNA1G	5
BP	GO:0061387	regulation of extent of cell growth	7/396	0.00502118	SPP1/FN1/DSCAM/MAP1B/CXCL12/DPYSL2/PLXNA4	7
BP	GO:0030278	regulation of ossification	11/396	0.00507703	SFRP2/TGFB3/GDF10/FBN2/LTF/TACR1/IGF1/MGP/HEMGN/TGFB2/BMPR1B	11
BP	GO:0015671	oxygen transport	3/396	0.00509709	HBA2/HBA1/HBB	3
BP	GO:0035988	chondrocyte proliferation	3/396	0.00509709	LTF/MMP16/BMPR1B	3
BP	GO:0048841	regulation of axon extension involved in axon guidance	3/396	0.00509709	DSCAM/CXCL12/PLXNA4	3
BP	GO:0086003	cardiac muscle cell contraction	3/396	0.00509709	PLN/GATA4/ANK2	3
BP	GO:0045664	regulation of neuron differentiation	22/396	0.00518364	BRINP3/SPP1/FN1/DSCAM/PRRX1/ATP8A2/VIM/MAP1B/CXCL12/SHOX2/SDC2/ZEB1/BMP5/DPYSL2/SERPINE2/NEGR1/SPOCK1/NREP/THY1/CAV1/BRINP2/PLXNA4	22
BP	GO:0061035	regulation of cartilage development	6/396	0.00530376	SHOX2/TGFB2/ADAMTS12/FRZB/BMPR1B/ADAMTS7	6
BP	GO:0003014	renal system process	8/396	0.00533042	HBB/TACR1/MCAM/F2R/GJA5/CD34/ADCY8/CACNA1C	8
BP	GO:0048864	stem cell development	10/396	0.00551706	SFRP2/TGFB3/EDNRA/BMP5/WWTR1/TGFB2/DACT3/FLNA/ALX1/COL1A1	10
BP	GO:0050920	regulation of chemotaxis	10/396	0.00551706	THBS4/DSCAM/MMP28/SELL/CXCL12/PPBP/PLA2G7/SCG2/PF4/PLXNA4	10
BP	GO:0034765	regulation of ion transmembrane transport	18/396	0.00555135	MMP9/PLN/RASGRF1/CRHBP/CXCL12/CLIC4/GJA5/CASQ2/ANK2/DPP6/KCNJ15/RYR2/ASIC2/CACNA1G/RASGRF2/CACNA1C/GRIN2A/CAV1	18
BP	GO:0030326	embryonic limb morphogenesis	9/396	0.00556071	ALX4/SFRP2/FBN2/PRRX1/PRRX2/SHOX2/GJA5/CHST11/ALX1	9
BP	GO:0035113	embryonic appendage morphogenesis	9/396	0.00556071	ALX4/SFRP2/FBN2/PRRX1/PRRX2/SHOX2/GJA5/CHST11/ALX1	9
BP	GO:0043588	skin development	13/396	0.00557154	ALX4/KRT10/INHBA/CTSV/ATP8A2/SPRR3/CLIC4/ADAMTS2/SPRR1B/TGFB2/FGF7/SPRR2A/COL1A1	13
BP	GO:0003170	heart valve development	4/396	0.00557842	GATA4/SHOX2/GJA5/TGFB2	4
BP	GO:0006182	cGMP biosynthetic process	4/396	0.00557842	GUCY2F/GUCY1A2/NOS3/GUCY1B3	4
BP	GO:0060306	regulation of membrane repolarization	4/396	0.00557842	GJA5/CASQ2/ANK2/CAV1	4
BP	GO:1904036	negative regulation of epithelial cell apoptotic process	4/396	0.00557842	ANGPT1/TEK/SCG2/SERPINB13	4
BP	GO:0035051	cardiocyte differentiation	8/396	0.0056477	MYH11/MYOCD/COL14A1/NEXN/GATA4/TGFB2/ACTC1/NOX4	8
BP	GO:0007269	neurotransmitter secretion	10/396	0.00577885	RIMS4/DOC2B/SLC22A2/SYT11/SYT15/SYTL5/RAB3C/CADPS/SNCA/STX2	10
BP	GO:0050679	positive regulation of epithelial cell proliferation	10/396	0.00577885	THBS4/ITGB3/TACR1/TEK/CXCL12/IGF1/BMP5/SCG2/FGF7/CAV1	10
BP	GO:0003229	ventricular cardiac muscle tissue development	5/396	0.00596739	COL14A1/HEG1/COL11A1/GATA4/RYR2	5
BP	GO:0035567	non-canonical Wnt signaling pathway	5/396	0.00596739	MYOC/SFRP2/FZD4/FRZB/DACT1	5
BP	GO:0048701	embryonic cranial skeleton morphogenesis	5/396	0.00596739	TGFB3/PRRX1/PRRX2/MMP16/CHST11	5
BP	GO:0048588	developmental cell growth	10/396	0.00605023	SPP1/FN1/DSCAM/COL14A1/MAP1B/CXCL12/GATA4/DPYSL2/SLIT3/PLXNA4	10
BP	GO:0046683	response to organophosphorus	9/396	0.0061549	TEK/CRHBP/SELL/SPARC/SLC5A5/RYR3/PDE3A/NOX4/COL1A1	9
BP	GO:0035239	tube morphogenesis	18/396	0.00621224	SFRP2/RBM15/ENG/CXCL12/CLIC4/GATA4/SHOX2/EDNRA/IGF1/ZEB1/EPHA7/COL4A1/RYR2/ADAMTS12/ALX1/TRIM71/DACT1/STX2	18
BP	GO:0006704	glucocorticoid biosynthetic process	3/396	0.00625006	BMP5/HSD11B1/DKK3	3
BP	GO:0014829	vascular smooth muscle contraction	3/396	0.00625006	ACTA2/HTR2A/EDNRA	3
BP	GO:0031000	response to caffeine	3/396	0.00625006	CASQ2/RYR3/RYR2	3
BP	GO:0034616	response to laminar fluid shear stress	3/396	0.00625006	TGFB3/NCF2/SMAD6	3
BP	GO:0071711	basement membrane organization	3/396	0.00625006	COL4A1/NID2/MMP11	3
BP	GO:2000310	regulation of N-methyl-D-aspartate selective glutamate receptor activity	3/396	0.00625006	RASGRF1/CRHBP/RASGRF2	3
BP	GO:0002686	negative regulation of leukocyte migration	4/396	0.00634077	MMP28/CXCL12/BMP5/IL33	4
BP	GO:0015872	dopamine transport	4/396	0.00634077	HTR2A/CXCL12/SLC22A2/SNCA	4
BP	GO:0043267	negative regulation of potassium ion transport	4/396	0.00634077	HTR2A/CASQ2/NOS3/CAV1	4
BP	GO:0030509	BMP signaling pathway	9/396	0.00646975	SFRP2/ENG/GATA4/BMP5/CHRDL1/RYR2/SMAD6/BMPR1B/CAV1	9
BP	GO:0002027	regulation of heart rate	7/396	0.00652893	PLN/GJA5/CASQ2/ANK2/RYR2/CACNA1G/CAV1	7
BP	GO:0010463	mesenchymal cell proliferation	5/396	0.00655574	PRRX1/PRRX2/SHOX2/ZEB1/FGF7	5
BP	GO:0045600	positive regulation of fat cell differentiation	5/396	0.00655574	SFRP2/LMO3/HTR2A/FRZB/DACT1	5
BP	GO:0010975	regulation of neuron projection development	17/396	0.00669469	SPP1/FN1/DSCAM/PRRX1/ATP8A2/VIM/MAP1B/CXCL12/SHOX2/SDC2/BMP5/DPYSL2/SERPINE2/NEGR1/SPOCK1/THY1/PLXNA4	17
BP	GO:1903034	regulation of response to wounding	18/396	0.0069359	SPP1/FABP4/MYLK/CCL18/SELP/TEK/F2R/PLA2G7/CD34/ASIC2/SERPINE2/ADAMTS12/NOS3/IL33/FAP/TNFRSF1B/CAV1/STX2	18
BP	GO:0055007	cardiac muscle cell differentiation	7/396	0.00695346	MYH11/MYOCD/COL14A1/NEXN/GATA4/ACTC1/NOX4	7
BP	GO:0010631	epithelial cell migration	12/396	0.00708038	MMP9/ITGB3/ANGPT1/TACR1/TEK/PTPRM/SPARC/SCG2/TGFB2/FGF7/NOS3/FAP	12
BP	GO:0045444	fat cell differentiation	11/396	0.00739431	SFRP2/LMO3/GDF10/FABP4/HTR2A/WWTR1/FRZB/SMAD6/DACT1/MMP11/EBF2	11
BP	GO:0007270	neuron-neuron synaptic transmission	9/396	0.00748891	TACR1/HTR2A/CRHBP/HRH2/PLCL1/SERPINE2/CA2/GRIN2A/SNCA	9
BP	GO:0060055	angiogenesis involved in wound healing	3/396	0.00754613	ITGB3/MCAM/CD34	3
BP	GO:0001938	positive regulation of endothelial cell proliferation	6/396	0.00773098	THBS4/ITGB3/TEK/CXCL12/SCG2/CAV1	6
BP	GO:0048644	muscle organ morphogenesis	6/396	0.00773098	MYLK/HEG1/COL11A1/SHOX2/RYR2/ACTC1	6
BP	GO:0071695	anatomical structure maturation	5/396	0.00785219	LTF/CDH5/IGF1/TGFB2/MMP2	5
BP	GO:0050770	regulation of axonogenesis	9/396	0.00785451	SPP1/FN1/DSCAM/MAP1B/CXCL12/SHOX2/DPYSL2/THY1/PLXNA4	9
BP	GO:0098779	mitophagy in response to mitochondrial depolarization	9/396	0.00785451	MYH11/MYLK/KRT6A/CD163L1/MYOM1/CD93/MAP1A/ADAMTS7/LMCD1	9
BP	GO:0098780	response to mitochondrial depolarisation	9/396	0.00785451	MYH11/MYLK/KRT6A/CD163L1/MYOM1/CD93/MAP1A/ADAMTS7/LMCD1	9
BP	GO:0030804	positive regulation of cyclic nucleotide biosynthetic process	7/396	0.0078635	RAMP3/CAP2/EDNRA/HRH2/GUCY1A2/AKAP12/NOS3	7
BP	GO:0090132	epithelium migration	12/396	0.00791483	MMP9/ITGB3/ANGPT1/TACR1/TEK/PTPRM/SPARC/SCG2/TGFB2/FGF7/NOS3/FAP	12
BP	GO:0001654	eye development	16/396	0.00807489	KERA/FBN2/DSCAM/INHBA/ABCB5/ATP8A2/VIM/PTPRM/CLIC4/ZEB1/FZD4/CHRDL1/COL4A1/TGFB2/BMPR1B/THY1	16
BP	GO:0032970	regulation of actin filament-based process	16/396	0.00831158	MYOC/PLN/LMOD1/TACR1/TEK/CTSV/CXCL12/GATA4/GJA5/ANK2/IQGAP2/RYR2/SYNPO/NOX4/WIPF1/CAV1	16
BP	GO:0048638	regulation of developmental growth	14/396	0.00837662	SFRP2/SPP1/FN1/DSCAM/COL14A1/ATP8A2/MAP1B/CXCL12/GATA4/IGF1/DPYSL2/CACNA1C/KCNK2/PLXNA4	14
BP	GO:1901342	regulation of vasculature development	12/396	0.00851265	THBS4/SFRP2/MYOCD/TEK/ECSCR/PTPRM/GATA4/SPARC/COL4A2/CD34/PF4/NOS3	12
BP	GO:0071230	cellular response to amino acid stimulus	5/396	0.00856283	ZEB1/COL4A1/MMP2/GRIN2A/COL1A1	5
BP	GO:1904035	regulation of epithelial cell apoptotic process	5/396	0.00856283	ANGPT1/TEK/ECSCR/SCG2/SERPINB13	5
BP	GO:0006790	sulfur compound metabolic process	17/396	0.00861218	KERA/BGN/OGN/ACAN/ANGPT1/OMD/SDC2/IGF1/TXNDC8/CYTL1/CHST9/PRELP/GLYAT/CHST11/NOX4/SNCA/VCAN	17
BP	GO:0000423	macromitophagy	9/396	0.00862637	MYH11/MYLK/KRT6A/CD163L1/MYOM1/CD93/MAP1A/ADAMTS7/LMCD1	9
BP	GO:0048010	vascular endothelial growth factor receptor signaling pathway	15/396	0.00865132	ITGB3/RASGRF1/ANGPT1/TEK/NCF2/CDH5/IL3RA/FZD4/FGF7/RASGRF2/NOS3/CSF2RB/ELMO1/GRIN2A/CAV1	15
BP	GO:0070372	regulation of ERK1 and ERK2 cascade	12/396	0.00882449	LMO3/FN1/CCL18/ANGPT1/HTR2A/TEK/F2R/ARHGAP8/IGF1/EPHA7/NOX4/CAV1	12
BP	GO:0048675	axon extension	7/396	0.00885855	FN1/DSCAM/MAP1B/CXCL12/DPYSL2/SLIT3/PLXNA4	7
BP	GO:0002691	regulation of cellular extravasation	3/396	0.00898918	PLVAP/SELP/CXCL12	3
BP	GO:0003283	atrial septum development	3/396	0.00898918	GATA4/GJA5/ANK2	3
BP	GO:0015669	gas transport	3/396	0.00898918	HBA2/HBA1/HBB	3
BP	GO:0034505	tooth mineralization	3/396	0.00898918	ASPN/AMTN/COL1A1	3
BP	GO:0071371	cellular response to gonadotropin stimulus	3/396	0.00898918	INHBA/GATA4/SLC5A5	3
BP	GO:1902667	regulation of axon guidance	3/396	0.00898918	DSCAM/CXCL12/PLXNA4	3
BP	GO:0035695	mitophagy by induced vacuole formation	9/396	0.00903324	MYH11/MYLK/KRT6A/CD163L1/MYOM1/CD93/MAP1A/ADAMTS7/LMCD1	9
BP	GO:0071312	cellular response to alkaloid	4/396	0.00903333	CRHBP/CASQ2/RYR3/RYR2	4
BP	GO:0086002	cardiac muscle cell action potential involved in contraction	4/396	0.00903333	GJA5/ANK2/RYR2/CAV1	4
BP	GO:0010959	regulation of metal ion transport	16/396	0.00905512	PLN/MYLK/HTR2A/F2R/CXCL12/CASQ2/ATP2B2/ANK2/DPP6/RYR2/SERPINE2/CACNA1C/NOS3/SNCA/THY1/CAV1	16
BP	GO:0010038	response to metal ion	15/396	0.00918375	PLN/FABP4/KRT10/CRHBP/CLIC4/CASQ2/SPARC/RYR3/TNFRSF11B/RYR2/CACNA1G/CA2/GRIN2A/SNCA/CAV1	15
BP	GO:0003300	cardiac muscle hypertrophy	5/396	0.00931677	COL14A1/GATA4/IGF1/RYR2/LMCD1	5
BP	GO:0055013	cardiac muscle cell development	5/396	0.00931677	MYH11/COL14A1/NEXN/GATA4/ACTC1	5
BP	GO:0030516	regulation of axon extension	6/396	0.00952319	FN1/DSCAM/MAP1B/CXCL12/DPYSL2/PLXNA4	6
BP	GO:0050921	positive regulation of chemotaxis	8/396	0.0096669	THBS4/DSCAM/SELL/CXCL12/PPBP/PLA2G7/SCG2/PF4	8
BP	GO:0002688	regulation of leukocyte chemotaxis	7/396	0.009943	THBS4/MMP28/SELL/CXCL12/PPBP/PLA2G7/PF4	7
BP	GO:0007613	memory	7/396	0.009943	SORCS3/RASGRF1/TACR1/HTR2A/HRH2/ADCY8/KCNK2	7
BP	GO:0060325	face morphogenesis	4/396	0.0100733	TGFB3/TGFB2/MMP2/COL1A1	4
BP	GO:0072132	mesenchyme morphogenesis	4/396	0.0100733	ACTA2/ACTG2/ENG/ACTC1	4
BP	GO:0007160	cell-matrix adhesion	11/396	0.0100818	MYOC/TNN/ITGB3/FN1/TEK/CD34/VCAM1/ACTN1/ADAMTS12/NID2/THY1	11
BP	GO:0070838	divalent metal ion transport	19/396	0.0101081	PLN/MYLK/HTR2A/RAMP3/F2R/CXCL12/CASQ2/ATP2B2/ANK2/RYR3/SLC24A3/RYR2/CACNA1G/CACNA1C/NOS3/SNCA/PKD1L1/THY1/CAV1	19
BP	GO:0001570	vasculogenesis	6/396	0.0101814	MYOCD/HEG1/ENG/CD34/FZD4/CAV1	6
BP	GO:1904019	epithelial cell apoptotic process	6/396	0.0101814	ANGPT1/TEK/ECSCR/SCG2/RYR2/SERPINB13	6
BP	GO:0071241	cellular response to inorganic substance	9/396	0.0103413	FABP4/KRT10/MMP3/CRHBP/CLIC4/RYR3/GUCY1B3/GRIN2A/SNCA	9
BP	GO:1900542	regulation of purine nucleotide metabolic process	11/396	0.0104645	HTR2A/RAMP3/CAP2/EDNRA/IGF1/HRH2/GUCY1A2/PF4/AKAP12/NOS3/SNCA	11
BP	GO:0030810	positive regulation of nucleotide biosynthetic process	7/396	0.0105201	RAMP3/CAP2/EDNRA/HRH2/GUCY1A2/AKAP12/NOS3	7
BP	GO:1900373	positive regulation of purine nucleotide biosynthetic process	7/396	0.0105201	RAMP3/CAP2/EDNRA/HRH2/GUCY1A2/AKAP12/NOS3	7
BP	GO:0010002	cardioblast differentiation	3/396	0.0105825	MYOCD/GATA4/TGFB2	3
BP	GO:0014046	dopamine secretion	3/396	0.0105825	HTR2A/CXCL12/SNCA	3
BP	GO:0014059	regulation of dopamine secretion	3/396	0.0105825	HTR2A/CXCL12/SNCA	3
BP	GO:0031579	membrane raft organization	3/396	0.0105825	MAL/RFTN1/CAV1	3
BP	GO:0050901	leukocyte tethering or rolling	3/396	0.0105825	SELP/CXCL12/VCAM1	3
BP	GO:0061298	retina vasculature development in camera-type eye	3/396	0.0105825	CLIC4/FZD4/COL4A1	3
BP	GO:0072010	glomerular epithelium development	3/396	0.0105825	PECAM1/CD34/CD24	3
BP	GO:0072511	divalent inorganic cation transport	19/396	0.0106102	PLN/MYLK/HTR2A/RAMP3/F2R/CXCL12/CASQ2/ATP2B2/ANK2/RYR3/SLC24A3/RYR2/CACNA1G/CACNA1C/NOS3/SNCA/PKD1L1/THY1/CAV1	19
BP	GO:0050890	cognition	13/396	0.0107224	AMPH/SORCS3/RASGRF1/TACR1/HTR2A/CRHBP/HRH2/ADCY8/CNTNAP2/CACNA1C/GRIN2A/KCNK2/AFF2	13
BP	GO:0043500	muscle adaptation	6/396	0.0108712	MYOC/COL14A1/GATA4/IGF1/NOS3/LMCD1	6
BP	GO:0030239	myofibril assembly	5/396	0.0109593	MYH11/LMOD1/CASQ2/ACTC1/LDB3	5
BP	GO:0048546	digestive tract morphogenesis	5/396	0.0109593	SFRP2/GATA4/SHOX2/DACT1/STX2	5
BP	GO:0070527	platelet aggregation	5/396	0.0109593	HBB/ITGB3/MYL9/SERPINE2/FLNA	5
BP	GO:0042472	inner ear morphogenesis	7/396	0.0111212	PRRX1/ATP8A2/COL11A1/PRRX2/ZEB1/ATP2B2/FRZB	7
BP	GO:0030501	positive regulation of bone mineralization	4/396	0.0111877	TGFB3/FBN2/LTF/BMPR1B	4
BP	GO:0035850	epithelial cell differentiation involved in kidney development	4/396	0.0111877	ACTA2/CD34/WWTR1/CD24	4
BP	GO:0097529	myeloid leukocyte migration	9/396	0.0112893	THBS4/SPP1/CCL18/MMP28/SELL/CXCL12/PLA2G7/SCG2/TGFB2	9
BP	GO:0045598	regulation of fat cell differentiation	7/396	0.0117468	SFRP2/LMO3/HTR2A/WWTR1/FRZB/DACT1/MMP11	7
BP	GO:0051591	response to cAMP	7/396	0.0117468	TEK/CRHBP/SPARC/SLC5A5/PDE3A/NOX4/COL1A1	7
BP	GO:0043271	negative regulation of ion transport	8/396	0.0117616	MMP9/PLN/HTR2A/CASQ2/SERPINE2/NOS3/SNCA/CAV1	8
BP	GO:0001885	endothelial cell development	5/396	0.0118503	HEG1/ENG/CLIC4/CDH5/MSN	5
BP	GO:0014812	muscle cell migration	5/396	0.0118503	THBS4/ITGB3/TACR1/IGF1/NOX4	5
BP	GO:0035272	exocrine system development	5/396	0.0118503	TGFB3/IGF1/TFCP2L1/TGFB2/FGF7	5
BP	GO:0051937	catecholamine transport	5/396	0.0118503	HTR2A/CXCL12/SLC22A2/CADPS/SNCA	5
BP	GO:0055006	cardiac cell development	5/396	0.0118503	MYH11/COL14A1/NEXN/GATA4/ACTC1	5
BP	GO:1902041	regulation of extrinsic apoptotic signaling pathway via death domain receptors	5/396	0.0118503	SFRP2/MAL/BMP5/NOS3/BMPR1B	5
BP	GO:0044708	single-organism behavior	18/396	0.011937	THBS4/AMPH/SORCS3/ASIP/RASGRF1/TACR1/HTR2A/CRHBP/CXCL12/HRH2/ADCY8/CNTNAP2/SERPINE2/CACNA1C/GRIN2A/SNCA/KCNK2/AFF2	18
BP	GO:0043270	positive regulation of ion transport	12/396	0.0120489	MYLK/F2R/ATP8A2/CXCL12/ATP2B2/ANK2/DPP6/DPYSL2/RYR2/SNCA/THY1/CAV1	12
BP	GO:0060326	cell chemotaxis	12/396	0.0120489	THBS4/SPP1/CCL18/MMP28/SELL/ENG/CXCL12/PPBP/PLA2G7/SCG2/PF4/TGFB2	12
BP	GO:0031290	retinal ganglion cell axon guidance	3/396	0.0123287	PTPRM/EPHA7/BMPR1B	3
BP	GO:0002230	positive regulation of defense response to virus by host	8/396	0.0123337	MYLK/KRT6A/CD163L1/MYOM1/CD93/FGF7/MAP1A/LMCD1	8
BP	GO:0086009	membrane repolarization	4/396	0.0123786	GJA5/CASQ2/ANK2/CAV1	4
BP	GO:0048568	embryonic organ development	19/396	0.0125266	ALX4/TGFB3/FBN2/PRRX1/ATP8A2/ENG/COL11A1/PRRX2/GATA4/SHOX2/GJA5/ZEB1/ATP2B2/RYR2/TGFB2/MMP16/FRZB/CHST11/ALX1	19
BP	GO:0045765	regulation of angiogenesis	11/396	0.0125481	THBS4/SFRP2/TEK/ECSCR/PTPRM/GATA4/SPARC/COL4A2/CD34/PF4/NOS3	11
BP	GO:0032768	regulation of monooxygenase activity	5/396	0.0127892	NOSTRIN/ENG/NOS3/SNCA/CAV1	5
BP	GO:0055017	cardiac muscle tissue growth	5/396	0.0127892	COL14A1/HEG1/GATA4/TGFB2/KCNK2	5
BP	GO:2001238	positive regulation of extrinsic apoptotic signaling pathway	5/396	0.0127892	INHBA/MAL/TGFB2/BMPR1B/CAV1	5
BP	GO:0006140	regulation of nucleotide metabolic process	11/396	0.0130002	HTR2A/RAMP3/CAP2/EDNRA/IGF1/HRH2/GUCY1A2/PF4/AKAP12/NOS3/SNCA	11
BP	GO:0070098	chemokine-mediated signaling pathway	6/396	0.0131386	CCL18/CXCL12/ACKR1/PPBP/PF4/SLIT3	6
BP	GO:0070371	ERK1 and ERK2 cascade	12/396	0.0133038	LMO3/FN1/CCL18/ANGPT1/HTR2A/TEK/F2R/ARHGAP8/IGF1/EPHA7/NOX4/CAV1	12
BP	GO:0009582	detection of abiotic stimulus	10/396	0.0133467	GUCY2F/TACR1/HTR2A/ATP8A2/COL11A1/SDC2/ATP2B2/ASIC2/SERPINE2/PKD1L1	10
BP	GO:0050795	regulation of behavior	11/396	0.0134646	THBS4/DSCAM/MMP28/HTR2A/SELL/CXCL12/PPBP/PLA2G7/SCG2/PF4/PLXNA4	11
BP	GO:0015698	inorganic anion transport	8/396	0.013539	CLIC4/SLC5A5/SLC4A1/ANO2/ADAMTS8/CA2/GABRA4/SLC26A4	8
BP	GO:0030856	regulation of epithelial cell differentiation	8/396	0.013539	DMBT1/CDH5/ZEB1/WWTR1/ADAMTS20/FRZB/CD24/CAV1	8
BP	GO:0030225	macrophage differentiation	4/396	0.0136476	MMP9/INHBA/TSPAN2/PF4	4
BP	GO:0045773	positive regulation of axon extension	4/396	0.0136476	FN1/DSCAM/MAP1B/CXCL12	4
BP	GO:0043462	regulation of ATPase activity	5/396	0.0137772	PLN/LTF/MYL4/RYR2/TPM2	5
BP	GO:0060560	developmental growth involved in morphogenesis	11/396	0.0139414	COMP/SFRP2/SPP1/FN1/DSCAM/MAP1B/CXCL12/COL27A1/DPYSL2/SLIT3/PLXNA4	11
BP	GO:0030308	negative regulation of cell growth	9/396	0.0139431	SFRP2/SPP1/INHBA/DCSTAMP/TGFB2/SERPINE2/DACT3/FRZB/SLIT3	9
BP	GO:0002719	negative regulation of cytokine production involved in immune response	3/396	0.0142301	TGFB3/ANGPT1/TGFB2	3
BP	GO:0010996	response to auditory stimulus	3/396	0.0142301	TACR1/ATP8A2/CNTNAP2	3
BP	GO:0051650	establishment of vesicle localization	11/396	0.0144309	RIMS4/AMPH/ASIP/SYT11/SYT15/SYTL5/DPYSL2/RAB3C/CADPS/SNCA/STX2	11
BP	GO:0045669	positive regulation of osteoblast differentiation	5/396	0.0148152	SFRP2/FBN2/LTF/IGF1/BMPR1B	5
BP	GO:1903513	endoplasmic reticulum to cytosol transport	5/396	0.0148152	PLN/CASQ2/ANK2/RYR2/CACNA1C	5
BP	GO:0030510	regulation of BMP signaling pathway	6/396	0.0148222	SFRP2/ENG/GATA4/CHRDL1/SMAD6/CAV1	6
BP	GO:0044060	regulation of endocrine process	4/396	0.0149964	INHBA/F2R/CRHBP/GJA5	4
BP	GO:0051208	sequestering of calcium ion	4/396	0.0149964	HTR2A/F2R/CASQ2/RYR2	4
BP	GO:0002690	positive regulation of leukocyte chemotaxis	6/396	0.0157179	THBS4/SELL/CXCL12/PPBP/PLA2G7/PF4	6
BP	GO:0043266	regulation of potassium ion transport	6/396	0.0157179	HTR2A/CASQ2/ANK2/DPP6/NOS3/CAV1	6
BP	GO:0030204	chondroitin sulfate metabolic process	5/396	0.0159044	BGN/SDC2/CHST9/CHST11/VCAN	5
BP	GO:1903651	positive regulation of cytoplasmic transport	13/396	0.0159857	SFRP2/TGFB3/TEK/F2R/CTSK/IGF1/MSN/HNMT/FLNA/SNCA/DACT1/THY1/CAV1	13
BP	GO:0010719	negative regulation of epithelial to mesenchymal transition	3/396	0.0162883	SFRP2/BMP5/DACT3	3
BP	GO:0050954	sensory perception of mechanical stimulus	9/396	0.0163782	HTR2A/COL11A1/ATP2B2/FZD4/ASIC2/SERPINE2/MAP1A/COL1A1/SLC26A4	9
BP	GO:1901654	response to ketone	9/396	0.0163782	PLN/TGFB3/TACR1/NCF2/SRD5A2/MSN/TGFB2/SLIT3/CAV1	9
BP	GO:0001990	regulation of systemic arterial blood pressure by hormone	4/396	0.0164263	TACR1/F2R/GJA5/NOS3	4
BP	GO:0010464	regulation of mesenchymal cell proliferation	4/396	0.0164263	PRRX1/PRRX2/SHOX2/ZEB1	4
BP	GO:0090102	cochlea development	4/396	0.0164263	ZEB1/ATP2B2/FRZB/KCNK2	4
BP	GO:0001655	urogenital system development	15/396	0.0164843	TNC/PECAM1/MYOCD/ACTA2/ANGPT1/IGF1/EPHA7/SIM1/PLCE1/CD34/COL4A1/WWTR1/CA2/SMAD6/CD24	15
BP	GO:0097305	response to alcohol	15/396	0.0169193	PLN/SPP1/INHBA/PTGFR/TACR1/RAMP3/CRHBP/SRD5A2/SPARC/MSN/ACTC1/KANK2/SLIT3/GRIN2A/COL1A1	15
BP	GO:0022612	gland morphogenesis	8/396	0.0169259	TNC/TGFB3/IGF1/MSN/TGFB2/FGF7/LIMS2/CAV1	8
BP	GO:0010632	regulation of epithelial cell migration	9/396	0.0170328	MMP9/ITGB3/ANGPT1/TACR1/TEK/PTPRM/SPARC/TGFB2/FGF7	9
BP	GO:0072593	reactive oxygen species metabolic process	12/396	0.0171394	HBA2/HBA1/HBB/MMP3/NCF2/NOSTRIN/PXDN/CD34/NOS3/NOX4/SNCA/CAV1	12
BP	GO:0030816	positive regulation of cAMP metabolic process	6/396	0.0176201	RAMP3/CAP2/EDNRA/HRH2/PF4/AKAP12	6
BP	GO:0045104	intermediate filament cytoskeleton organization	4/396	0.0179389	ATP8A2/VIM/SYNM/KRT3	4
BP	GO:0060323	head morphogenesis	4/396	0.0179389	TGFB3/TGFB2/MMP2/COL1A1	4
BP	GO:2000351	regulation of endothelial cell apoptotic process	4/396	0.0179389	ANGPT1/TEK/ECSCR/SCG2	4
BP	GO:0001101	response to acid chemical	14/396	0.0179753	BRINP3/PTGFR/TACR1/SELL/GATA4/SPARC/ZEB1/FZD4/COL4A1/MMP2/GRIN2A/COL1A1/FABP3/BRINP2	14
BP	GO:1903532	positive regulation of secretion by cell	14/396	0.0179753	TGFB3/INHBA/DOC2B/TACR1/TEK/F2R/CXCL12/IGF1/CD34/DPYSL2/TGFB2/CACNA1G/IL33/SNCA	14
BP	GO:0001763	morphogenesis of a branching structure	11/396	0.0182287	SFRP2/RBM15/ENG/CXCL12/CLIC4/SHOX2/EDNRA/IGF1/EPHA7/COL4A1/FGF7	11
BP	GO:0051271	negative regulation of cellular component movement	11/396	0.0182287	SFRP2/PODN/MMP28/ENG/PTPRM/CXCL12/CLIC4/BMP5/ACTN1/IL33/THY1	11
BP	GO:0032410	negative regulation of transporter activity	5/396	0.0182399	MMP9/PLN/CASQ2/SNCA/CAV1	5
BP	GO:0042446	hormone biosynthetic process	5/396	0.0182399	SRD5A2/BMP5/CHST9/DIO2/DKK3	5
BP	GO:0008361	regulation of cell size	9/396	0.018399	SPP1/FN1/DSCAM/MAP1B/CXCL12/ATP2B2/MSN/DPYSL2/PLXNA4	9
BP	GO:1903531	negative regulation of secretion by cell	9/396	0.018399	FN1/INHBA/ANGPT1/F2R/CRHBP/SYT11/CD34/IL33/SNCA	9
BP	GO:0008211	glucocorticoid metabolic process	3/396	0.0185045	BMP5/HSD11B1/DKK3	3
BP	GO:0034105	positive regulation of tissue remodeling	3/396	0.0185045	SPP1/DCSTAMP/CA2	3
BP	GO:0003073	regulation of systemic arterial blood pressure	6/396	0.018628	TACR1/F2R/ENG/GJA5/ASIC2/NOS3	6
BP	GO:0033135	regulation of peptidyl-serine phosphorylation	7/396	0.0194659	SFRP2/ANGPT1/TEK/PLCL1/BDKRB2/SNCA/CAV1	7
BP	GO:0060419	heart growth	5/396	0.0194881	COL14A1/HEG1/GATA4/TGFB2/KCNK2	5
BP	GO:0001974	blood vessel remodeling	4/396	0.0195353	BGN/IGF1/TGFB2/NOS3	4
BP	GO:0007431	salivary gland development	4/396	0.0195353	TGFB3/TFCP2L1/TGFB2/FGF7	4
BP	GO:0045103	intermediate filament-based process	4/396	0.0195353	ATP8A2/VIM/SYNM/KRT3	4
BP	GO:0007044	cell-substrate junction assembly	6/396	0.0196746	MYOC/ITGB3/FN1/TEK/ACTN1/THY1	6
BP	GO:0060021	palate development	6/396	0.0196746	ALX4/TGFB3/PRRX1/INHBA/MEOX2/ALX1	6
BP	GO:0048520	positive regulation of behavior	8/396	0.0200445	THBS4/DSCAM/SELL/CXCL12/PPBP/PLA2G7/SCG2/PF4	8
BP	GO:0050691	regulation of defense response to virus by host	8/396	0.0200445	MYLK/KRT6A/CD163L1/MYOM1/CD93/FGF7/MAP1A/LMCD1	8
BP	GO:0051648	vesicle localization	11/396	0.0200661	RIMS4/AMPH/ASIP/SYT11/SYT15/SYTL5/DPYSL2/RAB3C/CADPS/SNCA/STX2	11
BP	GO:0045667	regulation of osteoblast differentiation	7/396	0.020395	SFRP2/GDF10/FBN2/LTF/IGF1/HEMGN/BMPR1B	7
BP	GO:0002237	response to molecule of bacterial origin	14/396	0.0205248	LTF/SELP/PTGFR/F2R/NCF2/PPBP/SPARC/LOXL1/PF4/NOS3/SNCA/TNFRSF1B/CD24/TIMP4	14
BP	GO:0030324	lung development	10/396	0.0205315	MYOCD/TGFB3/HEG1/GATA4/IGF1/SPARC/ADAMTS2/FGF7/NOS3/HSD11B1	10
BP	GO:0030336	negative regulation of cell migration	10/396	0.0205315	SFRP2/PODN/MMP28/ENG/PTPRM/CXCL12/CLIC4/BMP5/IL33/THY1	10
BP	GO:0002064	epithelial cell development	11/396	0.020708	ACTA2/HEG1/ENG/VIM/CLIC4/CDH5/HRH2/ATP2B2/TFCP2L1/BMP5/MSN	11
BP	GO:0007184	SMAD protein import into nucleus	3/396	0.0208795	TGFB3/WWTR1/TGFB2	3
BP	GO:0032878	regulation of establishment or maintenance of cell polarity	3/396	0.0208795	TEK/CDH5/IGF1	3
BP	GO:0051354	negative regulation of oxidoreductase activity	3/396	0.0208795	ENG/SNCA/CAV1	3
BP	GO:1901890	positive regulation of cell junction assembly	3/396	0.0208795	MYOC/TEK/CAV1	3
BP	GO:0060041	retina development in camera-type eye	8/396	0.0208841	DSCAM/ATP8A2/PTPRM/CLIC4/FZD4/COL4A1/BMPR1B/THY1	8
BP	GO:0010660	regulation of muscle cell apoptotic process	4/396	0.0212167	SFRP2/MYOCD/IGF1/CAV1	4
BP	GO:0050432	catecholamine secretion	4/396	0.0212167	HTR2A/CXCL12/CADPS/SNCA	4
BP	GO:0045785	positive regulation of cell adhesion	16/396	0.0212238	MYOC/SFRP2/SPP1/FN1/SELP/ANGPT1/TEK/CXCL12/IGF1/TGFB2/VCAM1/FLNA/COL26A1/THY1/CD24/CAV1	16
BP	GO:0048167	regulation of synaptic plasticity	8/396	0.0226375	SORCS3/RASGRF1/HRH2/ATP2B2/SERPINE2/RASGRF2/GRIN2A/SNCA	8
BP	GO:0032409	regulation of transporter activity	10/396	0.0227006	MMP9/PLN/RASGRF1/CRHBP/CASQ2/ANK2/RYR2/RASGRF2/SNCA/CAV1	10
BP	GO:0044706	multi-multicellular organism process	11/396	0.0227244	MMP9/SPP1/TGFB3/PAPPA/PTGFR/TACR1/CTSV/CRHBP/TFCP2L1/SERPINE2/MMP2	11
BP	GO:0010524	positive regulation of calcium ion transport into cytosol	4/396	0.0229842	F2R/SNCA/THY1/CAV1	4
BP	GO:0050999	regulation of nitric-oxide synthase activity	4/396	0.0229842	NOSTRIN/ENG/NOS3/CAV1	4
BP	GO:1902042	negative regulation of extrinsic apoptotic signaling pathway via death domain receptors	3/396	0.0234136	SFRP2/BMP5/NOS3	3
BP	GO:2000352	negative regulation of endothelial cell apoptotic process	3/396	0.0234136	ANGPT1/TEK/SCG2	3
BP	GO:0030323	respiratory tube development	10/396	0.0234592	MYOCD/TGFB3/HEG1/GATA4/IGF1/SPARC/ADAMTS2/FGF7/NOS3/HSD11B1	10
BP	GO:0042311	vasodilation	5/396	0.0235645	PTPRM/GJA5/MRVI1/BDKRB2/NOS3	5
BP	GO:0009617	response to bacterium	19/396	0.0240362	LTF/SELP/PTGFR/F2R/NCF2/DMBT1/PPBP/SPARC/LOXL1/KLK7/PF4/LYZ/NOS3/CHIT1/SNCA/TNFRSF1B/CD24/CAV1/TIMP4	19
BP	GO:0001505	regulation of neurotransmitter levels	10/396	0.024236	RIMS4/DOC2B/SLC22A2/SYT11/SYT15/SYTL5/RAB3C/CADPS/SNCA/STX2	10
BP	GO:0070588	calcium ion transmembrane transport	10/396	0.024236	PLN/CASQ2/ATP2B2/ANK2/RYR3/SLC24A3/RYR2/CACNA1G/CACNA1C/PKD1L1	10
BP	GO:0046660	female sex differentiation	7/396	0.0244207	INHBA/SRD5A2/FZD4/FGF7/NOS3/SLIT3/BMPR1B	7
BP	GO:0014909	smooth muscle cell migration	4/396	0.0248385	ITGB3/TACR1/IGF1/NOX4	4
BP	GO:0072577	endothelial cell apoptotic process	4/396	0.0248385	ANGPT1/TEK/ECSCR/SCG2	4
BP	GO:0086010	membrane depolarization during action potential	4/396	0.0248385	GJA5/ANK2/CACNA1G/CACNA1C	4
BP	GO:0006836	neurotransmitter transport	10/396	0.0250312	RIMS4/DOC2B/SLC22A2/SYT11/SYT15/SYTL5/RAB3C/CADPS/SNCA/STX2	10
BP	GO:0008406	gonad development	10/396	0.0250312	SFRP2/INHBA/CTSV/SRD5A2/GATA4/FZD4/FGF7/NOS3/SLIT3/BMPR1B	10
BP	GO:0048015	phosphatidylinositol-mediated signaling	10/396	0.0250312	MYOC/SELP/ANGPT1/HTR2A/TEK/F2R/IGF1/TGFB2/FGF7/SERPINE2	10
BP	GO:0007585	respiratory gaseous exchange	5/396	0.0250365	EDNRA/HNMT/CSF2RB/CHST11/ELN	5
BP	GO:0019935	cyclic-nucleotide-mediated signaling	5/396	0.0250365	MRVI1/PDE3A/ADCY8/PF4/GUCY1B3	5
BP	GO:0030500	regulation of bone mineralization	5/396	0.0250365	TGFB3/FBN2/LTF/MGP/BMPR1B	5
BP	GO:0097285	cell-type specific apoptotic process	18/396	0.0251367	SFRP2/MYOCD/TGFB3/ANGPT1/TEK/F2R/ECSCR/NCF2/CXCL12/IGF1/EPHA7/SCG2/RYR2/TGFB2/FAP/SNCA/SERPINB13/CAV1	18
BP	GO:0033002	muscle cell proliferation	8/396	0.0254584	OGN/ANGPT1/TACR1/GATA4/IGF1/TGFB2/KCNK2/CAV1	8
BP	GO:0043010	camera-type eye development	13/396	0.025589	KERA/FBN2/DSCAM/INHBA/ATP8A2/VIM/PTPRM/CLIC4/ZEB1/FZD4/COL4A1/BMPR1B/THY1	13
BP	GO:0010951	negative regulation of endopeptidase activity	11/396	0.025632	MMP9/SFRP2/CST1/PROL1/SERPINE2/COL6A3/SERPINA3/SNCA/SPOCK1/SERPINB13/TIMP4	11
BP	GO:0050803	regulation of synapse structure or activity	11/396	0.025632	SORCS3/CLSTN2/RASGRF1/ADGRL3/HRH2/ATP2B2/ASIC2/SERPINE2/RASGRF2/GRIN2A/SNCA	11
BP	GO:0045880	positive regulation of smoothened signaling pathway	3/396	0.0261068	PRRX1/PRRX2/SHOX2	3
BP	GO:0045909	positive regulation of vasodilation	3/396	0.0261068	PTPRM/GJA5/NOS3	3
BP	GO:0071634	regulation of transforming growth factor beta production	3/396	0.0261068	CD34/TGFB2/CD24	3
BP	GO:0010810	regulation of cell-substrate adhesion	9/396	0.0264448	MYOC/SPP1/FN1/TEK/FZD4/FLNA/COL1A1/SPOCK1/COL26A1	9
BP	GO:0031099	regeneration	9/396	0.0264448	TNC/SPP1/PRRX1/TEK/CXCL12/IGF1/NNMT/NREP/CAV1	9
BP	GO:0031344	regulation of cell projection organization	19/396	0.0265592	SPP1/TGFB3/FN1/DSCAM/PRRX1/ATP8A2/VIM/MAP1B/CXCL12/SHOX2/SDC2/BMP5/DPYSL2/SERPINE2/NEGR1/SPOCK1/THY1/CAV1/PLXNA4	19
BP	GO:0003279	cardiac septum development	5/396	0.0265662	RBM15/HEG1/GATA4/GJA5/ANK2	5
BP	GO:0050772	positive regulation of axonogenesis	5/396	0.0265662	FN1/DSCAM/MAP1B/CXCL12/SHOX2	5
BP	GO:0042471	ear morphogenesis	7/396	0.026625	PRRX1/ATP8A2/COL11A1/PRRX2/ZEB1/ATP2B2/FRZB	7
BP	GO:0009100	glycoprotein metabolic process	18/396	0.0267384	BGN/GALNTL6/NECAB2/COL11A1/NECAB1/SDC2/GALNT13/IGF1/ST8SIA6/CYTL1/GXYLT2/CHST9/ADAMTS12/CHST11/BMPR1B/GALNT15/VCAN/ADAMTS7	18
BP	GO:0003281	ventricular septum development	4/396	0.0267807	RBM15/HEG1/GATA4/GJA5	4
BP	GO:0007566	embryo implantation	4/396	0.0267807	MMP9/SPP1/SERPINE2/MMP2	4
BP	GO:0030514	negative regulation of BMP signaling pathway	4/396	0.0267807	SFRP2/CHRDL1/SMAD6/CAV1	4
BP	GO:0034394	protein localization to cell surface	4/396	0.0267807	ANGPT1/ANK2/FGF7/FLNA	4
BP	GO:0061005	cell differentiation involved in kidney development	4/396	0.0267807	ACTA2/CD34/WWTR1/CD24	4
BP	GO:0002831	regulation of response to biotic stimulus	11/396	0.0271829	MYLK/LTF/KRT6A/CD163L1/MYOM1/CD93/KLK7/FGF7/MAP1A/ELMO1/LMCD1	11
BP	GO:0048017	inositol lipid-mediated signaling	10/396	0.0275292	MYOC/SELP/ANGPT1/HTR2A/TEK/F2R/IGF1/TGFB2/FGF7/SERPINE2	10
BP	GO:0071407	cellular response to organic cyclic compound	16/396	0.0278718	INHBA/RAMP3/CRHBP/CASQ2/SLC5A5/RYR3/MSN/PDE3A/RYR2/KANK2/GRIN2A/NOX4/SNCA/NR2F1/COL1A1/CAV1	16
BP	GO:0007568	aging	12/396	0.0279811	TGFB3/HTR2A/CTSV/ATP8A2/NCF2/ENG/TFCP2L1/PRELP/NOX4/SNCA/TNFRSF1B/CAV1	12
BP	GO:0015844	monoamine transport	5/396	0.0281542	HTR2A/CXCL12/SLC22A2/CADPS/SNCA	5
BP	GO:0071229	cellular response to acid chemical	9/396	0.028312	BRINP3/PTGFR/ZEB1/FZD4/COL4A1/MMP2/GRIN2A/COL1A1/BRINP2	9
BP	GO:0072001	renal system development	13/396	0.0283633	PECAM1/MYOCD/ACTA2/ANGPT1/EPHA7/SIM1/PLCE1/CD34/COL4A1/WWTR1/CA2/SMAD6/CD24	13
BP	GO:2000146	negative regulation of cell motility	10/396	0.0284	SFRP2/PODN/MMP28/ENG/PTPRM/CXCL12/CLIC4/BMP5/IL33/THY1	10
BP	GO:2001234	negative regulation of apoptotic signaling pathway	10/396	0.0284	MMP9/SFRP2/CXCL12/IGF1/BMP5/BDKRB2/SCG2/PF4/NOS3/BCL2A1	10
BP	GO:0031102	neuron projection regeneration	4/396	0.0288112	TNC/SPP1/PRRX1/NREP	4
BP	GO:0055024	regulation of cardiac muscle tissue development	4/396	0.0288112	MYOCD/COL14A1/GATA4/KCNK2	4
BP	GO:0086001	cardiac muscle cell action potential	4/396	0.0288112	GJA5/ANK2/RYR2/CAV1	4
BP	GO:0001963	synaptic transmission, dopaminergic	3/396	0.0289587	CRHBP/HRH2/SNCA	3
BP	GO:0003081	regulation of systemic arterial blood pressure by renin-angiotensin	3/396	0.0289587	TACR1/F2R/GJA5	3
BP	GO:0003179	heart valve morphogenesis	3/396	0.0289587	GATA4/GJA5/TGFB2	3
BP	GO:0007616	long-term memory	3/396	0.0289587	RASGRF1/TACR1/ADCY8	3
BP	GO:0010543	regulation of platelet activation	3/396	0.0289587	SELP/SERPINE2/NOS3	3
BP	GO:0071604	transforming growth factor beta production	3/396	0.0289587	CD34/TGFB2/CD24	3
BP	GO:0071709	membrane assembly	3/396	0.0289587	RFTN1/CAV1/STX2	3
BP	GO:1900449	regulation of glutamate receptor signaling pathway	3/396	0.0289587	RASGRF1/CRHBP/RASGRF2	3
BP	GO:0048608	reproductive structure development	17/396	0.0291354	TNC/SFRP2/RBM15/MYOCD/SPP1/INHBA/CTSV/SRD5A2/GATA4/IGF1/BMP5/FZD4/FGF7/SERPINE2/NOS3/SLIT3/BMPR1B	17
BP	GO:0009581	detection of external stimulus	9/396	0.0292795	GUCY2F/HTR2A/ATP8A2/COL11A1/SDC2/ATP2B2/ASIC2/SERPINE2/PKD1L1	9
BP	GO:0042306	regulation of protein import into nucleus	9/396	0.0292795	SFRP2/TGFB3/ANGPT1/TEK/IGF1/WWTR1/DACT3/FLNA/DACT1	9
BP	GO:0045137	development of primary sexual characteristics	10/396	0.0292903	SFRP2/INHBA/CTSV/SRD5A2/GATA4/FZD4/FGF7/NOS3/SLIT3/BMPR1B	10
BP	GO:2001237	negative regulation of extrinsic apoptotic signaling pathway	6/396	0.0295112	SFRP2/IGF1/BMP5/SCG2/PF4/NOS3	6
BP	GO:0043542	endothelial cell migration	8/396	0.0295893	ITGB3/ANGPT1/TEK/PTPRM/SPARC/SCG2/NOS3/FAP	8
BP	GO:0034332	adherens junction organization	7/396	0.0301795	MYOC/TEK/CDH5/ACTN1/CADM3/CDH6/THY1	7
BP	GO:1990138	neuron projection extension	7/396	0.0301795	FN1/DSCAM/MAP1B/CXCL12/DPYSL2/SLIT3/PLXNA4	7
BP	GO:0010657	muscle cell apoptotic process	4/396	0.0309308	SFRP2/MYOCD/IGF1/CAV1	4
BP	GO:0030195	negative regulation of blood coagulation	4/396	0.0309308	CD34/SERPINE2/NOS3/FAP	4
BP	GO:0032233	positive regulation of actin filament bundle assembly	4/396	0.0309308	MYOC/TACR1/SYNPO/NOX4	4
BP	GO:0060042	retina morphogenesis in camera-type eye	4/396	0.0309308	DSCAM/ATP8A2/PTPRM/THY1	4
BP	GO:0060324	face development	4/396	0.0309308	TGFB3/TGFB2/MMP2/COL1A1	4
BP	GO:1900047	negative regulation of hemostasis	4/396	0.0309308	CD34/SERPINE2/NOS3/FAP	4
BP	GO:0008585	female gonad development	6/396	0.0309315	INHBA/FZD4/FGF7/NOS3/SLIT3/BMPR1B	6
BP	GO:0071621	granulocyte chemotaxis	6/396	0.0309315	THBS4/SPP1/CCL18/SELL/SCG2/TGFB2	6
BP	GO:0007584	response to nutrient	9/396	0.0312837	SFRP2/SPP1/LIPG/GATA4/SPARC/TNFRSF11B/KANK2/COL1A1/CAV1	9
BP	GO:1904589	regulation of protein import	9/396	0.0312837	SFRP2/TGFB3/ANGPT1/TEK/IGF1/WWTR1/DACT3/FLNA/DACT1	9
BP	GO:0032496	response to lipopolysaccharide	13/396	0.0313515	LTF/SELP/PTGFR/F2R/NCF2/PPBP/SPARC/LOXL1/PF4/NOS3/SNCA/TNFRSF1B/TIMP4	13
BP	GO:0042632	cholesterol homeostasis	5/396	0.0315078	FABP4/LIPG/FABP3/CD24/CAV1	5
BP	GO:0055092	sterol homeostasis	5/396	0.0315078	FABP4/LIPG/FABP3/CD24/CAV1	5
BP	GO:0001886	endothelial cell morphogenesis	2/396	0.0316249	HEG1/CLIC4	2
BP	GO:0021683	cerebellar granular layer morphogenesis	2/396	0.0316249	ATP2B2/SERPINE2	2
BP	GO:0035413	positive regulation of catenin import into nucleus	2/396	0.0316249	SFRP2/DACT1	2
BP	GO:0035630	bone mineralization involved in bone maturation	2/396	0.0316249	LTF/IGF1	2
BP	GO:0042541	hemoglobin biosynthetic process	2/396	0.0316249	INHBA/ALAS2	2
BP	GO:0043117	positive regulation of vascular permeability	2/396	0.0316249	TACR1/PDE3A	2
BP	GO:0051589	negative regulation of neurotransmitter transport	2/396	0.0316249	SYT11/SNCA	2
BP	GO:0060394	negative regulation of pathway-restricted SMAD protein phosphorylation	2/396	0.0316249	ENG/SMAD6	2
BP	GO:0071071	regulation of phospholipid biosynthetic process	2/396	0.0316249	HTR2A/FABP3	2
BP	GO:0071872	cellular response to epinephrine stimulus	2/396	0.0316249	RYR2/SNCA	2
BP	GO:0072109	glomerular mesangium development	2/396	0.0316249	ACTA2/CD34	2
BP	GO:0090030	regulation of steroid hormone biosynthetic process	2/396	0.0316249	BMP5/DKK3	2
BP	GO:1901642	nucleoside transmembrane transport	2/396	0.0316249	SLC28A2/SLC29A1	2
BP	GO:2000095	regulation of Wnt signaling pathway, planar cell polarity pathway	2/396	0.0316249	SFRP2/DACT1	2
BP	GO:0061458	reproductive system development	17/396	0.0316366	TNC/SFRP2/RBM15/MYOCD/SPP1/INHBA/CTSV/SRD5A2/GATA4/IGF1/BMP5/FZD4/FGF7/SERPINE2/NOS3/SLIT3/BMPR1B	17
BP	GO:0001958	endochondral ossification	3/396	0.0319685	TEK/MMP16/COL1A1	3
BP	GO:0036075	replacement ossification	3/396	0.0319685	TEK/MMP16/COL1A1	3
BP	GO:0045987	positive regulation of smooth muscle contraction	3/396	0.0319685	MYOCD/TACR1/F2R	3
BP	GO:0086091	regulation of heart rate by cardiac conduction	3/396	0.0319685	GJA5/ANK2/CAV1	3
BP	GO:0040013	negative regulation of locomotion	11/396	0.0322409	SFRP2/PODN/MMP28/ENG/PTPRM/CXCL12/CLIC4/BMP5/IL33/IFITM2/THY1	11
BP	GO:0032412	regulation of ion transmembrane transporter activity	9/396	0.0323207	MMP9/PLN/RASGRF1/CRHBP/CASQ2/ANK2/RYR2/RASGRF2/CAV1	9
BP	GO:0048013	ephrin receptor signaling pathway	6/396	0.0323958	MMP9/MYH11/SDC2/MYL9/EPHA7/MMP2	6
BP	GO:0051899	membrane depolarization	6/396	0.0323958	MYOC/GJA5/ANK2/CACNA1G/CACNA1C/CAV1	6
BP	GO:0016055	Wnt signaling pathway	17/396	0.0329452	MYOC/SFRP2/TRABD2B/CPZ/GATA4/CPE/BICC1/FZD4/RYR2/WWTR1/DACT3/FRZB/DKK3/COL1A1/DACT1/CD24/CAV1	17
BP	GO:0030799	regulation of cyclic nucleotide metabolic process	8/396	0.0329752	RAMP3/CAP2/EDNRA/HRH2/GUCY1A2/PF4/AKAP12/NOS3	8
BP	GO:0072089	stem cell proliferation	8/396	0.0329752	SFRP2/PRRX1/PRRX2/SHOX2/ZEB1/CD34/FGF7/TRIM71	8
BP	GO:0003044	regulation of systemic arterial blood pressure mediated by a chemical signal	4/396	0.0331399	TACR1/F2R/GJA5/NOS3	4
BP	GO:0071277	cellular response to calcium ion	4/396	0.0331399	KRT10/CRHBP/CLIC4/RYR3	4
BP	GO:0090382	phagosome maturation	4/396	0.0331399	ATP6V0D2/LTF/NCF2/NOS3	4
BP	GO:0010466	negative regulation of peptidase activity	11/396	0.0331448	MMP9/SFRP2/CST1/PROL1/SERPINE2/COL6A3/SERPINA3/SNCA/SPOCK1/SERPINB13/TIMP4	11
BP	GO:0001895	retina homeostasis	5/396	0.0332744	LTF/PROL1/LYZ/MAP1A/PRR4	5
BP	GO:0032103	positive regulation of response to external stimulus	12/396	0.0336511	THBS4/DSCAM/FABP4/CCL18/SELL/CXCL12/PPBP/PLA2G7/KLK7/SCG2/PF4/IL33	12
BP	GO:0046058	cAMP metabolic process	8/396	0.0341601	RAMP3/CAP2/EDNRA/HRH2/PDE3A/ADCY8/PF4/AKAP12	8
BP	GO:0000422	mitophagy	10/396	0.0350509	MYH11/MYLK/KRT6A/CD163L1/MYOM1/CD93/CTSK/MAP1A/ADAMTS7/LMCD1	10
BP	GO:0061726	mitochondrion disassembly	10/396	0.0350509	MYH11/MYLK/KRT6A/CD163L1/MYOM1/CD93/CTSK/MAP1A/ADAMTS7/LMCD1	10
BP	GO:0031069	hair follicle morphogenesis	3/396	0.0351353	CTSV/TGFB2/FGF7	3
BP	GO:0051281	positive regulation of release of sequestered calcium ion into cytosol	3/396	0.0351353	F2R/SNCA/THY1	3
BP	GO:0051346	negative regulation of hydrolase activity	16/396	0.0352283	MMP9/PLN/SFRP2/LTF/CST1/PROL1/IQGAP2/TGFB2/SERPINE2/COL6A3/NOS3/SERPINA3/SNCA/SPOCK1/SERPINB13/TIMP4	16
BP	GO:0050819	negative regulation of coagulation	4/396	0.0354387	CD34/SERPINE2/NOS3/FAP	4
BP	GO:0042307	positive regulation of protein import into nucleus	6/396	0.0354579	SFRP2/TGFB3/TEK/IGF1/FLNA/DACT1	6
BP	GO:0022898	regulation of transmembrane transporter activity	9/396	0.0355744	MMP9/PLN/RASGRF1/CRHBP/CASQ2/ANK2/RYR2/RASGRF2/CAV1	9
BP	GO:0001667	ameboidal-type cell migration	13/396	0.0362522	MMP9/ITGB3/ANGPT1/TACR1/TEK/PTPRM/CXCL12/SPARC/SCG2/TGFB2/FGF7/NOS3/FAP	13
BP	GO:0007565	female pregnancy	9/396	0.0367072	MMP9/SPP1/TGFB3/PAPPA/CTSV/CRHBP/TFCP2L1/SERPINE2/MMP2	9
BP	GO:0071248	cellular response to metal ion	7/396	0.0367893	FABP4/KRT10/CRHBP/CLIC4/RYR3/GRIN2A/SNCA	7
BP	GO:0006821	chloride transport	6/396	0.0370564	CLIC4/SLC4A1/ANO2/CA2/GABRA4/SLC26A4	6
BP	GO:0018958	phenol-containing compound metabolic process	6/396	0.0370564	ASIP/SLC5A5/ATP2B2/TGFB2/DIO2/SNCA	6
BP	GO:0006813	potassium ion transport	10/396	0.0371352	HTR2A/GJA5/CASQ2/ANK2/DPP6/SLC24A3/KCNJ15/NOS3/KCNK2/CAV1	10
BP	GO:0002739	regulation of cytokine secretion involved in immune response	2/396	0.0373096	ANGPT1/TEK	2
BP	GO:0003093	regulation of glomerular filtration	2/396	0.0373096	F2R/GJA5	2
BP	GO:0007320	insemination	2/396	0.0373096	TACR1/SERPINE2	2
BP	GO:0010667	negative regulation of cardiac muscle cell apoptotic process	2/396	0.0373096	SFRP2/MYOCD	2
BP	GO:0016264	gap junction assembly	2/396	0.0373096	GJA5/CAV1	2
BP	GO:0030208	dermatan sulfate biosynthetic process	2/396	0.0373096	BGN/VCAN	2
BP	GO:0032230	positive regulation of synaptic transmission, GABAergic	2/396	0.0373096	TACR1/CA2	2
BP	GO:0038166	angiotensin-activated signaling pathway	2/396	0.0373096	CA2/CAV1	2
BP	GO:0042416	dopamine biosynthetic process	2/396	0.0373096	TGFB2/SNCA	2
BP	GO:0044406	adhesion of symbiont to host	2/396	0.0373096	LRRC15/LTF	2
BP	GO:0045019	negative regulation of nitric oxide biosynthetic process	2/396	0.0373096	CD34/CAV1	2
BP	GO:0045821	positive regulation of glycolytic process	2/396	0.0373096	HTR2A/IGF1	2
BP	GO:0048552	regulation of metalloenzyme activity	2/396	0.0373096	CAV1/TIMP4	2
BP	GO:0051546	keratinocyte migration	2/396	0.0373096	MMP9/FGF7	2
BP	GO:0061162	establishment of monopolar cell polarity	2/396	0.0373096	MAP1B/MSN	2
BP	GO:0061339	establishment or maintenance of monopolar cell polarity	2/396	0.0373096	MAP1B/MSN	2
BP	GO:1900409	positive regulation of cellular response to oxidative stress	2/396	0.0373096	MMP3/SNCA	2
BP	GO:1902884	positive regulation of response to oxidative stress	2/396	0.0373096	MMP3/SNCA	2
BP	GO:1904406	negative regulation of nitric oxide metabolic process	2/396	0.0373096	CD34/CAV1	2
BP	GO:0010812	negative regulation of cell-substrate adhesion	4/396	0.0378277	MYOC/FZD4/COL1A1/SPOCK1	4
BP	GO:0051048	negative regulation of secretion	9/396	0.0378645	FN1/INHBA/ANGPT1/F2R/CRHBP/SYT11/CD34/IL33/SNCA	9
BP	GO:0051047	positive regulation of secretion	14/396	0.0383666	TGFB3/INHBA/DOC2B/TACR1/TEK/F2R/CXCL12/IGF1/CD34/DPYSL2/TGFB2/CACNA1G/IL33/SNCA	14
BP	GO:0032228	regulation of synaptic transmission, GABAergic	3/396	0.0384578	TACR1/PLCL1/CA2	3
BP	GO:0033363	secretory granule organization	3/396	0.0384578	F2R/TXNDC8/SERPINE2	3
BP	GO:0048333	mesodermal cell differentiation	3/396	0.0384578	SFRP2/ITGB3/INHBA	3
BP	GO:0002700	regulation of production of molecular mediator of immune response	6/396	0.0387003	TGFB3/ANGPT1/TEK/KLK7/TGFB2/IL33	6
BP	GO:0046545	development of primary female sexual characteristics	6/396	0.0387003	INHBA/FZD4/FGF7/NOS3/SLIT3/BMPR1B	6
BP	GO:1904591	positive regulation of protein import	6/396	0.0387003	SFRP2/TGFB3/TEK/IGF1/FLNA/DACT1	6
BP	GO:0010811	positive regulation of cell-substrate adhesion	6/396	0.04039	MYOC/SPP1/FN1/TEK/FLNA/COL26A1	6
BP	GO:0050730	regulation of peptidyl-tyrosine phosphorylation	10/396	0.0404204	THBS4/SFRP2/ITGB3/ANGPT1/HTR2A/IGF1/EPHA7/FGF7/CD24/CAV1	10
BP	GO:0030819	positive regulation of cAMP biosynthetic process	5/396	0.040949	RAMP3/CAP2/EDNRA/HRH2/AKAP12	5
BP	GO:0021700	developmental maturation	11/396	0.0410304	MYOC/LTF/LHX6/CDH5/IGF1/TFCP2L1/PDE3A/CNTNAP2/GLDN/TGFB2/MMP2	11
BP	GO:0030802	regulation of cyclic nucleotide biosynthetic process	7/396	0.0411802	RAMP3/CAP2/EDNRA/HRH2/GUCY1A2/AKAP12/NOS3	7
BP	GO:0060562	epithelial tube morphogenesis	14/396	0.0418726	SFRP2/RBM15/ENG/CXCL12/CLIC4/GATA4/EDNRA/IGF1/EPHA7/COL4A1/RYR2/ADAMTS12/ALX1/TRIM71	14
BP	GO:0017157	regulation of exocytosis	8/396	0.0418784	RIMS4/DOC2B/SYT11/SYT15/SYTL5/CACNA1G/RAB3C/SNCA	8
BP	GO:0090090	negative regulation of canonical Wnt signaling pathway	8/396	0.0418784	SFRP2/BICC1/WWTR1/DACT3/FRZB/DKK3/DACT1/CAV1	8
BP	GO:0097530	granulocyte migration	6/396	0.0421257	THBS4/SPP1/CCL18/SELL/SCG2/TGFB2	6
BP	GO:0098661	inorganic anion transmembrane transport	6/396	0.0421257	CLIC4/SLC4A1/ANO2/ADAMTS8/GABRA4/SLC26A4	6
BP	GO:0001818	negative regulation of cytokine production	10/396	0.0427182	TGFB3/FN1/INHBA/LTF/ANGPT1/CD34/TGFB2/IL33/VSIG4/CD24	10
BP	GO:0014855	striated muscle cell proliferation	4/396	0.0428764	ANGPT1/GATA4/TGFB2/KCNK2	4
BP	GO:0032413	negative regulation of ion transmembrane transporter activity	4/396	0.0428764	MMP9/PLN/CASQ2/CAV1	4
BP	GO:0046209	nitric oxide metabolic process	5/396	0.0430215	HBB/NOSTRIN/CD34/NOS3/CAV1	5
BP	GO:0007389	pattern specification process	17/396	0.0432473	ALX4/SFRP2/RBM15/MEOX1/ENG/CXCL12/GATA4/EDNRA/ZEB1/MEOX2/BMP5/COL4A1/SMAD6/ALX1/BMPR1B/NR2F1/PKD1L1	17
BP	GO:0003188	heart valve formation	2/396	0.0433509	GATA4/GJA5	2
BP	GO:0003298	physiological muscle hypertrophy	2/396	0.0433509	COL14A1/GATA4	2
BP	GO:0003301	physiological cardiac muscle hypertrophy	2/396	0.0433509	COL14A1/GATA4	2
BP	GO:0010649	regulation of cell communication by electrical coupling	2/396	0.0433509	CASQ2/CAV1	2
BP	GO:0010935	regulation of macrophage cytokine production	2/396	0.0433509	TGFB3/TGFB2	2
BP	GO:0014048	regulation of glutamate secretion	2/396	0.0433509	DPYSL2/SNCA	2
BP	GO:0030205	dermatan sulfate metabolic process	2/396	0.0433509	BGN/VCAN	2
BP	GO:0032780	negative regulation of ATPase activity	2/396	0.0433509	PLN/LTF	2
BP	GO:0042487	regulation of odontogenesis of dentin-containing tooth	2/396	0.0433509	TNFRSF11B/AMTN	2
BP	GO:0043206	extracellular fibril organization	2/396	0.0433509	LTBP2/SNCA	2
BP	GO:0050746	regulation of lipoprotein metabolic process	2/396	0.0433509	ITGB3/LIPG	2
BP	GO:0050910	detection of mechanical stimulus involved in sensory perception of sound	2/396	0.0433509	COL11A1/ATP2B2	2
BP	GO:0051194	positive regulation of cofactor metabolic process	2/396	0.0433509	HTR2A/IGF1	2
BP	GO:0051197	positive regulation of coenzyme metabolic process	2/396	0.0433509	HTR2A/IGF1	2
BP	GO:0061049	cell growth involved in cardiac muscle cell development	2/396	0.0433509	COL14A1/GATA4	2
BP	GO:0071871	response to epinephrine	2/396	0.0433509	RYR2/SNCA	2
BP	GO:0072182	regulation of nephron tubule epithelial cell differentiation	2/396	0.0433509	WWTR1/CD24	2
BP	GO:0097154	GABAergic neuron differentiation	2/396	0.0433509	INHBA/LHX6	2
BP	GO:0045666	positive regulation of neuron differentiation	12/396	0.0441485	BRINP3/FN1/DSCAM/ATP8A2/MAP1B/CXCL12/SHOX2/ZEB1/BMP5/SERPINE2/NEGR1/BRINP2	12
BP	GO:0042445	hormone metabolic process	9/396	0.0453327	CRHBP/SRD5A2/CPE/SLC5A5/CRABP1/BMP5/CHST9/DIO2/DKK3	9
BP	GO:0050918	positive chemotaxis	4/396	0.0455362	ANGPT1/CXCL12/SCG2/FGF7	4
BP	GO:0051238	sequestering of metal ion	4/396	0.0455362	HTR2A/F2R/CASQ2/RYR2	4
BP	GO:0010611	regulation of cardiac muscle hypertrophy	3/396	0.0455631	COL14A1/IGF1/LMCD1	3
BP	GO:0017145	stem cell division	3/396	0.0455631	SFRP2/WWTR1/TGFB2	3
BP	GO:0031952	regulation of protein autophosphorylation	3/396	0.0455631	ENG/EPHA7/CAV1	3
BP	GO:0035088	establishment or maintenance of apical/basal cell polarity	3/396	0.0455631	ANK1/CLIC4/MSN	3
BP	GO:0044091	membrane biogenesis	3/396	0.0455631	RFTN1/CAV1/STX2	3
BP	GO:0046579	positive regulation of Ras protein signal transduction	3/396	0.0455631	RASGRF1/F2R/IGF1	3
BP	GO:0048730	epidermis morphogenesis	3/396	0.0455631	CTSV/TGFB2/FGF7	3
BP	GO:0061245	establishment or maintenance of bipolar cell polarity	3/396	0.0455631	ANK1/CLIC4/MSN	3
BP	GO:0050806	positive regulation of synaptic transmission	6/396	0.0457362	CLSTN2/TACR1/SERPINE2/RASGRF2/CA2/SNCA	6
BP	GO:0007162	negative regulation of cell adhesion	10/396	0.0475778	MYOC/DSCAM/ANGPT1/CXCL12/JAM2/FZD4/SERPINE2/COL1A1/SPOCK1/VSIG4	10
BP	GO:0060541	respiratory system development	10/396	0.0475778	MYOCD/TGFB3/HEG1/GATA4/IGF1/SPARC/ADAMTS2/FGF7/NOS3/HSD11B1	10
BP	GO:0030178	negative regulation of Wnt signaling pathway	9/396	0.0480261	SFRP2/TRABD2B/BICC1/WWTR1/DACT3/FRZB/DKK3/DACT1/CAV1	9
BP	GO:0055008	cardiac muscle tissue morphogenesis	4/396	0.0482861	HEG1/COL11A1/RYR2/ACTC1	4
BP	GO:0007163	establishment or maintenance of cell polarity	8/396	0.0491316	TEK/CAP2/ANK1/MAP1B/CLIC4/CDH5/IGF1/MSN	8
BP	GO:0002053	positive regulation of mesenchymal cell proliferation	3/396	0.049342	PRRX1/PRRX2/SHOX2	3
BP	GO:0007205	protein kinase C-activating G-protein coupled receptor signaling pathway	3/396	0.049342	F2R/PLCE1/DGKG	3
BP	GO:0031424	keratinization	3/396	0.049342	SPRR3/SPRR1B/SPRR2A	3
BP	GO:0033574	response to testosterone	3/396	0.049342	PLN/SRD5A2/MSN	3
BP	GO:2001258	negative regulation of cation channel activity	3/396	0.049342	MMP9/CASQ2/CAV1	3
BP	GO:0007200	phospholipase C-activating G-protein coupled receptor signaling pathway	5/396	0.0496117	TACR1/HTR2A/F2R/HRH2/PLCE1	5
BP	GO:0008625	extrinsic apoptotic signaling pathway via death domain receptors	5/396	0.0496117	SFRP2/MAL/BMP5/NOS3/BMPR1B	5
BP	GO:0005513	detection of calcium ion	2/396	0.0497265	CASQ2/RYR2	2
BP	GO:0010310	regulation of hydrogen peroxide metabolic process	2/396	0.0497265	MMP3/SNCA	2
BP	GO:0010934	macrophage cytokine production	2/396	0.0497265	TGFB3/TGFB2	2
BP	GO:0021681	cerebellar granular layer development	2/396	0.0497265	ATP2B2/SERPINE2	2
BP	GO:0030207	chondroitin sulfate catabolic process	2/396	0.0497265	BGN/VCAN	2
BP	GO:0060413	atrial septum morphogenesis	2/396	0.0497265	GATA4/GJA5	2
BP	GO:0071732	cellular response to nitric oxide	2/396	0.0497265	MMP3/GUCY1B3	2
BP	GO:0086012	membrane depolarization during cardiac muscle cell action potential	2/396	0.0497265	GJA5/ANK2	2
BP	GO:1900115	extracellular regulation of signal transduction	2/396	0.0497265	LTBP1/FBN2	2
BP	GO:1900116	extracellular negative regulation of signal transduction	2/396	0.0497265	LTBP1/FBN2	2
BP	GO:2001241	positive regulation of extrinsic apoptotic signaling pathway in absence of ligand	2/396	0.0497265	INHBA/TGFB2	2
BP	GO:0090596	sensory organ morphogenesis	11/396	0.050131	FBN2/DSCAM/PRRX1/ATP8A2/COL11A1/PTPRM/PRRX2/ZEB1/ATP2B2/FRZB/THY1	11
BP	GO:0045926	negative regulation of growth	10/396	0.0501418	SFRP2/SPP1/INHBA/DCSTAMP/TGFB2/SERPINE2/DACT3/FRZB/SLIT3/KCNK2	10
BP	GO:0050688	regulation of defense response to virus	9/396	0.0508235	MYLK/KRT6A/CD163L1/MYOM1/CD93/FGF7/MAP1A/ELMO1/LMCD1	9
BP	GO:1900180	regulation of protein localization to nucleus	9/396	0.0508235	SFRP2/TGFB3/ANGPT1/TEK/IGF1/WWTR1/DACT3/FLNA/DACT1	9
BP	GO:0030808	regulation of nucleotide biosynthetic process	7/396	0.0509505	RAMP3/CAP2/EDNRA/HRH2/GUCY1A2/AKAP12/NOS3	7
BP	GO:1900371	regulation of purine nucleotide biosynthetic process	7/396	0.0509505	RAMP3/CAP2/EDNRA/HRH2/GUCY1A2/AKAP12/NOS3	7
BP	GO:0010171	body morphogenesis	4/396	0.0511258	TGFB3/TGFB2/MMP2/COL1A1	4
BP	GO:1900182	positive regulation of protein localization to nucleus	6/396	0.0515028	SFRP2/TGFB3/TEK/IGF1/FLNA/DACT1	6
BP	GO:0060070	canonical Wnt signaling pathway	12/396	0.0519038	SFRP2/GATA4/BICC1/FZD4/RYR2/WWTR1/DACT3/FRZB/DKK3/COL1A1/DACT1/CAV1	12
BP	GO:0033138	positive regulation of peptidyl-serine phosphorylation	5/396	0.0519332	SFRP2/ANGPT1/TEK/SNCA/CAV1	5
BP	GO:2001057	reactive nitrogen species metabolic process	5/396	0.0519332	HBB/NOSTRIN/CD34/NOS3/CAV1	5
BP	GO:0051962	positive regulation of nervous system development	16/396	0.0520754	BRINP3/FN1/DSCAM/CLSTN2/ATP8A2/MAP1B/ADGRL3/CXCL12/SHOX2/IGF1/ZEB1/BMP5/ASIC2/SERPINE2/NEGR1/BRINP2	16
BP	GO:0007548	sex differentiation	11/396	0.0526035	SFRP2/INHBA/CTSV/SRD5A2/GATA4/BMP5/FZD4/FGF7/NOS3/SLIT3/BMPR1B	11
BP	GO:0014743	regulation of muscle hypertrophy	3/396	0.0532689	COL14A1/IGF1/LMCD1	3
BP	GO:0098801	regulation of renal system process	3/396	0.0532689	TACR1/F2R/GJA5	3
BP	GO:1904063	negative regulation of cation transmembrane transport	4/396	0.0540551	MMP9/PLN/CASQ2/CAV1	4
BP	GO:0030593	neutrophil chemotaxis	5/396	0.0543172	THBS4/SPP1/CCL18/SELL/TGFB2	5
BP	GO:1903409	reactive oxygen species biosynthetic process	5/396	0.0543172	HBB/CD34/NOS3/SNCA/CAV1	5
BP	GO:0030534	adult behavior	7/396	0.0545059	ASIP/HTR2A/CRHBP/CXCL12/CNTNAP2/CACNA1C/SNCA	7
BP	GO:0072006	nephron development	7/396	0.0545059	PECAM1/ACTA2/ANGPT1/PLCE1/CD34/WWTR1/CD24	7
BP	GO:0048754	branching morphogenesis of an epithelial tube	8/396	0.0554881	SFRP2/RBM15/ENG/CXCL12/CLIC4/EDNRA/IGF1/COL4A1	8
BP	GO:0051235	maintenance of location	10/396	0.055543	LTBP1/ITGB3/FBN2/HTR2A/F2R/CASQ2/RYR2/FLNA/SYNE3/CAV1	10
BP	GO:0002374	cytokine secretion involved in immune response	2/396	0.0564152	ANGPT1/TEK	2
BP	GO:0014002	astrocyte development	2/396	0.0564152	VIM/TSPAN2	2
BP	GO:0030813	positive regulation of nucleotide catabolic process	2/396	0.0564152	HTR2A/IGF1	2
BP	GO:0033622	integrin activation	2/396	0.0564152	FN1/SELP	2
BP	GO:0045956	positive regulation of calcium ion-dependent exocytosis	2/396	0.0564152	DOC2B/CACNA1G	2
BP	GO:0048148	behavioral response to cocaine	2/396	0.0564152	HTR2A/SNCA	2
BP	GO:0050651	dermatan sulfate proteoglycan biosynthetic process	2/396	0.0564152	BGN/VCAN	2
BP	GO:0050930	induction of positive chemotaxis	2/396	0.0564152	CXCL12/SCG2	2
BP	GO:0051150	regulation of smooth muscle cell differentiation	2/396	0.0564152	MYOCD/ZEB1	2
BP	GO:0060026	convergent extension	2/396	0.0564152	SFRP2/FRZB	2
BP	GO:0060841	venous blood vessel development	2/396	0.0564152	HEG1/ENG	2
BP	GO:0072160	nephron tubule epithelial cell differentiation	2/396	0.0564152	WWTR1/CD24	2
BP	GO:0090026	positive regulation of monocyte chemotaxis	2/396	0.0564152	CXCL12/PLA2G7	2
BP	GO:0097094	craniofacial suture morphogenesis	2/396	0.0564152	TGFB3/MMP16	2
BP	GO:1902043	positive regulation of extrinsic apoptotic signaling pathway via death domain receptors	2/396	0.0564152	MAL/BMPR1B	2
BP	GO:2000050	regulation of non-canonical Wnt signaling pathway	2/396	0.0564152	SFRP2/DACT1	2
BP	GO:2000696	regulation of epithelial cell differentiation involved in kidney development	2/396	0.0564152	WWTR1/CD24	2
BP	GO:0038034	signal transduction in absence of ligand	5/396	0.0567637	INHBA/IGF1/PF4/TGFB2/BCL2A1	5
BP	GO:0097192	extrinsic apoptotic signaling pathway in absence of ligand	5/396	0.0567637	INHBA/IGF1/PF4/TGFB2/BCL2A1	5
BP	GO:1903008	organelle disassembly	10/396	0.0569509	MYH11/MYLK/KRT6A/CD163L1/MYOM1/CD93/CTSK/MAP1A/ADAMTS7/LMCD1	10
BP	GO:0050805	negative regulation of synaptic transmission	4/396	0.0570736	SORCS3/HTR2A/SYT11/SNCA	4
BP	GO:2000027	regulation of organ morphogenesis	8/396	0.0571554	SFRP2/ASPN/CD34/TNFRSF11B/FGF7/LIMS2/AMTN/DACT1	8
BP	GO:0052547	regulation of peptidase activity	15/396	0.0571902	MMP9/SFRP2/FN1/F2R/CST1/EPHA7/PROL1/SERPINE2/COL6A3/SERPINA3/SNCA/SPOCK1/SERPINB13/CAV1/TIMP4	15
BP	GO:0010712	regulation of collagen metabolic process	3/396	0.0573412	TGFB3/F2R/FAP	3
BP	GO:0043330	response to exogenous dsRNA	3/396	0.0573412	RFTN2/RFTN1/CAV1	3
BP	GO:0043388	positive regulation of DNA binding	3/396	0.0573412	MMP9/MYOCD/IGF1	3
BP	GO:0055021	regulation of cardiac muscle tissue growth	3/396	0.0573412	COL14A1/GATA4/KCNK2	3
BP	GO:0051897	positive regulation of protein kinase B signaling	5/396	0.0592726	MYOC/ANGPT1/TEK/IGF1/NOX4	5
BP	GO:0009101	glycoprotein biosynthetic process	15/396	0.059362	BGN/GALNTL6/NECAB2/NECAB1/GALNT13/IGF1/ST8SIA6/CYTL1/GXYLT2/CHST9/CHST11/BMPR1B/GALNT15/VCAN/ADAMTS7	15
BP	GO:0002718	regulation of cytokine production involved in immune response	4/396	0.0601807	TGFB3/ANGPT1/TEK/TGFB2	4
BP	GO:0043502	regulation of muscle adaptation	4/396	0.0601807	COL14A1/IGF1/NOS3/LMCD1	4
BP	GO:0061045	negative regulation of wound healing	4/396	0.0601807	CD34/SERPINE2/NOS3/FAP	4
BP	GO:1901379	regulation of potassium ion transmembrane transport	4/396	0.0601807	CASQ2/ANK2/DPP6/CAV1	4
BP	GO:0061138	morphogenesis of a branching epithelium	9/396	0.0614492	SFRP2/RBM15/ENG/CXCL12/CLIC4/EDNRA/IGF1/COL4A1/FGF7	9
BP	GO:0044246	regulation of multicellular organismal metabolic process	3/396	0.0615565	TGFB3/F2R/FAP	3
BP	GO:0045777	positive regulation of blood pressure	3/396	0.0615565	TACR1/NCF2/ENG	3
BP	GO:2001233	regulation of apoptotic signaling pathway	15/396	0.0615895	MMP9/SFRP2/INHBA/MAL/CXCL12/IGF1/BMP5/BDKRB2/SCG2/PF4/TGFB2/NOS3/BMPR1B/BCL2A1/CAV1	15
BP	GO:0031668	cellular response to extracellular stimulus	17/396	0.0617096	MYH11/SFRP2/MYOCD/LIX1/MYLK/CTSV/KRT6A/CD163L1/MYOM1/CD93/CTSK/MAP1A/KANK2/COL1A1/ADAMTS7/CAV1/LMCD1	17
BP	GO:0001942	hair follicle development	5/396	0.0618439	ALX4/INHBA/CTSV/TGFB2/FGF7	5
BP	GO:0022404	molting cycle process	5/396	0.0618439	ALX4/INHBA/CTSV/TGFB2/FGF7	5
BP	GO:0022405	hair cycle process	5/396	0.0618439	ALX4/INHBA/CTSV/TGFB2/FGF7	5
BP	GO:0051341	regulation of oxidoreductase activity	5/396	0.0618439	NOSTRIN/ENG/NOS3/SNCA/CAV1	5
BP	GO:0008544	epidermis development	12/396	0.0618444	ALX4/KRT10/INHBA/CTSV/SPRR3/CLIC4/ATP2B2/KLK7/SPRR1B/TGFB2/FGF7/SPRR2A	12
BP	GO:0006606	protein import into nucleus	11/396	0.0618979	SFRP2/TGFB3/ANGPT1/TEK/F2R/IGF1/WWTR1/TGFB2/DACT3/FLNA/DACT1	11
BP	GO:0044744	protein targeting to nucleus	11/396	0.0618979	SFRP2/TGFB3/ANGPT1/TEK/F2R/IGF1/WWTR1/TGFB2/DACT3/FLNA/DACT1	11
BP	GO:1902593	single-organism nuclear import	11/396	0.0618979	SFRP2/TGFB3/ANGPT1/TEK/F2R/IGF1/WWTR1/TGFB2/DACT3/FLNA/DACT1	11
BP	GO:0045927	positive regulation of growth	10/396	0.0628159	SFRP2/FN1/DSCAM/ATP8A2/MAP1B/CXCL12/GATA4/IGF1/TFCP2L1/TGFB2	10
BP	GO:0030858	positive regulation of epithelial cell differentiation	4/396	0.0633759	DMBT1/CDH5/ADAMTS20/CD24	4
BP	GO:0051349	positive regulation of lyase activity	4/396	0.0633759	CAP2/EDNRA/HRH2/NOS3	4
BP	GO:0051453	regulation of intracellular pH	4/396	0.0633759	CLIC4/SLC4A1/CA2/SLC26A4	4
BP	GO:0001977	renal system process involved in regulation of blood volume	2/396	0.0633965	F2R/GJA5	2
BP	GO:0003417	growth plate cartilage development	2/396	0.0633965	COMP/COL27A1	2
BP	GO:0006590	thyroid hormone generation	2/396	0.0633965	SLC5A5/DIO2	2
BP	GO:0010544	negative regulation of platelet activation	2/396	0.0633965	SERPINE2/NOS3	2
BP	GO:0010664	negative regulation of striated muscle cell apoptotic process	2/396	0.0633965	SFRP2/MYOCD	2
BP	GO:0010738	regulation of protein kinase A signaling	2/396	0.0633965	AKAP12/SPHKAP	2
BP	GO:0021756	striatum development	2/396	0.0633965	INHBA/CNTNAP2	2
BP	GO:0030828	positive regulation of cGMP biosynthetic process	2/396	0.0633965	GUCY1A2/NOS3	2
BP	GO:0033630	positive regulation of cell adhesion mediated by integrin	2/396	0.0633965	SFRP2/TGFB2	2
BP	GO:0050655	dermatan sulfate proteoglycan metabolic process	2/396	0.0633965	BGN/VCAN	2
BP	GO:0050908	detection of light stimulus involved in visual perception	2/396	0.0633965	GUCY2F/ATP8A2	2
BP	GO:0050962	detection of light stimulus involved in sensory perception	2/396	0.0633965	GUCY2F/ATP8A2	2
BP	GO:0060307	regulation of ventricular cardiac muscle cell membrane repolarization	2/396	0.0633965	GJA5/ANK2	2
BP	GO:0060390	regulation of SMAD protein import into nucleus	2/396	0.0633965	TGFB3/WWTR1	2
BP	GO:1902170	cellular response to reactive nitrogen species	2/396	0.0633965	MMP3/GUCY1B3	2
BP	GO:1903427	negative regulation of reactive oxygen species biosynthetic process	2/396	0.0633965	CD34/CAV1	2
BP	GO:0031532	actin cytoskeleton reorganization	5/396	0.0644775	TEK/CTSV/ANTXR1/FGF7/FLNA	5
BP	GO:1990266	neutrophil migration	5/396	0.0644775	THBS4/SPP1/CCL18/SELL/TGFB2	5
BP	GO:0007435	salivary gland morphogenesis	3/396	0.0659118	TGFB3/TGFB2/FGF7	3
BP	GO:0010559	regulation of glycoprotein biosynthetic process	3/396	0.0659118	NECAB2/NECAB1/IGF1	3
BP	GO:0030857	negative regulation of epithelial cell differentiation	3/396	0.0659118	ZEB1/FRZB/CAV1	3
BP	GO:0032964	collagen biosynthetic process	3/396	0.0659118	TGFB3/F2R/COL1A1	3
BP	GO:0045933	positive regulation of muscle contraction	3/396	0.0659118	MYOCD/TACR1/F2R	3
BP	GO:0048016	inositol phosphate-mediated signaling	3/396	0.0659118	IGF1/PLCE1/LMCD1	3
BP	GO:0048566	embryonic digestive tract development	3/396	0.0659118	GATA4/SHOX2/TGFB2	3
BP	GO:0051057	positive regulation of small GTPase mediated signal transduction	3/396	0.0659118	RASGRF1/F2R/IGF1	3
BP	GO:0051932	synaptic transmission, GABAergic	3/396	0.0659118	TACR1/PLCL1/CA2	3
BP	GO:0061028	establishment of endothelial barrier	3/396	0.0659118	ENG/CDH5/MSN	3
BP	GO:0007605	sensory perception of sound	7/396	0.0660835	COL11A1/ATP2B2/FZD4/ASIC2/MAP1A/COL1A1/SLC26A4	7
BP	GO:0000302	response to reactive oxygen species	9/396	0.0664067	HBA2/HBA1/HBB/TACR1/MMP3/NOS3/GUCY1B3/SNCA/COL1A1	9
BP	GO:0046824	positive regulation of nucleocytoplasmic transport	6/396	0.066615	SFRP2/TGFB3/TEK/IGF1/FLNA/DACT1	6
BP	GO:0006809	nitric oxide biosynthetic process	4/396	0.0666585	HBB/CD34/NOS3/CAV1	4
BP	GO:0007202	activation of phospholipase C activity	4/396	0.0666585	HTR2A/EDNRA/ADCY8/PDE1A	4
BP	GO:0031281	positive regulation of cyclase activity	4/396	0.0666585	CAP2/EDNRA/HRH2/NOS3	4
BP	GO:0048678	response to axon injury	4/396	0.0666585	TNC/SPP1/KCNK2/NREP	4
BP	GO:0033273	response to vitamin	5/396	0.0671731	SPP1/GATA4/SPARC/KANK2/COL1A1	5
BP	GO:0098773	skin epidermis development	5/396	0.0671731	ALX4/INHBA/CTSV/TGFB2/FGF7	5
BP	GO:2001257	regulation of cation channel activity	5/396	0.0671731	MMP9/PLN/CASQ2/ANK2/CAV1	5
BP	GO:0010721	negative regulation of cell development	11/396	0.0676643	SFRP2/SPP1/LTF/VIM/IGF1/BMP5/DACT3/FRZB/SPOCK1/THY1/CAV1	11
BP	GO:0051170	nuclear import	11/396	0.0676643	SFRP2/TGFB3/ANGPT1/TEK/F2R/IGF1/WWTR1/TGFB2/DACT3/FLNA/DACT1	11
BP	GO:0001933	negative regulation of protein phosphorylation	14/396	0.0677436	SFRP2/MYOCD/LMO3/FABP4/ANGPT1/ENG/IGF1/BDKRB2/WWTR1/SMAD6/SNCA/DACT1/THY1/CAV1	14
BP	GO:0051099	positive regulation of binding	6/396	0.0689641	MMP9/MYOCD/IGF1/PLCL1/CAV1/EBF2	6
BP	GO:0071396	cellular response to lipid	15/396	0.0698305	BRINP3/INHBA/LTF/PTGFR/RAMP3/CRHBP/MSN/FZD4/NOS3/KANK2/GRIN2A/TNFRSF1B/NR2F1/COL1A1/BRINP2	15
BP	GO:1902476	chloride transmembrane transport	5/396	0.0699306	CLIC4/SLC4A1/ANO2/GABRA4/SLC26A4	5
BP	GO:0030641	regulation of cellular pH	4/396	0.0700278	CLIC4/SLC4A1/CA2/SLC26A4	4
BP	GO:0045740	positive regulation of DNA replication	4/396	0.0700278	TGFB3/IGF1/BMP5/PARM1	4
BP	GO:1903426	regulation of reactive oxygen species biosynthetic process	4/396	0.0700278	HBB/CD34/SNCA/CAV1	4
BP	GO:1903036	positive regulation of response to wounding	7/396	0.0702484	FABP4/MYLK/CCL18/SELP/F2R/PLA2G7/IL33	7
BP	GO:0001960	negative regulation of cytokine-mediated signaling pathway	3/396	0.0704044	PXDN/SLIT3/CAV1	3
BP	GO:0014910	regulation of smooth muscle cell migration	3/396	0.0704044	TACR1/IGF1/NOX4	3
BP	GO:0031103	axon regeneration	3/396	0.0704044	TNC/SPP1/NREP	3
BP	GO:0050433	regulation of catecholamine secretion	3/396	0.0704044	HTR2A/CXCL12/SNCA	3
BP	GO:0001976	neurological system process involved in regulation of systemic arterial blood pressure	2/396	0.0706508	TACR1/ASIC2	2
BP	GO:0007379	segment specification	2/396	0.0706508	MEOX1/MEOX2	2
BP	GO:0010842	retina layer formation	2/396	0.0706508	ATP8A2/PTPRM	2
BP	GO:0015858	nucleoside transport	2/396	0.0706508	SLC28A2/SLC29A1	2
BP	GO:0020027	hemoglobin metabolic process	2/396	0.0706508	INHBA/ALAS2	2
BP	GO:0032703	negative regulation of interleukin-2 production	2/396	0.0706508	CD34/VSIG4	2
BP	GO:0034123	positive regulation of toll-like receptor signaling pathway	2/396	0.0706508	LTF/CAV1	2
BP	GO:0036342	post-anal tail morphogenesis	2/396	0.0706508	SFRP2/CHST11	2
BP	GO:0048266	behavioral response to pain	2/396	0.0706508	THBS4/TACR1	2
BP	GO:0070570	regulation of neuron projection regeneration	2/396	0.0706508	SPP1/PRRX1	2
BP	GO:0072202	cell differentiation involved in metanephros development	2/396	0.0706508	CD34/WWTR1	2
BP	GO:1900120	regulation of receptor binding	2/396	0.0706508	MMP9/PLCL1	2
BP	GO:1902931	negative regulation of alcohol biosynthetic process	2/396	0.0706508	BMP5/DKK3	2
BP	GO:0072073	kidney epithelium development	7/396	0.0723884	PECAM1/EPHA7/SIM1/CD34/WWTR1/SMAD6/CD24	7
BP	GO:0018108	peptidyl-tyrosine phosphorylation	13/396	0.0731583	THBS4/SFRP2/ITGB3/ANGPT1/HTR2A/TEK/F2R/IGF1/EPHA7/FGF7/BMX/CD24/CAV1	13
BP	GO:0010595	positive regulation of endothelial cell migration	4/396	0.073483	ITGB3/ANGPT1/TEK/SPARC	4
BP	GO:0043331	response to dsRNA	4/396	0.073483	RFTN2/RFTN1/GRIN2A/CAV1	4
BP	GO:0070509	calcium ion import	4/396	0.073483	PLN/CXCL12/CACNA1G/CACNA1C	4
BP	GO:0042326	negative regulation of phosphorylation	15/396	0.073577	SFRP2/MYOCD/LMO3/FABP4/INHBA/ANGPT1/ENG/IGF1/BDKRB2/WWTR1/SMAD6/SNCA/DACT1/THY1/CAV1	15
BP	GO:0023061	signal release	16/396	0.0738825	RIMS4/INHBA/DOC2B/TACR1/HTR2A/CRHBP/SLC22A2/SYT11/SYT15/SYTL5/FZD4/CACNA1C/RAB3C/CADPS/SNCA/STX2	16
BP	GO:0003254	regulation of membrane depolarization	3/396	0.0750311	MYOC/GJA5/CACNA1G	3
BP	GO:0055010	ventricular cardiac muscle tissue morphogenesis	3/396	0.0750311	HEG1/COL11A1/RYR2	3
BP	GO:0060038	cardiac muscle cell proliferation	3/396	0.0750311	GATA4/TGFB2/KCNK2	3
BP	GO:2001243	negative regulation of intrinsic apoptotic signaling pathway	5/396	0.0756303	MMP9/SFRP2/CXCL12/BDKRB2/BCL2A1	5
BP	GO:0018212	peptidyl-tyrosine modification	13/396	0.075976	THBS4/SFRP2/ITGB3/ANGPT1/HTR2A/TEK/F2R/IGF1/EPHA7/FGF7/BMX/CD24/CAV1	13
BP	GO:0044344	cellular response to fibroblast growth factor stimulus	13/396	0.075976	RASGRF1/ANGPT1/TEK/ADCY8/IL3RA/FGF7/RASGRF2/PDE1A/CSF2RB/GRIN2A/SNCA/COL1A1/TRIM71	13
BP	GO:1903035	negative regulation of response to wounding	7/396	0.0767832	SPP1/TEK/CD34/SERPINE2/NOS3/FAP/TNFRSF1B	7
BP	GO:0032102	negative regulation of response to external stimulus	10/396	0.0773973	SPP1/LTF/MMP28/TEK/CD34/SERPINE2/NOS3/KANK2/FAP/TNFRSF1B	10
BP	GO:1903533	regulation of protein targeting	12/396	0.0774591	SFRP2/TGFB3/ANGPT1/TEK/CTSK/SIAH3/IGF1/HNMT/WWTR1/DACT3/FLNA/DACT1	12
BP	GO:0051495	positive regulation of cytoskeleton organization	8/396	0.0775911	MYOC/TACR1/TEK/IQGAP2/SYNPO/NOX4/WIPF1/CAV1	8
BP	GO:0001919	regulation of receptor recycling	2/396	0.0781593	RAMP3/SNCA	2
BP	GO:0003171	atrioventricular valve development	2/396	0.0781593	GATA4/GJA5	2
BP	GO:0006700	C21-steroid hormone biosynthetic process	2/396	0.0781593	BMP5/DKK3	2
BP	GO:0010665	regulation of cardiac muscle cell apoptotic process	2/396	0.0781593	SFRP2/MYOCD	2
BP	GO:0030220	platelet formation	2/396	0.0781593	CLEC1B/ACTN1	2
BP	GO:0030825	positive regulation of cGMP metabolic process	2/396	0.0781593	GUCY1A2/NOS3	2
BP	GO:0043931	ossification involved in bone maturation	2/396	0.0781593	LTF/IGF1	2
BP	GO:0046697	decidualization	2/396	0.0781593	SPP1/CTSV	2
BP	GO:0070884	regulation of calcineurin-NFAT signaling cascade	2/396	0.0781593	IGF1/LMCD1	2
BP	GO:2000725	regulation of cardiac muscle cell differentiation	2/396	0.0781593	MYOCD/COL14A1	2
BP	GO:0002683	negative regulation of immune system process	14/396	0.078316	RBM15/TGFB3/INHBA/LTF/MMP28/ANGPT1/CXCL12/MNDA/BMP5/PF4/TGFB2/IL33/THY1/VSIG4	14
BP	GO:0001822	kidney development	11/396	0.0785673	PECAM1/ACTA2/ANGPT1/EPHA7/SIM1/PLCE1/CD34/WWTR1/CA2/SMAD6/CD24	11
BP	GO:0010976	positive regulation of neuron projection development	9/396	0.0789304	FN1/DSCAM/ATP8A2/MAP1B/CXCL12/SHOX2/BMP5/SERPINE2/NEGR1	9
BP	GO:0007595	lactation	3/396	0.0797887	ATP2B2/SLC29A1/CAV1	3
BP	GO:0042312	regulation of vasodilation	3/396	0.0797887	PTPRM/GJA5/NOS3	3
BP	GO:0060420	regulation of heart growth	3/396	0.0797887	COL14A1/GATA4/KCNK2	3
BP	GO:1901016	regulation of potassium ion transmembrane transporter activity	3/396	0.0797887	CASQ2/ANK2/CAV1	3
BP	GO:1903727	positive regulation of phospholipid metabolic process	3/396	0.0797887	HTR2A/TEK/FABP3	3
BP	GO:0016050	vesicle organization	10/396	0.0809009	ASIP/DOC2B/F2R/TXNDC8/CD34/SERPINE2/CADPS/CAV1/STX2/VAMP5	10
BP	GO:0006171	cAMP biosynthetic process	6/396	0.08142	RAMP3/CAP2/EDNRA/HRH2/ADCY8/AKAP12	6
BP	GO:0051781	positive regulation of cell division	6/396	0.08142	THBS4/TGFB3/PPBP/IGF1/TGFB2/FGF7	6
BP	GO:0045446	endothelial cell differentiation	5/396	0.081574	HEG1/ENG/CLIC4/CDH5/MSN	5
BP	GO:0071774	response to fibroblast growth factor	13/396	0.0818193	RASGRF1/ANGPT1/TEK/ADCY8/IL3RA/FGF7/RASGRF2/PDE1A/CSF2RB/GRIN2A/SNCA/COL1A1/TRIM71	13
BP	GO:0046822	regulation of nucleocytoplasmic transport	9/396	0.0827558	SFRP2/TGFB3/ANGPT1/TEK/IGF1/WWTR1/DACT3/FLNA/DACT1	9
BP	GO:0051492	regulation of stress fiber assembly	4/396	0.0843549	MYOC/TACR1/SYNPO/NOX4	4
BP	GO:0051952	regulation of amine transport	4/396	0.0843549	HTR2A/CXCL12/DPYSL2/SNCA	4
BP	GO:0009152	purine ribonucleotide biosynthetic process	10/396	0.0845008	GUCY2F/RAMP3/CAP2/EDNRA/HRH2/GUCY1A2/ADCY8/AKAP12/NOS3/GUCY1B3	10
BP	GO:0007589	body fluid secretion	5/396	0.0846366	TACR1/ATP2B2/SLC22A2/SLC29A1/CAV1	5
BP	GO:0042551	neuron maturation	3/396	0.0846742	MYOC/CNTNAP2/GLDN	3
BP	GO:0051496	positive regulation of stress fiber assembly	3/396	0.0846742	MYOC/TACR1/NOX4	3
BP	GO:1903018	regulation of glycoprotein metabolic process	3/396	0.0846742	NECAB2/NECAB1/IGF1	3
BP	GO:2000737	negative regulation of stem cell differentiation	3/396	0.0846742	SFRP2/BMP5/DACT3	3
BP	GO:0001991	regulation of systemic arterial blood pressure by circulatory renin-angiotensin	2/396	0.0859041	F2R/GJA5	2
BP	GO:0007263	nitric oxide mediated signal transduction	2/396	0.0859041	NOS3/GUCY1B3	2
BP	GO:0030539	male genitalia development	2/396	0.0859041	SRD5A2/BMP5	2
BP	GO:0030826	regulation of cGMP biosynthetic process	2/396	0.0859041	GUCY1A2/NOS3	2
BP	GO:0031639	plasminogen activation	2/396	0.0859041	SERPINE2/CLEC3B	2
BP	GO:0036344	platelet morphogenesis	2/396	0.0859041	CLEC1B/ACTN1	2
BP	GO:0042522	regulation of tyrosine phosphorylation of Stat5 protein	2/396	0.0859041	IGF1/CAV1	2
BP	GO:0046885	regulation of hormone biosynthetic process	2/396	0.0859041	BMP5/DKK3	2
BP	GO:0048557	embryonic digestive tract morphogenesis	2/396	0.0859041	GATA4/SHOX2	2
BP	GO:0051894	positive regulation of focal adhesion assembly	2/396	0.0859041	MYOC/TEK	2
BP	GO:0071498	cellular response to fluid shear stress	2/396	0.0859041	SPP1/CA2	2
BP	GO:0090023	positive regulation of neutrophil chemotaxis	2/396	0.0859041	THBS4/SELL	2
BP	GO:1901380	negative regulation of potassium ion transmembrane transport	2/396	0.0859041	CASQ2/CAV1	2
BP	GO:0010771	negative regulation of cell morphogenesis involved in differentiation	5/396	0.087759	SFRP2/SPP1/BMP5/DACT3/THY1	5
BP	GO:0007045	cell-substrate adherens junction assembly	4/396	0.0881444	MYOC/TEK/ACTN1/THY1	4
BP	GO:0007215	glutamate receptor signaling pathway	4/396	0.0881444	RASGRF1/CRHBP/RASGRF2/GRIN2A	4
BP	GO:0008589	regulation of smoothened signaling pathway	4/396	0.0881444	PRRX1/PRRX2/SHOX2/SERPINE2	4
BP	GO:0048041	focal adhesion assembly	4/396	0.0881444	MYOC/TEK/ACTN1/THY1	4
BP	GO:0048639	positive regulation of developmental growth	7/396	0.0884387	FN1/DSCAM/ATP8A2/MAP1B/CXCL12/GATA4/IGF1	7
BP	GO:0070374	positive regulation of ERK1 and ERK2 cascade	7/396	0.0884387	CCL18/ANGPT1/HTR2A/TEK/F2R/ARHGAP8/NOX4	7
BP	GO:0050808	synapse organization	9/396	0.0887	TNC/CLSTN2/F2R/ADGRL3/ATP2B2/COL4A1/ASIC2/SNCA/DACT1	9
BP	GO:0044070	regulation of anion transport	6/396	0.0894575	HTR2A/ATP8A2/CXCL12/DPYSL2/CA2/SNCA	6
BP	GO:0051606	detection of stimulus	16/396	0.0895184	TGFB3/UGT2A1/GUCY2F/TACR1/HTR2A/ATP8A2/CST1/ENG/COL11A1/SDC2/CASQ2/ATP2B2/RYR2/ASIC2/SERPINE2/PKD1L1	16
BP	GO:0006953	acute-phase response	3/396	0.089684	FN1/SERPINA3/CD163	3
BP	GO:0007528	neuromuscular junction development	3/396	0.089684	TNC/F2R/COL4A1	3
BP	GO:0046189	phenol-containing compound biosynthetic process	3/396	0.089684	ASIP/TGFB2/SNCA	3
BP	GO:0050710	negative regulation of cytokine secretion	3/396	0.089684	FN1/ANGPT1/CD34	3
BP	GO:0060761	negative regulation of response to cytokine stimulus	3/396	0.089684	PXDN/SLIT3/CAV1	3
BP	GO:0060986	endocrine hormone secretion	3/396	0.089684	INHBA/CRHBP/FZD4	3
BP	GO:2000278	regulation of DNA biosynthetic process	3/396	0.089684	PARM1/NOX4/KCNK2	3
BP	GO:0038127	ERBB signaling pathway	14/396	0.0899035	MMP9/MYOC/RASGRF1/ANGPT1/TEK/ADAM12/PLCE1/ADCY8/IL3RA/FGF7/RASGRF2/PDE1A/CSF2RB/GRIN2A	14
BP	GO:0010517	regulation of phospholipase activity	5/396	0.0909407	HTR2A/EDNRA/ADCY8/PDE1A/SNCA	5
BP	GO:0071300	cellular response to retinoic acid	4/396	0.0920147	BRINP3/FZD4/COL1A1/BRINP2	4
BP	GO:1901019	regulation of calcium ion transmembrane transporter activity	4/396	0.0920147	PLN/CASQ2/ANK2/RYR2	4
BP	GO:1904018	positive regulation of vasculature development	6/396	0.0922295	SFRP2/MYOCD/TEK/GATA4/CD34/NOS3	6
BP	GO:0002697	regulation of immune effector process	15/396	0.0927978	TGFB3/MYLK/ANGPT1/TEK/KRT6A/CD163L1/MYOM1/CD93/KLK7/TGFB2/FGF7/MAP1A/IL33/ELMO1/LMCD1	15
BP	GO:0010869	regulation of receptor biosynthetic process	2/396	0.0938678	ITGB3/NR2F1	2
BP	GO:0032331	negative regulation of chondrocyte differentiation	2/396	0.0938678	ADAMTS12/ADAMTS7	2
BP	GO:0035929	steroid hormone secretion	2/396	0.0938678	INHBA/FZD4	2
BP	GO:0045649	regulation of macrophage differentiation	2/396	0.0938678	INHBA/PF4	2
BP	GO:0045979	positive regulation of nucleoside metabolic process	2/396	0.0938678	HTR2A/IGF1	2
BP	GO:0070977	bone maturation	2/396	0.0938678	LTF/IGF1	2
BP	GO:0071425	hematopoietic stem cell proliferation	2/396	0.0938678	SFRP2/CD34	2
BP	GO:0071731	response to nitric oxide	2/396	0.0938678	MMP3/GUCY1B3	2
BP	GO:0090025	regulation of monocyte chemotaxis	2/396	0.0938678	CXCL12/PLA2G7	2
BP	GO:0097435	fibril organization	2/396	0.0938678	LTBP2/SNCA	2
BP	GO:1903393	positive regulation of adherens junction organization	2/396	0.0938678	MYOC/TEK	2
BP	GO:1903580	positive regulation of ATP metabolic process	2/396	0.0938678	HTR2A/IGF1	2
BP	GO:0090303	positive regulation of wound healing	3/396	0.0948147	MYLK/SELP/F2R	3
BP	GO:2000378	negative regulation of reactive oxygen species metabolic process	3/396	0.0948147	MMP3/CD34/CAV1	3
BP	GO:0030814	regulation of cAMP metabolic process	6/396	0.0950475	RAMP3/CAP2/EDNRA/HRH2/PF4/AKAP12	6
BP	GO:0006164	purine nucleotide biosynthetic process	10/396	0.0958784	GUCY2F/RAMP3/CAP2/EDNRA/HRH2/GUCY1A2/ADCY8/AKAP12/NOS3/GUCY1B3	10
BP	GO:0010863	positive regulation of phospholipase C activity	4/396	0.0959648	HTR2A/EDNRA/ADCY8/PDE1A	4
BP	GO:0021537	telencephalon development	9/396	0.0970099	INHBA/LHX6/SRD5A2/CXCL12/CNTNAP2/DPYSL2/GRIN2A/NR2F1/PLXNA4	9
BP	GO:0050714	positive regulation of protein secretion	8/396	0.0971873	TGFB3/DOC2B/TEK/F2R/IGF1/CD34/TGFB2/IL33	8
BP	GO:0050731	positive regulation of peptidyl-tyrosine phosphorylation	7/396	0.0984448	THBS4/ITGB3/ANGPT1/HTR2A/IGF1/FGF7/CD24	7
BP	GO:0002367	cytokine production involved in immune response	4/396	0.0999933	TGFB3/ANGPT1/TEK/TGFB2	4
BP	GO:1903169	regulation of calcium ion transmembrane transport	4/396	0.0999933	PLN/CASQ2/ANK2/RYR2	4
BP	GO:0007157	heterophilic cell-cell adhesion via plasma membrane cell adhesion molecules	3/396	0.100063	SELP/VCAM1/CADM3	3
BP	GO:0045776	negative regulation of blood pressure	3/396	0.100063	GJA5/BDKRB2/NOS3	3
BP	GO:1902930	regulation of alcohol biosynthetic process	3/396	0.100063	BMP5/DKK3/SNCA	3
BP	GO:0007015	actin filament organization	12/396	0.100678	MYOC/LMOD1/MYLK/TACR1/CXCL12/IQGAP2/ACTC1/ACTN1/FLNA/SYNPO/NOX4/WIPF1	12
BP	GO:0051701	interaction with host	7/396	0.10104	ATP6V0D2/ITGB3/LTF/NCF2/NOS3/IFITM2/CAV1	7
BP	GO:0001832	blastocyst growth	2/396	0.102034	DMBT1/IGF1	2
BP	GO:0003416	endochondral bone growth	2/396	0.102034	COMP/COL27A1	2
BP	GO:0007214	gamma-aminobutyric acid signaling pathway	2/396	0.102034	PLCL1/GABRA4	2
BP	GO:0007620	copulation	2/396	0.102034	TACR1/SERPINE2	2
BP	GO:0009713	catechol-containing compound biosynthetic process	2/396	0.102034	TGFB2/SNCA	2
BP	GO:0010662	regulation of striated muscle cell apoptotic process	2/396	0.102034	SFRP2/MYOCD	2
BP	GO:0010737	protein kinase A signaling	2/396	0.102034	AKAP12/SPHKAP	2
BP	GO:0014911	positive regulation of smooth muscle cell migration	2/396	0.102034	IGF1/NOX4	2
BP	GO:0021544	subpallium development	2/396	0.102034	INHBA/CNTNAP2	2
BP	GO:0033137	negative regulation of peptidyl-serine phosphorylation	2/396	0.102034	BDKRB2/CAV1	2
BP	GO:0042403	thyroid hormone metabolic process	2/396	0.102034	SLC5A5/DIO2	2
BP	GO:0042423	catecholamine biosynthetic process	2/396	0.102034	TGFB2/SNCA	2
BP	GO:0042474	middle ear morphogenesis	2/396	0.102034	PRRX1/PRRX2	2
BP	GO:0042554	superoxide anion generation	2/396	0.102034	NCF2/NOX4	2
BP	GO:0043567	regulation of insulin-like growth factor receptor signaling pathway	2/396	0.102034	IGF1/BMP5	2
BP	GO:0048245	eosinophil chemotaxis	2/396	0.102034	CCL18/SCG2	2
BP	GO:0048745	smooth muscle tissue development	2/396	0.102034	MYLK/ENG	2
BP	GO:0051043	regulation of membrane protein ectodomain proteolysis	2/396	0.102034	TNFRSF1B/TIMP4	2
BP	GO:0051955	regulation of amino acid transport	2/396	0.102034	DPYSL2/SNCA	2
BP	GO:0060008	Sertoli cell differentiation	2/396	0.102034	CTSV/GATA4	2
BP	GO:0060143	positive regulation of syncytium formation by plasma membrane fusion	2/396	0.102034	DCSTAMP/CXCL12	2
BP	GO:0071392	cellular response to estradiol stimulus	2/396	0.102034	RAMP3/CRHBP	2
BP	GO:1902624	positive regulation of neutrophil migration	2/396	0.102034	THBS4/SELL	2
BP	GO:2000573	positive regulation of DNA biosynthetic process	2/396	0.102034	PARM1/NOX4	2
BP	GO:0051607	defense response to virus	12/396	0.102481	MYLK/KRT6A/CD163L1/DMBT1/MYOM1/CD93/FGF7/MAP1A/IL33/ELMO1/IFITM2/LMCD1	12
BP	GO:0015837	amine transport	4/396	0.104099	HTR2A/CXCL12/DPYSL2/SNCA	4
BP	GO:1900274	regulation of phospholipase C activity	4/396	0.104099	HTR2A/EDNRA/ADCY8/PDE1A	4
BP	GO:0016202	regulation of striated muscle tissue development	5/396	0.104252	MYOCD/COL14A1/GATA4/SHOX2/KCNK2	5
BP	GO:0046928	regulation of neurotransmitter secretion	3/396	0.105425	RIMS4/SYT11/SNCA	3
BP	GO:0051155	positive regulation of striated muscle cell differentiation	3/396	0.105425	MYOCD/CXCL12/SHOX2	3
BP	GO:0051656	establishment of organelle localization	12/396	0.106144	RIMS4/AMPH/ASIP/MAP1B/SYT11/SYT15/SYTL5/DPYSL2/RAB3C/CADPS/SNCA/STX2	12
BP	GO:0048732	gland development	15/396	0.106683	TNC/TGFB3/IGF1/HRH2/ATP2B2/TFCP2L1/MSN/TGFB2/FGF7/SERPINE2/LIMS2/FRZB/DKK3/SLC29A1/CAV1	15
BP	GO:0007612	learning	6/396	0.106774	AMPH/SORCS3/TACR1/HRH2/CNTNAP2/CACNA1C	6
BP	GO:0042303	molting cycle	5/396	0.107722	ALX4/INHBA/CTSV/TGFB2/FGF7	5
BP	GO:0042633	hair cycle	5/396	0.107722	ALX4/INHBA/CTSV/TGFB2/FGF7	5
BP	GO:0050709	negative regulation of protein secretion	5/396	0.107722	FN1/ANGPT1/F2R/CD34/IL33	5
BP	GO:0032388	positive regulation of intracellular transport	13/396	0.107988	SFRP2/TGFB3/TEK/F2R/CTSK/IGF1/MSN/HNMT/FLNA/SNCA/DACT1/THY1/CAV1	13
BP	GO:0034504	protein localization to nucleus	12/396	0.108005	SFRP2/TGFB3/ANGPT1/TEK/F2R/IGF1/WWTR1/TGFB2/DACT3/FLNA/COL1A1/DACT1	12
BP	GO:0009743	response to carbohydrate	8/396	0.109182	GYS2/CTSV/NCF2/GATA4/SPARC/GRIN2A/NOX4/SLC29A1	8
BP	GO:0031669	cellular response to nutrient levels	15/396	0.109932	MYH11/LIX1/MYLK/CTSV/KRT6A/CD163L1/MYOM1/CD93/CTSK/MAP1A/KANK2/COL1A1/ADAMTS7/CAV1/LMCD1	15
BP	GO:0009260	ribonucleotide biosynthetic process	10/396	0.110243	GUCY2F/RAMP3/CAP2/EDNRA/HRH2/GUCY1A2/ADCY8/AKAP12/NOS3/GUCY1B3	10
BP	GO:0098542	defense response to other organism	17/396	0.11025	MYLK/LTF/SELP/KRT6A/CD163L1/DMBT1/MYOM1/PPBP/CD93/KLK7/LYZ/FGF7/MAP1A/IL33/ELMO1/IFITM2/LMCD1	17
BP	GO:0010659	cardiac muscle cell apoptotic process	2/396	0.110387	SFRP2/MYOCD	2
BP	GO:0010894	negative regulation of steroid biosynthetic process	2/396	0.110387	BMP5/DKK3	2
BP	GO:0030728	ovulation	2/396	0.110387	INHBA/NOS3	2
BP	GO:0032528	microvillus organization	2/396	0.110387	GLDN/STX2	2
BP	GO:0061082	myeloid leukocyte cytokine production	2/396	0.110387	TGFB3/TGFB2	2
BP	GO:0071526	semaphorin-plexin signaling pathway	2/396	0.110387	PLXNC1/PLXNA4	2
BP	GO:0071624	positive regulation of granulocyte chemotaxis	2/396	0.110387	THBS4/SELL	2
BP	GO:0090103	cochlea morphogenesis	2/396	0.110387	ZEB1/FRZB	2
BP	GO:0014075	response to amine	3/396	0.110897	HNMT/DPYSL2/GRIN2A	3
BP	GO:0032330	regulation of chondrocyte differentiation	3/396	0.110897	SHOX2/ADAMTS12/ADAMTS7	3
BP	GO:0060291	long-term synaptic potentiation	3/396	0.110897	SERPINE2/RASGRF2/SNCA	3
BP	GO:0007292	female gamete generation	5/396	0.111249	INHBA/IGF1/PDE3A/NOS3/BMPR1B	5
BP	GO:0014902	myotube differentiation	5/396	0.111249	MYOCD/ADAM12/CXCL12/SHOX2/IGF1	5
BP	GO:0034764	positive regulation of transmembrane transport	5/396	0.111249	CXCL12/ANK2/DPP6/RYR2/CA2	5
BP	GO:0045185	maintenance of protein location	5/396	0.111249	LTBP1/FBN2/FLNA/SYNE3/CAV1	5
BP	GO:0048634	regulation of muscle organ development	5/396	0.111249	MYOCD/COL14A1/GATA4/SHOX2/KCNK2	5
BP	GO:0097306	cellular response to alcohol	5/396	0.111249	INHBA/RAMP3/CRHBP/MSN/KANK2	5
BP	GO:1901861	regulation of muscle tissue development	5/396	0.111249	MYOCD/COL14A1/GATA4/SHOX2/KCNK2	5
BP	GO:0031100	organ regeneration	4/396	0.112537	TEK/CXCL12/NNMT/CAV1	4
BP	GO:0034766	negative regulation of ion transmembrane transport	4/396	0.112537	MMP9/PLN/CASQ2/CAV1	4
BP	GO:0046620	regulation of organ growth	4/396	0.112537	COL14A1/GATA4/CACNA1C/KCNK2	4
BP	GO:0050707	regulation of cytokine secretion	6/396	0.112906	FN1/ANGPT1/TEK/F2R/CD34/IL33	6
BP	GO:0046390	ribose phosphate biosynthetic process	10/396	0.114561	GUCY2F/RAMP3/CAP2/EDNRA/HRH2/GUCY1A2/ADCY8/AKAP12/NOS3/GUCY1B3	10
BP	GO:0043200	response to amino acid	5/396	0.114831	ZEB1/COL4A1/MMP2/GRIN2A/COL1A1	5
BP	GO:0071356	cellular response to tumor necrosis factor	9/396	0.114934	PLVAP/CCL18/CRHBP/DCSTAMP/TNFRSF11B/ADAMTS12/TNFRSF1B/COL1A1/ADAMTS7	9
BP	GO:0009118	regulation of nucleoside metabolic process	3/396	0.116477	HTR2A/IGF1/SNCA	3
BP	GO:0019731	antibacterial humoral response	3/396	0.116477	LTF/DMBT1/KLK7	3
BP	GO:0042116	macrophage activation	3/396	0.116477	CD93/IL33/SNCA	3
BP	GO:0048286	lung alveolus development	3/396	0.116477	MYOCD/TGFB3/IGF1	3
BP	GO:0071320	cellular response to cAMP	3/396	0.116477	CRHBP/SLC5A5/NOX4	3
BP	GO:1903578	regulation of ATP metabolic process	3/396	0.116477	HTR2A/IGF1/SNCA	3
BP	GO:0031623	receptor internalization	4/396	0.116866	ANGPT1/RAMP3/SNCA/CAV1	4
BP	GO:0032231	regulation of actin filament bundle assembly	4/396	0.116866	MYOC/TACR1/SYNPO/NOX4	4
BP	GO:0032535	regulation of cellular component size	12/396	0.117594	SPP1/LMOD1/FN1/DSCAM/MAP1B/CXCL12/ATP2B2/MSN/IQGAP2/DPYSL2/WIPF1/PLXNA4	12
BP	GO:0003071	renal system process involved in regulation of systemic arterial blood pressure	2/396	0.118912	F2R/GJA5	2
BP	GO:0010714	positive regulation of collagen metabolic process	2/396	0.118912	TGFB3/F2R	2
BP	GO:0030194	positive regulation of blood coagulation	2/396	0.118912	SELP/F2R	2
BP	GO:0032967	positive regulation of collagen biosynthetic process	2/396	0.118912	TGFB3/F2R	2
BP	GO:0034368	protein-lipid complex remodeling	2/396	0.118912	LIPG/PLA2G7	2
BP	GO:0034369	plasma lipoprotein particle remodeling	2/396	0.118912	LIPG/PLA2G7	2
BP	GO:0042506	tyrosine phosphorylation of Stat5 protein	2/396	0.118912	IGF1/CAV1	2
BP	GO:0044253	positive regulation of multicellular organismal metabolic process	2/396	0.118912	TGFB3/F2R	2
BP	GO:0061384	heart trabecula morphogenesis	2/396	0.118912	TEK/HEG1	2
BP	GO:0071470	cellular response to osmotic stress	2/396	0.118912	MYLK/BDKRB2	2
BP	GO:0072661	protein targeting to plasma membrane	2/396	0.118912	ANK1/ANK2	2
BP	GO:1900048	positive regulation of hemostasis	2/396	0.118912	SELP/F2R	2
BP	GO:1901020	negative regulation of calcium ion transmembrane transporter activity	2/396	0.118912	PLN/CASQ2	2
BP	GO:1903170	negative regulation of calcium ion transmembrane transport	2/396	0.118912	PLN/CASQ2	2
BP	GO:0035050	embryonic heart tube development	4/396	0.121267	ENG/GATA4/GJA5/RYR2	4
BP	GO:0001959	regulation of cytokine-mediated signaling pathway	5/396	0.122158	ANGPT1/PXDN/SLIT3/CD24/CAV1	5
BP	GO:0003407	neural retina development	3/396	0.122159	ATP8A2/PTPRM/THY1	3
BP	GO:0045844	positive regulation of striated muscle tissue development	3/396	0.122159	MYOCD/GATA4/SHOX2	3
BP	GO:0048636	positive regulation of muscle organ development	3/396	0.122159	MYOCD/GATA4/SHOX2	3
BP	GO:0060411	cardiac septum morphogenesis	3/396	0.122159	RBM15/GATA4/GJA5	3
BP	GO:2001239	regulation of extrinsic apoptotic signaling pathway in absence of ligand	3/396	0.122159	INHBA/PF4/TGFB2	3
BP	GO:0032387	negative regulation of intracellular transport	6/396	0.122431	PLN/ANGPT1/MAP1B/SIAH3/WWTR1/DACT3	6
BP	GO:0052548	regulation of endopeptidase activity	13/396	0.122748	MMP9/SFRP2/F2R/CST1/EPHA7/PROL1/SERPINE2/COL6A3/SERPINA3/SNCA/SPOCK1/SERPINB13/TIMP4	13
BP	GO:0072522	purine-containing compound biosynthetic process	10/396	0.123479	GUCY2F/RAMP3/CAP2/EDNRA/HRH2/GUCY1A2/ADCY8/AKAP12/NOS3/GUCY1B3	10
BP	GO:0022406	membrane docking	4/396	0.125739	MSN/VCAM1/RAB3C/STX2	4
BP	GO:0010594	regulation of endothelial cell migration	5/396	0.125901	ITGB3/ANGPT1/TEK/PTPRM/SPARC	5
BP	GO:0048593	camera-type eye morphogenesis	5/396	0.125901	DSCAM/ATP8A2/PTPRM/ZEB1/THY1	5
BP	GO:0009615	response to virus	14/396	0.127056	ACTA2/MYLK/KRT6A/CD163L1/DMBT1/CXCL12/MYOM1/CD93/FGF7/MAP1A/IL33/ELMO1/IFITM2/LMCD1	14
BP	GO:0051224	negative regulation of protein transport	8/396	0.12727	FN1/ANGPT1/F2R/SIAH3/CD34/WWTR1/DACT3/IL33	8
BP	GO:0032800	receptor biosynthetic process	2/396	0.127593	ITGB3/NR2F1	2
BP	GO:0034367	macromolecular complex remodeling	2/396	0.127593	LIPG/PLA2G7	2
BP	GO:0042104	positive regulation of activated T cell proliferation	2/396	0.127593	IGF1/CD24	2
BP	GO:0043030	regulation of macrophage activation	2/396	0.127593	IL33/SNCA	2
BP	GO:0045197	establishment or maintenance of epithelial cell apical/basal polarity	2/396	0.127593	ANK1/MSN	2
BP	GO:0045939	negative regulation of steroid metabolic process	2/396	0.127593	BMP5/DKK3	2
BP	GO:0048799	organ maturation	2/396	0.127593	LTF/IGF1	2
BP	GO:0050927	positive regulation of positive chemotaxis	2/396	0.127593	CXCL12/SCG2	2
BP	GO:0090022	regulation of neutrophil chemotaxis	2/396	0.127593	THBS4/SELL	2
BP	GO:0000768	syncytium formation by plasma membrane fusion	3/396	0.12794	ADAM12/DCSTAMP/CXCL12	3
BP	GO:0043525	positive regulation of neuron apoptotic process	3/396	0.12794	NCF2/EPHA7/TGFB2	3
BP	GO:0045428	regulation of nitric oxide biosynthetic process	3/396	0.12794	HBB/CD34/CAV1	3
BP	GO:0048168	regulation of neuronal synaptic plasticity	3/396	0.12794	RASGRF1/GRIN2A/SNCA	3
BP	GO:0051926	negative regulation of calcium ion transport	3/396	0.12794	PLN/CASQ2/NOS3	3
BP	GO:1901863	positive regulation of muscle tissue development	3/396	0.12794	MYOCD/GATA4/SHOX2	3
BP	GO:0006493	protein O-linked glycosylation	5/396	0.129697	GALNT13/ST8SIA6/GXYLT2/GALNT15/ADAMTS7	5
BP	GO:0043900	regulation of multi-organism process	16/396	0.13017	INHBA/MYLK/LTF/KRT6A/CD163L1/MYOM1/CD93/IGF1/KLK7/PDE3A/FGF7/MAP1A/ELMO1/IFITM2/CAV1/LMCD1	16
BP	GO:0034333	adherens junction assembly	4/396	0.130278	MYOC/TEK/ACTN1/THY1	4
BP	GO:0043149	stress fiber assembly	4/396	0.130278	MYOC/TACR1/SYNPO/NOX4	4
BP	GO:0060828	regulation of canonical Wnt signaling pathway	9/396	0.132016	SFRP2/BICC1/WWTR1/DACT3/FRZB/DKK3/COL1A1/DACT1/CAV1	9
BP	GO:0070555	response to interleukin-1	5/396	0.133545	CCL18/HNMT/ADAMTS12/SNCA/ADAMTS7	5
BP	GO:0045762	positive regulation of adenylate cyclase activity	3/396	0.133817	CAP2/EDNRA/HRH2	3
BP	GO:0048747	muscle fiber development	3/396	0.133817	MYH11/NEXN/SHOX2	3
BP	GO:0007173	epidermal growth factor receptor signaling pathway	13/396	0.134541	MMP9/RASGRF1/ANGPT1/TEK/ADAM12/PLCE1/ADCY8/IL3RA/FGF7/RASGRF2/PDE1A/CSF2RB/GRIN2A	13
BP	GO:0006885	regulation of pH	4/396	0.134885	CLIC4/SLC4A1/CA2/SLC26A4	4
BP	GO:1904062	regulation of cation transmembrane transport	7/396	0.135012	MMP9/PLN/CASQ2/ANK2/DPP6/RYR2/CAV1	7
BP	GO:0008045	motor neuron axon guidance	2/396	0.136418	CXCL12/PLXNA4	2
BP	GO:0010658	striated muscle cell apoptotic process	2/396	0.136418	SFRP2/MYOCD	2
BP	GO:0010831	positive regulation of myotube differentiation	2/396	0.136418	CXCL12/SHOX2	2
BP	GO:0030823	regulation of cGMP metabolic process	2/396	0.136418	GUCY1A2/NOS3	2
BP	GO:0031113	regulation of microtubule polymerization	2/396	0.136418	SNCA/CAV1	2
BP	GO:0045730	respiratory burst	2/396	0.136418	NCF2/CD24	2
BP	GO:0048169	regulation of long-term neuronal synaptic plasticity	2/396	0.136418	GRIN2A/SNCA	2
BP	GO:0050820	positive regulation of coagulation	2/396	0.136418	SELP/F2R	2
BP	GO:0050926	regulation of positive chemotaxis	2/396	0.136418	CXCL12/SCG2	2
BP	GO:0055025	positive regulation of cardiac muscle tissue development	2/396	0.136418	MYOCD/GATA4	2
BP	GO:0060142	regulation of syncytium formation by plasma membrane fusion	2/396	0.136418	DCSTAMP/CXCL12	2
BP	GO:0071295	cellular response to vitamin	2/396	0.136418	KANK2/COL1A1	2
BP	GO:0072677	eosinophil migration	2/396	0.136418	CCL18/SCG2	2
BP	GO:1901381	positive regulation of potassium ion transmembrane transport	2/396	0.136418	ANK2/DPP6	2
BP	GO:1902803	regulation of synaptic vesicle transport	2/396	0.136418	RIMS4/SNCA	2
BP	GO:0051493	regulation of cytoskeleton organization	14/396	0.136571	MYOC/LMOD1/NEXN/TACR1/TEK/CTSV/CXCL12/CLIC4/IQGAP2/SYNPO/NOX4/SNCA/WIPF1/CAV1	14
BP	GO:0017038	protein import	11/396	0.137102	SFRP2/TGFB3/ANGPT1/TEK/F2R/IGF1/WWTR1/TGFB2/DACT3/FLNA/DACT1	11
BP	GO:0002761	regulation of myeloid leukocyte differentiation	5/396	0.137443	INHBA/LTF/DCSTAMP/PF4/CA2	5
BP	GO:0006979	response to oxidative stress	13/396	0.138608	HBA2/HBA1/HBB/TACR1/MMP3/PXDN/TXNDC8/ANGPTL7/NOS3/GUCY1B3/SNCA/COL1A1/STX2	13
BP	GO:0008360	regulation of cell shape	6/396	0.139148	FN1/PALMD/MSN/FGD5/WIPF1/SYNE3	6
BP	GO:0030307	positive regulation of cell growth	6/396	0.139148	SFRP2/FN1/DSCAM/MAP1B/CXCL12/TGFB2	6
BP	GO:0010830	regulation of myotube differentiation	3/396	0.139785	MYOCD/CXCL12/SHOX2	3
BP	GO:0019730	antimicrobial humoral response	3/396	0.139785	LTF/DMBT1/KLK7	3
BP	GO:0051193	regulation of cofactor metabolic process	3/396	0.139785	HTR2A/IGF1/SNCA	3
BP	GO:0051196	regulation of coenzyme metabolic process	3/396	0.139785	HTR2A/IGF1/SNCA	3
BP	GO:0070373	negative regulation of ERK1 and ERK2 cascade	3/396	0.139785	LMO3/IGF1/CAV1	3
BP	GO:0034284	response to monosaccharide	7/396	0.141164	GYS2/CTSV/NCF2/GATA4/SPARC/NOX4/SLC29A1	7
BP	GO:0030216	keratinocyte differentiation	5/396	0.141391	KRT10/SPRR3/CLIC4/SPRR1B/SPRR2A	5
BP	GO:0030817	regulation of cAMP biosynthetic process	5/396	0.141391	RAMP3/CAP2/EDNRA/HRH2/AKAP12	5
BP	GO:0032526	response to retinoic acid	5/396	0.141391	BRINP3/GATA4/FZD4/COL1A1/BRINP2	5
BP	GO:0035023	regulation of Rho protein signal transduction	5/396	0.141391	MYOC/RASGRF1/F2R/FGD5/RASGRF2	5
BP	GO:0000186	activation of MAPKK activity	9/396	0.142344	RASGRF1/ANGPT1/TEK/F2R/IL3RA/FGF7/RASGRF2/CSF2RB/GRIN2A	9
BP	GO:0051153	regulation of striated muscle cell differentiation	4/396	0.144294	MYOCD/COL14A1/CXCL12/SHOX2	4
BP	GO:0061053	somite development	4/396	0.144294	SFRP2/MEOX1/MEOX2/FRZB	4
BP	GO:0009150	purine ribonucleotide metabolic process	16/396	0.144531	GUCY2F/HTR2A/RAMP3/CAP2/EDNRA/IGF1/HRH2/ATP2B2/GUCY1A2/PDE3A/ADCY8/PF4/AKAP12/NOS3/GUCY1B3/SNCA	16
BP	GO:0001881	receptor recycling	2/396	0.145373	RAMP3/SNCA	2
BP	GO:0010837	regulation of keratinocyte proliferation	2/396	0.145373	CTSV/FGF7	2
BP	GO:0033173	calcineurin-NFAT signaling cascade	2/396	0.145373	IGF1/LMCD1	2
BP	GO:0035904	aorta development	2/396	0.145373	MYLK/LOXL1	2
BP	GO:0042755	eating behavior	2/396	0.145373	TACR1/ATP8A2	2
BP	GO:0048488	synaptic vesicle endocytosis	2/396	0.145373	AMPH/SNCA	2
BP	GO:0051954	positive regulation of amine transport	2/396	0.145373	CXCL12/DPYSL2	2
BP	GO:0060314	regulation of ryanodine-sensitive calcium-release channel activity	2/396	0.145373	PLN/CASQ2	2
BP	GO:1902622	regulation of neutrophil migration	2/396	0.145373	THBS4/SELL	2
BP	GO:0060759	regulation of response to cytokine stimulus	5/396	0.145388	ANGPT1/PXDN/SLIT3/CD24/CAV1	5
BP	GO:0001541	ovarian follicle development	3/396	0.145842	INHBA/FGF7/BMPR1B	3
BP	GO:0002763	positive regulation of myeloid leukocyte differentiation	3/396	0.145842	DCSTAMP/PF4/CA2	3
BP	GO:0006801	superoxide metabolic process	3/396	0.145842	NCF2/NOS3/NOX4	3
BP	GO:0006949	syncytium formation	3/396	0.145842	ADAM12/DCSTAMP/CXCL12	3
BP	GO:0010043	response to zinc ion	3/396	0.145842	PLN/CA2/GRIN2A	3
BP	GO:0060079	excitatory postsynaptic potential	3/396	0.145842	GRIN2A/SNCA/SLC29A1	3
BP	GO:0043112	receptor metabolic process	6/396	0.146119	ITGB3/ANGPT1/RAMP3/SNCA/NR2F1/CAV1	6
BP	GO:0034763	negative regulation of transmembrane transport	4/396	0.149093	MMP9/PLN/CASQ2/CAV1	4
BP	GO:1903650	negative regulation of cytoplasmic transport	5/396	0.149433	PLN/ANGPT1/SIAH3/WWTR1/DACT3	5
BP	GO:0032956	regulation of actin cytoskeleton organization	10/396	0.149889	MYOC/LMOD1/TACR1/TEK/CTSV/CXCL12/IQGAP2/SYNPO/NOX4/WIPF1	10
BP	GO:0016236	macroautophagy	11/396	0.151049	MYH11/LIX1/MYLK/KRT6A/CD163L1/MYOM1/CD93/CTSK/MAP1A/ADAMTS7/LMCD1	11
BP	GO:0003382	epithelial cell morphogenesis	3/396	0.151983	HEG1/CLIC4/HRH2	3
BP	GO:1903793	positive regulation of anion transport	3/396	0.151983	ATP8A2/CXCL12/DPYSL2	3
BP	GO:0007009	plasma membrane organization	10/396	0.152423	LRRC15/RAMP3/ANK1/GPR158/ANK2/DPP6/TGFB2/CAV1/STX2/VAMP5	10
BP	GO:0048592	eye morphogenesis	6/396	0.153246	FBN2/DSCAM/ATP8A2/PTPRM/ZEB1/THY1	6
BP	GO:0051259	protein oligomerization	15/396	0.153475	PLN/HBA2/HBA1/HBB/VWF/MMP3/TEK/GJA5/RYR3/PRND/GRIN2A/COL1A1/KCTD12/CAV1/STX2	15
BP	GO:0060191	regulation of lipase activity	5/396	0.153525	HTR2A/EDNRA/ADCY8/PDE1A/SNCA	5
BP	GO:0015696	ammonium transport	4/396	0.153953	HTR2A/CXCL12/SLC22A2/SNCA	4
BP	GO:0030004	cellular monovalent inorganic cation homeostasis	4/396	0.153953	CLIC4/SLC4A1/CA2/SLC26A4	4
BP	GO:0032941	secretion by tissue	4/396	0.153953	TACR1/ATP2B2/SLC29A1/CAV1	4
BP	GO:0045639	positive regulation of myeloid cell differentiation	4/396	0.153953	INHBA/DCSTAMP/PF4/CA2	4
BP	GO:0001702	gastrulation with mouth forming second	2/396	0.154445	GATA4/DACT1	2
BP	GO:0003197	endocardial cushion development	2/396	0.154445	ENG/GATA4	2
BP	GO:0030947	regulation of vascular endothelial growth factor receptor signaling pathway	2/396	0.154445	ITGB3/FZD4	2
BP	GO:0048873	homeostasis of number of cells within a tissue	2/396	0.154445	COL14A1/F2R	2
BP	GO:1902230	negative regulation of intrinsic apoptotic signaling pathway in response to DNA damage	2/396	0.154445	SFRP2/CXCL12	2
BP	GO:0046661	male sex differentiation	6/396	0.156866	SFRP2/INHBA/CTSV/SRD5A2/GATA4/BMP5	6
BP	GO:0045638	negative regulation of myeloid cell differentiation	4/396	0.158871	RBM15/INHBA/LTF/PF4	4
BP	GO:0031346	positive regulation of cell projection organization	10/396	0.160155	TGFB3/FN1/DSCAM/ATP8A2/MAP1B/CXCL12/SHOX2/BMP5/SERPINE2/NEGR1	10
BP	GO:0008543	fibroblast growth factor receptor signaling pathway	11/396	0.16074	RASGRF1/ANGPT1/TEK/ADCY8/IL3RA/FGF7/RASGRF2/PDE1A/CSF2RB/GRIN2A/TRIM71	11
BP	GO:0045471	response to ethanol	5/396	0.161847	TACR1/CRHBP/SPARC/ACTC1/GRIN2A	5
BP	GO:0045766	positive regulation of angiogenesis	5/396	0.161847	SFRP2/TEK/GATA4/CD34/NOS3	5
BP	GO:0009267	cellular response to starvation	13/396	0.162154	MYH11/LIX1/MYLK/CTSV/KRT6A/CD163L1/MYOM1/CD93/CTSK/MAP1A/ADAMTS7/CAV1/LMCD1	13
BP	GO:0050769	positive regulation of neurogenesis	12/396	0.162943	BRINP3/FN1/DSCAM/ATP8A2/MAP1B/CXCL12/SHOX2/ZEB1/BMP5/SERPINE2/NEGR1/BRINP2	12
BP	GO:0048511	rhythmic process	11/396	0.16321	TGFB3/INHBA/FZD4/TGFB2/FGF7/NOS3/SLIT3/GRIN2A/BMPR1B/HS3ST2/TIMP4	11
BP	GO:0006911	phagocytosis, engulfment	2/396	0.163623	GULP1/ELMO1	2
BP	GO:0008207	C21-steroid hormone metabolic process	2/396	0.163623	BMP5/DKK3	2
BP	GO:0010743	regulation of macrophage derived foam cell differentiation	2/396	0.163623	ITGB3/PF4	2
BP	GO:0030431	sleep	2/396	0.163623	HTR2A/SLC29A1	2
BP	GO:0032350	regulation of hormone metabolic process	2/396	0.163623	BMP5/DKK3	2
BP	GO:0060043	regulation of cardiac muscle cell proliferation	2/396	0.163623	GATA4/KCNK2	2
BP	GO:0060412	ventricular septum morphogenesis	2/396	0.163623	RBM15/GJA5	2
BP	GO:0060740	prostate gland epithelium morphogenesis	2/396	0.163623	TNC/IGF1	2
BP	GO:0071870	cellular response to catecholamine stimulus	2/396	0.163623	RYR2/SNCA	2
BP	GO:0090075	relaxation of muscle	2/396	0.163623	PLN/MRVI1	2
BP	GO:1900026	positive regulation of substrate adhesion-dependent cell spreading	2/396	0.163623	MYOC/FLNA	2
BP	GO:0010518	positive regulation of phospholipase activity	4/396	0.163847	HTR2A/EDNRA/ADCY8/PDE1A	4
BP	GO:0050715	positive regulation of cytokine secretion	4/396	0.163847	TEK/F2R/CD34/IL33	4
BP	GO:0044089	positive regulation of cellular component biogenesis	13/396	0.164391	MYOC/TGFB3/CLSTN2/TACR1/MMP3/TEK/ADGRL3/IQGAP2/ASIC2/SYNPO/NOX4/WIPF1/CAV1	13
BP	GO:0002548	monocyte chemotaxis	3/396	0.164504	CCL18/CXCL12/PLA2G7	3
BP	GO:0019933	cAMP-mediated signaling	3/396	0.164504	PDE3A/ADCY8/PF4	3
BP	GO:0048708	astrocyte differentiation	3/396	0.164504	VIM/TSPAN2/SERPINE2	3
BP	GO:0060425	lung morphogenesis	3/396	0.164504	GATA4/IGF1/FGF7	3
BP	GO:0072659	protein localization to plasma membrane	8/396	0.164666	LRRC15/RAMP3/ANK1/GPR158/ANK2/DPP6/CAV1/VAMP5	8
BP	GO:1901565	organonitrogen compound catabolic process	12/396	0.165299	KERA/BGN/OGN/ACAN/HPSE2/OMD/SDC2/PDE3A/PRELP/NOS3/CHIT1/VCAN	12
BP	GO:0034612	response to tumor necrosis factor	9/396	0.167023	PLVAP/CCL18/CRHBP/DCSTAMP/TNFRSF11B/ADAMTS12/TNFRSF1B/COL1A1/ADAMTS7	9
BP	GO:0050865	regulation of cell activation	15/396	0.167713	INHBA/SELP/TACR1/MNDA/IGF1/ZEB1/SERPINE2/VCAM1/NOS3/IL33/SNCA/THY1/VSIG4/CD24/CAV1	15
BP	GO:1990778	protein localization to cell periphery	8/396	0.167735	LRRC15/RAMP3/ANK1/GPR158/ANK2/DPP6/CAV1/VAMP5	8
BP	GO:2001242	regulation of intrinsic apoptotic signaling pathway	6/396	0.167949	MMP9/SFRP2/CXCL12/BDKRB2/BCL2A1/CAV1	6
BP	GO:0051017	actin filament bundle assembly	5/396	0.170348	MYOC/TACR1/ACTN1/SYNPO/NOX4	5
BP	GO:0098742	cell-cell adhesion via plasma-membrane adhesion molecules	8/396	0.170831	SELP/CLSTN2/FAT3/PTPRM/CDH5/VCAM1/CADM3/CDH6	8
BP	GO:0010676	positive regulation of cellular carbohydrate metabolic process	3/396	0.170876	HTR2A/IGF1/SNCA	3
BP	GO:0051588	regulation of neurotransmitter transport	3/396	0.170876	RIMS4/SYT11/SNCA	3
BP	GO:0002440	production of molecular mediator of immune response	6/396	0.171715	TGFB3/ANGPT1/TEK/KLK7/TGFB2/IL33	6
BP	GO:0001893	maternal placenta development	2/396	0.172895	SPP1/CTSV	2
BP	GO:0007212	dopamine receptor signaling pathway	2/396	0.172895	HRH2/FLNA	2
BP	GO:0010259	multicellular organismal aging	2/396	0.172895	CTSV/TFCP2L1	2
BP	GO:0014904	myotube cell development	2/396	0.172895	SHOX2/IGF1	2
BP	GO:0030513	positive regulation of BMP signaling pathway	2/396	0.172895	ENG/GATA4	2
BP	GO:0033198	response to ATP	2/396	0.172895	SELL/RYR3	2
BP	GO:0048662	negative regulation of smooth muscle cell proliferation	2/396	0.172895	OGN/CAV1	2
BP	GO:0060071	Wnt signaling pathway, planar cell polarity pathway	2/396	0.172895	SFRP2/DACT1	2
BP	GO:0071391	cellular response to estrogen stimulus	2/396	0.172895	RAMP3/CRHBP	2
BP	GO:0071868	cellular response to monoamine stimulus	2/396	0.172895	RYR2/SNCA	2
BP	GO:0090279	regulation of calcium ion import	2/396	0.172895	PLN/CXCL12	2
BP	GO:1901021	positive regulation of calcium ion transmembrane transporter activity	2/396	0.172895	ANK2/RYR2	2
BP	GO:1903053	regulation of extracellular matrix organization	2/396	0.172895	TGFB2/FAP	2
BP	GO:1904427	positive regulation of calcium ion transmembrane transport	2/396	0.172895	ANK2/RYR2	2
BP	GO:0009259	ribonucleotide metabolic process	16/396	0.173714	GUCY2F/HTR2A/RAMP3/CAP2/EDNRA/IGF1/HRH2/ATP2B2/GUCY1A2/PDE3A/ADCY8/PF4/AKAP12/NOS3/GUCY1B3/SNCA	16
BP	GO:0007218	neuropeptide signaling pathway	4/396	0.173963	GRP/SORCS3/TACR1/CPE	4
BP	GO:0031279	regulation of cyclase activity	4/396	0.173963	CAP2/EDNRA/HRH2/NOS3	4
BP	GO:0048660	regulation of smooth muscle cell proliferation	4/396	0.179101	OGN/TACR1/IGF1/CAV1	4
BP	GO:0051339	regulation of lyase activity	4/396	0.179101	CAP2/EDNRA/HRH2/NOS3	4
BP	GO:2000377	regulation of reactive oxygen species metabolic process	6/396	0.179351	HBB/MMP3/CD34/NOX4/SNCA/CAV1	6
BP	GO:0016601	Rac protein signal transduction	2/396	0.182249	RASGRF1/ELMO1	2
BP	GO:0019835	cytolysis	2/396	0.182249	PF4/LYZ	2
BP	GO:0021696	cerebellar cortex morphogenesis	2/396	0.182249	ATP2B2/SERPINE2	2
BP	GO:0032689	negative regulation of interferon-gamma production	2/396	0.182249	INHBA/IL33	2
BP	GO:0032965	regulation of collagen biosynthetic process	2/396	0.182249	TGFB3/F2R	2
BP	GO:0033144	negative regulation of intracellular steroid hormone receptor signaling pathway	2/396	0.182249	IGF1/KANK2	2
BP	GO:0033280	response to vitamin D	2/396	0.182249	SPP1/KANK2	2
BP	GO:0050850	positive regulation of calcium-mediated signaling	2/396	0.182249	IGF1/LMCD1	2
BP	GO:0051452	intracellular pH reduction	2/396	0.182249	CLIC4/CA2	2
BP	GO:0060512	prostate gland morphogenesis	2/396	0.182249	TNC/IGF1	2
BP	GO:0090175	regulation of establishment of planar polarity	2/396	0.182249	SFRP2/DACT1	2
BP	GO:1903523	negative regulation of blood circulation	2/396	0.182249	PLN/F2R	2
BP	GO:2000249	regulation of actin cytoskeleton reorganization	2/396	0.182249	TEK/CTSV	2
BP	GO:0050663	cytokine secretion	6/396	0.183219	FN1/ANGPT1/TEK/F2R/CD34/IL33	6
BP	GO:0055088	lipid homeostasis	5/396	0.183414	FABP4/LIPG/FABP3/CD24/CAV1	5
BP	GO:0033143	regulation of intracellular steroid hormone receptor signaling pathway	3/396	0.183825	LMO3/IGF1/KANK2	3
BP	GO:0007569	cell aging	4/396	0.184289	ENG/PRELP/NOX4/CAV1	4
BP	GO:0010817	regulation of hormone levels	15/396	0.186982	INHBA/DOC2B/TACR1/HTR2A/CRHBP/SRD5A2/CPE/SLC5A5/CRABP1/BMP5/FZD4/CHST9/CACNA1C/DIO2/DKK3	15
BP	GO:0008584	male gonad development	5/396	0.18785	SFRP2/INHBA/CTSV/SRD5A2/GATA4	5
BP	GO:0046546	development of primary male sexual characteristics	5/396	0.18785	SFRP2/INHBA/CTSV/SRD5A2/GATA4	5
BP	GO:0061572	actin filament bundle organization	5/396	0.18785	MYOC/TACR1/ACTN1/SYNPO/NOX4	5
BP	GO:0006163	purine nucleotide metabolic process	16/396	0.188298	GUCY2F/HTR2A/RAMP3/CAP2/EDNRA/IGF1/HRH2/ATP2B2/GUCY1A2/PDE3A/ADCY8/PF4/AKAP12/NOS3/GUCY1B3/SNCA	16
BP	GO:0042733	embryonic digit morphogenesis	3/396	0.190395	ALX4/SFRP2/CHST11	3
BP	GO:0051965	positive regulation of synapse assembly	3/396	0.190395	CLSTN2/ADGRL3/ASIC2	3
BP	GO:1903725	regulation of phospholipid metabolic process	3/396	0.190395	HTR2A/TEK/FABP3	3
BP	GO:0007156	homophilic cell adhesion via plasma membrane adhesion molecules	6/396	0.191055	CLSTN2/FAT3/PTPRM/CDH5/CADM3/CDH6	6
BP	GO:0031960	response to corticosteroid	6/396	0.191055	CTSV/SPARC/HNMT/SLIT3/COL1A1/CAV1	6
BP	GO:0008038	neuron recognition	2/396	0.191676	DSCAM/CNTNAP2	2
BP	GO:0010742	macrophage derived foam cell differentiation	2/396	0.191676	ITGB3/PF4	2
BP	GO:0036465	synaptic vesicle recycling	2/396	0.191676	AMPH/SNCA	2
BP	GO:0042181	ketone biosynthetic process	2/396	0.191676	BMP5/DKK3	2
BP	GO:0042417	dopamine metabolic process	2/396	0.191676	TGFB2/SNCA	2
BP	GO:0045214	sarcomere organization	2/396	0.191676	CASQ2/LDB3	2
BP	GO:0051930	regulation of sensory perception of pain	2/396	0.191676	F2R/PROL1	2
BP	GO:0051931	regulation of sensory perception	2/396	0.191676	F2R/PROL1	2
BP	GO:0071869	response to catecholamine	2/396	0.191676	RYR2/SNCA	2
BP	GO:0090077	foam cell differentiation	2/396	0.191676	ITGB3/PF4	2
BP	GO:2000243	positive regulation of reproductive process	2/396	0.191676	INHBA/PDE3A	2
BP	GO:0008037	cell recognition	5/396	0.192324	PECAM1/DSCAM/CNTNAP2/CADM3/VCAN	5
BP	GO:0032355	response to estradiol	5/396	0.192324	PTGFR/TACR1/RAMP3/CRHBP/COL1A1	5
BP	GO:0048659	smooth muscle cell proliferation	4/396	0.194809	OGN/TACR1/IGF1/CAV1	4
BP	GO:0002573	myeloid leukocyte differentiation	7/396	0.194912	MMP9/INHBA/LTF/DCSTAMP/TSPAN2/PF4/CA2	7
BP	GO:0007626	locomotory behavior	7/396	0.194912	DSCAM/CXCL12/ATP2B2/FZD4/CACNA1C/SNCA/NEGR1	7
BP	GO:0048469	cell maturation	6/396	0.19502	MYOC/LHX6/TFCP2L1/PDE3A/CNTNAP2/GLDN	6
BP	GO:0019693	ribose phosphate metabolic process	16/396	0.196894	GUCY2F/HTR2A/RAMP3/CAP2/EDNRA/IGF1/HRH2/ATP2B2/GUCY1A2/PDE3A/ADCY8/PF4/AKAP12/NOS3/GUCY1B3/SNCA	16
BP	GO:0009880	embryonic pattern specification	3/396	0.197024	MEOX1/MEOX2/SMAD6	3
BP	GO:0060078	regulation of postsynaptic membrane potential	3/396	0.197024	GRIN2A/SNCA/SLC29A1	3
BP	GO:0009306	protein secretion	15/396	0.198136	TGFB3/FN1/LTBP2/ANGPT1/DOC2B/TEK/F2R/GJA5/IGF1/CD34/SCG2/TGFB2/CACNA1C/RAB3C/IL33	15
BP	GO:0007601	visual perception	7/396	0.198516	KERA/GUCY2F/ATP8A2/COL11A1/HMCN1/PRR4/COL1A1	7
BP	GO:0046578	regulation of Ras protein signal transduction	7/396	0.198516	MYOC/RASGRF1/F2R/IGF1/PLCE1/FGD5/RASGRF2	7
BP	GO:0009408	response to heat	6/396	0.199016	TACR1/STAC/CXCL12/IGF1/CD34/NOS3	6
BP	GO:0006110	regulation of glycolytic process	2/396	0.201164	HTR2A/IGF1	2
BP	GO:0042982	amyloid precursor protein metabolic process	2/396	0.201164	NECAB2/NECAB1	2
BP	GO:0045823	positive regulation of heart contraction	2/396	0.201164	RYR2/TGFB2	2
BP	GO:0046329	negative regulation of JNK cascade	2/396	0.201164	SFRP2/DACT1	2
BP	GO:0002526	acute inflammatory response	5/396	0.201384	FN1/TACR1/BDKRB2/SERPINA3/CD163	5
BP	GO:0051896	regulation of protein kinase B signaling	5/396	0.201384	MYOC/ANGPT1/TEK/IGF1/NOX4	5
BP	GO:0003143	embryonic heart tube morphogenesis	3/396	0.203708	ENG/GATA4/RYR2	3
BP	GO:0016266	O-glycan processing	3/396	0.203708	GALNT13/GXYLT2/GALNT15	3
BP	GO:0007631	feeding behavior	4/396	0.20551	ASIP/TACR1/ATP8A2/NEGR1	4
BP	GO:0043523	regulation of neuron apoptotic process	7/396	0.209484	TGFB3/ANGPT1/F2R/NCF2/EPHA7/TGFB2/SNCA	7
BP	GO:0007190	activation of adenylate cyclase activity	2/396	0.210706	CAP2/EDNRA	2
BP	GO:0019433	triglyceride catabolic process	2/396	0.210706	FABP4/FABP3	2
BP	GO:0035115	embryonic forelimb morphogenesis	2/396	0.210706	ALX4/SHOX2	2
BP	GO:0045851	pH reduction	2/396	0.210706	CLIC4/CA2	2
BP	GO:0048265	response to pain	2/396	0.210706	THBS4/TACR1	2
BP	GO:0050869	negative regulation of B cell activation	2/396	0.210706	INHBA/MNDA	2
BP	GO:0071827	plasma lipoprotein particle organization	2/396	0.210706	LIPG/PLA2G7	2
BP	GO:0071867	response to monoamine	2/396	0.210706	RYR2/SNCA	2
BP	GO:1902229	regulation of intrinsic apoptotic signaling pathway in response to DNA damage	2/396	0.210706	SFRP2/CXCL12	2
BP	GO:0050953	sensory perception of light stimulus	7/396	0.213189	KERA/GUCY2F/ATP8A2/COL11A1/HMCN1/PRR4/COL1A1	7
BP	GO:0008277	regulation of G-protein coupled receptor protein signaling pathway	5/396	0.215236	GUCY2F/RAMP3/GPR158/PLCE1/SNCA	5
BP	GO:0009749	response to glucose	6/396	0.215296	GYS2/CTSV/NCF2/GATA4/NOX4/SLC29A1	6
BP	GO:0007043	cell-cell junction assembly	4/396	0.216377	HEG1/CDH5/GJA5/CAV1	4
BP	GO:0009791	post-embryonic development	4/396	0.216377	ALX4/DSCAM/HEG1/CHST11	4
BP	GO:0010977	negative regulation of neuron projection development	4/396	0.216377	SPP1/VIM/SPOCK1/THY1	4
BP	GO:0034767	positive regulation of ion transmembrane transport	4/396	0.216377	CXCL12/ANK2/DPP6/RYR2	4
BP	GO:0001707	mesoderm formation	3/396	0.217228	SFRP2/ITGB3/INHBA	3
BP	GO:0001756	somitogenesis	3/396	0.217228	SFRP2/MEOX1/MEOX2	3
BP	GO:0002702	positive regulation of production of molecular mediator of immune response	3/396	0.217228	TEK/KLK7/IL33	3
BP	GO:0006970	response to osmotic stress	3/396	0.217228	MYLK/BDKRB2/HNMT	3
BP	GO:0048663	neuron fate commitment	3/396	0.217228	PRRX1/LHX6/TGFB2	3
BP	GO:0009268	response to pH	2/396	0.220291	ASIC2/CA2	2
BP	GO:0045843	negative regulation of striated muscle tissue development	2/396	0.220291	MYOCD/KCNK2	2
BP	GO:0048009	insulin-like growth factor receptor signaling pathway	2/396	0.220291	IGF1/BMP5	2
BP	GO:0016051	carbohydrate biosynthetic process	7/396	0.220672	GYS2/IGF1/ST8SIA6/CHST9/CHST11/SNCA/FBP2	7
BP	GO:0002698	negative regulation of immune effector process	4/396	0.221869	TGFB3/ANGPT1/TGFB2/IL33	4
BP	GO:0032680	regulation of tumor necrosis factor production	4/396	0.221869	LTF/ANGPT1/CD34/PF4	4
BP	GO:0060193	positive regulation of lipase activity	4/396	0.221869	HTR2A/EDNRA/ADCY8/PDE1A	4
BP	GO:0072091	regulation of stem cell proliferation	4/396	0.221869	PRRX1/PRRX2/SHOX2/ZEB1	4
BP	GO:0050708	regulation of protein secretion	12/396	0.223933	TGFB3/FN1/ANGPT1/DOC2B/TEK/F2R/GJA5/IGF1/CD34/TGFB2/CACNA1C/IL33	12
BP	GO:1901216	positive regulation of neuron death	3/396	0.224057	NCF2/EPHA7/TGFB2	3
BP	GO:0090174	organelle membrane fusion	4/396	0.227397	LIX1/DOC2B/STX2/VAMP5	4
BP	GO:0097194	execution phase of apoptosis	4/396	0.227397	VIM/CIDEC/FAP/BMX	4
BP	GO:0009913	epidermal cell differentiation	6/396	0.227796	KRT10/SPRR3/CLIC4/ATP2B2/SPRR1B/SPRR2A	6
BP	GO:0043268	positive regulation of potassium ion transport	2/396	0.229912	ANK2/DPP6	2
BP	GO:0048048	embryonic eye morphogenesis	2/396	0.229912	FBN2/ZEB1	2
BP	GO:0050873	brown fat cell differentiation	2/396	0.229912	FABP4/EBF2	2
BP	GO:0071377	cellular response to glucagon stimulus	2/396	0.229912	ADCY8/GNB4	2
BP	GO:0071622	regulation of granulocyte chemotaxis	2/396	0.229912	THBS4/SELL	2
BP	GO:2000401	regulation of lymphocyte migration	2/396	0.229912	CXCL12/MSN	2
BP	GO:0050906	detection of stimulus involved in sensory perception	8/396	0.230626	GUCY2F/HTR2A/ATP8A2/CST1/COL11A1/ATP2B2/ASIC2/SERPINE2	8
BP	GO:0045861	negative regulation of proteolysis	11/396	0.23068	MMP9/SFRP2/CST1/PROL1/SERPINE2/COL6A3/SERPINA3/SNCA/SPOCK1/SERPINB13/TIMP4	11
BP	GO:0007260	tyrosine phosphorylation of STAT protein	3/396	0.230928	F2R/IGF1/CAV1	3
BP	GO:0030111	regulation of Wnt signaling pathway	10/396	0.231458	SFRP2/TRABD2B/BICC1/WWTR1/DACT3/FRZB/DKK3/COL1A1/DACT1/CAV1	10
BP	GO:0032640	tumor necrosis factor production	4/396	0.232961	LTF/ANGPT1/CD34/PF4	4
BP	GO:0001764	neuron migration	5/396	0.234152	LHX6/ADGRL3/CXCL12/NR2F1/SPOCK1	5
BP	GO:0006638	neutral lipid metabolic process	5/396	0.234152	FABP4/PLCE1/SNCA/FABP3/CAV1	5
BP	GO:0018209	peptidyl-serine modification	8/396	0.234152	BGN/SFRP2/ANGPT1/TEK/PLCL1/BDKRB2/SNCA/CAV1	8
BP	GO:0042594	response to starvation	13/396	0.235658	MYH11/LIX1/MYLK/CTSV/KRT6A/CD163L1/MYOM1/CD93/CTSK/MAP1A/ADAMTS7/CAV1/LMCD1	13
BP	GO:0033157	regulation of intracellular protein transport	12/396	0.237704	SFRP2/TGFB3/ANGPT1/TEK/CTSK/SIAH3/IGF1/HNMT/WWTR1/DACT3/FLNA/DACT1	12
BP	GO:0042308	negative regulation of protein import into nucleus	3/396	0.237837	ANGPT1/WWTR1/DACT3	3
BP	GO:0045913	positive regulation of carbohydrate metabolic process	3/396	0.237837	HTR2A/IGF1/SNCA	3
BP	GO:1901888	regulation of cell junction assembly	3/396	0.237837	MYOC/TEK/CAV1	3
BP	GO:1904590	negative regulation of protein import	3/396	0.237837	ANGPT1/WWTR1/DACT3	3
BP	GO:2000648	positive regulation of stem cell proliferation	3/396	0.237837	PRRX1/PRRX2/SHOX2	3
BP	GO:0050729	positive regulation of inflammatory response	4/396	0.238557	FABP4/CCL18/PLA2G7/IL33	4
BP	GO:1903555	regulation of tumor necrosis factor superfamily cytokine production	4/396	0.238557	LTF/ANGPT1/CD34/PF4	4
BP	GO:0030879	mammary gland development	5/396	0.238953	TGFB3/IGF1/ATP2B2/SLC29A1/CAV1	5
BP	GO:0010324	membrane invagination	2/396	0.239559	GULP1/ELMO1	2
BP	GO:0043616	keratinocyte proliferation	2/396	0.239559	CTSV/FGF7	2
BP	GO:0045022	early endosome to late endosome transport	2/396	0.239559	MSN/FLNA	2
BP	GO:0046006	regulation of activated T cell proliferation	2/396	0.239559	IGF1/CD24	2
BP	GO:0048635	negative regulation of muscle organ development	2/396	0.239559	MYOCD/KCNK2	2
BP	GO:0071825	protein-lipid complex subunit organization	2/396	0.239559	LIPG/PLA2G7	2
BP	GO:1901862	negative regulation of muscle tissue development	2/396	0.239559	MYOCD/KCNK2	2
BP	GO:0009746	response to hexose	6/396	0.240524	GYS2/CTSV/NCF2/GATA4/NOX4/SLC29A1	6
BP	GO:0090002	establishment of protein localization to plasma membrane	5/396	0.243781	LRRC15/RAMP3/ANK1/ANK2/VAMP5	5
BP	GO:1903828	negative regulation of cellular protein localization	5/396	0.243781	LRRC15/ANGPT1/SIAH3/WWTR1/DACT3	5
BP	GO:0048332	mesoderm morphogenesis	3/396	0.244781	SFRP2/ITGB3/INHBA	3
BP	GO:0048640	negative regulation of developmental growth	3/396	0.244781	SFRP2/SPP1/KCNK2	3
BP	GO:0030099	myeloid cell differentiation	11/396	0.245348	MMP9/RBM15/INHBA/LTF/ALAS2/CLEC1B/DCSTAMP/TSPAN2/PF4/ACTN1/CA2	11
BP	GO:0070997	neuron death	9/396	0.248121	TGFB3/ANGPT1/F2R/NCF2/EPHA7/MEOX2/CD34/TGFB2/SNCA	9
BP	GO:0014888	striated muscle adaptation	2/396	0.249225	MYOC/GATA4	2
BP	GO:0021587	cerebellum morphogenesis	2/396	0.249225	ATP2B2/SERPINE2	2
BP	GO:0030811	regulation of nucleotide catabolic process	2/396	0.249225	HTR2A/IGF1	2
BP	GO:0031670	cellular response to nutrient	2/396	0.249225	KANK2/COL1A1	2
BP	GO:0033628	regulation of cell adhesion mediated by integrin	2/396	0.249225	SFRP2/TGFB2	2
BP	GO:0045599	negative regulation of fat cell differentiation	2/396	0.249225	WWTR1/MMP11	2
BP	GO:0046461	neutral lipid catabolic process	2/396	0.249225	FABP4/FABP3	2
BP	GO:0046464	acylglycerol catabolic process	2/396	0.249225	FABP4/FABP3	2
BP	GO:0050732	negative regulation of peptidyl-tyrosine phosphorylation	2/396	0.249225	SFRP2/CAV1	2
BP	GO:0071359	cellular response to dsRNA	2/396	0.249225	GRIN2A/CAV1	2
BP	GO:0090317	negative regulation of intracellular protein transport	4/396	0.249841	ANGPT1/SIAH3/WWTR1/DACT3	4
BP	GO:0002475	antigen processing and presentation via MHC class Ib	1/396	0.251154	ABCB5	1
BP	GO:0002579	positive regulation of antigen processing and presentation	1/396	0.251154	ABCB5	1
BP	GO:0002689	negative regulation of leukocyte chemotaxis	1/396	0.251154	MMP28	1
BP	GO:0003084	positive regulation of systemic arterial blood pressure	1/396	0.251154	ENG	1
BP	GO:0003222	ventricular trabecula myocardium morphogenesis	1/396	0.251154	HEG1	1
BP	GO:0006924	activation-induced cell death of T cells	1/396	0.251154	TGFB2	1
BP	GO:0007168	receptor guanylyl cyclase signaling pathway	1/396	0.251154	GUCY2F	1
BP	GO:0007638	mechanosensory behavior	1/396	0.251154	CNTNAP2	1
BP	GO:0010766	negative regulation of sodium ion transport	1/396	0.251154	SERPINE2	1
BP	GO:0010870	positive regulation of receptor biosynthetic process	1/396	0.251154	NR2F1	1
BP	GO:0010919	regulation of inositol phosphate biosynthetic process	1/396	0.251154	SNCA	1
BP	GO:0014841	skeletal muscle satellite cell proliferation	1/396	0.251154	ANGPT1	1
BP	GO:0019532	oxalate transport	1/396	0.251154	SLC26A4	1
BP	GO:0019885	antigen processing and presentation of endogenous peptide antigen via MHC class I	1/396	0.251154	ABCB5	1
BP	GO:0021694	cerebellar Purkinje cell layer formation	1/396	0.251154	ATP2B2	1
BP	GO:0021702	cerebellar Purkinje cell differentiation	1/396	0.251154	ATP2B2	1
BP	GO:0021892	cerebral cortex GABAergic interneuron differentiation	1/396	0.251154	LHX6	1
BP	GO:0021924	cell proliferation in external granule layer	1/396	0.251154	IGF1	1
BP	GO:0021930	cerebellar granule cell precursor proliferation	1/396	0.251154	IGF1	1
BP	GO:0030011	maintenance of cell polarity	1/396	0.251154	ANK1	1
BP	GO:0030859	polarized epithelial cell differentiation	1/396	0.251154	MSN	1
BP	GO:0032222	regulation of synaptic transmission, cholinergic	1/396	0.251154	TACR1	1
BP	GO:0033145	positive regulation of intracellular steroid hormone receptor signaling pathway	1/396	0.251154	LMO3	1
BP	GO:0033147	negative regulation of intracellular estrogen receptor signaling pathway	1/396	0.251154	KANK2	1
BP	GO:0034374	low-density lipoprotein particle remodeling	1/396	0.251154	PLA2G7	1
BP	GO:0035864	response to potassium ion	1/396	0.251154	CRHBP	1
BP	GO:0042428	serotonin metabolic process	1/396	0.251154	ATP2B2	1
BP	GO:0043032	positive regulation of macrophage activation	1/396	0.251154	IL33	1
BP	GO:0043568	positive regulation of insulin-like growth factor receptor signaling pathway	1/396	0.251154	IGF1	1
BP	GO:0046851	negative regulation of bone remodeling	1/396	0.251154	TNFRSF11B	1
BP	GO:0048149	behavioral response to ethanol	1/396	0.251154	CRHBP	1
BP	GO:0048484	enteric nervous system development	1/396	0.251154	EDNRA	1
BP	GO:0051482	positive regulation of cytosolic calcium ion concentration involved in phospholipase C-activating G-protein coupled signaling pathway	1/396	0.251154	F2R	1
BP	GO:0051654	establishment of mitochondrion localization	1/396	0.251154	MAP1B	1
BP	GO:0060315	negative regulation of ryanodine-sensitive calcium-release channel activity	1/396	0.251154	CASQ2	1
BP	GO:0060379	cardiac muscle cell myoblast differentiation	1/396	0.251154	MYOCD	1
BP	GO:0060456	positive regulation of digestive system process	1/396	0.251154	TACR1	1
BP	GO:0060502	epithelial cell proliferation involved in lung morphogenesis	1/396	0.251154	FGF7	1
BP	GO:0060525	prostate glandular acinus development	1/396	0.251154	IGF1	1
BP	GO:0060736	prostate gland growth	1/396	0.251154	IGF1	1
BP	GO:0060964	regulation of gene silencing by miRNA	1/396	0.251154	TRIM71	1
BP	GO:0061029	eyelid development in camera-type eye	1/396	0.251154	INHBA	1
BP	GO:0061140	lung secretory cell differentiation	1/396	0.251154	IGF1	1
BP	GO:0061154	endothelial tube morphogenesis	1/396	0.251154	ADAMTS12	1
BP	GO:0071318	cellular response to ATP	1/396	0.251154	RYR3	1
BP	GO:0071360	cellular response to exogenous dsRNA	1/396	0.251154	CAV1	1
BP	GO:0071397	cellular response to cholesterol	1/396	0.251154	INHBA	1
BP	GO:0086069	bundle of His cell to Purkinje myocyte communication	1/396	0.251154	GJA5	1
BP	GO:1902358	sulfate transmembrane transport	1/396	0.251154	SLC26A4	1
BP	GO:2000291	regulation of myoblast proliferation	1/396	0.251154	IGF1	1
BP	GO:2000679	positive regulation of transcription regulatory region DNA binding	1/396	0.251154	IGF1	1
BP	GO:2000778	positive regulation of interleukin-6 secretion	1/396	0.251154	F2R	1
BP	GO:0055067	monovalent inorganic cation homeostasis	5/396	0.253514	TACR1/CLIC4/SLC4A1/CA2/SLC26A4	5
BP	GO:0046717	acid secretion	4/396	0.255525	HRH2/BDKRB2/DPYSL2/SNCA	4
BP	GO:0006879	cellular iron ion homeostasis	3/396	0.258761	ATP6V0D2/LTF/ALAS2	3
BP	GO:0021675	nerve development	3/396	0.258761	CTSV/SERPINE2/PLXNA4	3
BP	GO:0032092	positive regulation of protein binding	3/396	0.258761	MMP9/PLCL1/CAV1	3
BP	GO:0048477	oogenesis	3/396	0.258761	IGF1/PDE3A/BMPR1B	3
BP	GO:1904064	positive regulation of cation transmembrane transport	3/396	0.258761	ANK2/DPP6/RYR2	3
BP	GO:0001738	morphogenesis of a polarized epithelium	2/396	0.258902	SFRP2/MSN	2
BP	GO:0007520	myoblast fusion	2/396	0.258902	ADAM12/CXCL12	2
BP	GO:0008347	glial cell migration	2/396	0.258902	TGFB2/VCAN	2
BP	GO:0010823	negative regulation of mitochondrion organization	2/396	0.258902	SIAH3/IGF1	2
BP	GO:0032781	positive regulation of ATPase activity	2/396	0.258902	MYL4/RYR2	2
BP	GO:0034754	cellular hormone metabolic process	4/396	0.261236	SRD5A2/CRABP1/BMP5/DKK3	4
BP	GO:0071706	tumor necrosis factor superfamily cytokine production	4/396	0.261236	LTF/ANGPT1/CD34/PF4	4
BP	GO:1901214	regulation of neuron death	8/396	0.262998	TGFB3/ANGPT1/F2R/NCF2/EPHA7/CD34/TGFB2/SNCA	8
BP	GO:0001954	positive regulation of cell-matrix adhesion	2/396	0.268584	MYOC/TEK	2
BP	GO:0006509	membrane protein ectodomain proteolysis	2/396	0.268584	TNFRSF1B/TIMP4	2
BP	GO:0021575	hindbrain morphogenesis	2/396	0.268584	ATP2B2/SERPINE2	2
BP	GO:0032873	negative regulation of stress-activated MAPK cascade	2/396	0.268584	SFRP2/DACT1	2
BP	GO:0034121	regulation of toll-like receptor signaling pathway	2/396	0.268584	LTF/CAV1	2
BP	GO:0070303	negative regulation of stress-activated protein kinase signaling cascade	2/396	0.268584	SFRP2/DACT1	2
BP	GO:0001774	microglial cell activation	1/396	0.270594	SNCA	1
BP	GO:0002483	antigen processing and presentation of endogenous peptide antigen	1/396	0.270594	ABCB5	1
BP	GO:0003272	endocardial cushion formation	1/396	0.270594	ENG	1
BP	GO:0006662	glycerol ether metabolic process	1/396	0.270594	TXNDC8	1
BP	GO:0007171	activation of transmembrane receptor protein tyrosine kinase activity	1/396	0.270594	ANGPT1	1
BP	GO:0010454	negative regulation of cell fate commitment	1/396	0.270594	SFRP2	1
BP	GO:0010715	regulation of extracellular matrix disassembly	1/396	0.270594	FAP	1
BP	GO:0010984	regulation of lipoprotein particle clearance	1/396	0.270594	LIPG	1
BP	GO:0014857	regulation of skeletal muscle cell proliferation	1/396	0.270594	ANGPT1	1
BP	GO:0016082	synaptic vesicle priming	1/396	0.270594	CADPS	1
BP	GO:0021534	cell proliferation in hindbrain	1/396	0.270594	IGF1	1
BP	GO:0021794	thalamus development	1/396	0.270594	CNTNAP2	1
BP	GO:0030252	growth hormone secretion	1/396	0.270594	CACNA1C	1
BP	GO:0032274	gonadotropin secretion	1/396	0.270594	INHBA	1
BP	GO:0033605	positive regulation of catecholamine secretion	1/396	0.270594	CXCL12	1
BP	GO:0035020	regulation of Rac protein signal transduction	1/396	0.270594	RASGRF1	1
BP	GO:0035025	positive regulation of Rho protein signal transduction	1/396	0.270594	F2R	1
BP	GO:0035358	regulation of peroxisome proliferator activated receptor signaling pathway	1/396	0.270594	LMO3	1
BP	GO:0035815	positive regulation of renal sodium excretion	1/396	0.270594	TACR1	1
BP	GO:0036066	protein O-linked fucosylation	1/396	0.270594	ADAMTS7	1
BP	GO:0043455	regulation of secondary metabolic process	1/396	0.270594	ASIP	1
BP	GO:0043950	positive regulation of cAMP-mediated signaling	1/396	0.270594	PF4	1
BP	GO:0044788	modulation by host of viral process	1/396	0.270594	LTF	1
BP	GO:0048505	regulation of timing of cell differentiation	1/396	0.270594	SERPINE2	1
BP	GO:0048642	negative regulation of skeletal muscle tissue development	1/396	0.270594	MYOCD	1
BP	GO:0048711	positive regulation of astrocyte differentiation	1/396	0.270594	SERPINE2	1
BP	GO:0048875	chemical homeostasis within a tissue	1/396	0.270594	FGF7	1
BP	GO:0050872	white fat cell differentiation	1/396	0.270594	FABP4	1
BP	GO:0050961	detection of temperature stimulus involved in sensory perception	1/396	0.270594	HTR2A	1
BP	GO:0050965	detection of temperature stimulus involved in sensory perception of pain	1/396	0.270594	HTR2A	1
BP	GO:0051775	response to redox state	1/396	0.270594	RYR2	1
BP	GO:0051917	regulation of fibrinolysis	1/396	0.270594	FAP	1
BP	GO:0055022	negative regulation of cardiac muscle tissue growth	1/396	0.270594	KCNK2	1
BP	GO:0060272	embryonic skeletal joint morphogenesis	1/396	0.270594	SHOX2	1
BP	GO:0060391	positive regulation of SMAD protein import into nucleus	1/396	0.270594	TGFB3	1
BP	GO:0060973	cell migration involved in heart development	1/396	0.270594	ENG	1
BP	GO:0061117	negative regulation of heart growth	1/396	0.270594	KCNK2	1
BP	GO:0070365	hepatocyte differentiation	1/396	0.270594	FRZB	1
BP	GO:0070970	interleukin-2 secretion	1/396	0.270594	CD34	1
BP	GO:0072178	nephric duct morphogenesis	1/396	0.270594	EPHA7	1
BP	GO:1901213	regulation of transcription from RNA polymerase II promoter involved in heart development	1/396	0.270594	MYOCD	1
BP	GO:2000105	positive regulation of DNA-dependent DNA replication	1/396	0.270594	BMP5	1
BP	GO:2000484	positive regulation of interleukin-8 secretion	1/396	0.270594	F2R	1
BP	GO:0002768	immune response-regulating cell surface receptor signaling pathway	15/396	0.270997	RASGRF1/ANGPT1/TEK/MNDA/RFTN2/RFTN1/IL3RA/FGF7/RASGRF2/CSF2RB/ELMO1/GRIN2A/WIPF1/THY1/CD24	15
BP	GO:0051222	positive regulation of protein transport	13/396	0.271078	SFRP2/TGFB3/DOC2B/TEK/F2R/CTSK/IGF1/HNMT/CD34/TGFB2/IL33/FLNA/DACT1	13
BP	GO:0008630	intrinsic apoptotic signaling pathway in response to DNA damage	4/396	0.272729	SFRP2/CXCL12/TNFRSF1B/BCL2A1	4
BP	GO:0021987	cerebral cortex development	4/396	0.272729	LHX6/CNTNAP2/GRIN2A/NR2F1	4
BP	GO:0046916	cellular transition metal ion homeostasis	4/396	0.272729	ATP6V0D2/LTF/ALAS2/PRND	4
BP	GO:0008306	associative learning	3/396	0.272843	TACR1/HRH2/CACNA1C	3
BP	GO:0070542	response to fatty acid	3/396	0.272843	PTGFR/SELL/FABP3	3
BP	GO:2000177	regulation of neural precursor cell proliferation	3/396	0.272843	IGF1/LIMS2/TRIM71	3
BP	GO:0051054	positive regulation of DNA metabolic process	5/396	0.278241	TGFB3/IGF1/BMP5/PARM1/NOX4	5
BP	GO:0071453	cellular response to oxygen levels	5/396	0.278241	BDKRB2/CD34/KCNK2/SLC29A1/CAV1	5
BP	GO:0001709	cell fate determination	2/396	0.278263	PRRX1/EBF2	2
BP	GO:0002762	negative regulation of myeloid leukocyte differentiation	2/396	0.278263	INHBA/LTF	2
BP	GO:0007618	mating	2/396	0.278263	TACR1/SERPINE2	2
BP	GO:0048599	oocyte development	2/396	0.278263	IGF1/PDE3A	2
BP	GO:1900024	regulation of substrate adhesion-dependent cell spreading	2/396	0.278263	MYOC/FLNA	2
BP	GO:0071804	cellular potassium ion transport	6/396	0.27987	CASQ2/ANK2/DPP6/KCNJ15/KCNK2/CAV1	6
BP	GO:0071805	potassium ion transmembrane transport	6/396	0.27987	CASQ2/ANK2/DPP6/KCNJ15/KCNK2/CAV1	6
BP	GO:0072676	lymphocyte migration	3/396	0.279916	CCL18/CXCL12/MSN	3
BP	GO:1900181	negative regulation of protein localization to nucleus	3/396	0.279916	ANGPT1/WWTR1/DACT3	3
BP	GO:0022412	cellular process involved in reproduction in multicellular organism	8/396	0.285295	INHBA/CXCL12/IGF1/TXNDC8/PDE3A/FZD4/SLIT3/BMPR1B	8
BP	GO:0009165	nucleotide biosynthetic process	10/396	0.285721	GUCY2F/RAMP3/CAP2/EDNRA/HRH2/GUCY1A2/ADCY8/AKAP12/NOS3/GUCY1B3	10
BP	GO:1903729	regulation of plasma membrane organization	3/396	0.287005	LRRC15/RAMP3/TGFB2	3
BP	GO:0042063	gliogenesis	7/396	0.287566	MYOC/VIM/TSPAN2/IGF1/TGFB2/SERPINE2/VCAN	7
BP	GO:0035136	forelimb morphogenesis	2/396	0.287934	ALX4/SHOX2	2
BP	GO:0045010	actin nucleation	2/396	0.287934	IQGAP2/WIPF1	2
BP	GO:0048483	autonomic nervous system development	2/396	0.287934	EDNRA/PLXNA4	2
BP	GO:0048806	genitalia development	2/396	0.287934	SRD5A2/BMP5	2
BP	GO:0050853	B cell receptor signaling pathway	2/396	0.287934	MNDA/RFTN1	2
BP	GO:1903556	negative regulation of tumor necrosis factor superfamily cytokine production	2/396	0.287934	LTF/CD34	2
BP	GO:0001675	acrosome assembly	1/396	0.289531	TXNDC8	1
BP	GO:0002082	regulation of oxidative phosphorylation	1/396	0.289531	SNCA	1
BP	GO:0002093	auditory receptor cell morphogenesis	1/396	0.289531	ATP2B2	1
BP	GO:0002347	response to tumor cell	1/396	0.289531	HNMT	1
BP	GO:0002438	acute inflammatory response to antigenic stimulus	1/396	0.289531	BDKRB2	1
BP	GO:0002830	positive regulation of type 2 immune response	1/396	0.289531	IL33	1
BP	GO:0002922	positive regulation of humoral immune response	1/396	0.289531	KLK7	1
BP	GO:0006000	fructose metabolic process	1/396	0.289531	FBP2	1
BP	GO:0007183	SMAD protein complex assembly	1/396	0.289531	SMAD6	1
BP	GO:0007501	mesodermal cell fate specification	1/396	0.289531	SFRP2	1
BP	GO:0008272	sulfate transport	1/396	0.289531	SLC26A4	1
BP	GO:0009886	post-embryonic morphogenesis	1/396	0.289531	DSCAM	1
BP	GO:0010042	response to manganese ion	1/396	0.289531	GRIN2A	1
BP	GO:0010640	regulation of platelet-derived growth factor receptor signaling pathway	1/396	0.289531	SNCA	1
BP	GO:0010745	negative regulation of macrophage derived foam cell differentiation	1/396	0.289531	ITGB3	1
BP	GO:0010839	negative regulation of keratinocyte proliferation	1/396	0.289531	CTSV	1
BP	GO:0016540	protein autoprocessing	1/396	0.289531	CTSV	1
BP	GO:0018904	ether metabolic process	1/396	0.289531	TXNDC8	1
BP	GO:0021877	forebrain neuron fate commitment	1/396	0.289531	LHX6	1
BP	GO:0021978	telencephalon regionalization	1/396	0.289531	NR2F1	1
BP	GO:0031116	positive regulation of microtubule polymerization	1/396	0.289531	CAV1	1
BP	GO:0032634	interleukin-5 production	1/396	0.289531	IL33	1
BP	GO:0032674	regulation of interleukin-5 production	1/396	0.289531	IL33	1
BP	GO:0032799	low-density lipoprotein receptor particle metabolic process	1/396	0.289531	ITGB3	1
BP	GO:0034390	smooth muscle cell apoptotic process	1/396	0.289531	IGF1	1
BP	GO:0034391	regulation of smooth muscle cell apoptotic process	1/396	0.289531	IGF1	1
BP	GO:0035435	phosphate ion transmembrane transport	1/396	0.289531	ADAMTS8	1
BP	GO:0036010	protein localization to endosome	1/396	0.289531	MSN	1
BP	GO:0036035	osteoclast development	1/396	0.289531	LTF	1
BP	GO:0040034	regulation of development, heterochronic	1/396	0.289531	SERPINE2	1
BP	GO:0042789	mRNA transcription from RNA polymerase II promoter	1/396	0.289531	FLNA	1
BP	GO:0043508	negative regulation of JUN kinase activity	1/396	0.289531	SFRP2	1
BP	GO:0045176	apical protein localization	1/396	0.289531	MAL	1
BP	GO:0045346	regulation of MHC class II biosynthetic process	1/396	0.289531	PF4	1
BP	GO:0045651	positive regulation of macrophage differentiation	1/396	0.289531	PF4	1
BP	GO:0045655	regulation of monocyte differentiation	1/396	0.289531	DCSTAMP	1
BP	GO:0045725	positive regulation of glycogen biosynthetic process	1/396	0.289531	IGF1	1
BP	GO:0046339	diacylglycerol metabolic process	1/396	0.289531	PLCE1	1
BP	GO:0046541	saliva secretion	1/396	0.289531	TACR1	1
BP	GO:0050667	homocysteine metabolic process	1/396	0.289531	NOX4	1
BP	GO:0050812	regulation of acyl-CoA biosynthetic process	1/396	0.289531	SNCA	1
BP	GO:0050884	neuromuscular process controlling posture	1/396	0.289531	ATP8A2	1
BP	GO:0051127	positive regulation of actin nucleation	1/396	0.289531	WIPF1	1
BP	GO:0060347	heart trabecula formation	1/396	0.289531	TEK	1
BP	GO:0060544	regulation of necroptotic process	1/396	0.289531	CAV1	1
BP	GO:0060766	negative regulation of androgen receptor signaling pathway	1/396	0.289531	IGF1	1
BP	GO:0070307	lens fiber cell development	1/396	0.289531	VIM	1
BP	GO:0071625	vocalization behavior	1/396	0.289531	CNTNAP2	1
BP	GO:0072574	hepatocyte proliferation	1/396	0.289531	LIMS2	1
BP	GO:0072575	epithelial cell proliferation involved in liver morphogenesis	1/396	0.289531	LIMS2	1
BP	GO:0086011	membrane repolarization during action potential	1/396	0.289531	CAV1	1
BP	GO:0090036	regulation of protein kinase C signaling	1/396	0.289531	AKAP12	1
BP	GO:0090179	planar cell polarity pathway involved in neural tube closure	1/396	0.289531	SFRP2	1
BP	GO:0090330	regulation of platelet aggregation	1/396	0.289531	SERPINE2	1
BP	GO:1901160	primary amino compound metabolic process	1/396	0.289531	ATP2B2	1
BP	GO:1904294	positive regulation of ERAD pathway	1/396	0.289531	CAV1	1
BP	GO:2001212	regulation of vasculogenesis	1/396	0.289531	CD34	1
BP	GO:0051402	neuron apoptotic process	7/396	0.291652	TGFB3/ANGPT1/F2R/NCF2/EPHA7/TGFB2/SNCA	7
BP	GO:0035264	multicellular organism growth	5/396	0.293306	HEG1/ATP8A2/CLIC4/IGF1/WWTR1	5
BP	GO:0043409	negative regulation of MAPK cascade	5/396	0.293306	SFRP2/LMO3/IGF1/DACT1/CAV1	5
BP	GO:0007422	peripheral nervous system development	3/396	0.294108	MYOC/ASIC2/PLXNA4	3
BP	GO:0021782	glial cell development	3/396	0.294108	MYOC/VIM/TSPAN2	3
BP	GO:0045761	regulation of adenylate cyclase activity	3/396	0.294108	CAP2/EDNRA/HRH2	3
BP	GO:0051963	regulation of synapse assembly	3/396	0.294108	CLSTN2/ADGRL3/ASIC2	3
BP	GO:0032147	activation of protein kinase activity	14/396	0.294292	TGFB3/ITGB3/RASGRF1/ANGPT1/TEK/F2R/PLCE1/ADCY8/IL3RA/TGFB2/FGF7/RASGRF2/CSF2RB/GRIN2A	14
BP	GO:0042542	response to hydrogen peroxide	4/396	0.295956	HBA2/HBA1/HBB/COL1A1	4
BP	GO:0051056	regulation of small GTPase mediated signal transduction	9/396	0.296485	MYOC/RASGRF1/F2R/ARHGAP8/IGF1/PLCE1/FGD5/ARHGAP31/RASGRF2	9
BP	GO:0008542	visual learning	2/396	0.29759	HRH2/CACNA1C	2
BP	GO:0090199	regulation of release of cytochrome c from mitochondria	2/396	0.29759	MMP9/IGF1	2
BP	GO:1901293	nucleoside phosphate biosynthetic process	10/396	0.298999	GUCY2F/RAMP3/CAP2/EDNRA/HRH2/GUCY1A2/ADCY8/AKAP12/NOS3/GUCY1B3	10
BP	GO:0009266	response to temperature stimulus	7/396	0.299862	TACR1/STAC/HTR2A/CXCL12/IGF1/CD34/NOS3	7
BP	GO:0046823	negative regulation of nucleocytoplasmic transport	3/396	0.301222	ANGPT1/WWTR1/DACT3	3
BP	GO:0051291	protein heterooligomerization	4/396	0.301803	HBA2/HBA1/HBB/COL1A1	4
BP	GO:0051384	response to glucocorticoid	5/396	0.303426	CTSV/SPARC/HNMT/SLIT3/CAV1	5
BP	GO:0090316	positive regulation of intracellular protein transport	8/396	0.304235	SFRP2/TGFB3/TEK/CTSK/IGF1/HNMT/FLNA/DACT1	8
BP	GO:0009994	oocyte differentiation	2/396	0.307226	IGF1/PDE3A	2
BP	GO:0043470	regulation of carbohydrate catabolic process	2/396	0.307226	HTR2A/IGF1	2
BP	GO:0043471	regulation of cellular carbohydrate catabolic process	2/396	0.307226	HTR2A/IGF1	2
BP	GO:0051055	negative regulation of lipid biosynthetic process	2/396	0.307226	BMP5/DKK3	2
BP	GO:0060428	lung epithelium development	2/396	0.307226	IGF1/FGF7	2
BP	GO:0072009	nephron epithelium development	4/396	0.307664	PECAM1/CD34/WWTR1/CD24	4
BP	GO:0001833	inner cell mass cell proliferation	1/396	0.307977	DMBT1	1
BP	GO:0003161	cardiac conduction system development	1/396	0.307977	GJA5	1
BP	GO:0006702	androgen biosynthetic process	1/396	0.307977	SRD5A2	1
BP	GO:0006878	cellular copper ion homeostasis	1/396	0.307977	PRND	1
BP	GO:0006957	complement activation, alternative pathway	1/396	0.307977	VSIG4	1
BP	GO:0008340	determination of adult lifespan	1/396	0.307977	TFCP2L1	1
BP	GO:0010758	regulation of macrophage chemotaxis	1/396	0.307977	MMP28	1
BP	GO:0014856	skeletal muscle cell proliferation	1/396	0.307977	ANGPT1	1
BP	GO:0019883	antigen processing and presentation of endogenous antigen	1/396	0.307977	ABCB5	1
BP	GO:0021692	cerebellar Purkinje cell layer morphogenesis	1/396	0.307977	ATP2B2	1
BP	GO:0030322	stabilization of membrane potential	1/396	0.307977	KCNK2	1
BP	GO:0032656	regulation of interleukin-13 production	1/396	0.307977	IL33	1
BP	GO:0034143	regulation of toll-like receptor 4 signaling pathway	1/396	0.307977	LTF	1
BP	GO:0035561	regulation of chromatin binding	1/396	0.307977	EBF2	1
BP	GO:0035886	vascular smooth muscle cell differentiation	1/396	0.307977	MYOCD	1
BP	GO:0036315	cellular response to sterol	1/396	0.307977	INHBA	1
BP	GO:0045342	MHC class II biosynthetic process	1/396	0.307977	PF4	1
BP	GO:0045603	positive regulation of endothelial cell differentiation	1/396	0.307977	CDH5	1
BP	GO:0051450	myoblast proliferation	1/396	0.307977	IGF1	1
BP	GO:0051497	negative regulation of stress fiber assembly	1/396	0.307977	MYOC	1
BP	GO:0051580	regulation of neurotransmitter uptake	1/396	0.307977	SNCA	1
BP	GO:0051590	positive regulation of neurotransmitter transport	1/396	0.307977	SNCA	1
BP	GO:0051797	regulation of hair follicle development	1/396	0.307977	TGFB2	1
BP	GO:0060147	regulation of posttranscriptional gene silencing	1/396	0.307977	TRIM71	1
BP	GO:0060442	branching involved in prostate gland morphogenesis	1/396	0.307977	IGF1	1
BP	GO:0060547	negative regulation of necrotic cell death	1/396	0.307977	CAV1	1
BP	GO:0060966	regulation of gene silencing by RNA	1/396	0.307977	TRIM71	1
BP	GO:0070234	positive regulation of T cell apoptotic process	1/396	0.307977	TGFB2	1
BP	GO:0070293	renal absorption	1/396	0.307977	HBB	1
BP	GO:0090005	negative regulation of establishment of protein localization to plasma membrane	1/396	0.307977	LRRC15	1
BP	GO:0090177	establishment of planar polarity involved in neural tube closure	1/396	0.307977	SFRP2	1
BP	GO:0090178	regulation of establishment of planar polarity involved in neural tube closure	1/396	0.307977	SFRP2	1
BP	GO:0090280	positive regulation of calcium ion import	1/396	0.307977	CXCL12	1
BP	GO:0098810	neurotransmitter reuptake	1/396	0.307977	SNCA	1
BP	GO:0046718	viral entry into host cell	3/396	0.308345	ITGB3/IFITM2/CAV1	3
BP	GO:1903829	positive regulation of cellular protein localization	10/396	0.309061	SFRP2/TGFB3/TEK/RAMP3/CTSK/IGF1/MSN/HNMT/FLNA/DACT1	10
BP	GO:1903827	regulation of cellular protein localization	15/396	0.310564	SFRP2/LRRC15/TGFB3/ANGPT1/TEK/RAMP3/CTSK/SIAH3/IGF1/MSN/HNMT/WWTR1/DACT3/FLNA/DACT1	15
BP	GO:0031345	negative regulation of cell projection organization	4/396	0.313535	SPP1/VIM/SPOCK1/THY1	4
BP	GO:0021543	pallium development	5/396	0.3136	LHX6/SRD5A2/CNTNAP2/GRIN2A/NR2F1	5
BP	GO:0051147	regulation of muscle cell differentiation	5/396	0.3136	MYOCD/COL14A1/CXCL12/SHOX2/ZEB1	5
BP	GO:0008344	adult locomotory behavior	3/396	0.315473	CXCL12/CACNA1C/SNCA	3
BP	GO:0051149	positive regulation of muscle cell differentiation	3/396	0.315473	MYOCD/CXCL12/SHOX2	3
BP	GO:0045637	regulation of myeloid cell differentiation	6/396	0.315976	RBM15/INHBA/LTF/DCSTAMP/PF4/CA2	6
BP	GO:0015850	organic hydroxy compound transport	7/396	0.316425	HTR2A/LIPG/CXCL12/SLC22A2/CADPS/SNCA/CAV1	7
BP	GO:0018105	peptidyl-serine phosphorylation	7/396	0.316425	SFRP2/ANGPT1/TEK/PLCL1/BDKRB2/SNCA/CAV1	7
BP	GO:0014047	glutamate secretion	2/396	0.316835	DPYSL2/SNCA	2
BP	GO:0034113	heterotypic cell-cell adhesion	2/396	0.316835	ITGB3/GLDN	2
BP	GO:0038083	peptidyl-tyrosine autophosphorylation	2/396	0.316835	BMX/CAV1	2
BP	GO:0050771	negative regulation of axonogenesis	2/396	0.316835	SPP1/THY1	2
BP	GO:0050798	activated T cell proliferation	2/396	0.316835	IGF1/CD24	2
BP	GO:0051966	regulation of synaptic transmission, glutamatergic	2/396	0.316835	HTR2A/SERPINE2	2
BP	GO:0006694	steroid biosynthetic process	5/396	0.318703	SRD5A2/TFCP2L1/BMP5/HSD11B1/DKK3	5
BP	GO:0015711	organic anion transport	12/396	0.320023	HBA2/HBA1/HBB/SLC16A9/ATP8A2/BDKRB2/DPYSL2/SLC4A1/CA2/SNCA/FABP3/SLC26A4	12
BP	GO:0035249	synaptic transmission, glutamatergic	3/396	0.322605	HTR2A/SERPINE2/GRIN2A	3
BP	GO:0001696	gastric acid secretion	1/396	0.325946	HRH2	1
BP	GO:0003181	atrioventricular valve morphogenesis	1/396	0.325946	GATA4	1
BP	GO:0003215	cardiac right ventricle morphogenesis	1/396	0.325946	GATA4	1
BP	GO:0003299	muscle hypertrophy in response to stress	1/396	0.325946	GATA4	1
BP	GO:0006544	glycine metabolic process	1/396	0.325946	GLYAT	1
BP	GO:0007035	vacuolar acidification	1/396	0.325946	CLIC4	1
BP	GO:0007158	neuron cell-cell adhesion	1/396	0.325946	NCAM2	1
BP	GO:0007210	serotonin receptor signaling pathway	1/396	0.325946	HTR2A	1
BP	GO:0007567	parturition	1/396	0.325946	PTGFR	1
BP	GO:0010447	response to acidic pH	1/396	0.325946	ASIC2	1
BP	GO:0010578	regulation of adenylate cyclase activity involved in G-protein coupled receptor signaling pathway	1/396	0.325946	HRH2	1
BP	GO:0010579	positive regulation of adenylate cyclase activity involved in G-protein coupled receptor signaling pathway	1/396	0.325946	HRH2	1
BP	GO:0010586	miRNA metabolic process	1/396	0.325946	TRIM71	1
BP	GO:0010744	positive regulation of macrophage derived foam cell differentiation	1/396	0.325946	PF4	1
BP	GO:0014898	cardiac muscle hypertrophy in response to stress	1/396	0.325946	GATA4	1
BP	GO:0015695	organic cation transport	1/396	0.325946	SLC22A2	1
BP	GO:0021783	preganglionic parasympathetic fiber development	1/396	0.325946	PLXNA4	1
BP	GO:0030277	maintenance of gastrointestinal epithelium	1/396	0.325946	SERPINA3	1
BP	GO:0031629	synaptic vesicle fusion to presynaptic membrane	1/396	0.325946	STX2	1
BP	GO:0032616	interleukin-13 production	1/396	0.325946	IL33	1
BP	GO:0033197	response to vitamin E	1/396	0.325946	COL1A1	1
BP	GO:0034104	negative regulation of tissue remodeling	1/396	0.325946	TNFRSF11B	1
BP	GO:0034375	high-density lipoprotein particle remodeling	1/396	0.325946	LIPG	1
BP	GO:0034389	lipid particle organization	1/396	0.325946	CIDEC	1
BP	GO:0035024	negative regulation of Rho protein signal transduction	1/396	0.325946	MYOC	1
BP	GO:0035067	negative regulation of histone acetylation	1/396	0.325946	SNCA	1
BP	GO:0045986	negative regulation of smooth muscle contraction	1/396	0.325946	MRVI1	1
BP	GO:0048679	regulation of axon regeneration	1/396	0.325946	SPP1	1
BP	GO:0051044	positive regulation of membrane protein ectodomain proteolysis	1/396	0.325946	TNFRSF1B	1
BP	GO:0055003	cardiac myofibril assembly	1/396	0.325946	ACTC1	1
BP	GO:0060039	pericardium development	1/396	0.325946	HEG1	1
BP	GO:0061318	renal filtration cell differentiation	1/396	0.325946	CD24	1
BP	GO:0070875	positive regulation of glycogen metabolic process	1/396	0.325946	IGF1	1
BP	GO:0070986	left/right axis specification	1/396	0.325946	PKD1L1	1
BP	GO:0071294	cellular response to zinc ion	1/396	0.325946	GRIN2A	1
BP	GO:0071675	regulation of mononuclear cell migration	1/396	0.325946	BMP5	1
BP	GO:0071850	mitotic cell cycle arrest	1/396	0.325946	FAP	1
BP	GO:0072112	glomerular visceral epithelial cell differentiation	1/396	0.325946	CD24	1
BP	GO:0072176	nephric duct development	1/396	0.325946	EPHA7	1
BP	GO:0072224	metanephric glomerulus development	1/396	0.325946	CD34	1
BP	GO:0072498	embryonic skeletal joint development	1/396	0.325946	SHOX2	1
BP	GO:0072576	liver morphogenesis	1/396	0.325946	LIMS2	1
BP	GO:0090136	epithelial cell-cell adhesion	1/396	0.325946	THBS4	1
BP	GO:1901017	negative regulation of potassium ion transmembrane transporter activity	1/396	0.325946	CASQ2	1
BP	GO:1901018	positive regulation of potassium ion transmembrane transporter activity	1/396	0.325946	ANK2	1
BP	GO:1901741	positive regulation of myoblast fusion	1/396	0.325946	CXCL12	1
BP	GO:1903010	regulation of bone development	1/396	0.325946	LTF	1
BP	GO:2000251	positive regulation of actin cytoskeleton reorganization	1/396	0.325946	TEK	1
BP	GO:2000353	positive regulation of endothelial cell apoptotic process	1/396	0.325946	ECSCR	1
BP	GO:0003002	regionalization	10/396	0.326005	ALX4/SFRP2/MEOX1/GATA4/MEOX2/SMAD6/ALX1/BMPR1B/NR2F1/PKD1L1	10
BP	GO:0032890	regulation of organic acid transport	2/396	0.326414	DPYSL2/SNCA	2
BP	GO:0045071	negative regulation of viral genome replication	2/396	0.326414	LTF/IFITM2	2
BP	GO:0051893	regulation of focal adhesion assembly	2/396	0.326414	MYOC/TEK	2
BP	GO:0090109	regulation of cell-substrate junction assembly	2/396	0.326414	MYOC/TEK	2
BP	GO:0043491	protein kinase B signaling	5/396	0.32894	MYOC/ANGPT1/TEK/IGF1/NOX4	5
BP	GO:0042742	defense response to bacterium	6/396	0.32971	LTF/SELP/DMBT1/PPBP/KLK7/LYZ	6
BP	GO:0050671	positive regulation of lymphocyte proliferation	4/396	0.331205	TACR1/IGF1/VCAM1/CD24	4
BP	GO:0050777	negative regulation of immune response	4/396	0.331205	TGFB3/ANGPT1/TGFB2/IL33	4
BP	GO:0050670	regulation of lymphocyte proliferation	6/396	0.334305	TACR1/MNDA/IGF1/VCAM1/VSIG4/CD24	6
BP	GO:0021695	cerebellar cortex development	2/396	0.335956	ATP2B2/SERPINE2	2
BP	GO:0031663	lipopolysaccharide-mediated signaling pathway	2/396	0.335956	LTF/NOS3	2
BP	GO:0033762	response to glucagon	2/396	0.335956	ADCY8/GNB4	2
BP	GO:0048641	regulation of skeletal muscle tissue development	2/396	0.335956	MYOCD/SHOX2	2
BP	GO:0051145	smooth muscle cell differentiation	2/396	0.335956	MYOCD/ZEB1	2
BP	GO:1901264	carbohydrate derivative transport	2/396	0.335956	SLC28A2/SLC29A1	2
BP	GO:0006869	lipid transport	9/396	0.33601	ITGB3/INHBA/ATP8A2/LIPG/GULP1/BDKRB2/FZD4/FABP3/CAV1	9
BP	GO:0006906	vesicle fusion	3/396	0.336868	DOC2B/STX2/VAMP5	3
BP	GO:0022600	digestive system process	3/396	0.336868	TACR1/HRH2/SERPINA3	3
BP	GO:0042475	odontogenesis of dentin-containing tooth	3/396	0.336868	TNFRSF11B/CA2/AMTN	3
BP	GO:0051705	multi-organism behavior	3/396	0.336868	TACR1/CRHBP/CNTNAP2	3
BP	GO:0071347	cellular response to interleukin-1	3/396	0.336868	CCL18/ADAMTS12/ADAMTS7	3
BP	GO:0032946	positive regulation of mononuclear cell proliferation	4/396	0.337108	TACR1/IGF1/VCAM1/CD24	4
BP	GO:0032944	regulation of mononuclear cell proliferation	6/396	0.338908	TACR1/MNDA/IGF1/VCAM1/VSIG4/CD24	6
BP	GO:0051098	regulation of binding	8/396	0.338967	MMP9/PLN/MYOCD/ANGPT1/IGF1/PLCL1/CAV1/EBF2	8
BP	GO:0046890	regulation of lipid biosynthetic process	4/396	0.343016	HTR2A/BMP5/DKK3/FABP3	4
BP	GO:0002070	epithelial cell maturation	1/396	0.343449	TFCP2L1	1
BP	GO:0003159	morphogenesis of an endothelium	1/396	0.343449	ADAMTS12	1
BP	GO:0006516	glycoprotein catabolic process	1/396	0.343449	ADAMTS12	1
BP	GO:0006837	serotonin transport	1/396	0.343449	SNCA	1
BP	GO:0009813	flavonoid biosynthetic process	1/396	0.343449	UGT2A1	1
BP	GO:0010288	response to lead ion	1/396	0.343449	SPARC	1
BP	GO:0010888	negative regulation of lipid storage	1/396	0.343449	ITGB3	1
BP	GO:0014887	cardiac muscle adaptation	1/396	0.343449	GATA4	1
BP	GO:0023019	signal transduction involved in regulation of gene expression	1/396	0.343449	GATA4	1
BP	GO:0030540	female genitalia development	1/396	0.343449	SRD5A2	1
BP	GO:0030889	negative regulation of B cell proliferation	1/396	0.343449	MNDA	1
BP	GO:0030949	positive regulation of vascular endothelial growth factor receptor signaling pathway	1/396	0.343449	ITGB3	1
BP	GO:0032225	regulation of synaptic transmission, dopaminergic	1/396	0.343449	SNCA	1
BP	GO:0032232	negative regulation of actin filament bundle assembly	1/396	0.343449	MYOC	1
BP	GO:0033158	regulation of protein import into nucleus, translocation	1/396	0.343449	IGF1	1
BP	GO:0033194	response to hydroperoxide	1/396	0.343449	STX2	1
BP	GO:0034199	activation of protein kinase A activity	1/396	0.343449	ADCY8	1
BP	GO:0042053	regulation of dopamine metabolic process	1/396	0.343449	SNCA	1
BP	GO:0042136	neurotransmitter biosynthetic process	1/396	0.343449	SLC22A2	1
BP	GO:0042249	establishment of planar polarity of embryonic epithelium	1/396	0.343449	SFRP2	1
BP	GO:0042523	positive regulation of tyrosine phosphorylation of Stat5 protein	1/396	0.343449	IGF1	1
BP	GO:0042921	glucocorticoid receptor signaling pathway	1/396	0.343449	LMO3	1
BP	GO:0043691	reverse cholesterol transport	1/396	0.343449	LIPG	1
BP	GO:0045072	regulation of interferon-gamma biosynthetic process	1/396	0.343449	INHBA	1
BP	GO:0048486	parasympathetic nervous system development	1/396	0.343449	PLXNA4	1
BP	GO:0050860	negative regulation of T cell receptor signaling pathway	1/396	0.343449	THY1	1
BP	GO:0051023	regulation of immunoglobulin secretion	1/396	0.343449	IL33	1
BP	GO:0052696	flavonoid glucuronidation	1/396	0.343449	UGT2A1	1
BP	GO:0055119	relaxation of cardiac muscle	1/396	0.343449	PLN	1
BP	GO:0060218	hematopoietic stem cell differentiation	1/396	0.343449	MEOX1	1
BP	GO:0060976	coronary vasculature development	1/396	0.343449	MYOCD	1
BP	GO:0071305	cellular response to vitamin D	1/396	0.343449	KANK2	1
BP	GO:0071636	positive regulation of transforming growth factor beta production	1/396	0.343449	CD34	1
BP	GO:0071674	mononuclear cell migration	1/396	0.343449	BMP5	1
BP	GO:0072148	epithelial cell fate commitment	1/396	0.343449	GATA4	1
BP	GO:0072311	glomerular epithelial cell differentiation	1/396	0.343449	CD24	1
BP	GO:0090201	negative regulation of release of cytochrome c from mitochondria	1/396	0.343449	IGF1	1
BP	GO:2000272	negative regulation of receptor activity	1/396	0.343449	CRHBP	1
BP	GO:2000380	regulation of mesoderm development	1/396	0.343449	SFRP2	1
BP	GO:2000641	regulation of early endosome to late endosome transport	1/396	0.343449	MSN	1
BP	GO:2000811	negative regulation of anoikis	1/396	0.343449	CAV1	1
BP	GO:2001014	regulation of skeletal muscle cell differentiation	1/396	0.343449	MYOCD	1
BP	GO:2001235	positive regulation of apoptotic signaling pathway	6/396	0.343518	MMP9/INHBA/MAL/TGFB2/BMPR1B/CAV1	6
BP	GO:0019217	regulation of fatty acid metabolic process	3/396	0.343995	SNCA/FABP3/CAV1	3
BP	GO:2000379	positive regulation of reactive oxygen species metabolic process	3/396	0.343995	HBB/NOX4/SNCA	3
BP	GO:0007632	visual behavior	2/396	0.345458	HRH2/CACNA1C	2
BP	GO:0046785	microtubule polymerization	2/396	0.345458	SNCA/CAV1	2
BP	GO:1903391	regulation of adherens junction organization	2/396	0.345458	MYOC/TEK	2
BP	GO:0007224	smoothened signaling pathway	4/396	0.348925	PRRX1/PRRX2/SHOX2/SERPINE2	4
BP	GO:0007498	mesoderm development	4/396	0.348925	SFRP2/ITGB3/INHBA/BMX	4
BP	GO:0009583	detection of light stimulus	4/396	0.348925	GUCY2F/ATP8A2/SDC2/ASIC2	4
BP	GO:0007519	skeletal muscle tissue development	5/396	0.349503	MYOCD/SHOX2/MEOX2/CAV1/VAMP5	5
BP	GO:0021549	cerebellum development	3/396	0.351115	ATP2B2/FZD4/SERPINE2	3
BP	GO:0030260	entry into host cell	3/396	0.351115	ITGB3/IFITM2/CAV1	3
BP	GO:0042102	positive regulation of T cell proliferation	3/396	0.351115	IGF1/VCAM1/CD24	3
BP	GO:0044409	entry into host	3/396	0.351115	ITGB3/IFITM2/CAV1	3
BP	GO:0051806	entry into cell of other organism involved in symbiotic interaction	3/396	0.351115	ITGB3/IFITM2/CAV1	3
BP	GO:0051828	entry into other organism involved in symbiotic interaction	3/396	0.351115	ITGB3/IFITM2/CAV1	3
BP	GO:0052126	movement in host environment	3/396	0.351115	ITGB3/IFITM2/CAV1	3
BP	GO:0052192	movement in environment of other organism involved in symbiotic interaction	3/396	0.351115	ITGB3/IFITM2/CAV1	3
BP	GO:0048284	organelle fusion	4/396	0.354837	LIX1/DOC2B/STX2/VAMP5	4
BP	GO:0070665	positive regulation of leukocyte proliferation	4/396	0.354837	TACR1/IGF1/VCAM1/CD24	4
BP	GO:0005978	glycogen biosynthetic process	2/396	0.354916	GYS2/IGF1	2
BP	GO:0009250	glucan biosynthetic process	2/396	0.354916	GYS2/IGF1	2
BP	GO:0015909	long-chain fatty acid transport	2/396	0.354916	BDKRB2/FABP3	2
BP	GO:0030850	prostate gland development	2/396	0.354916	TNC/IGF1	2
BP	GO:0046503	glycerolipid catabolic process	2/396	0.354916	FABP4/FABP3	2
BP	GO:2001021	negative regulation of response to DNA damage stimulus	2/396	0.354916	SFRP2/CXCL12	2
BP	GO:0031647	regulation of protein stability	6/396	0.357382	SIAH3/IGF1/ANK2/FLNA/SNCA/DACT1	6
BP	GO:0045665	negative regulation of neuron differentiation	5/396	0.359814	SPP1/VIM/SPOCK1/THY1/CAV1	5
BP	GO:0001574	ganglioside biosynthetic process	1/396	0.360499	ST8SIA6	1
BP	GO:0001710	mesodermal cell fate commitment	1/396	0.360499	SFRP2	1
BP	GO:0003203	endocardial cushion morphogenesis	1/396	0.360499	ENG	1
BP	GO:0006817	phosphate ion transport	1/396	0.360499	ADAMTS8	1
BP	GO:0006907	pinocytosis	1/396	0.360499	CAV1	1
BP	GO:0010560	positive regulation of glycoprotein biosynthetic process	1/396	0.360499	IGF1	1
BP	GO:0010613	positive regulation of cardiac muscle hypertrophy	1/396	0.360499	IGF1	1
BP	GO:0010832	negative regulation of myotube differentiation	1/396	0.360499	MYOCD	1
BP	GO:0014742	positive regulation of muscle hypertrophy	1/396	0.360499	IGF1	1
BP	GO:0014850	response to muscle activity	1/396	0.360499	RYR2	1
BP	GO:0015697	quaternary ammonium group transport	1/396	0.360499	SLC22A2	1
BP	GO:0016048	detection of temperature stimulus	1/396	0.360499	HTR2A	1
BP	GO:0030033	microvillus assembly	1/396	0.360499	STX2	1
BP	GO:0031112	positive regulation of microtubule polymerization or depolymerization	1/396	0.360499	CAV1	1
BP	GO:0032373	positive regulation of sterol transport	1/396	0.360499	LIPG	1
BP	GO:0032376	positive regulation of cholesterol transport	1/396	0.360499	LIPG	1
BP	GO:0032958	inositol phosphate biosynthetic process	1/396	0.360499	SNCA	1
BP	GO:0035428	hexose transmembrane transport	1/396	0.360499	PPBP	1
BP	GO:0042069	regulation of catecholamine metabolic process	1/396	0.360499	SNCA	1
BP	GO:0042095	interferon-gamma biosynthetic process	1/396	0.360499	INHBA	1
BP	GO:0042659	regulation of cell fate specification	1/396	0.360499	SFRP2	1
BP	GO:0046426	negative regulation of JAK-STAT cascade	1/396	0.360499	CAV1	1
BP	GO:0046597	negative regulation of viral entry into host cell	1/396	0.360499	IFITM2	1
BP	GO:0048070	regulation of developmental pigmentation	1/396	0.360499	ADAMTS20	1
BP	GO:0048670	regulation of collateral sprouting	1/396	0.360499	SPP1	1
BP	GO:0050482	arachidonic acid secretion	1/396	0.360499	BDKRB2	1
BP	GO:0051900	regulation of mitochondrial depolarization	1/396	0.360499	MYOC	1
BP	GO:0051972	regulation of telomerase activity	1/396	0.360499	PARM1	1
BP	GO:0055012	ventricular cardiac muscle cell differentiation	1/396	0.360499	MYOCD	1
BP	GO:0055026	negative regulation of cardiac muscle tissue development	1/396	0.360499	KCNK2	1
BP	GO:0055070	copper ion homeostasis	1/396	0.360499	PRND	1
BP	GO:0060065	uterus development	1/396	0.360499	MYOCD	1
BP	GO:0060219	camera-type eye photoreceptor cell differentiation	1/396	0.360499	THY1	1
BP	GO:0060575	intestinal epithelial cell differentiation	1/396	0.360499	GATA4	1
BP	GO:0071285	cellular response to lithium ion	1/396	0.360499	FABP4	1
BP	GO:0072604	interleukin-6 secretion	1/396	0.360499	F2R	1
BP	GO:0090162	establishment of epithelial cell polarity	1/396	0.360499	MSN	1
BP	GO:0097186	amelogenesis	1/396	0.360499	AMTN	1
BP	GO:1902254	negative regulation of intrinsic apoptotic signaling pathway by p53 class mediator	1/396	0.360499	BDKRB2	1
BP	GO:1903963	arachidonate transport	1/396	0.360499	BDKRB2	1
BP	GO:1904659	glucose transmembrane transport	1/396	0.360499	PPBP	1
BP	GO:2000300	regulation of synaptic vesicle exocytosis	1/396	0.360499	RIMS4	1
BP	GO:0051640	organelle localization	12/396	0.363546	RIMS4/AMPH/ASIP/MAP1B/SYT11/SYT15/SYTL5/DPYSL2/RAB3C/CADPS/SNCA/STX2	12
BP	GO:0032370	positive regulation of lipid transport	2/396	0.364324	ATP8A2/LIPG	2
BP	GO:0050848	regulation of calcium-mediated signaling	2/396	0.364324	IGF1/LMCD1	2
BP	GO:0090003	regulation of establishment of protein localization to plasma membrane	2/396	0.364324	LRRC15/RAMP3	2
BP	GO:0016101	diterpenoid metabolic process	3/396	0.365327	SDC2/CRABP1/PDE3A	3
BP	GO:0043467	regulation of generation of precursor metabolites and energy	3/396	0.365327	HTR2A/IGF1/SNCA	3
BP	GO:0019216	regulation of lipid metabolic process	8/396	0.366381	HTR2A/TEK/BMP5/SERPINA3/DKK3/SNCA/FABP3/CAV1	8
BP	GO:0070663	regulation of leukocyte proliferation	6/396	0.366647	TACR1/MNDA/IGF1/VCAM1/VSIG4/CD24	6
BP	GO:0006275	regulation of DNA replication	4/396	0.366657	TGFB3/IGF1/BMP5/PARM1	4
BP	GO:0002694	regulation of leukocyte activation	12/396	0.369842	INHBA/TACR1/MNDA/IGF1/ZEB1/VCAM1/IL33/SNCA/THY1/VSIG4/CD24/CAV1	12
BP	GO:0006835	dicarboxylic acid transport	3/396	0.372414	DPYSL2/SNCA/SLC26A4	3
BP	GO:0030316	osteoclast differentiation	3/396	0.372414	LTF/DCSTAMP/CA2	3
BP	GO:0043154	negative regulation of cysteine-type endopeptidase activity involved in apoptotic process	3/396	0.372414	MMP9/SFRP2/SNCA	3
BP	GO:0051101	regulation of DNA binding	3/396	0.372414	MMP9/MYOCD/IGF1	3
BP	GO:0006584	catecholamine metabolic process	2/396	0.37368	TGFB2/SNCA	2
BP	GO:0009712	catechol-containing compound metabolic process	2/396	0.37368	TGFB2/SNCA	2
BP	GO:0010332	response to gamma radiation	2/396	0.37368	NOX4/CAV1	2
BP	GO:0032663	regulation of interleukin-2 production	2/396	0.37368	CD34/VSIG4	2
BP	GO:0033627	cell adhesion mediated by integrin	2/396	0.37368	SFRP2/TGFB2	2
BP	GO:0035065	regulation of histone acetylation	2/396	0.37368	MYOCD/SNCA	2
BP	GO:0046148	pigment biosynthetic process	2/396	0.37368	ASIP/ALAS2	2
BP	GO:0046889	positive regulation of lipid biosynthetic process	2/396	0.37368	HTR2A/FABP3	2
BP	GO:0050810	regulation of steroid biosynthetic process	2/396	0.37368	BMP5/DKK3	2
BP	GO:0055081	anion homeostasis	2/396	0.37368	LIPG/FABP3	2
BP	GO:1901215	negative regulation of neuron death	5/396	0.375295	TGFB3/ANGPT1/F2R/CD34/SNCA	5
BP	GO:0009952	anterior/posterior pattern specification	6/396	0.375923	ALX4/SFRP2/MEOX1/GATA4/MEOX2/ALX1	6
BP	GO:0002577	regulation of antigen processing and presentation	1/396	0.377107	ABCB5	1
BP	GO:0006198	cAMP catabolic process	1/396	0.377107	PDE3A	1
BP	GO:0006855	drug transmembrane transport	1/396	0.377107	SLC22A2	1
BP	GO:0006972	hyperosmotic response	1/396	0.377107	HNMT	1
BP	GO:0007597	blood coagulation, intrinsic pathway	1/396	0.377107	VWF	1
BP	GO:0009299	mRNA transcription	1/396	0.377107	FLNA	1
BP	GO:0010954	positive regulation of protein processing	1/396	0.377107	CLEC3B	1
BP	GO:0031664	regulation of lipopolysaccharide-mediated signaling pathway	1/396	0.377107	LTF	1
BP	GO:0031958	corticosteroid receptor signaling pathway	1/396	0.377107	LMO3	1
BP	GO:0033189	response to vitamin A	1/396	0.377107	GATA4	1
BP	GO:0035357	peroxisome proliferator activated receptor signaling pathway	1/396	0.377107	LMO3	1
BP	GO:0035455	response to interferon-alpha	1/396	0.377107	IFITM2	1
BP	GO:0035902	response to immobilization stress	1/396	0.377107	HNMT	1
BP	GO:0035994	response to muscle stretch	1/396	0.377107	RYR2	1
BP	GO:0042438	melanin biosynthetic process	1/396	0.377107	ASIP	1
BP	GO:0045109	intermediate filament organization	1/396	0.377107	VIM	1
BP	GO:0045653	negative regulation of megakaryocyte differentiation	1/396	0.377107	PF4	1
BP	GO:0048532	anatomical structure arrangement	1/396	0.377107	PLXNA4	1
BP	GO:0060045	positive regulation of cardiac muscle cell proliferation	1/396	0.377107	GATA4	1
BP	GO:0060117	auditory receptor cell development	1/396	0.377107	ATP2B2	1
BP	GO:0060292	long term synaptic depression	1/396	0.377107	SORCS3	1
BP	GO:0070168	negative regulation of biomineral tissue development	1/396	0.377107	ASPN	1
BP	GO:0070230	positive regulation of lymphocyte apoptotic process	1/396	0.377107	TGFB2	1
BP	GO:0097352	autophagosome maturation	1/396	0.377107	LIX1	1
BP	GO:1901739	regulation of myoblast fusion	1/396	0.377107	CXCL12	1
BP	GO:2000482	regulation of interleukin-8 secretion	1/396	0.377107	F2R	1
BP	GO:2000757	negative regulation of peptidyl-lysine acetylation	1/396	0.377107	SNCA	1
BP	GO:0006914	autophagy	12/396	0.379312	MYH11/LIX1/MYLK/KRT6A/CD163L1/MYOM1/GATA4/CD93/CTSK/MAP1A/ADAMTS7/LMCD1	12
BP	GO:0050866	negative regulation of cell activation	5/396	0.380456	INHBA/MNDA/SERPINE2/NOS3/VSIG4	5
BP	GO:1900407	regulation of cellular response to oxidative stress	2/396	0.38298	MMP3/SNCA	2
BP	GO:1990267	response to transition metal nanoparticle	4/396	0.384364	PLN/CA2/GRIN2A/SNCA	4
BP	GO:0007266	Rho protein signal transduction	5/396	0.385615	MYOC/RASGRF1/F2R/FGD5/RASGRF2	5
BP	GO:0061025	membrane fusion	5/396	0.385615	LIX1/DOC2B/DCSTAMP/STX2/VAMP5	5
BP	GO:0010469	regulation of receptor activity	3/396	0.386542	RASGRF1/CRHBP/RASGRF2	3
BP	GO:0010952	positive regulation of peptidase activity	5/396	0.390773	SFRP2/FN1/F2R/SNCA/CAV1	5
BP	GO:0031110	regulation of microtubule polymerization or depolymerization	2/396	0.392219	SNCA/CAV1	2
BP	GO:0050909	sensory perception of taste	2/396	0.392219	CST1/ASIC2	2
BP	GO:0061515	myeloid cell development	2/396	0.392219	LTF/TSPAN2	2
BP	GO:0090183	regulation of kidney development	2/396	0.392219	WWTR1/CD24	2
BP	GO:0003323	type B pancreatic cell development	1/396	0.393285	BMP5	1
BP	GO:0006525	arginine metabolic process	1/396	0.393285	NOS3	1
BP	GO:0006582	melanin metabolic process	1/396	0.393285	ASIP	1
BP	GO:0007340	acrosome reaction	1/396	0.393285	STX2	1
BP	GO:0009950	dorsal/ventral axis specification	1/396	0.393285	SMAD6	1
BP	GO:0042762	regulation of sulfur metabolic process	1/396	0.393285	SNCA	1
BP	GO:0043011	myeloid dendritic cell differentiation	1/396	0.393285	DCSTAMP	1
BP	GO:0045978	negative regulation of nucleoside metabolic process	1/396	0.393285	SNCA	1
BP	GO:0046716	muscle cell cellular homeostasis	1/396	0.393285	SGCZ	1
BP	GO:0060122	inner ear receptor stereocilium organization	1/396	0.393285	ATP2B2	1
BP	GO:0070723	response to cholesterol	1/396	0.393285	INHBA	1
BP	GO:0071480	cellular response to gamma radiation	1/396	0.393285	NOX4	1
BP	GO:0072234	metanephric nephron tubule development	1/396	0.393285	WWTR1	1
BP	GO:0097576	vacuole fusion	1/396	0.393285	LIX1	1
BP	GO:1901984	negative regulation of protein acetylation	1/396	0.393285	SNCA	1
BP	GO:1903020	positive regulation of glycoprotein metabolic process	1/396	0.393285	IGF1	1
BP	GO:1903319	positive regulation of protein maturation	1/396	0.393285	CLEC3B	1
BP	GO:1903579	negative regulation of ATP metabolic process	1/396	0.393285	SNCA	1
BP	GO:2000114	regulation of establishment of cell polarity	1/396	0.393285	CDH5	1
BP	GO:2000279	negative regulation of DNA biosynthetic process	1/396	0.393285	KCNK2	1
BP	GO:0007229	integrin-mediated signaling pathway	3/396	0.393578	ITGB3/LIMS2/FLNA	3
BP	GO:2000117	negative regulation of cysteine-type endopeptidase activity	3/396	0.393578	MMP9/SFRP2/SNCA	3
BP	GO:0016042	lipid catabolic process	8/396	0.393985	PNLIPRP3/FABP4/LIPG/SRD5A2/CRABP1/PLCE1/PLA2G7/FABP3	8
BP	GO:0072657	protein localization to membrane	14/396	0.397183	LRRC15/RAMP3/ANK1/GPR158/CPE/RFTN2/ANK2/DPP6/RFTN1/FLNA/SYNE3/CD24/CAV1/VAMP5	14
BP	GO:0009314	response to radiation	13/396	0.397821	SFRP2/GUCY2F/ATP8A2/CXCL12/SDC2/HRH2/ASIC2/SERPINE2/CACNA1C/GRIN2A/NOX4/SERPINB13/CAV1	13
BP	GO:0032368	regulation of lipid transport	3/396	0.400594	ITGB3/ATP8A2/LIPG	3
BP	GO:2000241	regulation of reproductive process	3/396	0.400594	INHBA/IGF1/PDE3A	3
BP	GO:0060538	skeletal muscle organ development	5/396	0.401078	MYOCD/SHOX2/MEOX2/CAV1/VAMP5	5
BP	GO:0006968	cellular defense response	2/396	0.401396	NCF2/MNDA	2
BP	GO:0014823	response to activity	2/396	0.401396	NCF2/RYR2	2
BP	GO:0021879	forebrain neuron differentiation	2/396	0.401396	INHBA/LHX6	2
BP	GO:0046847	filopodium assembly	2/396	0.401396	TGFB3/FGD5	2
BP	GO:0060135	maternal process involved in female pregnancy	2/396	0.401396	SPP1/CTSV	2
BP	GO:0060688	regulation of morphogenesis of a branching structure	2/396	0.401396	SHOX2/FGF7	2
BP	GO:0071479	cellular response to ionizing radiation	2/396	0.401396	SFRP2/NOX4	2
BP	GO:0097006	regulation of plasma lipoprotein particle levels	2/396	0.401396	LIPG/PLA2G7	2
BP	GO:0060627	regulation of vesicle-mediated transport	11/396	0.405317	RIMS4/ANGPT1/DOC2B/MSN/SYT11/SYT15/SYTL5/CACNA1G/RAB3C/SNCA/CAV1	11
BP	GO:0050867	positive regulation of cell activation	8/396	0.405839	SELP/TACR1/IGF1/VCAM1/IL33/THY1/CD24/CAV1	8
BP	GO:0010001	glial cell differentiation	5/396	0.406224	MYOC/VIM/TSPAN2/IGF1/SERPINE2	5
BP	GO:0021953	central nervous system neuron differentiation	5/396	0.406224	INHBA/LHX6/ATP2B2/SPOCK1/PLXNA4	5
BP	GO:0035282	segmentation	3/396	0.407587	SFRP2/MEOX1/MEOX2	3
BP	GO:0002065	columnar/cuboidal epithelial cell differentiation	4/396	0.407876	GATA4/ATP2B2/BMP5/ADAMTS20	4
BP	GO:0071456	cellular response to hypoxia	4/396	0.407876	BDKRB2/CD34/KCNK2/SLC29A1	4
BP	GO:1903707	negative regulation of hemopoiesis	4/396	0.407876	RBM15/INHBA/LTF/PF4	4
BP	GO:0002825	regulation of T-helper 1 type immune response	1/396	0.409044	IL33	1
BP	GO:0006706	steroid catabolic process	1/396	0.409044	SRD5A2	1
BP	GO:0006783	heme biosynthetic process	1/396	0.409044	ALAS2	1
BP	GO:0009651	response to salt stress	1/396	0.409044	BDKRB2	1
BP	GO:0015874	norepinephrine transport	1/396	0.409044	SNCA	1
BP	GO:0031338	regulation of vesicle fusion	1/396	0.409044	DOC2B	1
BP	GO:0032461	positive regulation of protein oligomerization	1/396	0.409044	MMP3	1
BP	GO:0032753	positive regulation of interleukin-4 production	1/396	0.409044	IL33	1
BP	GO:0035456	response to interferon-beta	1/396	0.409044	IFITM2	1
BP	GO:0035812	renal sodium excretion	1/396	0.409044	TACR1	1
BP	GO:0035813	regulation of renal sodium excretion	1/396	0.409044	TACR1	1
[truncated: 2,043 more rows]

## Sheet: downregulated mRNAs_GO
Table S4 GO enrichment analysis for downregulated mRNAs
Category	ID	Description	GeneRatio	pvalue	geneID	Count
BP	GO:0051591	response to cAMP	9/108	2.24e-08	FOS/DUSP1/EGR1/JUNB/EGR2/FOSB/JUN/KCNQ1/AREG	9
BP	GO:0046683	response to organophosphorus	9/108	3e-07	FOS/DUSP1/EGR1/JUNB/EGR2/FOSB/JUN/KCNQ1/AREG	9
BP	GO:0048545	response to steroid hormone	14/108	6.51e-07	FOS/NR4A2/DUSP1/NR4A1/EGR1/CLDN4/NR4A3/FOSB/CALM1/CALM2/TACR3/KRT19/AREG/NOS1	14
BP	GO:0014074	response to purine-containing compound	9/108	7.69e-07	FOS/DUSP1/EGR1/JUNB/EGR2/FOSB/JUN/KCNQ1/AREG	9
BP	GO:0042063	gliogenesis	10/108	1.98e-06	EGR1/EGR2/PAX6/HES1/CCL3/HES5/MYRF/NDRG1/AREG/PLAG1	10
BP	GO:0010035	response to inorganic substance	14/108	2.49e-06	FOS/DUSP1/JUNB/NR4A3/FOSB/JUN/CALM1/CALM2/TF/KLF4/NDRG1/AREG/NOS1/MB	14
BP	GO:0035914	skeletal muscle cell differentiation	6/108	5.34e-06	FOS/ATF3/EGR1/EGR2/BTG2/WNT3A	6
BP	GO:0051592	response to calcium ion	7/108	1.28e-05	FOS/DUSP1/JUNB/FOSB/JUN/CALM1/CALM2	7
BP	GO:0097305	response to alcohol	11/108	1.33e-05	FOS/DUSP1/EGR1/FOSB/CALM1/CALM2/TACR3/CCL3/KLF4/AREG/NOS1	11
BP	GO:0051412	response to corticosterone	4/108	2.26e-05	FOS/FOSB/CALM1/CALM2	4
BP	GO:0044057	regulation of system process	12/108	3.76e-05	NR4A3/CALM1/CALM2/TACR3/CCL3/MYRF/KLF4/CXADR/ACE2/KCNQ1/NOS1/SLC9A3R1	12
BP	GO:0010038	response to metal ion	10/108	4.05e-05	FOS/DUSP1/JUNB/FOSB/JUN/CALM1/CALM2/TF/NDRG1/NOS1	10
BP	GO:0045444	fat cell differentiation	8/108	4.13e-05	NR4A2/NR4A1/EGR2/NR4A3/WNT3A/HES1/KLF4/MB	8
BP	GO:1901214	regulation of neuron death	9/108	4.2e-05	NR4A2/PMAIP1/EGR1/BTG2/NR4A3/JUN/GABRB2/CCL3/NOS1	9
BP	GO:0034767	positive regulation of ion transmembrane transport	6/108	4.75e-05	CALM1/CALM2/CCL3/PDZK1/KCNQ1/NOS1	6
BP	GO:0043523	regulation of neuron apoptotic process	8/108	5.21e-05	NR4A2/PMAIP1/EGR1/BTG2/NR4A3/JUN/GABRB2/CCL3	8
BP	GO:0009612	response to mechanical stimulus	8/108	6.05e-05	FOS/EGR1/JUNB/BTG2/FOSB/JUN/SLC12A2/NOS1	8
BP	GO:0001975	response to amphetamine	4/108	6.44e-05	NR4A2/EGR1/CALM1/CALM2	4
BP	GO:0051385	response to mineralocorticoid	4/108	6.44e-05	FOS/FOSB/CALM1/CALM2	4
BP	GO:0061337	cardiac conduction	5/108	6.47e-05	CALM1/CALM2/CXADR/ACE2/KCNQ1	5
BP	GO:0034764	positive regulation of transmembrane transport	6/108	6.77e-05	CALM1/CALM2/CCL3/PDZK1/KCNQ1/NOS1	6
BP	GO:0000302	response to reactive oxygen species	8/108	7.01e-05	FOS/DUSP1/NR4A3/JUN/KLF4/AREG/NOS1/MB	8
BP	GO:0090257	regulation of muscle system process	8/108	7.8e-05	NR4A3/CALM1/CALM2/TACR3/KLF4/ACE2/KCNQ1/NOS1	8
BP	GO:1901216	positive regulation of neuron death	5/108	8.19e-05	PMAIP1/EGR1/JUN/CCL3/NOS1	5
BP	GO:0002009	morphogenesis of an epithelium	12/108	9.08e-05	SEMA3E/WNT3A/HES1/WNT4/EGF/HES5/FOXQ1/LMO4/KLF4/SLC12A2/AREG/SLC9A3R1	12
BP	GO:1901654	response to ketone	7/108	9.36e-05	FOS/DUSP1/CLDN4/FOSB/CALM1/CALM2/KLF4	7
BP	GO:0042542	response to hydrogen peroxide	6/108	0.000104874	DUSP1/NR4A3/JUN/KLF4/AREG/MB	6
BP	GO:0070997	neuron death	9/108	0.000106277	NR4A2/PMAIP1/EGR1/BTG2/NR4A3/JUN/GABRB2/CCL3/NOS1	9
BP	GO:0051402	neuron apoptotic process	8/108	0.000110184	NR4A2/PMAIP1/EGR1/BTG2/NR4A3/JUN/GABRB2/CCL3	8
BP	GO:0048732	gland development	11/108	0.00013745	WNT3A/PAX6/JUN/HES1/WNT4/EGF/LMO4/SLC12A2/AREG/PLAG1/SLC9A3R1	11
BP	GO:0010001	glial cell differentiation	7/108	0.000145585	EGR1/EGR2/PAX6/HES1/HES5/MYRF/NDRG1	7
BP	GO:0021953	central nervous system neuron differentiation	7/108	0.000145585	NR4A2/BTG2/WNT3A/PAX6/HES1/HES5/LMO4	7
BP	GO:0001704	formation of primary germ layer	6/108	0.000149246	DUSP1/NR4A3/WNT3A/DUSP5/KLF4/WLS	6
BP	GO:0008016	regulation of heart contraction	7/108	0.000157163	CALM1/CALM2/TACR3/CXADR/ACE2/KCNQ1/NOS1	7
BP	GO:0048709	oligodendrocyte differentiation	5/108	0.000176526	EGR1/PAX6/HES1/HES5/MYRF	5
BP	GO:0001709	cell fate determination	4/108	0.000177984	PAX6/HES1/HES5/KLF4	4
BP	GO:0072210	metanephric nephron development	4/108	0.000177984	EGR1/HES1/WNT4/HES5	4
BP	GO:0070371	ERK1 and ERK2 cascade	8/108	0.000178388	DUSP1/ATF3/EGF/CCL3/KLF4/CCL3L1/CCL3L3/SLC9A3R1	8
BP	GO:0006941	striated muscle contraction	6/108	0.00020733	CALM1/CALM2/ACE2/KCNQ1/NOS1/MB	6
BP	GO:0034765	regulation of ion transmembrane transport	10/108	0.000214052	CALM1/CALM2/FXYD4/KCNV2/EGF/CCL3/PDZK1/KCNQ1/NOS1/SLC9A3R1	10
BP	GO:1903779	regulation of cardiac conduction	3/108	0.000217883	CALM1/CALM2/ACE2	3
BP	GO:0006979	response to oxidative stress	10/108	0.000218934	FOS/NR4A2/DUSP1/NR4A3/JUN/SELK/KLF4/AREG/NOS1/MB	10
BP	GO:0038095	Fc-epsilon receptor signaling pathway	9/108	0.000220872	FOS/NR4A1/NR4A3/PSMA8/JUN/CALM1/CALM2/DUSP5/EGF	9
BP	GO:0055117	regulation of cardiac muscle contraction	5/108	0.000226223	CALM1/CALM2/ACE2/KCNQ1/NOS1	5
BP	GO:0035239	tube morphogenesis	10/108	0.000234145	SEMA3E/NR4A3/WNT3A/HES1/WNT4/EGF/HES5/LMO4/SLC12A2/AREG	10
BP	GO:0060359	response to ammonium ion	5/108	0.000254743	EGR1/FOSB/TACR3/GABRB2/NOS1	5
BP	GO:0086065	cell communication involved in cardiac conduction	4/108	0.000258698	CALM1/CALM2/CXADR/KCNQ1	4
BP	GO:0022612	gland morphogenesis	6/108	0.000270157	PAX6/WNT4/SLC12A2/AREG/PLAG1/SLC9A3R1	6
BP	GO:0014075	response to amine	4/108	0.0002824	NR4A2/EGR1/CALM1/CALM2	4
BP	GO:0034762	regulation of transmembrane transport	10/108	0.000297747	CALM1/CALM2/FXYD4/KCNV2/EGF/CCL3/PDZK1/KCNQ1/NOS1/SLC9A3R1	10
BP	GO:0071277	cellular response to calcium ion	4/108	0.000334418	FOS/JUNB/FOSB/JUN	4
BP	GO:0060048	cardiac muscle contraction	5/108	0.000356868	CALM1/CALM2/ACE2/KCNQ1/NOS1	5
BP	GO:0043525	positive regulation of neuron apoptotic process	4/108	0.000362847	PMAIP1/EGR1/JUN/CCL3	4
BP	GO:0048245	eosinophil chemotaxis	3/108	0.000417466	CCL3/CCL3L1/CCL3L3	3
BP	GO:0072170	metanephric tubule development	3/108	0.000417466	HES1/WNT4/HES5	3
BP	GO:0070373	negative regulation of ERK1 and ERK2 cascade	4/108	0.000424824	DUSP1/ATF3/KLF4/SLC9A3R1	4
BP	GO:0006942	regulation of striated muscle contraction	5/108	0.000440399	CALM1/CALM2/ACE2/KCNQ1/NOS1	5
BP	GO:0060562	epithelial tube morphogenesis	9/108	0.000463947	SEMA3E/WNT3A/HES1/WNT4/EGF/HES5/LMO4/SLC12A2/AREG	9
BP	GO:0051384	response to glucocorticoid	6/108	0.000493492	FOS/DUSP1/FOSB/CALM1/CALM2/AREG	6
BP	GO:0014009	glial cell proliferation	3/108	0.000550199	HES1/AREG/PLAG1	3
BP	GO:0060113	inner ear receptor cell differentiation	4/108	0.000570863	HES1/GABRB2/HES5/SLC9A3R1	4
BP	GO:1901653	cellular response to peptide	11/108	0.000576019	NR4A2/NR4A1/EGR1/ATP6V1C2/NR4A3/PSMA8/CALM1/CALM2/DUSP5/EGF/KLF4	11
BP	GO:0010800	positive regulation of peptidyl-threonine phosphorylation	3/108	0.000625573	CALM1/CALM2/EGF	3
BP	GO:0035412	regulation of catenin import into nucleus	3/108	0.000625573	WNT3A/EGF/SLC9A3R1	3
BP	GO:0060444	branching involved in mammary gland duct morphogenesis	3/108	0.000625573	WNT4/SLC12A2/AREG	3
BP	GO:0072207	metanephric epithelium development	3/108	0.000625573	HES1/WNT4/HES5	3
BP	GO:0003012	muscle system process	9/108	0.000657363	NR4A3/CALM1/CALM2/TACR3/KLF4/ACE2/KCNQ1/NOS1/MB	9
BP	GO:0031960	response to corticosteroid	6/108	0.000660497	FOS/DUSP1/FOSB/CALM1/CALM2/AREG	6
BP	GO:0007519	skeletal muscle tissue development	6/108	0.000684117	FOS/ATF3/EGR1/EGR2/BTG2/WNT3A	6
BP	GO:0035411	catenin import into nucleus	3/108	0.000707234	WNT3A/EGF/SLC9A3R1	3
BP	GO:0072273	metanephric nephron morphogenesis	3/108	0.000707234	HES1/WNT4/HES5	3
BP	GO:0072677	eosinophil migration	3/108	0.000707234	CCL3/CCL3L1/CCL3L3	3
BP	GO:0070372	regulation of ERK1 and ERK2 cascade	7/108	0.000727438	DUSP1/ATF3/CCL3/KLF4/CCL3L1/CCL3L3/SLC9A3R1	7
BP	GO:0001933	negative regulation of protein phosphorylation	9/108	0.000776354	DUSP1/ATF3/PAX6/JUN/CALM1/CALM2/DUSP5/KLF4/SLC9A3R1	9
BP	GO:0006937	regulation of muscle contraction	6/108	0.000785219	CALM1/CALM2/TACR3/ACE2/KCNQ1/NOS1	6
BP	GO:0014072	response to isoquinoline alkaloid	3/108	0.000795384	EGR1/FOSB/TACR3	3
BP	GO:0060314	regulation of ryanodine-sensitive calcium-release channel activity	3/108	0.000795384	CALM1/CALM2/NOS1	3
BP	GO:0043618	regulation of transcription from RNA polymerase II promoter in response to stress	4/108	0.000799602	ATF3/EGR1/JUN/TMBIM6	4
BP	GO:0038093	Fc receptor signaling pathway	9/108	0.000808696	FOS/NR4A1/NR4A3/PSMA8/JUN/CALM1/CALM2/DUSP5/EGF	9
BP	GO:0008544	epidermis development	8/108	0.000837777	LRP4/KRT15/PAX6/HES1/HES5/FOXQ1/KLF4/SLC9A3R1	8
BP	GO:0021872	forebrain generation of neurons	4/108	0.000852093	WNT3A/PAX6/HES1/HES5	4
BP	GO:0042490	mechanoreceptor differentiation	4/108	0.000852093	HES1/GABRB2/HES5/SLC9A3R1	4
BP	GO:0060538	skeletal muscle organ development	6/108	0.000958093	FOS/ATF3/EGR1/EGR2/BTG2/WNT3A	6
BP	GO:0001707	mesoderm formation	4/108	0.000964288	NR4A3/WNT3A/KLF4/WLS	4
BP	GO:0014808	release of sequestered calcium ion into cytosol by sarcoplasmic reticulum	3/108	0.00099194	CALM1/CALM2/CCL3	3
BP	GO:1903514	calcium ion transport from endoplasmic reticulum to cytosol	3/108	0.00099194	CALM1/CALM2/CCL3	3
BP	GO:0043620	regulation of DNA-templated transcription in response to stress	4/108	0.00108649	ATF3/EGR1/JUN/TMBIM6	4
BP	GO:0071407	cellular response to organic cyclic compound	9/108	0.001088	NR4A2/NR4A1/EGR1/EGR2/NR4A3/GABRB2/CCL3/KLF4/KCNQ1	9
BP	GO:1904062	regulation of cation transmembrane transport	6/108	0.00108869	CALM1/CALM2/FXYD4/KCNQ1/NOS1/SLC9A3R1	6
BP	GO:1903522	regulation of blood circulation	7/108	0.00114632	CALM1/CALM2/TACR3/CXADR/ACE2/KCNQ1/NOS1	7
BP	GO:0048332	mesoderm morphogenesis	4/108	0.00121918	NR4A3/WNT3A/KLF4/WLS	4
BP	GO:0048839	inner ear development	6/108	0.00130972	NR4A3/WNT3A/HES1/GABRB2/HES5/SLC9A3R1	6
BP	GO:0003338	metanephros morphogenesis	3/108	0.00134024	HES1/WNT4/HES5	3
BP	GO:0031952	regulation of protein autophosphorylation	3/108	0.00134024	JUN/CALM1/CALM2	3
BP	GO:0040019	positive regulation of embryonic development	3/108	0.00134024	WNT3A/HES1/WNT4	3
BP	GO:0071869	response to catecholamine	3/108	0.00134024	EGR1/NR4A3/KCNQ1	3
BP	GO:0021536	diencephalon development	4/108	0.00136281	NR4A2/PAX6/HES1/WNT4	4
BP	GO:1904064	positive regulation of cation transmembrane transport	4/108	0.00136281	CALM1/CALM2/KCNQ1/NOS1	4
BP	GO:0007565	female pregnancy	6/108	0.00143235	FOS/CLDN4/JUNB/FOSB/WNT4/NOS1	6
BP	GO:0045168	cell-cell signaling involved in cell fate commitment	3/108	0.00147132	WNT3A/HES1/WNT4	3
BP	GO:0045823	positive regulation of heart contraction	3/108	0.00147132	TACR3/ACE2/KCNQ1	3
BP	GO:0070296	sarcoplasmic reticulum calcium ion transport	3/108	0.00147132	CALM1/CALM2/CCL3	3
BP	GO:0007369	gastrulation	6/108	0.00147511	DUSP1/NR4A3/WNT3A/DUSP5/KLF4/WLS	6
BP	GO:2000177	regulation of neural precursor cell proliferation	4/108	0.00151787	BTG2/WNT3A/PAX6/EGF	4
BP	GO:0042326	negative regulation of phosphorylation	9/108	0.00154925	DUSP1/ATF3/PAX6/JUN/CALM1/CALM2/DUSP5/KLF4/SLC9A3R1	9
BP	GO:0035637	multicellular organismal signaling	5/108	0.00155693	CALM1/CALM2/CXADR/ACE2/KCNQ1	5
BP	GO:0071867	response to monoamine	3/108	0.00161018	EGR1/NR4A3/KCNQ1	3
BP	GO:0071248	cellular response to metal ion	5/108	0.0016156	FOS/JUNB/FOSB/JUN/TF	5
BP	GO:0045165	cell fate commitment	7/108	0.00165556	WNT3A/PAX6/HES1/WNT4/HES5/LMO4/KLF4	7
BP	GO:0071375	cellular response to peptide hormone stimulus	10/108	0.00165782	NR4A2/NR4A1/EGR1/ATP6V1C2/NR4A3/PSMA8/CALM1/CALM2/DUSP5/EGF	10
BP	GO:0010799	regulation of peptidyl-threonine phosphorylation	3/108	0.00175697	CALM1/CALM2/EGF	3
BP	GO:0042491	auditory receptor cell differentiation	3/108	0.00175697	HES1/HES5/SLC9A3R1	3
BP	GO:0060563	neuroepithelial cell differentiation	4/108	0.00177289	HES1/WNT4/HES5/SLC9A3R1	4
BP	GO:0060047	heart contraction	6/108	0.00185327	CALM1/CALM2/TACR3/ACE2/KCNQ1/NOS1	6
BP	GO:0046209	nitric oxide metabolic process	4/108	0.00186411	CALM1/CALM2/KLF4/NOS1	4
BP	GO:0010959	regulation of metal ion transport	8/108	0.00188333	CALM1/CALM2/FXYD4/EGF/CCL3/KCNQ1/NOS1/SLC9A3R1	8
BP	GO:0002065	columnar/cuboidal epithelial cell differentiation	5/108	0.00193369	PAX6/HES1/WNT4/HES5/SLC9A3R1	5
BP	GO:0003015	heart process	6/108	0.00195836	CALM1/CALM2/TACR3/ACE2/KCNQ1/NOS1	6
BP	GO:0003002	regionalization	8/108	0.00203602	EGR2/BTG2/LRP4/WNT3A/PAX6/HES1/HES5/WLS	8
BP	GO:0035725	sodium ion transmembrane transport	5/108	0.00207294	FXYD4/SCNN1G/SLC12A2/NOS1/SLC9A3R1	5
BP	GO:0045933	positive regulation of muscle contraction	3/108	0.00207501	TACR3/ACE2/KCNQ1	3
BP	GO:0060603	mammary gland duct morphogenesis	3/108	0.00207501	WNT4/SLC12A2/AREG	3
BP	GO:0030879	mammary gland development	5/108	0.00214525	WNT3A/WNT4/EGF/SLC12A2/AREG	5
BP	GO:0043524	negative regulation of neuron apoptotic process	5/108	0.00214525	NR4A2/BTG2/NR4A3/JUN/GABRB2	5
BP	GO:0016055	Wnt signaling pathway	9/108	0.00215651	EGR1/ATP6V1C2/PSMA8/LRP4/WNT3A/WNT4/KLF4/WLS/SLC9A3R1	9
BP	GO:0071774	response to fibroblast growth factor	8/108	0.00215683	NR4A1/IER2/PSMA8/CALM1/CALM2/DUSP5/WNT4/EGF	8
BP	GO:0021983	pituitary gland development	3/108	0.00224656	PAX6/HES1/WNT4	3
BP	GO:0032570	response to progesterone	3/108	0.00224656	FOS/CLDN4/FOSB	3
BP	GO:2001057	reactive nitrogen species metabolic process	4/108	0.0022616	CALM1/CALM2/KLF4/NOS1	4
BP	GO:0030593	neutrophil chemotaxis	4/108	0.00236941	CCL3/CXADR/CCL3L1/CCL3L3	4
BP	GO:0071347	cellular response to interleukin-1	4/108	0.00236941	EGR1/CCL3/CCL3L1/CCL3L3	4
BP	GO:0031349	positive regulation of defense response	9/108	0.00238348	FOS/PSMA8/JUN/CALM1/CALM2/MAP3K8/CCL3/CCL3L1/CCL3L3	9
BP	GO:0043583	ear development	6/108	0.00255306	NR4A3/WNT3A/HES1/GABRB2/HES5/SLC9A3R1	6
BP	GO:0030900	forebrain development	8/108	0.00255344	NR4A2/BTG2/NR4A3/WNT3A/PAX6/HES1/WNT4/HES5	8
BP	GO:1903524	positive regulation of blood circulation	4/108	0.00259555	TACR3/ACE2/KCNQ1/NOS1	4
BP	GO:0021532	neural tube patterning	3/108	0.00261547	WNT3A/PAX6/HES1	3
BP	GO:0002328	pro-B cell differentiation	2/108	0.00261641	HES1/HES5	2
BP	GO:0021903	rostrocaudal neural tube patterning	2/108	0.00261641	PAX6/HES1	2
BP	GO:0021984	adenohypophysis development	2/108	0.00261641	HES1/WNT4	2
BP	GO:0035413	positive regulation of catenin import into nucleus	2/108	0.00261641	WNT3A/EGF	2
BP	GO:0060315	negative regulation of ryanodine-sensitive calcium-release channel activity	2/108	0.00261641	CALM1/CALM2	2
BP	GO:0070633	transepithelial transport	2/108	0.00261641	CXADR/SLC12A2	2
BP	GO:0007389	pattern specification process	9/108	0.00271531	SEMA3E/EGR2/BTG2/LRP4/WNT3A/PAX6/HES1/HES5/WLS	9
BP	GO:0035315	hair cell differentiation	3/108	0.0028131	HES1/HES5/SLC9A3R1	3
BP	GO:2000737	negative regulation of stem cell differentiation	3/108	0.0028131	WNT3A/HES1/HES5	3
BP	GO:1990266	neutrophil migration	4/108	0.00283609	CCL3/CXADR/CCL3L1/CCL3L3	4
BP	GO:0001666	response to hypoxia	7/108	0.00306201	NR4A2/PMAIP1/EGR1/TMBIM6/NDRG1/NOS1/MB	7
BP	GO:0043409	negative regulation of MAPK cascade	5/108	0.00306704	DUSP1/ATF3/DUSP5/KLF4/SLC9A3R1	5
BP	GO:0071241	cellular response to inorganic substance	5/108	0.00306704	FOS/JUNB/FOSB/JUN/TF	5
BP	GO:0002027	regulation of heart rate	4/108	0.00309148	CALM1/CALM2/TACR3/KCNQ1	4
BP	GO:0002576	platelet degranulation	4/108	0.00309148	CALM1/CALM2/TF/EGF	4
BP	GO:0048660	regulation of smooth muscle cell proliferation	4/108	0.00309148	NR4A3/JUN/HES5/KLF4	4
BP	GO:0021527	spinal cord association neuron differentiation	2/108	0.00312522	WNT3A/LMO4	2
BP	GO:0043217	myelin maintenance	2/108	0.00312522	MYRF/NDRG1	2
BP	GO:0043922	negative regulation by host of viral transcription	2/108	0.00312522	JUN/CCL3	2
BP	GO:0048505	regulation of timing of cell differentiation	2/108	0.00312522	PAX6/HES1	2
BP	GO:0048715	negative regulation of oligodendrocyte differentiation	2/108	0.00312522	HES1/HES5	2
BP	GO:0060070	canonical Wnt signaling pathway	7/108	0.00318946	EGR1/PSMA8/LRP4/WNT3A/WNT4/KLF4/WLS	7
BP	GO:2000179	positive regulation of neural precursor cell proliferation	3/108	0.0032354	WNT3A/PAX6/EGF	3
BP	GO:0001656	metanephros development	4/108	0.00336214	EGR1/HES1/WNT4/HES5	4
BP	GO:0036293	response to decreased oxygen levels	7/108	0.00338822	NR4A2/PMAIP1/EGR1/TMBIM6/NDRG1/NOS1/MB	7
BP	GO:0048659	smooth muscle cell proliferation	4/108	0.00350334	NR4A3/JUN/HES5/KLF4	4
BP	GO:0010649	regulation of cell communication by electrical coupling	2/108	0.00367643	CALM1/CALM2	2
BP	GO:0010801	negative regulation of peptidyl-threonine phosphorylation	2/108	0.00367643	CALM1/CALM2	2
BP	GO:0021781	glial cell fate commitment	2/108	0.00367643	PAX6/HES5	2
BP	GO:0040034	regulation of development, heterochronic	2/108	0.00367643	PAX6/HES1	2
BP	GO:0002067	glandular epithelial cell differentiation	3/108	0.00369459	PAX6/HES1/WNT4	3
BP	GO:0042220	response to cocaine	3/108	0.00369459	EGR1/TACR3/NOS1	3
BP	GO:0006936	muscle contraction	7/108	0.00374036	CALM1/CALM2/TACR3/ACE2/KCNQ1/NOS1/MB	7
BP	GO:0021537	telencephalon development	6/108	0.00377456	BTG2/NR4A3/WNT3A/PAX6/HES1/HES5	6
BP	GO:0007631	feeding behavior	4/108	0.00379774	FOS/NR4A3/TACR3/ACE2	4
BP	GO:0071621	granulocyte chemotaxis	4/108	0.00395104	CCL3/CXADR/CCL3L1/CCL3L3	4
BP	GO:0044706	multi-multicellular organism process	6/108	0.00395325	FOS/CLDN4/JUNB/FOSB/WNT4/NOS1	6
BP	GO:0071320	cellular response to cAMP	3/108	0.00419162	EGR1/EGR2/KCNQ1	3
BP	GO:0090090	negative regulation of canonical Wnt signaling pathway	5/108	0.00424573	EGR1/PSMA8/LRP4/WNT3A/WNT4	5
BP	GO:0005513	detection of calcium ion	2/108	0.00426943	CALM1/CALM2	2
BP	GO:0022010	central nervous system myelination	2/108	0.00426943	HES5/MYRF	2
BP	GO:0032291	axon ensheathment in central nervous system	2/108	0.00426943	HES5/MYRF	2
BP	GO:0044342	type B pancreatic cell proliferation	2/108	0.00426943	NR4A1/NR4A3	2
BP	GO:0090231	regulation of spindle checkpoint	2/108	0.00426943	DUSP1/NDRG1	2
BP	GO:0048247	lymphocyte chemotaxis	3/108	0.00445461	CCL3/CCL3L1/CCL3L3	3
BP	GO:0045665	negative regulation of neuron differentiation	5/108	0.00449046	LRP4/WNT3A/PAX6/HES1/HES5	5
BP	GO:0043270	positive regulation of ion transport	6/108	0.0046284	CALM1/CALM2/CCL3/PDZK1/KCNQ1/NOS1	6
BP	GO:0051926	negative regulation of calcium ion transport	3/108	0.0047274	CALM1/CALM2/NOS1	3
BP	GO:0030111	regulation of Wnt signaling pathway	7/108	0.00478666	EGR1/ATP6V1C2/PSMA8/LRP4/WNT3A/WNT4/WLS	7
BP	GO:0070482	response to oxygen levels	7/108	0.00478666	NR4A2/PMAIP1/EGR1/TMBIM6/NDRG1/NOS1/MB	7
BP	GO:1901215	negative regulation of neuron death	5/108	0.00487619	NR4A2/BTG2/NR4A3/JUN/GABRB2	5
BP	GO:0009314	response to radiation	9/108	0.00489385	FOS/DUSP1/PMAIP1/EGR1/JUNB/RP1/JUN/CALM1/CALM2	9
BP	GO:0021783	preganglionic parasympathetic fiber development	2/108	0.00490361	EGR2/HES1	2
BP	GO:0032516	positive regulation of phosphoprotein phosphatase activity	2/108	0.00490361	CALM1/CALM2	2
BP	GO:1902043	positive regulation of extrinsic apoptotic signaling pathway via death domain receptors	2/108	0.00490361	ATF3/PMAIP1	2
BP	GO:0097530	granulocyte migration	4/108	0.00514294	CCL3/CXADR/CCL3L1/CCL3L3	4
BP	GO:0060828	regulation of canonical Wnt signaling pathway	6/108	0.00527179	EGR1/PSMA8/LRP4/WNT3A/WNT4/WLS	6
BP	GO:0009913	epidermal cell differentiation	5/108	0.00528492	PAX6/HES1/HES5/KLF4/SLC9A3R1	5
BP	GO:0021515	cell differentiation in spinal cord	3/108	0.00530275	WNT3A/PAX6/LMO4	3
BP	GO:0060443	mammary gland morphogenesis	3/108	0.00530275	WNT4/SLC12A2/AREG	3
BP	GO:0048754	branching morphogenesis of an epithelial tube	5/108	0.0054264	SEMA3E/WNT4/EGF/SLC12A2/AREG	5
BP	GO:0071396	cellular response to lipid	8/108	0.00546664	NR4A2/NR4A1/EGR1/NR4A3/WNT3A/LITAF/CCL3/KLF4	8
BP	GO:0042552	myelination	4/108	0.00552318	EGR2/HES5/MYRF/NDRG1	4
BP	GO:0008543	fibroblast growth factor receptor signaling pathway	7/108	0.00553214	NR4A1/PSMA8/CALM1/CALM2/DUSP5/WNT4/EGF	7
BP	GO:0021915	neural tube development	5/108	0.00557053	WNT3A/PAX6/HES1/HES5/LMO4	5
BP	GO:0021514	ventral spinal cord interneuron differentiation	2/108	0.00557835	PAX6/LMO4	2
BP	GO:0042053	regulation of dopamine metabolic process	2/108	0.00557835	NR4A2/TACR3	2
BP	GO:0048486	parasympathetic nervous system development	2/108	0.00557835	EGR2/HES1	2
BP	GO:0060259	regulation of feeding behavior	2/108	0.00557835	NR4A3/TACR3	2
BP	GO:0072148	epithelial cell fate commitment	2/108	0.00557835	HES1/HES5	2
BP	GO:0032413	negative regulation of ion transmembrane transporter activity	3/108	0.00560552	CALM1/CALM2/SLC9A3R1	3
BP	GO:0048661	positive regulation of smooth muscle cell proliferation	3/108	0.00560552	NR4A3/JUN/HES5	3
BP	GO:1902305	regulation of sodium ion transmembrane transport	3/108	0.00560552	FXYD4/NOS1/SLC9A3R1	3
BP	GO:0030177	positive regulation of Wnt signaling pathway	5/108	0.00571736	ATP6V1C2/PSMA8/WNT3A/WNT4/WLS	5
BP	GO:0000186	activation of MAPKK activity	6/108	0.00573573	PSMA8/CALM1/CALM2/MAP3K8/DUSP5/EGF	6
BP	GO:0072593	reactive oxygen species metabolic process	6/108	0.00585624	PMAIP1/CALM1/CALM2/KLF4/ACE2/NOS1	6
BP	GO:0044708	single-organism behavior	8/108	0.00599463	FOS/NR4A2/EGR1/EGR2/BTG2/NR4A3/JUN/NOS1	8
BP	GO:0007272	ensheathment of neurons	4/108	0.00612807	EGR2/HES5/MYRF/NDRG1	4
BP	GO:0008366	axon ensheathment	4/108	0.00612807	EGR2/HES5/MYRF/NDRG1	4
BP	GO:0021879	forebrain neuron differentiation	3/108	0.00624169	PAX6/HES1/HES5	3
BP	GO:0001710	mesodermal cell fate commitment	2/108	0.00629308	WNT3A/KLF4	2
BP	GO:0021516	dorsal spinal cord development	2/108	0.00629308	WNT3A/LMO4	2
BP	GO:0042069	regulation of catecholamine metabolic process	2/108	0.00629308	NR4A2/TACR3	2
BP	GO:0042659	regulation of cell fate specification	2/108	0.00629308	WNT3A/LMO4	2
BP	GO:0060251	regulation of glial cell proliferation	2/108	0.00629308	HES1/PLAG1	2
BP	GO:0060749	mammary gland alveolus development	2/108	0.00629308	EGF/AREG	2
BP	GO:0061377	mammary gland lobule development	2/108	0.00629308	EGF/AREG	2
BP	GO:0071371	cellular response to gonadotropin stimulus	2/108	0.00629308	EGR1/EGR2	2
BP	GO:0070555	response to interleukin-1	4/108	0.0063391	EGR1/CCL3/CCL3L1/CCL3L3	4
BP	GO:0002548	monocyte chemotaxis	3/108	0.00657527	CCL3/CCL3L1/CCL3L3	3
BP	GO:0048708	astrocyte differentiation	3/108	0.00657527	PAX6/HES1/HES5	3
BP	GO:0007423	sensory organ development	9/108	0.0066178	NR4A3/RP1/WNT3A/PAX6/HES1/GABRB2/HES5/KLF4/SLC9A3R1	9
BP	GO:1904063	negative regulation of cation transmembrane transport	3/108	0.00691929	CALM1/CALM2/SLC9A3R1	3
BP	GO:0032412	regulation of ion transmembrane transporter activity	5/108	0.00699186	CALM1/CALM2/FXYD4/NOS1/SLC9A3R1	5
BP	GO:0031954	positive regulation of protein autophosphorylation	2/108	0.0070472	CALM1/CALM2	2
BP	GO:0035994	response to muscle stretch	2/108	0.0070472	FOS/JUN	2
BP	GO:0002768	immune response-regulating cell surface receptor signaling pathway	9/108	0.00716074	FOS/NR4A1/NR4A3/PSMA8/JUN/CALM1/CALM2/DUSP5/EGF	9
BP	GO:1903513	endoplasmic reticulum to cytosol transport	3/108	0.00727382	CALM1/CALM2/CCL3	3
BP	GO:0030278	regulation of ossification	5/108	0.00733918	EGR2/LRP4/WNT4/CCL3/AREG	5
BP	GO:0042493	response to drug	8/108	0.00737762	FOS/EGR1/JUNB/FOSB/JUN/PDZK1/KCNQ1/NOS1	8
BP	GO:0014706	striated muscle tissue development	7/108	0.00740245	FOS/ATF3/EGR1/EGR2/BTG2/WNT3A/CXADR	7
BP	GO:0022898	regulation of transmembrane transporter activity	5/108	0.00751729	CALM1/CALM2/FXYD4/NOS1/SLC9A3R1	5
BP	GO:0002040	sprouting angiogenesis	3/108	0.00763895	NR4A1/SEMA3E/KLF4	3
BP	GO:0031644	regulation of neurological system process	3/108	0.00763895	CCL3/MYRF/NOS1	3
BP	GO:0070059	intrinsic apoptotic signaling pathway in response to endoplasmic reticulum stress	3/108	0.00763895	PMAIP1/TMBIM6/SELK	3
BP	GO:0045995	regulation of embryonic development	4/108	0.00770721	WNT3A/HES1/WNT4/KLF4	4
BP	GO:0044344	cellular response to fibroblast growth factor stimulus	7/108	0.00777597	NR4A1/PSMA8/CALM1/CALM2/DUSP5/WNT4/EGF	7
BP	GO:0002320	lymphoid progenitor cell differentiation	2/108	0.00784013	HES1/HES5	2
BP	GO:0009950	dorsal/ventral axis specification	2/108	0.00784013	LRP4/PAX6	2
BP	GO:0010881	regulation of cardiac muscle contraction by regulation of the release of sequestered calcium ion	2/108	0.00784013	CALM1/CALM2	2
BP	GO:0060716	labyrinthine layer blood vessel development	2/108	0.00784013	JUNB/HES1	2
BP	GO:0072012	glomerulus vasculature development	2/108	0.00784013	EGR1/HES1	2
BP	GO:0072234	metanephric nephron tubule development	2/108	0.00784013	HES1/HES5	2
BP	GO:0043401	steroid hormone mediated signaling pathway	3/108	0.00801474	NR4A2/NR4A1/NR4A3	3
BP	GO:0051349	positive regulation of lyase activity	3/108	0.00801474	CALM1/CALM2/NOS1	3
BP	GO:0031281	positive regulation of cyclase activity	3/108	0.00840126	CALM1/CALM2/NOS1	3
BP	GO:0032410	negative regulation of transporter activity	3/108	0.00840126	CALM1/CALM2/SLC9A3R1	3
BP	GO:0072511	divalent inorganic cation transport	8/108	0.00850442	TCN1/CALM1/CALM2/TF/SELK/EGF/CCL3/NOS1	8
BP	GO:0051000	positive regulation of nitric-oxide synthase activity	2/108	0.0086713	CALM1/CALM2	2
BP	GO:0097150	neuronal stem cell population maintenance	2/108	0.0086713	HES1/HES5	2
BP	GO:2000178	negative regulation of neural precursor cell proliferation	2/108	0.0086713	BTG2/PAX6	2
BP	GO:0006606	protein import into nucleus	6/108	0.0086747	WNT3A/LITAF/JUN/HES1/EGF/SLC9A3R1	6
BP	GO:0044744	protein targeting to nucleus	6/108	0.0086747	WNT3A/LITAF/JUN/HES1/EGF/SLC9A3R1	6
BP	GO:1902593	single-organism nuclear import	6/108	0.0086747	WNT3A/LITAF/JUN/HES1/EGF/SLC9A3R1	6
BP	GO:0045740	positive regulation of DNA replication	3/108	0.00879859	JUN/KLF4/AREG	3
BP	GO:0007498	mesoderm development	4/108	0.00898556	NR4A3/WNT3A/KLF4/WLS	4
BP	GO:0060402	calcium ion transport into cytosol	4/108	0.00898556	CALM1/CALM2/CCL3/NOS1	4
BP	GO:0060401	cytosolic calcium ion transport	4/108	0.00925682	CALM1/CALM2/CCL3/NOS1	4
BP	GO:0060537	muscle tissue development	7/108	0.00926575	FOS/ATF3/EGR1/EGR2/BTG2/WNT3A/CXADR	7
BP	GO:0050727	regulation of inflammatory response	6/108	0.0093381	CCL3/KLF4/C7/ACE2/CCL3L1/CCL3L3	6
BP	GO:0051170	nuclear import	6/108	0.0093381	WNT3A/LITAF/JUN/HES1/EGF/SLC9A3R1	6
BP	GO:0030178	negative regulation of Wnt signaling pathway	5/108	0.00946719	EGR1/PSMA8/LRP4/WNT3A/WNT4	5
BP	GO:0010499	proteasomal ubiquitin-independent protein catabolic process	2/108	0.00954012	PSMA8/ENC1	2
BP	GO:0043921	modulation by host of viral transcription	2/108	0.00954012	JUN/CCL3	2
BP	GO:0052472	modulation by host of symbiont transcription	2/108	0.00954012	JUN/CCL3	2
BP	GO:0061437	renal system vasculature development	2/108	0.00954012	EGR1/HES1	2
BP	GO:0061440	kidney vasculature development	2/108	0.00954012	EGR1/HES1	2
BP	GO:0097285	cell-type specific apoptotic process	8/108	0.00962504	NR4A2/PMAIP1/EGR1/BTG2/NR4A3/JUN/GABRB2/CCL3	8
BP	GO:0048663	neuron fate commitment	3/108	0.00962589	PAX6/HES1/HES5	3
BP	GO:0043271	negative regulation of ion transport	4/108	0.00981525	CALM1/CALM2/NOS1/SLC9A3R1	4
BP	GO:0032868	response to insulin	8/108	0.0100221	EGR1/EGR2/ATP6V1C2/PSMA8/CALM1/CALM2/DUSP5/EGF	8
BP	GO:0032409	regulation of transporter activity	5/108	0.0101142	CALM1/CALM2/FXYD4/NOS1/SLC9A3R1	5
BP	GO:0052312	modulation of transcription in other organism involved in symbiotic interaction	2/108	0.010446	JUN/CCL3	2
BP	GO:0072243	metanephric nephron epithelium development	2/108	0.010446	HES1/HES5	2
BP	GO:0086064	cell communication by electrical coupling involved in cardiac conduction	2/108	0.010446	CALM1/CALM2	2
BP	GO:0034166	toll-like receptor 10 signaling pathway	3/108	0.0104971	FOS/JUN/MAP3K8	3
BP	GO:0042692	muscle cell differentiation	7/108	0.0107932	WNT3A/HES1/WNT4/KRT19/CXADR/NOS1/CSRP2	7
BP	GO:0021766	hippocampus development	3/108	0.0109493	BTG2/NR4A3/WNT3A	3
BP	GO:0034146	toll-like receptor 5 signaling pathway	3/108	0.0109493	FOS/JUN/MAP3K8	3
BP	GO:0043627	response to estrogen	5/108	0.0110234	DUSP1/TACR3/KRT19/AREG/NOS1	5
BP	GO:0008277	regulation of G-protein coupled receptor protein signaling pathway	4/108	0.0113059	CALM1/CALM2/RGS1/NOS1	4
BP	GO:0010460	positive regulation of heart rate	2/108	0.0113885	TACR3/KCNQ1	2
BP	GO:0010882	regulation of cardiac muscle contraction by calcium ion signaling	2/108	0.0113885	CALM1/CALM2	2
BP	GO:0045686	negative regulation of glial cell differentiation	2/108	0.0113885	HES1/HES5	2
BP	GO:1901020	negative regulation of calcium ion transmembrane transporter activity	2/108	0.0113885	CALM1/CALM2	2
BP	GO:1901890	positive regulation of cell junction assembly	2/108	0.0113885	WNT4/ACE2	2
BP	GO:1903170	negative regulation of calcium ion transmembrane transport	2/108	0.0113885	CALM1/CALM2	2
BP	GO:0030279	negative regulation of ossification	3/108	0.0114126	LRP4/CCL3/AREG	3
BP	GO:1901019	regulation of calcium ion transmembrane transporter activity	3/108	0.0114126	CALM1/CALM2/NOS1	3
BP	GO:0009952	anterior/posterior pattern specification	5/108	0.0114983	BTG2/WNT3A/PAX6/HES1/WLS	5
BP	GO:0061138	morphogenesis of a branching epithelium	5/108	0.0114983	SEMA3E/WNT4/EGF/SLC12A2/AREG	5
BP	GO:1903649	regulation of cytoplasmic transport	8/108	0.011583	WNT3A/LITAF/CALM1/CALM2/HES1/EGF/NOS1/SLC9A3R1	8
BP	GO:0043279	response to alkaloid	4/108	0.0116205	EGR1/FOSB/TACR3/NOS1	4
BP	GO:0071456	cellular response to hypoxia	4/108	0.0119408	PMAIP1/EGR1/TMBIM6/NDRG1	4
BP	GO:0052548	regulation of endopeptidase activity	7/108	0.0119665	PMAIP1/CPAMD8/TNFSF15/WNT3A/CST2/TFPI2/KLF4	7
BP	GO:0031668	cellular response to extracellular stimulus	8/108	0.0120383	FOS/NR4A2/ATF3/PMAIP1/KRT15/JUN/WNT4/CAPS	8
BP	GO:0061351	neural precursor cell proliferation	4/108	0.0122666	BTG2/WNT3A/PAX6/EGF	4
BP	GO:0010880	regulation of release of sequestered calcium ion into cytosol by sarcoplasmic reticulum	2/108	0.012367	CALM1/CALM2	2
BP	GO:0032897	negative regulation of viral transcription	2/108	0.012367	JUN/CCL3	2
BP	GO:0035883	enteroendocrine cell differentiation	2/108	0.012367	PAX6/HES1	2
BP	GO:1901385	regulation of voltage-gated calcium channel activity	2/108	0.012367	CALM1/CALM2	2
BP	GO:1901533	negative regulation of hematopoietic progenitor cell differentiation	2/108	0.012367	HES1/HES5	2
BP	GO:0021675	nerve development	3/108	0.0123729	EGR2/HES1/GABRB2	3
BP	GO:1903169	regulation of calcium ion transmembrane transport	3/108	0.0123729	CALM1/CALM2/NOS1	3
BP	GO:0050768	negative regulation of neurogenesis	5/108	0.0127463	LRP4/WNT3A/PAX6/HES1/HES5	5
BP	GO:0061180	mammary gland epithelium development	3/108	0.0128699	WNT4/SLC12A2/AREG	3
BP	GO:2000181	negative regulation of blood vessel morphogenesis	3/108	0.0128699	SEMA3E/WNT4/KLF4	3
BP	GO:0036294	cellular response to decreased oxygen levels	4/108	0.0129353	PMAIP1/EGR1/TMBIM6/NDRG1	4
BP	GO:0001503	ossification	7/108	0.0130437	JUNB/EGR2/LRP4/WNT3A/WNT4/CCL3/AREG	7
BP	GO:0007173	epidermal growth factor receptor signaling pathway	7/108	0.0130437	NR4A1/PSMA8/CALM1/CALM2/DUSP5/EGF/AREG	7
BP	GO:0002758	innate immune response-activating signal transduction	6/108	0.0132084	FOS/PSMA8/JUN/CALM1/CALM2/MAP3K8	6
BP	GO:0090263	positive regulation of canonical Wnt signaling pathway	4/108	0.0132782	PSMA8/WNT3A/WNT4/WLS	4
BP	GO:0038123	toll-like receptor TLR1:TLR2 signaling pathway	3/108	0.0133782	FOS/JUN/MAP3K8	3
BP	GO:0038124	toll-like receptor TLR6:TLR2 signaling pathway	3/108	0.0133782	FOS/JUN/MAP3K8	3
BP	GO:0005980	glycogen catabolic process	2/108	0.0133808	CALM1/CALM2	2
BP	GO:0043278	response to morphine	2/108	0.0133808	FOSB/TACR3	2
BP	GO:0048713	regulation of oligodendrocyte differentiation	2/108	0.0133808	HES1/HES5	2
BP	GO:2000826	regulation of heart morphogenesis	2/108	0.0133808	WNT3A/HES1	2
BP	GO:0001649	osteoblast differentiation	5/108	0.0135376	JUNB/WNT3A/WNT4/CCL3/AREG	5
BP	GO:0006814	sodium ion transport	5/108	0.0138086	FXYD4/SCNN1G/SLC12A2/NOS1/SLC9A3R1	5
BP	GO:0034766	negative regulation of ion transmembrane transport	3/108	0.0138978	CALM1/CALM2/SLC9A3R1	3
BP	GO:0072676	lymphocyte migration	3/108	0.0138978	CCL3/CCL3L1/CCL3L3	3
BP	GO:0072006	nephron development	4/108	0.0139813	EGR1/HES1/WNT4/HES5	4
BP	GO:0006813	potassium ion transport	5/108	0.0140832	FXYD4/KCNV2/SLC12A2/KCNQ1/NOS1	5
BP	GO:0038127	ERBB signaling pathway	7/108	0.0143868	NR4A1/PSMA8/CALM1/CALM2/DUSP5/EGF/AREG	7
BP	GO:1901343	negative regulation of vasculature development	3/108	0.0144288	SEMA3E/WNT4/KLF4	3
BP	GO:0009251	glucan catabolic process	2/108	0.0144296	CALM1/CALM2	2
BP	GO:0010922	positive regulation of phosphatase activity	2/108	0.0144296	CALM1/CALM2	2
BP	GO:0048710	regulation of astrocyte differentiation	2/108	0.0144296	HES1/HES5	2
BP	GO:0032496	response to lipopolysaccharide	6/108	0.014561	FOS/JUNB/LITAF/JUN/CCL3/NOS1	6
BP	GO:0051924	regulation of calcium ion transport	5/108	0.0146434	CALM1/CALM2/EGF/CCL3/NOS1	5
BP	GO:1903034	regulation of response to wounding	7/108	0.0147881	WNT4/CCL3/KLF4/C7/ACE2/CCL3L1/CCL3L3	7
BP	GO:0002218	activation of innate immune response	6/108	0.0147954	FOS/PSMA8/JUN/CALM1/CALM2/MAP3K8	6
BP	GO:0014013	regulation of gliogenesis	3/108	0.0149712	HES1/HES5/PLAG1	3
BP	GO:0021782	glial cell development	3/108	0.0149712	HES5/MYRF/NDRG1	3
BP	GO:0034162	toll-like receptor 9 signaling pathway	3/108	0.0149712	FOS/JUN/MAP3K8	3
BP	GO:0001763	morphogenesis of a branching structure	5/108	0.0152185	SEMA3E/WNT4/EGF/SLC12A2/AREG	5
BP	GO:0032147	activation of protein kinase activity	8/108	0.0154189	TNFSF15/PSMA8/AVPI1/CALM1/CALM2/MAP3K8/DUSP5/EGF	8
BP	GO:0000188	inactivation of MAPK activity	2/108	0.0155128	DUSP1/DUSP5	2
BP	GO:0010644	cell communication by electrical coupling	2/108	0.0155128	CALM1/CALM2	2
BP	GO:0032770	positive regulation of monooxygenase activity	2/108	0.0155128	CALM1/CALM2	2
BP	GO:0034698	response to gonadotropin	2/108	0.0155128	EGR1/EGR2	2
BP	GO:0044247	cellular polysaccharide catabolic process	2/108	0.0155128	CALM1/CALM2	2
BP	GO:0071902	positive regulation of protein serine/threonine kinase activity	6/108	0.0155147	TNFSF15/AVPI1/CALM1/CALM2/DUSP5/EGF	6
BP	GO:0006887	exocytosis	7/108	0.0156147	SYT8/NR4A3/CALM1/CALM2/TF/EGF/CCL3	7
BP	GO:0052547	regulation of peptidase activity	7/108	0.0156147	PMAIP1/CPAMD8/TNFSF15/WNT3A/CST2/TFPI2/KLF4	7
BP	GO:0051302	regulation of cell division	6/108	0.0157597	DUSP1/PAX6/CALM1/CALM2/WNT4/EGF	6
BP	GO:0033002	muscle cell proliferation	4/108	0.0158414	NR4A3/JUN/HES5/KLF4	4
BP	GO:0071453	cellular response to oxygen levels	4/108	0.0158414	PMAIP1/EGR1/TMBIM6/NDRG1	4
BP	GO:0018107	peptidyl-threonine phosphorylation	3/108	0.0160903	CALM1/CALM2/EGF	3
BP	GO:0070098	chemokine-mediated signaling pathway	3/108	0.0160903	CCL3/CCL3L1/CCL3L3	3
BP	GO:0072078	nephron tubule morphogenesis	3/108	0.0160903	HES1/WNT4/HES5	3
BP	GO:0007605	sensory perception of sound	4/108	0.0162311	GABRB2/SLC12A2/KCNQ1/SLC9A3R1	4
BP	GO:0000272	polysaccharide catabolic process	2/108	0.0166298	CALM1/CALM2	2
BP	GO:0055083	monovalent inorganic anion homeostasis	2/108	0.0166298	SLC12A2/SLC9A3R1	2
BP	GO:0071870	cellular response to catecholamine stimulus	2/108	0.0166298	NR4A3/KCNQ1	2
BP	GO:0034134	toll-like receptor 2 signaling pathway	3/108	0.0166671	FOS/JUN/MAP3K8	3
BP	GO:0035666	TRIF-dependent toll-like receptor signaling pathway	3/108	0.0166671	FOS/JUN/MAP3K8	3
BP	GO:0007611	learning or memory	5/108	0.0170339	FOS/EGR1/EGR2/BTG2/JUN	5
BP	GO:0030901	midbrain development	3/108	0.0172553	CALM1/CALM2/HES1	3
BP	GO:0072088	nephron epithelium morphogenesis	3/108	0.0172553	HES1/WNT4/HES5	3
BP	GO:0017038	protein import	6/108	0.0172867	WNT3A/LITAF/JUN/HES1/EGF/SLC9A3R1	6
BP	GO:1903533	regulation of protein targeting	6/108	0.0172867	WNT3A/LITAF/HES1/EGF/PDZK1/SLC9A3R1	6
BP	GO:0071383	cellular response to steroid hormone stimulus	4/108	0.0174365	NR4A2/NR4A1/EGR1/NR4A3	4
BP	GO:0002237	response to molecule of bacterial origin	6/108	0.0175508	FOS/JUNB/LITAF/JUN/CCL3/NOS1	6
BP	GO:0015850	organic hydroxy compound transport	5/108	0.0176697	LIPC/EGF/PDZK1/NOS1/SLC9A3R1	5
BP	GO:0022400	regulation of rhodopsin mediated signaling pathway	2/108	0.0177801	CALM1/CALM2	2
BP	GO:0030513	positive regulation of BMP signaling pathway	2/108	0.0177801	HES1/HES5	2
BP	GO:0048333	mesodermal cell differentiation	2/108	0.0177801	WNT3A/KLF4	2
BP	GO:0060674	placenta blood vessel development	2/108	0.0177801	JUNB/HES1	2
BP	GO:0071868	cellular response to monoamine stimulus	2/108	0.0177801	NR4A3/KCNQ1	2
BP	GO:0090279	regulation of calcium ion import	2/108	0.0177801	EGF/CCL3	2
BP	GO:1901021	positive regulation of calcium ion transmembrane transporter activity	2/108	0.0177801	CALM1/CALM2	2
BP	GO:1901976	regulation of cell cycle checkpoint	2/108	0.0177801	DUSP1/NDRG1	2
BP	GO:1902235	regulation of endoplasmic reticulum stress-induced intrinsic apoptotic signaling pathway	2/108	0.0177801	PMAIP1/TMBIM6	2
BP	GO:1904427	positive regulation of calcium ion transmembrane transport	2/108	0.0177801	CALM1/CALM2	2
BP	GO:0032869	cellular response to insulin stimulus	7/108	0.0178247	EGR1/ATP6V1C2/PSMA8/CALM1/CALM2/DUSP5/EGF	7
BP	GO:0097529	myeloid leukocyte migration	4/108	0.0178504	CCL3/CXADR/CCL3L1/CCL3L3	4
BP	GO:0051961	negative regulation of nervous system development	5/108	0.0183211	LRP4/WNT3A/PAX6/HES1/HES5	5
BP	GO:0001708	cell fate specification	3/108	0.0184663	WNT3A/PAX6/LMO4	3
BP	GO:0002756	MyD88-independent toll-like receptor signaling pathway	3/108	0.0184663	FOS/JUN/MAP3K8	3
BP	GO:0018210	peptidyl-threonine modification	3/108	0.0184663	CALM1/CALM2/EGF	3
BP	GO:0034763	negative regulation of transmembrane transport	3/108	0.0184663	CALM1/CALM2/SLC9A3R1	3
BP	GO:0061333	renal tubule morphogenesis	3/108	0.0184663	HES1/WNT4/HES5	3
BP	GO:0072028	nephron morphogenesis	3/108	0.0184663	HES1/WNT4/HES5	3
BP	GO:0021543	pallium development	4/108	0.0186964	BTG2/NR4A3/WNT3A/PAX6	4
BP	GO:0032845	negative regulation of homeostatic process	4/108	0.0186964	CALM1/CALM2/CCL3/NOS1	4
BP	GO:0071478	cellular response to radiation	4/108	0.0186964	EGR1/RP1/CALM1/CALM2	4
BP	GO:0002042	cell migration involved in sprouting angiogenesis	2/108	0.0189632	NR4A1/KLF4	2
BP	GO:0031128	developmental induction	2/108	0.0189632	WNT3A/WNT4	2
BP	GO:0042517	positive regulation of tyrosine phosphorylation of Stat3 protein	2/108	0.0189632	HES1/HES5	2
BP	GO:0002028	regulation of sodium ion transport	3/108	0.0190891	FXYD4/NOS1/SLC9A3R1	3
BP	GO:0015696	ammonium transport	3/108	0.0190891	PDZK1/SLC12A2/NOS1	3
BP	GO:0071356	cellular response to tumor necrosis factor	5/108	0.0193276	TNFSF15/PSMA8/CCL3/CCL3L1/CCL3L3	5
BP	GO:0002274	myeloid leukocyte activation	4/108	0.019567	NR4A3/JUN/CCL3/NDRG1	4
BP	GO:0060326	cell chemotaxis	5/108	0.019671	NR4A1/CCL3/CXADR/CCL3L1/CCL3L3	5
BP	GO:0002755	MyD88-dependent toll-like receptor signaling pathway	3/108	0.0197235	FOS/JUN/MAP3K8	3
BP	GO:0045787	positive regulation of cell cycle	6/108	0.0200537	NR4A3/PSMA8/HES1/WNT4/EGF/NDRG1	6
BP	GO:0003156	regulation of organ formation	2/108	0.0201785	WNT3A/HES1	2
BP	GO:0010453	regulation of cell fate commitment	2/108	0.0201785	WNT3A/LMO4	2
BP	GO:0014014	negative regulation of gliogenesis	2/108	0.0201785	HES1/HES5	2
BP	GO:0031641	regulation of myelination	2/108	0.0201785	HES5/MYRF	2
BP	GO:0042417	dopamine metabolic process	2/108	0.0201785	NR4A2/TACR3	2
BP	GO:0045747	positive regulation of Notch signaling pathway	2/108	0.0201785	HES1/HES5	2
BP	GO:0048730	epidermis morphogenesis	2/108	0.0201785	FOXQ1/KLF4	2
BP	GO:0051930	regulation of sensory perception of pain	2/108	0.0201785	CCL3/NOS1	2
BP	GO:0051931	regulation of sensory perception	2/108	0.0201785	CCL3/NOS1	2
BP	GO:0010522	regulation of calcium ion transport into cytosol	3/108	0.0203694	CALM1/CALM2/NOS1	3
BP	GO:0031016	pancreas development	3/108	0.0203694	MSLN/PAX6/HES1	3
BP	GO:0003401	axis elongation	2/108	0.0214257	WNT3A/AREG	2
BP	GO:0042462	eye photoreceptor cell development	2/108	0.0214257	RP1/PAX6	2
BP	GO:0051898	negative regulation of protein kinase B signaling	2/108	0.0214257	KLF4/SLC9A3R1	2
BP	GO:2001258	negative regulation of cation channel activity	2/108	0.0214257	CALM1/CALM2	2
BP	GO:0048514	blood vessel morphogenesis	8/108	0.0214815	NR4A1/SEMA3E/JUNB/JUN/HES1/WNT4/EGF/KLF4	8
BP	GO:0030316	osteoclast differentiation	3/108	0.021696	FOS/JUNB/CCL3	3
BP	GO:0031279	regulation of cyclase activity	3/108	0.021696	CALM1/CALM2/NOS1	3
BP	GO:0033238	regulation of cellular amine metabolic process	3/108	0.021696	NR4A2/PSMA8/TACR3	3
BP	GO:0051101	regulation of DNA binding	3/108	0.021696	JUN/HES1/EGF	3
BP	GO:2001257	regulation of cation channel activity	3/108	0.021696	CALM1/CALM2/NOS1	3
BP	GO:0051962	positive regulation of nervous system development	7/108	0.0218072	WNT3A/PAX6/ENC1/HES1/EGF/MYRF/PLAG1	7
BP	GO:0048469	cell maturation	4/108	0.0218521	NR4A2/EPHA8/HES1/HES5	4
BP	GO:0050954	sensory perception of mechanical stimulus	4/108	0.0218521	GABRB2/SLC12A2/KCNQ1/SLC9A3R1	4
BP	GO:1902532	negative regulation of intracellular signal transduction	7/108	0.022075	DUSP1/ATF3/LITAF/TMBIM6/DUSP5/KLF4/SLC9A3R1	7
BP	GO:0048871	multicellular organismal homeostasis	6/108	0.0221613	CLDN4/NR4A3/RP1/TF/SCNN1G/CXADR	6
BP	GO:0050731	positive regulation of peptidyl-tyrosine phosphorylation	4/108	0.0223279	WNT3A/HES1/EGF/HES5	4
BP	GO:0051339	regulation of lyase activity	3/108	0.0223767	CALM1/CALM2/NOS1	3
BP	GO:0034504	protein localization to nucleus	6/108	0.0224742	WNT3A/LITAF/JUN/HES1/EGF/SLC9A3R1	6
BP	GO:0007190	activation of adenylate cyclase activity	2/108	0.0227041	CALM1/CALM2	2
BP	GO:0009954	proximal/distal pattern formation	2/108	0.0227041	LRP4/HES5	2
BP	GO:0016056	rhodopsin mediated signaling pathway	2/108	0.0227041	CALM1/CALM2	2
BP	GO:0021522	spinal cord motor neuron differentiation	2/108	0.0227041	PAX6/LMO4	2
BP	GO:0060795	cell fate commitment involved in formation of primary germ layer	2/108	0.0227041	WNT3A/KLF4	2
BP	GO:0051701	interaction with host	4/108	0.0228099	ATP6V1C2/CXADR/ACE2/NOS1	4
BP	GO:0001655	urogenital system development	6/108	0.0234307	EGR1/LRP4/HES1/WNT4/HES5/PLAG1	6
BP	GO:0007603	phototransduction, visible light	3/108	0.0237727	RP1/CALM1/CALM2	3
BP	GO:0010470	regulation of gastrulation	2/108	0.0240133	WNT3A/KLF4	2
BP	GO:0014003	oligodendrocyte development	2/108	0.0240133	HES5/MYRF	2
BP	GO:0014037	Schwann cell differentiation	2/108	0.0240133	EGR2/NDRG1	2
BP	GO:0043388	positive regulation of DNA binding	2/108	0.0240133	HES1/EGF	2
BP	GO:0060119	inner ear receptor cell development	2/108	0.0240133	GABRB2/SLC9A3R1	2
BP	GO:2001259	positive regulation of cation channel activity	2/108	0.0240133	CALM1/CALM2	2
BP	GO:0002253	activation of immune response	8/108	0.0241729	FOS/NR4A3/PSMA8/JUN/CALM1/CALM2/MAP3K8/C7	8
BP	GO:0001892	embryonic placenta development	3/108	0.0244881	JUNB/HES1/KRT19	3
BP	GO:0030804	positive regulation of cyclic nucleotide biosynthetic process	3/108	0.0244881	CALM1/CALM2/NOS1	3
BP	GO:0006913	nucleocytoplasmic transport	7/108	0.0245896	EGR2/WNT3A/LITAF/JUN/HES1/EGF/SLC9A3R1	7
BP	GO:0035282	segmentation	3/108	0.0252151	EGR2/WNT3A/HES5	3
BP	GO:0051209	release of sequestered calcium ion into cytosol	3/108	0.0252151	CALM1/CALM2/CCL3	3
BP	GO:0051283	negative regulation of sequestering of calcium ion	3/108	0.0252151	CALM1/CALM2/CCL3	3
BP	GO:0033572	transferrin transport	2/108	0.0253528	ATP6V1C2/TF	2
BP	GO:0070838	divalent metal ion transport	7/108	0.02547	CALM1/CALM2/TF/SELK/EGF/CCL3/NOS1	7
BP	GO:0051169	nuclear transport	7/108	0.0257682	EGR2/WNT3A/LITAF/JUN/HES1/EGF/SLC9A3R1	7
BP	GO:0034138	toll-like receptor 3 signaling pathway	3/108	0.0259536	FOS/JUN/MAP3K8	3
BP	GO:0051282	regulation of sequestering of calcium ion	3/108	0.0259536	CALM1/CALM2/CCL3	3
BP	GO:0009798	axis specification	3/108	0.0267037	LRP4/PAX6/WLS	3
BP	GO:0017148	negative regulation of translation	3/108	0.0267037	BTG2/ENC1/MEX3D	3
BP	GO:0021761	limbic system development	3/108	0.0267037	BTG2/NR4A3/WNT3A	3
BP	GO:0042516	regulation of tyrosine phosphorylation of Stat3 protein	2/108	0.0267221	HES1/HES5	2
BP	GO:0061098	positive regulation of protein tyrosine kinase activity	2/108	0.0267221	WNT3A/EGF	2
BP	GO:0034612	response to tumor necrosis factor	5/108	0.0269732	TNFSF15/PSMA8/CCL3/CCL3L1/CCL3L3	5
BP	GO:0007178	transmembrane receptor protein serine/threonine kinase signaling pathway	6/108	0.0271719	FOS/EGR1/JUNB/JUN/HES1/HES5	6
BP	GO:0009791	post-embryonic development	3/108	0.0274653	NR4A2/CSRNP1/KLF4	3
BP	GO:0021510	spinal cord development	3/108	0.0274653	WNT3A/PAX6/LMO4	3
BP	GO:0008286	insulin receptor signaling pathway	6/108	0.0275305	ATP6V1C2/PSMA8/CALM1/CALM2/DUSP5/EGF	6
BP	GO:0009416	response to light stimulus	6/108	0.0275305	FOS/DUSP1/PMAIP1/RP1/CALM1/CALM2	6
BP	GO:0045089	positive regulation of innate immune response	6/108	0.0278923	FOS/PSMA8/JUN/CALM1/CALM2/MAP3K8	6
BP	GO:0015682	ferric iron transport	2/108	0.0281207	ATP6V1C2/TF	2
BP	GO:0051445	regulation of meiotic cell cycle	2/108	0.0281207	DUSP1/WNT4	2
BP	GO:0072512	trivalent inorganic cation transport	2/108	0.0281207	ATP6V1C2/TF	2
BP	GO:0030810	positive regulation of nucleotide biosynthetic process	3/108	0.0282385	CALM1/CALM2/NOS1	3
BP	GO:0060993	kidney morphogenesis	3/108	0.0282385	HES1/WNT4/HES5	3
BP	GO:0072080	nephron tubule development	3/108	0.0282385	HES1/WNT4/HES5	3
BP	GO:1900373	positive regulation of purine nucleotide biosynthetic process	3/108	0.0282385	CALM1/CALM2/NOS1	3
BP	GO:0048568	embryonic organ development	7/108	0.0282408	JUNB/NR4A3/WNT3A/PAX6/HES1/KRT19/SLC9A3R1	7
BP	GO:0090596	sensory organ morphogenesis	5/108	0.0282648	NR4A3/RP1/WNT3A/PAX6/SLC9A3R1	5
BP	GO:0050890	cognition	5/108	0.0287039	FOS/EGR1/EGR2/BTG2/JUN	5
BP	GO:0042472	inner ear morphogenesis	3/108	0.0290232	NR4A3/WNT3A/SLC9A3R1	3
BP	GO:0042503	tyrosine phosphorylation of Stat3 protein	2/108	0.0295481	HES1/HES5	2
BP	GO:0090102	cochlea development	2/108	0.0295481	HES1/GABRB2	2
BP	GO:0090184	positive regulation of kidney development	2/108	0.0295481	EGR1/WNT4	2
BP	GO:0061326	renal tubule development	3/108	0.0298194	HES1/WNT4/HES5	3
BP	GO:0009581	detection of external stimulus	4/108	0.0302303	RP1/CALM1/CALM2/SLC12A2	4
BP	GO:0042306	regulation of protein import into nucleus	4/108	0.0302303	WNT3A/LITAF/EGF/SLC9A3R1	4
BP	GO:0030168	platelet activation	5/108	0.0305036	WNT3A/CALM1/CALM2/TF/EGF	5
BP	GO:0009755	hormone-mediated signaling pathway	3/108	0.0306271	NR4A2/NR4A1/NR4A3	3
BP	GO:0050729	positive regulation of inflammatory response	3/108	0.0306271	CCL3/CCL3L1/CCL3L3	3
BP	GO:0071482	cellular response to light stimulus	3/108	0.0306271	RP1/CALM1/CALM2	3
BP	GO:0007568	aging	5/108	0.0309644	FOS/LITAF/JUN/TACR3/NOS1	5
BP	GO:0042312	regulation of vasodilation	2/108	0.0310039	ACE2/NOS1	2
BP	GO:0042461	photoreceptor cell development	2/108	0.0310039	RP1/PAX6	2
BP	GO:0043551	regulation of phosphatidylinositol 3-kinase activity	2/108	0.0310039	EPHA8/KLF4	2
BP	GO:0071900	regulation of protein serine/threonine kinase activity	7/108	0.0312105	DUSP1/TNFSF15/AVPI1/CALM1/CALM2/DUSP5/EGF	7
BP	GO:1904589	regulation of protein import	4/108	0.0313938	WNT3A/LITAF/EGF/SLC9A3R1	4
BP	GO:0030801	positive regulation of cyclic nucleotide metabolic process	3/108	0.0314463	CALM1/CALM2/NOS1	3
BP	GO:0034249	negative regulation of cellular amide metabolic process	3/108	0.0314463	BTG2/ENC1/MEX3D	3
BP	GO:0034976	response to endoplasmic reticulum stress	5/108	0.0318992	ATF3/PMAIP1/JUN/TMBIM6/SELK	5
BP	GO:0007517	muscle organ development	6/108	0.0320815	FOS/ATF3/EGR1/EGR2/BTG2/WNT3A	6
BP	GO:0051051	negative regulation of transport	7/108	0.0322455	LITAF/CALM1/CALM2/TMBIM6/EGF/NOS1/SLC9A3R1	7
BP	GO:0014015	positive regulation of gliogenesis	2/108	0.0324876	HES1/PLAG1	2
BP	GO:0021545	cranial nerve development	2/108	0.0324876	EGR2/HES1	2
BP	GO:0042551	neuron maturation	2/108	0.0324876	NR4A2/EPHA8	2
BP	GO:0051602	response to electrical stimulus	2/108	0.0324876	EGR1/BTG2	2
BP	GO:0009582	detection of abiotic stimulus	4/108	0.0325835	RP1/CALM1/CALM2/SLC12A2	4
BP	GO:0030595	leukocyte chemotaxis	4/108	0.0325835	CCL3/CXADR/CCL3L1/CCL3L3	4
BP	GO:0071804	cellular potassium ion transport	4/108	0.0325835	FXYD4/KCNV2/SLC12A2/KCNQ1	4
BP	GO:0071805	potassium ion transmembrane transport	4/108	0.0325835	FXYD4/KCNV2/SLC12A2/KCNQ1	4
BP	GO:0009584	detection of visible light	3/108	0.0339725	RP1/CALM1/CALM2	3
BP	GO:0009953	dorsal/ventral pattern formation	3/108	0.0339725	LRP4/WNT3A/PAX6	3
BP	GO:0048260	positive regulation of receptor-mediated endocytosis	2/108	0.0339988	WNT3A/TF	2
BP	GO:0048483	autonomic nervous system development	2/108	0.0339988	EGR2/HES1	2
BP	GO:2000278	regulation of DNA biosynthetic process	2/108	0.0339988	DUSP1/KLF4	2
BP	GO:2000649	regulation of sodium ion transmembrane transporter activity	2/108	0.0339988	FXYD4/SLC9A3R1	2
BP	GO:0010721	negative regulation of cell development	5/108	0.0343132	LRP4/WNT3A/PAX6/HES1/HES5	5
BP	GO:0051098	regulation of binding	5/108	0.0343132	WNT3A/JUN/TMBIM6/HES1/EGF	5
BP	GO:0097164	ammonium ion metabolic process	4/108	0.0344171	NR4A2/BBOX1/LIPC/TACR3	4
BP	GO:0071214	cellular response to abiotic stimulus	5/108	0.0348093	EGR1/RP1/CALM1/CALM2/NOS1	5
BP	GO:2000021	regulation of ion homeostasis	4/108	0.0350414	CALM1/CALM2/CCL3/NOS1	4
BP	GO:0050999	regulation of nitric-oxide synthase activity	2/108	0.035537	CALM1/CALM2	2
BP	GO:0000041	transition metal ion transport	3/108	0.0357136	ATP6V1C2/TCN1/TF	3
BP	GO:0051928	positive regulation of calcium ion transport	3/108	0.0357136	CALM1/CALM2/CCL3	3
BP	GO:0005976	polysaccharide metabolic process	3/108	0.0366011	CALM1/CALM2/EGF	3
BP	GO:0007602	phototransduction	3/108	0.0366011	RP1/CALM1/CALM2	3
BP	GO:0035082	axoneme assembly	2/108	0.0371017	CFAP46/RP1	2
BP	GO:0051353	positive regulation of oxidoreductase activity	2/108	0.0371017	CALM1/CALM2	2
BP	GO:1901532	regulation of hematopoietic progenitor cell differentiation	2/108	0.0371017	HES1/HES5	2
BP	GO:0035051	cardiocyte differentiation	3/108	0.0375	WNT3A/HES1/CXADR	3
BP	GO:0001822	kidney development	5/108	0.0378794	EGR1/LRP4/HES1/WNT4/HES5	5
BP	GO:0002761	regulation of myeloid leukocyte differentiation	3/108	0.0384101	FOS/JUN/CCL3	3
BP	GO:0045785	positive regulation of cell adhesion	6/108	0.0384282	NR4A3/WNT3A/EPB41L4B/MAP3K8/HES1/WNT4	6
BP	GO:0002757	immune response-activating signal transduction	7/108	0.0385479	FOS/NR4A3/PSMA8/JUN/CALM1/CALM2/MAP3K8	7
BP	GO:0001754	eye photoreceptor cell differentiation	2/108	0.0386925	RP1/PAX6	2
BP	GO:0003281	ventricular septum development	2/108	0.0386925	HES1/LMO4	2
BP	GO:0021517	ventral spinal cord development	2/108	0.0386925	PAX6/LMO4	2
BP	GO:0035307	positive regulation of protein dephosphorylation	2/108	0.0386925	CALM1/CALM2	2
BP	GO:0048538	thymus development	2/108	0.0386925	HES1/LMO4	2
BP	GO:0050771	negative regulation of axonogenesis	2/108	0.0386925	LRP4/WNT3A	2
BP	GO:0051851	modification by host of symbiont morphology or physiology	2/108	0.0386925	JUN/CCL3	2
BP	GO:0061005	cell differentiation involved in kidney development	2/108	0.0386925	HES1/WNT4	2
BP	GO:0032844	regulation of homeostatic process	6/108	0.0388779	NR4A3/CALM1/CALM2/SYBU/CCL3/NOS1	6
BP	GO:0032526	response to retinoic acid	3/108	0.0393315	DUSP1/WNT3A/KLF4	3
BP	GO:0045834	positive regulation of lipid metabolic process	3/108	0.0393315	NR4A3/EPHA8/WNT4	3
BP	GO:0006875	cellular metal ion homeostasis	7/108	0.0397387	ATP6V1C2/CALM1/CALM2/TMBIM6/TF/CCL3/NOS1	7
BP	GO:0034142	toll-like receptor 4 signaling pathway	3/108	0.0402641	FOS/JUN/MAP3K8	3
BP	GO:0002573	myeloid leukocyte differentiation	4/108	0.0402733	FOS/JUNB/JUN/CCL3	4
BP	GO:0021762	substantia nigra development	2/108	0.040309	CALM1/CALM2	2
BP	GO:0035306	positive regulation of dephosphorylation	2/108	0.040309	CALM1/CALM2	2
BP	GO:0046513	ceramide biosynthetic process	2/108	0.040309	ST6GALNAC5/DEGS1	2
BP	GO:0048008	platelet-derived growth factor receptor signaling pathway	2/108	0.040309	CSRNP1/SLC9A3R1	2
BP	GO:0060291	long-term synaptic potentiation	2/108	0.040309	EGR1/NOS1	2
BP	GO:0060711	labyrinthine layer development	2/108	0.040309	JUNB/HES1	2
BP	GO:0022407	regulation of cell-cell adhesion	6/108	0.0411768	NR4A3/WNT3A/MAP3K8/HES1/WNT4/KLF4	6
BP	GO:0072009	nephron epithelium development	3/108	0.0412079	HES1/WNT4/HES5	3
BP	GO:1903650	negative regulation of cytoplasmic transport	3/108	0.0412079	LITAF/NOS1/SLC9A3R1	3
BP	GO:0006816	calcium ion transport	6/108	0.0416467	CALM1/CALM2/SELK/EGF/CCL3/NOS1	6
BP	GO:1900180	regulation of protein localization to nucleus	4/108	0.0416472	WNT3A/LITAF/EGF/SLC9A3R1	4
BP	GO:0051145	smooth muscle cell differentiation	2/108	0.0419507	HES1/WNT4	2
BP	GO:0051702	interaction with symbiont	2/108	0.0419507	JUN/CCL3	2
BP	GO:0050678	regulation of epithelial cell proliferation	5/108	0.0422247	NR4A1/NR4A3/WNT3A/PAX6/JUN	5
BP	GO:0043550	regulation of lipid kinase activity	2/108	0.0436172	EPHA8/KLF4	2
BP	GO:0090382	phagosome maturation	2/108	0.0436172	ATP6V1C2/NOS1	2
BP	GO:0051099	positive regulation of binding	3/108	0.044106	WNT3A/HES1/EGF	3
BP	GO:2000736	regulation of stem cell differentiation	3/108	0.044106	WNT3A/HES1/HES5	3
BP	GO:0048015	phosphatidylinositol-mediated signaling	4/108	0.0444742	NR4A1/EGF/KLF4/SLC9A3R1	4
BP	GO:0033157	regulation of intracellular protein transport	6/108	0.0445378	WNT3A/LITAF/HES1/EGF/PDZK1/SLC9A3R1	6
BP	GO:0030330	DNA damage response, signal transduction by p53 class mediator	3/108	0.0450942	PMAIP1/PSMA8/NDRG1	3
BP	GO:0042471	ear morphogenesis	3/108	0.0450942	NR4A3/WNT3A/SLC9A3R1	3
BP	GO:0048168	regulation of neuronal synaptic plasticity	2/108	0.0453081	EGR1/EGR2	2
BP	GO:0006024	glycosaminoglycan biosynthetic process	3/108	0.0460933	EGF/HS3ST6/NDST4	3
BP	GO:0034614	cellular response to reactive oxygen species	3/108	0.0460933	FOS/NR4A3/KLF4	3
BP	GO:0072001	renal system development	5/108	0.046265	EGR1/LRP4/HES1/WNT4/HES5	5
BP	GO:0009267	cellular response to starvation	6/108	0.0465336	ATF3/PMAIP1/KRT15/JUN/WNT4/CAPS	6
BP	GO:0048017	inositol lipid-mediated signaling	4/108	0.0466638	NR4A1/EGF/KLF4/SLC9A3R1	4
BP	GO:0031018	endocrine pancreas development	2/108	0.0470229	PAX6/HES1	2
BP	GO:0045762	positive regulation of adenylate cyclase activity	2/108	0.0470229	CALM1/CALM2	2
BP	GO:0055078	sodium ion homeostasis	2/108	0.0470229	SCNN1G/SLC12A2	2
BP	GO:0006023	aminoglycan biosynthetic process	3/108	0.0471034	EGF/HS3ST6/NDST4	3
BP	GO:0051224	negative regulation of protein transport	4/108	0.0474068	LITAF/TMBIM6/NOS1/SLC9A3R1	4
BP	GO:0048562	embryonic organ morphogenesis	5/108	0.0474605	NR4A3/WNT3A/PAX6/HES1/SLC9A3R1	5
BP	GO:0007224	smoothened signaling pathway	3/108	0.0481245	PAX6/HES1/HES5	3
BP	GO:0009583	detection of light stimulus	3/108	0.0481245	RP1/CALM1/CALM2	3
BP	GO:0006584	catecholamine metabolic process	2/108	0.0487612	NR4A2/TACR3	2
BP	GO:0009712	catechol-containing compound metabolic process	2/108	0.0487612	NR4A2/TACR3	2
BP	GO:0045685	regulation of glial cell differentiation	2/108	0.0487612	HES1/HES5	2
BP	GO:0055081	anion homeostasis	2/108	0.0487612	SLC12A2/SLC9A3R1	2
BP	GO:0007259	JAK-STAT cascade	3/108	0.0491563	HES1/EGF/HES5	3
BP	GO:0051346	negative regulation of hydrolase activity	6/108	0.0496308	CPAMD8/CST2/TFPI2/TMBIM6/KLF4/NOS1	6
BP	GO:0001889	liver development	3/108	0.0501991	JUN/HES1/WNT4	3
BP	GO:0045981	positive regulation of nucleotide metabolic process	3/108	0.0501991	CALM1/CALM2/NOS1	3
BP	GO:1900544	positive regulation of purine nucleotide metabolic process	3/108	0.0501991	CALM1/CALM2/NOS1	3
BP	GO:0050795	regulation of behavior	4/108	0.0504448	NR4A3/WNT3A/TACR3/CCL3	4
BP	GO:0002763	positive regulation of myeloid leukocyte differentiation	2/108	0.0505227	FOS/JUN	2
BP	GO:0031577	spindle checkpoint	2/108	0.0505227	DUSP1/NDRG1	2
BP	GO:0005996	monosaccharide metabolic process	5/108	0.0511567	ATF3/PMAIP1/RBKS/CALM1/CALM2	5
BP	GO:0006275	regulation of DNA replication	3/108	0.0512525	JUN/KLF4/AREG	3
BP	GO:0032355	response to estradiol	3/108	0.0512525	DUSP1/TACR3/AREG	3
BP	GO:0042531	positive regulation of tyrosine phosphorylation of STAT protein	2/108	0.0523068	HES1/HES5	2
BP	GO:0045576	mast cell activation	2/108	0.0523068	NR4A3/NDRG1	2
BP	GO:0050909	sensory perception of taste	2/108	0.0523068	CST2/SCNN1G	2
BP	GO:0090183	regulation of kidney development	2/108	0.0523068	EGR1/WNT4	2
BP	GO:0045088	regulation of innate immune response	6/108	0.052307	FOS/PSMA8/JUN/CALM1/CALM2/MAP3K8	6
BP	GO:0002223	stimulatory C-type lectin receptor signaling pathway	3/108	0.0523168	PSMA8/CALM1/CALM2	3
BP	GO:0034599	cellular response to oxidative stress	4/108	0.0527922	FOS/NR4A2/NR4A3/KLF4	4
BP	GO:0001101	response to acid chemical	5/108	0.0530667	DUSP1/EGR1/WNT3A/TMBIM6/KLF4	5
BP	GO:0051896	regulation of protein kinase B signaling	3/108	0.0533917	CCL3/KLF4/SLC9A3R1	3
BP	GO:0061008	hepaticobiliary system development	3/108	0.0533917	JUN/HES1/WNT4	3
BP	GO:0034109	homotypic cell-cell adhesion	7/108	0.0539575	EGR1/NR4A3/WNT3A/MAP3K8/HES1/WNT4/CXADR	7
BP	GO:0007405	neuroblast proliferation	2/108	0.0541133	WNT3A/PAX6	2
BP	GO:0046530	photoreceptor cell differentiation	2/108	0.0541133	RP1/PAX6	2
BP	GO:0051785	positive regulation of nuclear division	2/108	0.0541133	WNT4/EGF	2
BP	GO:0060135	maternal process involved in female pregnancy	2/108	0.0541133	JUNB/WNT4	2
BP	GO:1902041	regulation of extrinsic apoptotic signaling pathway via death domain receptors	2/108	0.0541133	ATF3/PMAIP1	2
BP	GO:0048010	vascular endothelial growth factor receptor signaling pathway	5/108	0.0543631	PSMA8/CALM1/CALM2/DUSP5/EGF	5
BP	GO:0043281	regulation of cysteine-type endopeptidase activity involved in apoptotic process	4/108	0.0543899	PMAIP1/TNFSF15/WNT3A/KLF4	4
BP	GO:0044106	cellular amine metabolic process	4/108	0.0543899	NR4A2/PSMA8/LIPC/TACR3	4
BP	GO:0035270	endocrine system development	3/108	0.0544772	PAX6/HES1/WNT4	3
BP	GO:0002220	innate immune response activating cell surface receptor signaling pathway	3/108	0.0555734	PSMA8/CALM1/CALM2	3
BP	GO:0001836	release of cytochrome c from mitochondria	2/108	0.0559417	PMAIP1/JUN	2
BP	GO:0006826	iron ion transport	2/108	0.0559417	ATP6V1C2/TF	2
BP	GO:0032768	regulation of monooxygenase activity	2/108	0.0559417	CALM1/CALM2	2
BP	GO:0032835	glomerulus development	2/108	0.0559417	EGR1/HES1	2
BP	GO:2001238	positive regulation of extrinsic apoptotic signaling pathway	2/108	0.0559417	ATF3/PMAIP1	2
BP	GO:0046822	regulation of nucleocytoplasmic transport	4/108	0.0560138	WNT3A/LITAF/EGF/SLC9A3R1	4
BP	GO:0030802	regulation of cyclic nucleotide biosynthetic process	3/108	0.0566801	CALM1/CALM2/NOS1	3
BP	GO:0050730	regulation of peptidyl-tyrosine phosphorylation	4/108	0.0568355	WNT3A/HES1/EGF/HES5	4
BP	GO:0051271	negative regulation of cellular component movement	4/108	0.0576637	WNT3A/WNT4/KLF4/SLC9A3R1	4
BP	GO:0060395	SMAD protein signal transduction	2/108	0.0577916	FOS/JUN	2
BP	GO:2001244	positive regulation of intrinsic apoptotic signaling pathway	2/108	0.0577916	PMAIP1/SLC9A3R1	2
BP	GO:0007612	learning	3/108	0.0589249	FOS/BTG2/JUN	3
BP	GO:0043280	positive regulation of cysteine-type endopeptidase activity involved in apoptotic process	3/108	0.0589249	PMAIP1/TNFSF15/WNT3A	3
BP	GO:1903707	negative regulation of hemopoiesis	3/108	0.0589249	HES1/CCL3/HES5	3
BP	GO:0001706	endoderm formation	2/108	0.0596626	DUSP1/DUSP5	2
BP	GO:0002066	columnar/cuboidal epithelial cell development	2/108	0.0596626	PAX6/SLC9A3R1	2
BP	GO:0050891	multicellular organismal water homeostasis	2/108	0.0596626	CLDN4/SCNN1G	2
BP	GO:0048011	neurotrophin TRK receptor signaling pathway	6/108	0.0602649	NR4A1/PSMA8/CALM1/CALM2/DUSP5/EGF	6
BP	GO:0030003	cellular cation homeostasis	7/108	0.060545	ATP6V1C2/CALM1/CALM2/TMBIM6/TF/CCL3/NOS1	7
BP	GO:1901342	regulation of vasculature development	4/108	0.0610413	EGR1/SEMA3E/WNT4/KLF4	4
BP	GO:0043502	regulation of muscle adaptation	2/108	0.0615544	NR4A3/KLF4	2
BP	GO:0043666	regulation of phosphoprotein phosphatase activity	2/108	0.0615544	CALM1/CALM2	2
BP	GO:0009308	amine metabolic process	4/108	0.0619019	NR4A2/PSMA8/LIPC/TACR3	4
BP	GO:0038179	neurotrophin signaling pathway	6/108	0.0620596	NR4A1/PSMA8/CALM1/CALM2/DUSP5/EGF	6
BP	GO:0001838	embryonic epithelial tube formation	3/108	0.0623698	WNT4/HES5/LMO4	3
BP	GO:0042770	signal transduction in response to DNA damage	3/108	0.0623698	PMAIP1/PSMA8/NDRG1	3
BP	GO:1903827	regulation of cellular protein localization	7/108	0.0626677	PMAIP1/WNT3A/LITAF/HES1/EGF/PDZK1/SLC9A3R1	7
BP	GO:0006006	glucose metabolic process	4/108	0.0627689	ATF3/PMAIP1/CALM1/CALM2	4
BP	GO:0042594	response to starvation	6/108	0.0632736	ATF3/PMAIP1/KRT15/JUN/WNT4/CAPS	6
BP	GO:1903725	regulation of phospholipid metabolic process	2/108	0.0634665	EPHA8/KLF4	2
BP	GO:0030509	BMP signaling pathway	3/108	0.0635387	EGR1/HES1/HES5	3
BP	GO:0030808	regulation of nucleotide biosynthetic process	3/108	0.0635387	CALM1/CALM2/NOS1	3
BP	GO:0072175	epithelial tube formation	3/108	0.0635387	WNT4/HES5/LMO4	3
BP	GO:1900371	regulation of purine nucleotide biosynthetic process	3/108	0.0635387	CALM1/CALM2/NOS1	3
BP	GO:2000116	regulation of cysteine-type endopeptidase activity	4/108	0.0645222	PMAIP1/TNFSF15/WNT3A/KLF4	4
BP	GO:0032387	negative regulation of intracellular transport	3/108	0.0647177	LITAF/NOS1/SLC9A3R1	3
BP	GO:0006809	nitric oxide biosynthetic process	2/108	0.0653986	KLF4/NOS1	2
BP	GO:0007202	activation of phospholipase C activity	2/108	0.0653986	CALM1/CALM2	2
BP	GO:0042509	regulation of tyrosine phosphorylation of STAT protein	2/108	0.0653986	HES1/HES5	2
BP	GO:0019932	second-messenger-mediated signaling	4/108	0.0654085	CALM1/CALM2/CCL3/NOS1	4
BP	GO:0030534	adult behavior	3/108	0.0659068	NR4A2/NR4A3/NOS1	3
BP	GO:0030902	hindbrain development	3/108	0.0659068	EGR2/HES1/EGF	3
BP	GO:0044724	single-organism carbohydrate catabolic process	3/108	0.0659068	RBKS/CALM1/CALM2	3
BP	GO:0071346	cellular response to interferon-gamma	3/108	0.0659068	CCL3/CCL3L1/CCL3L3	3
BP	GO:0019722	calcium-mediated signaling	3/108	0.067106	CALM1/CALM2/CCL3	3
BP	GO:0010951	negative regulation of endopeptidase activity	4/108	0.0672002	CPAMD8/CST2/TFPI2/KLF4	4
BP	GO:0050803	regulation of synapse structure or activity	4/108	0.0672002	EGR1/EGR2/LRP4/NOS1	4
BP	GO:0003143	embryonic heart tube morphogenesis	2/108	0.0673503	WNT3A/HES1	2
BP	GO:0003151	outflow tract morphogenesis	2/108	0.0673503	JUN/HES1	2
BP	GO:0035690	cellular response to drug	2/108	0.0673503	EGR1/KCNQ1	2
BP	GO:0045670	regulation of osteoclast differentiation	2/108	0.0673503	FOS/CCL3	2
BP	GO:0048167	regulation of synaptic plasticity	3/108	0.0683152	EGR1/EGR2/NOS1	3
BP	GO:0031669	cellular response to nutrient levels	6/108	0.0689107	ATF3/PMAIP1/KRT15/JUN/WNT4/CAPS	6
BP	GO:0032414	positive regulation of ion transmembrane transporter activity	2/108	0.0693213	CALM1/CALM2	2
BP	GO:0043299	leukocyte degranulation	2/108	0.0693213	NR4A3/CCL3	2
BP	GO:0070301	cellular response to hydrogen peroxide	2/108	0.0693213	NR4A3/KLF4	2
BP	GO:0070509	calcium ion import	2/108	0.0693213	EGF/CCL3	2
BP	GO:0006352	DNA-templated transcription, initiation	5/108	0.0698334	NR4A2/NR4A1/JUNB/NR4A3/JUN	5
BP	GO:1903706	regulation of hemopoiesis	5/108	0.0698334	FOS/JUN/HES1/CCL3/HES5	5
BP	GO:0046777	protein autophosphorylation	4/108	0.0699354	EPHA8/JUN/CALM1/CALM2	4
BP	GO:0008360	regulation of cell shape	3/108	0.0707634	SEMA3E/CCL3/SLC9A3R1	3
BP	GO:2001056	positive regulation of cysteine-type endopeptidase activity	3/108	0.0707634	PMAIP1/TNFSF15/WNT3A	3
BP	GO:0007204	positive regulation of cytosolic calcium ion concentration	4/108	0.0708597	CALM1/CALM2/CCL3/NOS1	4
BP	GO:0002275	myeloid cell activation involved in immune response	2/108	0.0713112	NR4A3/CCL3	2
BP	GO:0008593	regulation of Notch signaling pathway	2/108	0.0713112	HES1/HES5	2
BP	GO:0019229	regulation of vasoconstriction	2/108	0.0713112	ACE2/NOS1	2
BP	GO:0061097	regulation of protein tyrosine kinase activity	2/108	0.0713112	WNT3A/EGF	2
BP	GO:0008015	blood circulation	6/108	0.0715074	CALM1/CALM2/TACR3/ACE2/KCNQ1/NOS1	6
BP	GO:0051222	positive regulation of protein transport	6/108	0.0715074	TNFSF15/WNT3A/HES1/EGF/CCL3/PDZK1	6
BP	GO:0051054	positive regulation of DNA metabolic process	3/108	0.0720022	JUN/KLF4/AREG	3
BP	GO:0071772	response to BMP	3/108	0.0720022	EGR1/HES1/HES5	3
BP	GO:0071773	cellular response to BMP stimulus	3/108	0.0720022	EGR1/HES1/HES5	3
BP	GO:0003013	circulatory system process	6/108	0.0728269	CALM1/CALM2/TACR3/ACE2/KCNQ1/NOS1	6
BP	GO:0055001	muscle cell development	3/108	0.0732508	HES1/KRT19/CXADR	3
BP	GO:0042311	vasodilation	2/108	0.0733195	ACE2/NOS1	2
BP	GO:0043588	skin development	4/108	0.0736706	CLDN4/LRP4/PAX6/FOXQ1	4
BP	GO:1903829	positive regulation of cellular protein localization	5/108	0.0744359	PMAIP1/WNT3A/HES1/EGF/PDZK1	5
BP	GO:0022409	positive regulation of cell-cell adhesion	4/108	0.0746201	NR4A3/WNT3A/MAP3K8/HES1	4
BP	GO:0040013	negative regulation of locomotion	4/108	0.0746201	WNT3A/WNT4/KLF4/SLC9A3R1	4
BP	GO:1901617	organic hydroxy compound biosynthetic process	4/108	0.0746201	NR4A2/BBOX1/WNT4/PSAT1	4
BP	GO:0003306	Wnt signaling pathway involved in heart development	1/108	0.0751534	WNT3A	1
BP	GO:0006558	L-phenylalanine metabolic process	1/108	0.0751534	HGD	1
BP	GO:0010766	negative regulation of sodium ion transport	1/108	0.0751534	SLC9A3R1	1
BP	GO:0017014	protein nitrosylation	1/108	0.0751534	NOS1	1
BP	GO:0018119	peptidyl-cysteine S-nitrosylation	1/108	0.0751534	NOS1	1
BP	GO:0019321	pentose metabolic process	1/108	0.0751534	RBKS	1
BP	GO:0021924	cell proliferation in external granule layer	1/108	0.0751534	EGF	1
BP	GO:0021930	cerebellar granule cell precursor proliferation	1/108	0.0751534	EGF	1
BP	GO:0030002	cellular anion homeostasis	1/108	0.0751534	SLC9A3R1	1
BP	GO:0030320	cellular monovalent inorganic anion homeostasis	1/108	0.0751534	SLC9A3R1	1
BP	GO:0030859	polarized epithelial cell differentiation	1/108	0.0751534	SLC9A3R1	1
BP	GO:0031643	positive regulation of myelination	1/108	0.0751534	MYRF	1
BP	GO:0033079	immature T cell proliferation	1/108	0.0751534	WNT4	1
BP	GO:0034374	low-density lipoprotein particle remodeling	1/108	0.0751534	LIPC	1
BP	GO:0036445	neuronal stem cell division	1/108	0.0751534	WNT3A	1
BP	GO:0036475	neuron death in response to oxidative stress	1/108	0.0751534	NR4A3	1
BP	GO:0040037	negative regulation of fibroblast growth factor receptor signaling pathway	1/108	0.0751534	WNT4	1
BP	GO:0042541	hemoglobin biosynthetic process	1/108	0.0751534	KLF4	1
BP	GO:0044320	cellular response to leptin stimulus	1/108	0.0751534	NR4A3	1
BP	GO:0045136	development of secondary sexual characteristics	1/108	0.0751534	AREG	1
BP	GO:0045414	regulation of interleukin-8 biosynthetic process	1/108	0.0751534	KLF4	1
BP	GO:0045605	negative regulation of epidermal cell differentiation	1/108	0.0751534	HES1	1
BP	GO:0045741	positive regulation of epidermal growth factor-activated receptor activity	1/108	0.0751534	EGF	1
BP	GO:0045836	positive regulation of meiotic nuclear division	1/108	0.0751534	WNT4	1
BP	GO:0051589	negative regulation of neurotransmitter transport	1/108	0.0751534	NOS1	1
BP	GO:0055057	neuroblast division	1/108	0.0751534	WNT3A	1
BP	GO:0060211	regulation of nuclear-transcribed mRNA poly(A) tail shortening	1/108	0.0751534	BTG2	1
BP	GO:0060213	positive regulation of nuclear-transcribed mRNA poly(A) tail shortening	1/108	0.0751534	BTG2	1
BP	GO:0060600	dichotomous subdivision of an epithelial terminal unit	1/108	0.0751534	AREG	1
BP	GO:0060736	prostate gland growth	1/108	0.0751534	PLAG1	1
BP	GO:0071542	dopaminergic neuron differentiation	1/108	0.0751534	NR4A2	1
BP	GO:0071872	cellular response to epinephrine stimulus	1/108	0.0751534	KCNQ1	1
BP	GO:0072109	glomerular mesangium development	1/108	0.0751534	EGR1	1
BP	GO:0086014	atrial cardiac muscle cell action potential	1/108	0.0751534	KCNQ1	1
BP	GO:0086026	atrial cardiac muscle cell to AV node cell signaling	1/108	0.0751534	KCNQ1	1
BP	GO:0086066	atrial cardiac muscle cell to AV node cell communication	1/108	0.0751534	KCNQ1	1
BP	GO:0090030	regulation of steroid hormone biosynthetic process	1/108	0.0751534	WNT4	1
BP	GO:0090192	regulation of glomerulus development	1/108	0.0751534	EGR1	1
BP	GO:0090266	regulation of mitotic cell cycle spindle assembly checkpoint	1/108	0.0751534	DUSP1	1
BP	GO:0097286	iron ion import	1/108	0.0751534	TF	1
BP	GO:1900102	negative regulation of endoplasmic reticulum unfolded protein response	1/108	0.0751534	TMBIM6	1
BP	GO:1900271	regulation of long-term synaptic potentiation	1/108	0.0751534	NOS1	1
BP	GO:1902221	erythrose 4-phosphate/phosphoenolpyruvate family amino acid metabolic process	1/108	0.0751534	HGD	1
BP	GO:1902237	positive regulation of endoplasmic reticulum stress-induced intrinsic apoptotic signaling pathway	1/108	0.0751534	PMAIP1	1
BP	GO:1903504	regulation of mitotic spindle checkpoint	1/108	0.0751534	DUSP1	1
BP	GO:0007260	tyrosine phosphorylation of STAT protein	2/108	0.0753461	HES1/HES5	2
BP	GO:0030500	regulation of bone mineralization	2/108	0.0753461	WNT4/CCL3	2
BP	GO:0051279	regulation of release of sequestered calcium ion into cytosol	2/108	0.0753461	CALM1/CALM2	2
BP	GO:0010466	negative regulation of peptidase activity	4/108	0.0755759	CPAMD8/CST2/TFPI2/KLF4	4
BP	GO:0016052	carbohydrate catabolic process	3/108	0.0757771	RBKS/CALM1/CALM2	3
BP	GO:1903036	positive regulation of response to wounding	3/108	0.0757771	CCL3/CCL3L1/CCL3L3	3
BP	GO:0018108	peptidyl-tyrosine phosphorylation	5/108	0.0760062	EPHA8/WNT3A/HES1/EGF/HES5	5
BP	GO:0070486	leukocyte aggregation	6/108	0.0761868	EGR1/NR4A3/MAP3K8/HES1/WNT4/CXADR	6
BP	GO:0072073	kidney epithelium development	3/108	0.0770546	HES1/WNT4/HES5	3
BP	GO:0003279	cardiac septum development	2/108	0.0773904	HES1/LMO4	2
BP	GO:0042308	negative regulation of protein import into nucleus	2/108	0.0773904	LITAF/SLC9A3R1	2
BP	GO:0045913	positive regulation of carbohydrate metabolic process	2/108	0.0773904	PMAIP1/EGF	2
BP	GO:1901888	regulation of cell junction assembly	2/108	0.0773904	WNT4/ACE2	2
BP	GO:1904590	negative regulation of protein import	2/108	0.0773904	LITAF/SLC9A3R1	2
BP	GO:0018212	peptidyl-tyrosine modification	5/108	0.0775946	EPHA8/WNT3A/HES1/EGF/HES5	5
BP	GO:0001890	placenta development	3/108	0.0783417	JUNB/HES1/KRT19	3
BP	GO:0031032	actomyosin structure organization	3/108	0.0783417	EPB41L4B/WNT4/KRT19	3
BP	GO:0001578	microtubule bundle formation	2/108	0.0794522	CFAP46/RP1	2
BP	GO:0007588	excretion	2/108	0.0794522	SCNN1G/SLC9A3R1	2
BP	GO:0048857	neural nucleus development	2/108	0.0794522	CALM1/CALM2	2
BP	GO:0060675	ureteric bud morphogenesis	2/108	0.0794522	HES1/WNT4	2
BP	GO:0071300	cellular response to retinoic acid	2/108	0.0794522	WNT3A/KLF4	2
BP	GO:0071560	cellular response to transforming growth factor beta stimulus	4/108	0.0804474	FOS/JUNB/JUN/WNT4	4
BP	GO:0030799	regulation of cyclic nucleotide metabolic process	3/108	0.0809441	CALM1/CALM2/NOS1	3
BP	GO:0052652	cyclic purine nucleotide metabolic process	3/108	0.0809441	CALM1/CALM2/NOS1	3
BP	GO:2001242	regulation of intrinsic apoptotic signaling pathway	3/108	0.0809441	PMAIP1/TMBIM6/SLC9A3R1	3
BP	GO:0001938	positive regulation of endothelial cell proliferation	2/108	0.0815311	NR4A1/JUN	2
BP	GO:0010863	positive regulation of phospholipase C activity	2/108	0.0815311	CALM1/CALM2	2
BP	GO:0014066	regulation of phosphatidylinositol 3-kinase signaling	2/108	0.0815311	KLF4/SLC9A3R1	2
BP	GO:0016525	negative regulation of angiogenesis	2/108	0.0815311	SEMA3E/KLF4	2
BP	GO:0030104	water homeostasis	2/108	0.0815311	CLDN4/SCNN1G	2
BP	GO:0043534	blood vessel endothelial cell migration	2/108	0.0815311	NR4A1/KLF4	2
BP	GO:0043647	inositol phosphate metabolic process	2/108	0.0815311	CALM1/CALM2	2
BP	GO:0046427	positive regulation of JAK-STAT cascade	2/108	0.0815311	HES1/HES5	2
BP	GO:0072171	mesonephric tubule morphogenesis	2/108	0.0815311	HES1/WNT4	2
BP	GO:0001774	microglial cell activation	1/108	0.0817014	JUN	1
BP	GO:0002003	angiotensin maturation	1/108	0.0817014	ACE2	1
BP	GO:0007171	activation of transmembrane receptor protein tyrosine kinase activity	1/108	0.0817014	EGF	1
BP	GO:0009312	oligosaccharide biosynthetic process	1/108	0.0817014	ST6GALNAC5	1
BP	GO:0010454	negative regulation of cell fate commitment	1/108	0.0817014	WNT3A	1
BP	GO:0010455	positive regulation of cell fate commitment	1/108	0.0817014	WNT3A	1
BP	GO:0016264	gap junction assembly	1/108	0.0817014	ACE2	1
BP	GO:0021520	spinal cord motor neuron cell fate specification	1/108	0.0817014	PAX6	1
BP	GO:0021534	cell proliferation in hindbrain	1/108	0.0817014	EGF	1
BP	GO:0030213	hyaluronan biosynthetic process	1/108	0.0817014	EGF	1
BP	GO:0032354	response to follicle-stimulating hormone	1/108	0.0817014	EGR1	1
BP	GO:0032372	negative regulation of sterol transport	1/108	0.0817014	EGF	1
BP	GO:0032375	negative regulation of cholesterol transport	1/108	0.0817014	EGF	1
BP	GO:0042228	interleukin-8 biosynthetic process	1/108	0.0817014	KLF4	1
BP	GO:0042416	dopamine biosynthetic process	1/108	0.0817014	NR4A2	1
BP	GO:0043923	positive regulation by host of viral transcription	1/108	0.0817014	JUN	1
BP	GO:0044406	adhesion of symbiont to host	1/108	0.0817014	ACE2	1
BP	GO:0048711	positive regulation of astrocyte differentiation	1/108	0.0817014	HES1	1
BP	GO:0048712	negative regulation of astrocyte differentiation	1/108	0.0817014	HES5	1
BP	GO:0051546	keratinocyte migration	1/108	0.0817014	EPB41L4B	1
BP	GO:0051645	Golgi localization	1/108	0.0817014	SLC9A3R1	1
BP	GO:0060911	cardiac cell fate commitment	1/108	0.0817014	WNT3A	1
BP	GO:0061081	positive regulation of myeloid leukocyte cytokine production involved in immune response	1/108	0.0817014	NR4A3	1
BP	GO:0061162	establishment of monopolar cell polarity	1/108	0.0817014	SLC9A3R1	1
BP	GO:0061339	establishment or maintenance of monopolar cell polarity	1/108	0.0817014	SLC9A3R1	1
BP	GO:1903894	regulation of IRE1-mediated unfolded protein response	1/108	0.0817014	TMBIM6	1
BP	GO:1990440	positive regulation of transcription from RNA polymerase II promoter in response to endoplasmic reticulum stress	1/108	0.0817014	ATF3	1
BP	GO:0009190	cyclic nucleotide biosynthetic process	3/108	0.0822593	CALM1/CALM2/NOS1	3
BP	GO:0035148	tube formation	3/108	0.0822593	WNT4/HES5/LMO4	3
BP	GO:0045861	negative regulation of proteolysis	5/108	0.0824672	DUSP1/CPAMD8/CST2/TFPI2/KLF4	5
BP	GO:0050673	epithelial cell proliferation	5/108	0.0824672	NR4A1/NR4A3/PAX6/JUN/AREG	5
BP	GO:0021700	developmental maturation	4/108	0.083444	NR4A2/EPHA8/HES1/HES5	4
BP	GO:0051146	striated muscle cell differentiation	4/108	0.083444	WNT3A/KRT19/CXADR/NOS1	4
BP	GO:0071559	response to transforming growth factor beta	4/108	0.083444	FOS/JUNB/JUN/WNT4	4
BP	GO:0090068	positive regulation of cell cycle process	4/108	0.083444	PSMA8/WNT4/EGF/NDRG1	4
BP	GO:0006879	cellular iron ion homeostasis	2/108	0.0836268	ATP6V1C2/TF	2
BP	GO:0043491	protein kinase B signaling	3/108	0.0849174	CCL3/KLF4/SLC9A3R1	3
BP	GO:0001895	retina homeostasis	2/108	0.085739	RP1/TF	2
BP	GO:0021954	central nervous system neuron development	2/108	0.085739	NR4A2/BTG2	2
BP	GO:0030301	cholesterol transport	2/108	0.085739	LIPC/EGF	2
BP	GO:0032411	positive regulation of transporter activity	2/108	0.085739	CALM1/CALM2	2
BP	GO:0043407	negative regulation of MAP kinase activity	2/108	0.085739	DUSP1/DUSP5	2
BP	GO:1900274	regulation of phospholipase C activity	2/108	0.085739	CALM1/CALM2	2
BP	GO:0002224	toll-like receptor signaling pathway	3/108	0.0862603	FOS/JUN/MAP3K8	3
BP	GO:0010950	positive regulation of endopeptidase activity	3/108	0.0862603	PMAIP1/TNFSF15/WNT3A	3
BP	GO:0070374	positive regulation of ERK1 and ERK2 cascade	3/108	0.0862603	CCL3/CCL3L1/CCL3L3	3
BP	GO:0030099	myeloid cell differentiation	5/108	0.0866501	FOS/JUNB/JUN/CCL3/MB	5
BP	GO:0006874	cellular calcium ion homeostasis	5/108	0.0875	CALM1/CALM2/TMBIM6/CCL3/NOS1	5
BP	GO:0008306	associative learning	2/108	0.0878672	FOS/BTG2	2
BP	GO:0015918	sterol transport	2/108	0.0878672	LIPC/EGF	2
BP	GO:0048259	regulation of receptor-mediated endocytosis	2/108	0.0878672	WNT3A/TF	2
BP	GO:0070167	regulation of biomineral tissue development	2/108	0.0878672	WNT4/CCL3	2
BP	GO:0071260	cellular response to mechanical stimulus	2/108	0.0878672	EGR1/NOS1	2
BP	GO:0002002	regulation of angiotensin levels in blood	1/108	0.0882035	ACE2	1
BP	GO:0002093	auditory receptor cell morphogenesis	1/108	0.0882035	SLC9A3R1	1
BP	GO:0007501	mesodermal cell fate specification	1/108	0.0882035	WNT3A	1
BP	GO:0009437	carnitine metabolic process	1/108	0.0882035	BBOX1	1
BP	GO:0010155	regulation of proton transport	1/108	0.0882035	SLC9A3R1	1
BP	GO:0010640	regulation of platelet-derived growth factor receptor signaling pathway	1/108	0.0882035	SLC9A3R1	1
BP	GO:0010893	positive regulation of steroid biosynthetic process	1/108	0.0882035	WNT4	1
BP	GO:0015838	amino-acid betaine transport	1/108	0.0882035	PDZK1	1
BP	GO:0015879	carnitine transport	1/108	0.0882035	PDZK1	1
BP	GO:0021542	dentate gyrus development	1/108	0.0882035	BTG2	1
BP	GO:0021877	forebrain neuron fate commitment	1/108	0.0882035	PAX6	1
BP	GO:0021978	telencephalon regionalization	1/108	0.0882035	PAX6	1
BP	GO:0042693	muscle cell fate commitment	1/108	0.0882035	WNT3A	1
BP	GO:0043517	positive regulation of DNA damage response, signal transduction by p53 class mediator	1/108	0.0882035	PMAIP1	1
BP	GO:0044331	cell-cell adhesion mediated by cadherin	1/108	0.0882035	WNT3A	1
BP	GO:0045655	regulation of monocyte differentiation	1/108	0.0882035	JUN	1
BP	GO:0046475	glycerophospholipid catabolic process	1/108	0.0882035	LIPC	1
BP	GO:0050910	detection of mechanical stimulus involved in sensory perception of sound	1/108	0.0882035	SLC12A2	1
BP	GO:0051446	positive regulation of meiotic cell cycle	1/108	0.0882035	WNT4	1
BP	GO:0055064	chloride ion homeostasis	1/108	0.0882035	SLC12A2	1
BP	GO:0071243	cellular response to arsenic-containing substance	1/108	0.0882035	ATF3	1
BP	GO:0071871	response to epinephrine	1/108	0.0882035	KCNQ1	1
BP	GO:0072216	positive regulation of metanephros development	1/108	0.0882035	EGR1	1
BP	GO:0086011	membrane repolarization during action potential	1/108	0.0882035	KCNQ1	1
BP	GO:1903206	negative regulation of hydrogen peroxide-induced cell death	1/108	0.0882035	NR4A3	1
BP	GO:0002521	leukocyte differentiation	6/108	0.088263	FOS/EGR1/JUNB/JUN/WNT4/CCL3	6
BP	GO:0048863	stem cell differentiation	4/108	0.0885592	WNT3A/HES1/WNT4/HES5	4
BP	GO:0050769	positive regulation of neurogenesis	5/108	0.0892128	WNT3A/PAX6/ENC1/HES1/PLAG1	5
BP	GO:0051480	cytosolic calcium ion homeostasis	4/108	0.0896003	CALM1/CALM2/CCL3/NOS1	4
BP	GO:1900181	negative regulation of protein localization to nucleus	2/108	0.0900113	LITAF/SLC9A3R1	2
BP	GO:0034341	response to interferon-gamma	3/108	0.0903428	CCL3/CCL3L1/CCL3L3	3
BP	GO:0050679	positive regulation of epithelial cell proliferation	3/108	0.0903428	NR4A1/NR4A3/JUN	3
BP	GO:0035019	somatic stem cell population maintenance	2/108	0.0921708	HES1/KLF4	2
BP	GO:0043500	muscle adaptation	2/108	0.0921708	NR4A3/KLF4	2
BP	GO:0002444	myeloid leukocyte mediated immunity	2/108	0.0943454	NR4A3/CCL3	2
BP	GO:0005977	glycogen metabolic process	2/108	0.0943454	CALM1/CALM2	2
BP	GO:0007422	peripheral nervous system development	2/108	0.0943454	EGR2/NDRG1	2
BP	GO:0030819	positive regulation of cAMP biosynthetic process	2/108	0.0943454	CALM1/CALM2	2
BP	GO:0035050	embryonic heart tube development	2/108	0.0943454	WNT3A/HES1	2
BP	GO:0045761	regulation of adenylate cyclase activity	2/108	0.0943454	CALM1/CALM2	2
BP	GO:0051817	modification of morphology or physiology of other organism involved in symbiotic interaction	2/108	0.0943454	JUN/CCL3	2
BP	GO:0032388	positive regulation of intracellular transport	5/108	0.0944563	PMAIP1/WNT3A/HES1/EGF/PDZK1	5
BP	GO:0008361	regulation of cell size	3/108	0.0945052	WNT3A/SLC12A2/SLC9A3R1	3
BP	GO:0006702	androgen biosynthetic process	1/108	0.09466	WNT4	1
BP	GO:0006957	complement activation, alternative pathway	1/108	0.09466	C7	1
BP	GO:0009070	serine family amino acid biosynthetic process	1/108	0.09466	PSAT1	1
BP	GO:0015671	oxygen transport	1/108	0.09466	MB	1
BP	GO:0035886	vascular smooth muscle cell differentiation	1/108	0.09466	HES1	1
BP	GO:0044321	response to leptin	1/108	0.09466	NR4A3	1
BP	GO:0045683	negative regulation of epidermis development	1/108	0.09466	HES1	1
BP	GO:0046321	positive regulation of fatty acid oxidation	1/108	0.09466	NR4A3	1
BP	GO:0046629	gamma-delta T cell activation	1/108	0.09466	CXADR	1
BP	GO:0048841	regulation of axon extension involved in axon guidance	1/108	0.09466	WNT3A	1
BP	GO:0051580	regulation of neurotransmitter uptake	1/108	0.09466	NOS1	1
BP	GO:0055062	phosphate ion homeostasis	1/108	0.09466	SLC9A3R1	1
BP	GO:0060177	regulation of angiotensin metabolic process	1/108	0.09466	ACE2	1
BP	GO:0060579	ventral spinal cord interneuron fate commitment	1/108	0.09466	PAX6	1
BP	GO:0060581	cell fate commitment involved in pattern specification	1/108	0.09466	PAX6	1
BP	GO:0061323	cell proliferation involved in heart morphogenesis	1/108	0.09466	HES1	1
BP	GO:0070293	renal absorption	1/108	0.09466	SLC9A3R1	1
BP	GO:0072075	metanephric mesenchyme development	1/108	0.09466	WNT4	1
BP	GO:0072506	trivalent inorganic anion homeostasis	1/108	0.09466	SLC9A3R1	1
BP	GO:0090280	positive regulation of calcium ion import	1/108	0.09466	CCL3	1
BP	GO:0097090	presynaptic membrane organization	1/108	0.09466	LRP4	1
BP	GO:0098659	inorganic cation import into cell	1/108	0.09466	TF	1
BP	GO:0099587	inorganic ion import into cell	1/108	0.09466	TF	1
BP	GO:1900151	regulation of nuclear-transcribed mRNA catabolic process, deadenylation-dependent decay	1/108	0.09466	BTG2	1
BP	GO:1900153	positive regulation of nuclear-transcribed mRNA catabolic process, deadenylation-dependent decay	1/108	0.09466	BTG2	1
BP	GO:2000136	regulation of cell proliferation involved in heart morphogenesis	1/108	0.09466	HES1	1
BP	GO:2000505	regulation of energy homeostasis	1/108	0.09466	NR4A3	1
BP	GO:0019827	stem cell population maintenance	3/108	0.0959101	HES1/HES5/KLF4	3
BP	GO:0090316	positive regulation of intracellular protein transport	4/108	0.0959702	WNT3A/HES1/EGF/PDZK1	4
BP	GO:0006073	cellular glucan metabolic process	2/108	0.0965349	CALM1/CALM2	2
BP	GO:0033555	multicellular organismal response to stress	2/108	0.0965349	NR4A2/NOS1	2
BP	GO:0044042	glucan metabolic process	2/108	0.0965349	CALM1/CALM2	2
BP	GO:0046823	negative regulation of nucleocytoplasmic transport	2/108	0.0965349	LITAF/SLC9A3R1	2
BP	GO:0007159	leukocyte cell-cell adhesion	6/108	0.0966088	EGR1/NR4A3/MAP3K8/HES1/WNT4/CXADR	6
BP	GO:0009617	response to bacterium	6/108	0.0966088	FOS/JUNB/LITAF/JUN/CCL3/NOS1	6
BP	GO:0019318	hexose metabolic process	4/108	0.0970523	ATF3/PMAIP1/CALM1/CALM2	4
BP	GO:0044275	cellular carbohydrate catabolic process	2/108	0.0987388	CALM1/CALM2	2
BP	GO:0046718	viral entry into host cell	2/108	0.0987388	CXADR/ACE2	2
BP	GO:0016331	morphogenesis of embryonic epithelium	3/108	0.0987456	WNT4/HES5/LMO4	3
BP	GO:0098727	maintenance of cell number	3/108	0.0987456	HES1/HES5/KLF4	3
BP	GO:0055074	calcium ion homeostasis	5/108	0.0989448	CALM1/CALM2/TMBIM6/CCL3/NOS1	5
BP	GO:0051783	regulation of nuclear division	3/108	0.100176	DUSP1/WNT4/EGF	3
BP	GO:0007507	heart development	6/108	0.100539	WNT3A/JUN/HES1/LMO4/CXADR/MB	6
BP	GO:0006672	ceramide metabolic process	2/108	0.100957	ST6GALNAC5/DEGS1	2
BP	GO:0007492	endoderm development	2/108	0.100957	DUSP1/DUSP5	2
BP	GO:0006704	glucocorticoid biosynthetic process	1/108	0.101071	WNT4	1
BP	GO:0031646	positive regulation of neurological system process	1/108	0.101071	MYRF	1
BP	GO:0032682	negative regulation of chemokine production	1/108	0.101071	KLF4	1
BP	GO:0032717	negative regulation of interleukin-8 production	1/108	0.101071	KLF4	1
BP	GO:0033197	response to vitamin E	1/108	0.101071	NOS1	1
BP	GO:0034375	high-density lipoprotein particle remodeling	1/108	0.101071	LIPC	1
BP	GO:0034616	response to laminar fluid shear stress	1/108	0.101071	KLF4	1
BP	GO:0040023	establishment of nucleus localization	1/108	0.101071	SLC9A3R1	1
BP	GO:0048148	behavioral response to cocaine	1/108	0.101071	NOS1	1
BP	GO:0048569	post-embryonic organ development	1/108	0.101071	KLF4	1
BP	GO:0071850	mitotic cell cycle arrest	1/108	0.101071	DUSP1	1
BP	GO:0072224	metanephric glomerulus development	1/108	0.101071	EGR1	1
BP	GO:0072505	divalent inorganic anion homeostasis	1/108	0.101071	SLC9A3R1	1
BP	GO:1901032	negative regulation of response to reactive oxygen species	1/108	0.101071	NR4A3	1
BP	GO:0009306	protein secretion	6/108	0.101335	TNFSF15/TMBIM6/SYBU/ARL4D/CCL3/NOS1	6
BP	GO:0010952	positive regulation of peptidase activity	3/108	0.101615	PMAIP1/TNFSF15/WNT3A	3
BP	GO:0008625	extrinsic apoptotic signaling pathway via death domain receptors	2/108	0.103189	ATF3/PMAIP1	2
BP	GO:0030510	regulation of BMP signaling pathway	2/108	0.103189	HES1/HES5	2
BP	GO:2000027	regulation of organ morphogenesis	3/108	0.104517	WNT3A/HES1/WNT4	3
BP	GO:0072503	cellular divalent inorganic cation homeostasis	5/108	0.105408	CALM1/CALM2/TMBIM6/CCL3/NOS1	5
BP	GO:0043266	regulation of potassium ion transport	2/108	0.105435	KCNQ1/NOS1	2
BP	GO:0046782	regulation of viral transcription	2/108	0.105435	JUN/CCL3	2
BP	GO:0061053	somite development	2/108	0.105435	WNT3A/WNT4	2
BP	GO:0000910	cytokinesis	3/108	0.105981	CALM1/CALM2/KLHL13	3
BP	GO:0008217	regulation of blood pressure	3/108	0.105981	TACR3/ACE2/NOS1	3
BP	GO:0001829	trophectodermal cell differentiation	1/108	0.107437	JUNB	1
BP	GO:0006349	regulation of gene expression by genetic imprinting	1/108	0.107437	KCNQ1	1
BP	GO:0006837	serotonin transport	1/108	0.107437	NOS1	1
BP	GO:0008356	asymmetric cell division	1/108	0.107437	PAX6	1
BP	GO:0010288	response to lead ion	1/108	0.107437	NOS1	1
BP	GO:0023019	signal transduction involved in regulation of gene expression	1/108	0.107437	PAX6	1
BP	GO:0030502	negative regulation of bone mineralization	1/108	0.107437	CCL3	1
BP	GO:0030828	positive regulation of cGMP biosynthetic process	1/108	0.107437	NOS1	1
BP	GO:0042136	neurotransmitter biosynthetic process	1/108	0.107437	NOS1	1
BP	GO:0043691	reverse cholesterol transport	1/108	0.107437	LIPC	1
BP	GO:0048339	paraxial mesoderm development	1/108	0.107437	WNT3A	1
BP	GO:0051023	regulation of immunoglobulin secretion	1/108	0.107437	TMBIM6	1
BP	GO:0051447	negative regulation of meiotic cell cycle	1/108	0.107437	DUSP1	1
BP	GO:0060307	regulation of ventricular cardiac muscle cell membrane repolarization	1/108	0.107437	KCNQ1	1
BP	GO:0070498	interleukin-1-mediated signaling pathway	1/108	0.107437	EGR1	1
BP	GO:0071236	cellular response to antibiotic	1/108	0.107437	EGR1	1
BP	GO:0072111	cell proliferation involved in kidney development	1/108	0.107437	EGR1	1
BP	GO:0090049	regulation of cell migration involved in sprouting angiogenesis	1/108	0.107437	KLF4	1
BP	GO:1903205	regulation of hydrogen peroxide-induced cell death	1/108	0.107437	NR4A3	1
BP	GO:2000380	regulation of mesoderm development	1/108	0.107437	WNT3A	1
BP	GO:0030148	sphingolipid biosynthetic process	2/108	0.107694	ST6GALNAC5/DEGS1	2
BP	GO:0042310	vasoconstriction	2/108	0.107694	ACE2/NOS1	2
BP	GO:0045055	regulated secretory pathway	2/108	0.107694	NR4A3/CCL3	2
BP	GO:1903409	reactive oxygen species biosynthetic process	2/108	0.107694	KLF4/NOS1	2
BP	GO:1903901	negative regulation of viral life cycle	2/108	0.107694	JUN/CCL3	2
BP	GO:0072331	signal transduction by p53 class mediator	3/108	0.108932	PMAIP1/PSMA8/NDRG1	3
BP	GO:0030816	positive regulation of cAMP metabolic process	2/108	0.109965	CALM1/CALM2	2
BP	GO:0045639	positive regulation of myeloid cell differentiation	2/108	0.109965	FOS/JUN	2
BP	GO:2000379	positive regulation of reactive oxygen species metabolic process	2/108	0.109965	KLF4/ACE2	2
BP	GO:0045862	positive regulation of proteolysis	5/108	0.11015	PMAIP1/TNFSF15/PSMA8/WNT3A/EGF	5
BP	GO:0007346	regulation of mitotic cell cycle	6/108	0.110312	DUSP1/PSMA8/MAP3K8/HES1/EGF/SLC9A3R1	6
BP	GO:0050708	regulation of protein secretion	5/108	0.111111	TNFSF15/TMBIM6/SYBU/CCL3/NOS1	5
BP	GO:0071229	cellular response to acid chemical	3/108	0.111916	EGR1/WNT3A/KLF4	3
BP	GO:0030260	entry into host cell	2/108	0.11225	CXADR/ACE2	2
BP	GO:0044409	entry into host	2/108	0.11225	CXADR/ACE2	2
BP	GO:0051806	entry into cell of other organism involved in symbiotic interaction	2/108	0.11225	CXADR/ACE2	2
BP	GO:0051828	entry into other organism involved in symbiotic interaction	2/108	0.11225	CXADR/ACE2	2
BP	GO:0052126	movement in host environment	2/108	0.11225	CXADR/ACE2	2
BP	GO:0052192	movement in environment of other organism involved in symbiotic interaction	2/108	0.11225	CXADR/ACE2	2
BP	GO:0045664	regulation of neuron differentiation	6/108	0.11283	LRP4/WNT3A/PAX6/ENC1/HES1/HES5	6
BP	GO:0001574	ganglioside biosynthetic process	1/108	0.113759	ST6GALNAC5	1
BP	GO:0001976	neurological system process involved in regulation of systemic arterial blood pressure	1/108	0.113759	ACE2	1
BP	GO:0006577	amino-acid betaine metabolic process	1/108	0.113759	BBOX1	1
BP	GO:0007379	segment specification	1/108	0.113759	HES5	1
BP	GO:0009235	cobalamin metabolic process	1/108	0.113759	TCN1	1
BP	GO:0010613	positive regulation of cardiac muscle hypertrophy	1/108	0.113759	NR4A3	1
BP	GO:0014742	positive regulation of muscle hypertrophy	1/108	0.113759	NR4A3	1
BP	GO:0015669	gas transport	1/108	0.113759	MB	1
BP	GO:0015697	quaternary ammonium group transport	1/108	0.113759	PDZK1	1
BP	GO:0020027	hemoglobin metabolic process	1/108	0.113759	KLF4	1
BP	GO:0030033	microvillus assembly	1/108	0.113759	SLC9A3R1	1
BP	GO:0031442	positive regulation of mRNA 3'-end processing	1/108	0.113759	BTG2	1
BP	GO:0033005	positive regulation of mast cell activation	1/108	0.113759	NR4A3	1
BP	GO:0034114	regulation of heterotypic cell-cell adhesion	1/108	0.113759	KLF4	1
BP	GO:0034198	cellular response to amino acid starvation	1/108	0.113759	ATF3	1
BP	GO:0036342	post-anal tail morphogenesis	1/108	0.113759	WNT3A	1
BP	GO:0048670	regulation of collateral sprouting	1/108	0.113759	WNT3A	1
BP	GO:0051972	regulation of telomerase activity	1/108	0.113759	KLF4	1
BP	GO:0060037	pharyngeal system development	1/108	0.113759	HES1	1
BP	GO:0060219	camera-type eye photoreceptor cell differentiation	1/108	0.113759	RP1	1
BP	GO:0061436	establishment of skin barrier	1/108	0.113759	CLDN4	1
BP	GO:0072202	cell differentiation involved in metanephros development	1/108	0.113759	WNT4	1
BP	GO:0090162	establishment of epithelial cell polarity	1/108	0.113759	SLC9A3R1	1
BP	GO:1902236	negative regulation of endoplasmic reticulum stress-induced intrinsic apoptotic signaling pathway	1/108	0.113759	TMBIM6	1
BP	GO:1902667	regulation of axon guidance	1/108	0.113759	WNT3A	1
BP	GO:1902931	negative regulation of alcohol biosynthetic process	1/108	0.113759	WNT4	1
BP	GO:0019216	regulation of lipid metabolic process	4/108	0.113962	NR4A3/EPHA8/WNT4/KLF4	4
BP	GO:0001942	hair follicle development	2/108	0.114547	LRP4/FOXQ1	2
BP	GO:0010518	positive regulation of phospholipase activity	2/108	0.114547	CALM1/CALM2	2
BP	GO:0022404	molting cycle process	2/108	0.114547	LRP4/FOXQ1	2
BP	GO:0022405	hair cycle process	2/108	0.114547	LRP4/FOXQ1	2
BP	GO:0048145	regulation of fibroblast proliferation	2/108	0.114547	PMAIP1/JUN	2
BP	GO:0048525	negative regulation of viral process	2/108	0.114547	JUN/CCL3	2
BP	GO:0050715	positive regulation of cytokine secretion	2/108	0.114547	TNFSF15/CCL3	2
BP	GO:0051341	regulation of oxidoreductase activity	2/108	0.114547	CALM1/CALM2	2
BP	GO:0060021	palate development	2/108	0.114547	WNT3A/CSRNP1	2
BP	GO:0002696	positive regulation of leukocyte activation	4/108	0.115134	NR4A3/WNT3A/MAP3K8/HES1	4
BP	GO:0031532	actin cytoskeleton reorganization	2/108	0.116856	SEMA3E/CXADR	2
BP	GO:0007009	plasma membrane organization	4/108	0.11868	WNT4/MYRF/NDRG1/SLC9A3R1	4
BP	GO:0048144	fibroblast proliferation	2/108	0.119177	PMAIP1/JUN	2
BP	GO:0098773	skin epidermis development	2/108	0.119177	LRP4/FOXQ1	2
BP	GO:0030203	glycosaminoglycan metabolic process	3/108	0.11951	EGF/HS3ST6/NDST4	3
BP	GO:0006700	C21-steroid hormone biosynthetic process	1/108	0.120036	WNT4	1
BP	GO:0006895	Golgi to endosome transport	1/108	0.120036	TGOLN2	1
BP	GO:0006972	hyperosmotic response	1/108	0.120036	TACR3	1
BP	GO:0007250	activation of NF-kappaB-inducing kinase activity	1/108	0.120036	TNFSF15	1
BP	GO:0010002	cardioblast differentiation	1/108	0.120036	WNT3A	1
BP	GO:0030825	positive regulation of cGMP metabolic process	1/108	0.120036	NOS1	1
BP	GO:0033233	regulation of protein sumoylation	1/108	0.120036	EGR1	1
BP	GO:0035902	response to immobilization stress	1/108	0.120036	FOS	1
BP	GO:0036474	cell death in response to hydrogen peroxide	1/108	0.120036	NR4A3	1
BP	GO:0043252	sodium-independent organic anion transport	1/108	0.120036	SLC22A25	1
BP	GO:0046697	decidualization	1/108	0.120036	JUNB	1
BP	GO:0048532	anatomical structure arrangement	1/108	0.120036	EGR2	1
BP	GO:0048846	axon extension involved in axon guidance	1/108	0.120036	WNT3A	1
BP	GO:0060117	auditory receptor cell development	1/108	0.120036	SLC9A3R1	1
BP	GO:0060231	mesenchymal to epithelial transition	1/108	0.120036	WNT4	1
BP	GO:0061014	positive regulation of mRNA catabolic process	1/108	0.120036	BTG2	1
BP	GO:0070168	negative regulation of biomineral tissue development	1/108	0.120036	CCL3	1
BP	GO:0072074	kidney mesenchyme development	1/108	0.120036	WNT4	1
BP	GO:1901798	positive regulation of signal transduction by p53 class mediator	1/108	0.120036	PMAIP1	1
BP	GO:1902284	neuron projection extension involved in neuron projection guidance	1/108	0.120036	WNT3A	1
BP	GO:1902307	positive regulation of sodium ion transmembrane transport	1/108	0.120036	NOS1	1
BP	GO:2000725	regulation of cardiac muscle cell differentiation	1/108	0.120036	WNT3A	1
BP	GO:0001952	regulation of cell-matrix adhesion	2/108	0.12151	SEMA3E/WNT4	2
BP	GO:1902476	chloride transmembrane transport	2/108	0.12151	GABRB2/SLC12A2	2
BP	GO:2000060	positive regulation of protein ubiquitination involved in ubiquitin-dependent protein catabolic process	2/108	0.12151	PSMA8/EGF	2
BP	GO:0006367	transcription initiation from RNA polymerase II promoter	4/108	0.123482	NR4A2/NR4A1/JUNB/NR4A3	4
BP	GO:0055007	cardiac muscle cell differentiation	2/108	0.123854	WNT3A/CXADR	2
BP	GO:2001233	regulation of apoptotic signaling pathway	5/108	0.123971	ATF3/PMAIP1/TMBIM6/WNT4/SLC9A3R1	5
BP	GO:0072507	divalent inorganic cation homeostasis	5/108	0.124989	CALM1/CALM2/TMBIM6/CCL3/NOS1	5
BP	GO:0051048	negative regulation of secretion	3/108	0.125719	TMBIM6/EGF/NOS1	3
BP	GO:0050867	positive regulation of cell activation	4/108	0.125914	NR4A3/WNT3A/MAP3K8/HES1	4
BP	GO:0001759	organ induction	1/108	0.126269	WNT3A	1
BP	GO:0001991	regulation of systemic arterial blood pressure by circulatory renin-angiotensin	1/108	0.126269	ACE2	1
BP	GO:0006379	mRNA cleavage	1/108	0.126269	TMBIM6	1
BP	GO:0006525	arginine metabolic process	1/108	0.126269	NOS1	1
BP	GO:0007263	nitric oxide mediated signal transduction	1/108	0.126269	NOS1	1
BP	GO:0007340	acrosome reaction	1/108	0.126269	SYT8	1
BP	GO:0010818	T cell chemotaxis	1/108	0.126269	CCL3	1
BP	GO:0030826	regulation of cGMP biosynthetic process	1/108	0.126269	NOS1	1
BP	GO:0033561	regulation of water loss via skin	1/108	0.126269	CLDN4	1
BP	GO:0036499	PERK-mediated unfolded protein response	1/108	0.126269	ATF3	1
BP	GO:0046885	regulation of hormone biosynthetic process	1/108	0.126269	WNT4	1
BP	GO:0050718	positive regulation of interleukin-1 beta secretion	1/108	0.126269	CCL3	1
BP	GO:0051894	positive regulation of focal adhesion assembly	1/108	0.126269	WNT4	1
BP	GO:0060004	reflex	1/108	0.126269	NR4A3	1
BP	GO:0060122	inner ear receptor stereocilium organization	1/108	0.126269	SLC9A3R1	1
BP	GO:0070723	response to cholesterol	1/108	0.126269	CCL3	1
BP	GO:0071480	cellular response to gamma radiation	1/108	0.126269	EGR1	1
BP	GO:0071498	cellular response to fluid shear stress	1/108	0.126269	KLF4	1
BP	GO:0072077	renal vesicle morphogenesis	1/108	0.126269	WNT4	1
BP	GO:0086019	cell-cell signaling involved in cardiac conduction	1/108	0.126269	KCNQ1	1
BP	GO:1901623	regulation of lymphocyte chemotaxis	1/108	0.126269	CCL3	1
BP	GO:1903670	regulation of sprouting angiogenesis	1/108	0.126269	KLF4	1
BP	GO:2000279	negative regulation of DNA biosynthetic process	1/108	0.126269	DUSP1	1
BP	GO:0043010	camera-type eye development	4/108	0.127138	RP1/PAX6/HES5/KLF4	4
BP	GO:0035821	modification of morphology or physiology of other organism	2/108	0.128574	JUN/CCL3	2
BP	GO:0006022	aminoglycan metabolic process	3/108	0.128868	EGF/HS3ST6/NDST4	3
BP	GO:1903320	regulation of protein modification by small protein conjugation or removal	4/108	0.1296	DUSP1/EGR1/PSMA8/EGF	4
BP	GO:0030522	intracellular receptor signaling pathway	4/108	0.130839	NR4A2/NR4A1/NR4A3/SCGB2A1	4
BP	GO:0044262	cellular carbohydrate metabolic process	4/108	0.130839	PMAIP1/RBKS/CALM1/CALM2	4
BP	GO:0032465	regulation of cytokinesis	2/108	0.13095	CALM1/CALM2	2
BP	GO:1901606	alpha-amino acid catabolic process	2/108	0.13095	HGD/NOS1	2
BP	GO:0045637	regulation of myeloid cell differentiation	3/108	0.132044	FOS/JUN/CCL3	3
BP	GO:0009074	aromatic amino acid family catabolic process	1/108	0.132458	HGD	1
BP	GO:0009651	response to salt stress	1/108	0.132458	TACR3	1
BP	GO:0010874	regulation of cholesterol efflux	1/108	0.132458	EGF	1
BP	GO:0032069	regulation of nuclease activity	1/108	0.132458	TMBIM6	1
BP	GO:0032461	positive regulation of protein oligomerization	1/108	0.132458	PMAIP1	1
BP	GO:0043576	regulation of respiratory gaseous exchange	1/108	0.132458	NR4A2	1
BP	GO:0045745	positive regulation of G-protein coupled receptor protein signaling pathway	1/108	0.132458	NOS1	1
BP	GO:0048103	somatic stem cell division	1/108	0.132458	WNT3A	1
BP	GO:0048305	immunoglobulin secretion	1/108	0.132458	TMBIM6	1
BP	GO:0060602	branch elongation of an epithelium	1/108	0.132458	AREG	1
BP	GO:0060850	regulation of transcription involved in cell fate commitment	1/108	0.132458	PAX6	1
BP	GO:0060914	heart formation	1/108	0.132458	HES1	1
BP	GO:0071731	response to nitric oxide	1/108	0.132458	NOS1	1
BP	GO:0072079	nephron tubule formation	1/108	0.132458	HES5	1
BP	GO:0072087	renal vesicle development	1/108	0.132458	WNT4	1
BP	GO:0097503	sialylation	1/108	0.132458	ST6GALNAC5	1
BP	GO:1903393	positive regulation of adherens junction organization	1/108	0.132458	WNT4	1
BP	GO:0009636	response to toxic substance	3/108	0.133643	FOS/EGR1/CCL3	3
BP	GO:0043547	positive regulation of GTPase activity	6/108	0.134013	JUN/RGS1/WNT4/CCL3/CCL3L1/CCL3L3	6
BP	GO:0002221	pattern recognition receptor signaling pathway	3/108	0.135248	FOS/JUN/MAP3K8	3
BP	GO:0006767	water-soluble vitamin metabolic process	2/108	0.135733	TCN1/PSAT1	2
BP	GO:0010771	negative regulation of cell morphogenesis involved in differentiation	2/108	0.135733	LRP4/WNT3A	2
BP	GO:0044264	cellular polysaccharide metabolic process	2/108	0.135733	CALM1/CALM2	2
BP	GO:0050684	regulation of mRNA processing	2/108	0.135733	BTG2/TMBIM6	2
BP	GO:0043405	regulation of MAP kinase activity	4/108	0.135843	DUSP1/AVPI1/DUSP5/EGF	4
BP	GO:0010517	regulation of phospholipase activity	2/108	0.138139	CALM1/CALM2	2
BP	GO:0010977	negative regulation of neuron projection development	2/108	0.138139	LRP4/WNT3A	2
BP	GO:0055072	iron ion homeostasis	2/108	0.138139	ATP6V1C2/TF	2
BP	GO:0051052	regulation of DNA metabolic process	4/108	0.138375	DUSP1/JUN/KLF4/AREG	4
BP	GO:0009187	cyclic nucleotide metabolic process	3/108	0.138479	CALM1/CALM2/NOS1	3
BP	GO:0030336	negative regulation of cell migration	3/108	0.138479	WNT4/KLF4/SLC9A3R1	3
BP	GO:0000132	establishment of mitotic spindle orientation	1/108	0.138604	PAX6	1
BP	GO:0002052	positive regulation of neuroblast proliferation	1/108	0.138604	PAX6	1
BP	GO:0007214	gamma-aminobutyric acid signaling pathway	1/108	0.138604	GABRB2	1
BP	GO:0009713	catechol-containing compound biosynthetic process	1/108	0.138604	NR4A2	1
BP	GO:0010669	epithelial structure maintenance	1/108	0.138604	CXADR	1
BP	GO:0032469	endoplasmic reticulum calcium ion homeostasis	1/108	0.138604	TMBIM6	1
BP	GO:0035767	endothelial cell chemotaxis	1/108	0.138604	NR4A1	1
BP	GO:0042347	negative regulation of NF-kappaB import into nucleus	1/108	0.138604	LITAF	1
BP	GO:0042423	catecholamine biosynthetic process	1/108	0.138604	NR4A2	1
BP	GO:0042738	exogenous drug catabolic process	1/108	0.138604	NOS1	1
BP	GO:0043171	peptide catabolic process	1/108	0.138604	ACE2	1
BP	GO:0043537	negative regulation of blood vessel endothelial cell migration	1/108	0.138604	KLF4	1
BP	GO:0045822	negative regulation of heart contraction	1/108	0.138604	NOS1	1
BP	GO:0048668	collateral sprouting	1/108	0.138604	WNT3A	1
BP	GO:0050716	positive regulation of interleukin-1 secretion	1/108	0.138604	CCL3	1
BP	GO:0061013	regulation of mRNA catabolic process	1/108	0.138604	BTG2	1
BP	GO:0097237	cellular response to toxic substance	1/108	0.138604	EGR1	1
BP	GO:1902932	positive regulation of alcohol biosynthetic process	1/108	0.138604	WNT4	1
BP	GO:2000573	positive regulation of DNA biosynthetic process	1/108	0.138604	KLF4	1
BP	GO:0001936	regulation of endothelial cell proliferation	2/108	0.140554	NR4A1/JUN	2
BP	GO:0003231	cardiac ventricle development	2/108	0.140554	HES1/LMO4	2
BP	GO:0019233	sensory perception of pain	2/108	0.140554	CCL3/NOS1	2
BP	GO:0060193	positive regulation of lipase activity	2/108	0.140554	CALM1/CALM2	2
BP	GO:2001235	positive regulation of apoptotic signaling pathway	3/108	0.141736	ATF3/PMAIP1/SLC9A3R1	3
BP	GO:0014065	phosphatidylinositol 3-kinase signaling	2/108	0.142979	KLF4/SLC9A3R1	2
BP	GO:0042307	positive regulation of protein import into nucleus	2/108	0.142979	WNT3A/EGF	2
BP	GO:0090100	positive regulation of transmembrane receptor protein serine/threonine kinase signaling pathway	2/108	0.142979	HES1/HES5	2
BP	GO:2000058	regulation of protein ubiquitination involved in ubiquitin-dependent protein catabolic process	2/108	0.142979	PSMA8/EGF	2
BP	GO:0010565	regulation of cellular ketone metabolic process	3/108	0.143375	NR4A3/PSMA8/WNT4	3
BP	GO:0002092	positive regulation of receptor internalization	1/108	0.144707	WNT3A	1
BP	GO:0008211	glucocorticoid metabolic process	1/108	0.144707	WNT4	1
BP	GO:0010894	negative regulation of steroid biosynthetic process	1/108	0.144707	WNT4	1
BP	GO:0021513	spinal cord dorsal/ventral patterning	1/108	0.144707	PAX6	1
BP	GO:0021602	cranial nerve morphogenesis	1/108	0.144707	EGR2	1
BP	GO:0022011	myelination in peripheral nervous system	1/108	0.144707	NDRG1	1
BP	GO:0030517	negative regulation of axon extension	1/108	0.144707	WNT3A	1
BP	GO:0032292	peripheral nervous system axon ensheathment	1/108	0.144707	NDRG1	1
BP	GO:0032528	microvillus organization	1/108	0.144707	SLC9A3R1	1
BP	GO:0036003	positive regulation of transcription from RNA polymerase II promoter in response to stress	1/108	0.144707	ATF3	1
BP	GO:0036314	response to sterol	1/108	0.144707	CCL3	1
BP	GO:0045671	negative regulation of osteoclast differentiation	1/108	0.144707	CCL3	1
BP	GO:0045940	positive regulation of steroid metabolic process	1/108	0.144707	WNT4	1
BP	GO:0048643	positive regulation of skeletal muscle tissue development	1/108	0.144707	WNT3A	1
BP	GO:0061082	myeloid leukocyte cytokine production	1/108	0.144707	NR4A3	1
BP	GO:0061311	cell surface receptor signaling pathway involved in heart development	1/108	0.144707	WNT3A	1
BP	GO:0071526	semaphorin-plexin signaling pathway	1/108	0.144707	SEMA3E	1
BP	GO:0071875	adrenergic receptor signaling pathway	1/108	0.144707	NOS1	1
BP	GO:0072215	regulation of metanephros development	1/108	0.144707	EGR1	1
BP	GO:0072337	modified amino acid transport	1/108	0.144707	SLC9A3R1	1
BP	GO:0072525	pyridine-containing compound biosynthetic process	1/108	0.144707	PSAT1	1
BP	GO:0097193	intrinsic apoptotic signaling pathway	4/108	0.144787	PMAIP1/TMBIM6/SELK/SLC9A3R1	4
BP	GO:0006821	chloride transport	2/108	0.145412	GABRB2/SLC12A2	2
BP	GO:0006919	activation of cysteine-type endopeptidase activity involved in apoptotic process	2/108	0.145412	PMAIP1/TNFSF15	2
BP	GO:0018958	phenol-containing compound metabolic process	2/108	0.145412	NR4A2/TACR3	2
BP	GO:0030282	bone mineralization	2/108	0.145412	WNT4/CCL3	2
BP	GO:0045598	regulation of fat cell differentiation	2/108	0.145412	WNT3A/HES1	2
BP	GO:0070588	calcium ion transmembrane transport	3/108	0.14667	CALM1/CALM2/NOS1	3
BP	GO:0016053	organic acid biosynthetic process	4/108	0.147384	BBOX1/LIPC/PSAT1/DEGS1	4
BP	GO:0046394	carboxylic acid biosynthetic process	4/108	0.147384	BBOX1/LIPC/PSAT1/DEGS1	4
BP	GO:0002700	regulation of production of molecular mediator of immune response	2/108	0.147854	NR4A3/TMBIM6	2
BP	GO:0035335	peptidyl-tyrosine dephosphorylation	2/108	0.147854	DUSP1/DUSP5	2
BP	GO:0046425	regulation of JAK-STAT cascade	2/108	0.147854	HES1/HES5	2
BP	GO:1904591	positive regulation of protein import	2/108	0.147854	WNT3A/EGF	2
BP	GO:0007160	cell-matrix adhesion	3/108	0.148328	SEMA3E/MSLN/WNT4	3
BP	GO:0048608	reproductive structure development	5/108	0.148329	JUNB/HES1/WNT4/KRT19/PLAG1	5
BP	GO:0007623	circadian rhythm	3/108	0.149991	EGR1/CLDN4/JUN	3
BP	GO:0016051	carbohydrate biosynthetic process	3/108	0.149991	ATF3/ST6GALNAC5/EGF	3
BP	GO:1900542	regulation of purine nucleotide metabolic process	3/108	0.149991	CALM1/CALM2/NOS1	3
BP	GO:0042303	molting cycle	2/108	0.150305	LRP4/FOXQ1	2
BP	GO:0042633	hair cycle	2/108	0.150305	LRP4/FOXQ1	2
BP	GO:0050709	negative regulation of protein secretion	2/108	0.150305	TMBIM6/NOS1	2
BP	GO:0003309	type B pancreatic cell differentiation	1/108	0.150767	PAX6	1
BP	GO:0007184	SMAD protein import into nucleus	1/108	0.150767	JUN	1
BP	GO:0007530	sex determination	1/108	0.150767	WNT4	1
BP	GO:0009065	glutamine family amino acid catabolic process	1/108	0.150767	NOS1	1
BP	GO:0010714	positive regulation of collagen metabolic process	1/108	0.150767	WNT4	1
BP	GO:0016338	calcium-independent cell-cell adhesion via plasma membrane cell-adhesion molecules	1/108	0.150767	CLDN4	1
BP	GO:0021871	forebrain regionalization	1/108	0.150767	PAX6	1
BP	GO:0021952	central nervous system projection neuron axonogenesis	1/108	0.150767	NR4A2	1
BP	GO:0032967	positive regulation of collagen biosynthetic process	1/108	0.150767	WNT4	1
BP	GO:0034368	protein-lipid complex remodeling	1/108	0.150767	LIPC	1
BP	GO:0034369	plasma lipoprotein particle remodeling	1/108	0.150767	LIPC	1
BP	GO:0035909	aorta morphogenesis	1/108	0.150767	HES1	1
BP	GO:0040036	regulation of fibroblast growth factor receptor signaling pathway	1/108	0.150767	WNT4	1
BP	GO:0042737	drug catabolic process	1/108	0.150767	NOS1	1
BP	GO:0044253	positive regulation of multicellular organismal metabolic process	1/108	0.150767	WNT4	1
BP	GO:0045742	positive regulation of epidermal growth factor receptor signaling pathway	1/108	0.150767	EGF	1
BP	GO:0050706	regulation of interleukin-1 beta secretion	1/108	0.150767	CCL3	1
BP	GO:0060384	innervation	1/108	0.150767	GABRB2	1
BP	GO:0072488	ammonium transmembrane transport	1/108	0.150767	SLC12A2	1
BP	GO:0086005	ventricular cardiac muscle cell action potential	1/108	0.150767	KCNQ1	1
BP	GO:0090314	positive regulation of protein targeting to membrane	1/108	0.150767	PDZK1	1
BP	GO:0097009	energy homeostasis	1/108	0.150767	NR4A3	1
BP	GO:2000008	regulation of protein localization to cell surface	1/108	0.150767	EGF	1
BP	GO:0061458	reproductive system development	5/108	0.152763	JUNB/HES1/WNT4/KRT19/PLAG1	5
BP	GO:0051439	regulation of ubiquitin-protein ligase activity involved in mitotic cell cycle	2/108	0.152764	DUSP1/PSMA8	2
BP	GO:0090317	negative regulation of intracellular protein transport	2/108	0.152764	LITAF/SLC9A3R1	2
BP	GO:0098661	inorganic anion transmembrane transport	2/108	0.152764	GABRB2/SLC12A2	2
BP	GO:0034112	positive regulation of homotypic cell-cell adhesion	3/108	0.153336	NR4A3/MAP3K8/HES1	3
BP	GO:0001894	tissue homeostasis	3/108	0.155017	RP1/TF/CXADR	3
BP	GO:0007179	transforming growth factor beta receptor signaling pathway	3/108	0.155017	FOS/JUNB/JUN	3
BP	GO:1903039	positive regulation of leukocyte cell-cell adhesion	3/108	0.155017	NR4A3/MAP3K8/HES1	3
BP	GO:2000146	negative regulation of cell motility	3/108	0.155017	WNT4/KLF4/SLC9A3R1	3
BP	GO:0001504	neurotransmitter uptake	1/108	0.156784	NOS1	1
BP	GO:0001573	ganglioside metabolic process	1/108	0.156784	ST6GALNAC5	1
BP	GO:0002068	glandular epithelial cell development	1/108	0.156784	PAX6	1
BP	GO:0009110	vitamin biosynthetic process	1/108	0.156784	PSAT1	1
BP	GO:0021511	spinal cord patterning	1/108	0.156784	PAX6	1
BP	GO:0032800	receptor biosynthetic process	1/108	0.156784	ACE2	1
BP	GO:0034367	macromolecular complex remodeling	1/108	0.156784	LIPC	1
BP	GO:0035235	ionotropic glutamate receptor signaling pathway	1/108	0.156784	GRIA4	1
BP	GO:0044062	regulation of excretion	1/108	0.156784	SLC9A3R1	1
BP	GO:0045197	establishment or maintenance of epithelial cell apical/basal polarity	1/108	0.156784	SLC9A3R1	1
BP	GO:0045672	positive regulation of osteoclast differentiation	1/108	0.156784	FOS	1
BP	GO:0045939	negative regulation of steroid metabolic process	1/108	0.156784	WNT4	1
BP	GO:0046835	carbohydrate phosphorylation	1/108	0.156784	RBKS	1
BP	GO:0050974	detection of mechanical stimulus involved in sensory perception	1/108	0.156784	SLC12A2	1
BP	GO:0051647	nucleus localization	1/108	0.156784	SLC9A3R1	1
BP	GO:0071242	cellular response to ammonium ion	1/108	0.156784	GABRB2	1
BP	GO:1901186	positive regulation of ERBB signaling pathway	1/108	0.156784	EGF	1
BP	GO:0001657	ureteric bud development	2/108	0.157705	HES1/WNT4	2
BP	GO:0038061	NIK/NF-kappaB signaling	2/108	0.157705	TNFSF15/PSMA8	2
BP	GO:0050806	positive regulation of synaptic transmission	2/108	0.157705	EGR1/NOS1	2
BP	GO:0006260	DNA replication	4/108	0.159295	JUN/EGF/KLF4/AREG	4
BP	GO:0006140	regulation of nucleotide metabolic process	3/108	0.160096	CALM1/CALM2/NOS1	3
BP	GO:0030010	establishment of cell polarity	2/108	0.160188	PAX6/SLC9A3R1	2
BP	GO:0072163	mesonephric epithelium development	2/108	0.160188	HES1/WNT4	2
BP	GO:0072164	mesonephric tubule development	2/108	0.160188	HES1/WNT4	2
BP	GO:1903311	regulation of mRNA metabolic process	2/108	0.160188	BTG2/TMBIM6	2
BP	GO:0000226	microtubule cytoskeleton organization	5/108	0.161797	CFAP46/MAP7D2/RP1/WNT3A/PAX6	5
BP	GO:0001525	angiogenesis	5/108	0.161797	NR4A1/SEMA3E/JUN/EGF/KLF4	5
BP	GO:0046916	cellular transition metal ion homeostasis	2/108	0.162677	ATP6V1C2/TF	2
BP	GO:0048593	camera-type eye morphogenesis	2/108	0.162677	RP1/PAX6	2
BP	GO:0097202	activation of cysteine-type endopeptidase activity	2/108	0.162677	PMAIP1/TNFSF15	2
BP	GO:0006688	glycosphingolipid biosynthetic process	1/108	0.16276	ST6GALNAC5	1
BP	GO:0007176	regulation of epidermal growth factor-activated receptor activity	1/108	0.16276	EGF	1
BP	GO:0008045	motor neuron axon guidance	1/108	0.16276	EGR2	1
BP	GO:0015893	drug transport	1/108	0.16276	PDZK1	1
BP	GO:0021904	dorsal/ventral neural tube patterning	1/108	0.16276	WNT3A	1
BP	GO:0030325	adrenal gland development	1/108	0.16276	WNT4	1
BP	GO:0030823	regulation of cGMP metabolic process	1/108	0.16276	NOS1	1
BP	GO:0033687	osteoblast proliferation	1/108	0.16276	JUNB	1
BP	GO:0040001	establishment of mitotic spindle localization	1/108	0.16276	PAX6	1
BP	GO:0045909	positive regulation of vasodilation	1/108	0.16276	NOS1	1
BP	GO:0048169	regulation of long-term neuronal synaptic plasticity	1/108	0.16276	EGR1	1
BP	GO:0048246	macrophage chemotaxis	1/108	0.16276	CCL3	1
BP	GO:0055025	positive regulation of cardiac muscle tissue development	1/108	0.16276	WNT3A	1
BP	GO:1901224	positive regulation of NIK/NF-kappaB signaling	1/108	0.16276	TNFSF15	1
BP	GO:1901381	positive regulation of potassium ion transmembrane transport	1/108	0.16276	KCNQ1	1
BP	GO:2000144	positive regulation of DNA-templated transcription, initiation	1/108	0.16276	JUN	1
BP	GO:2000403	positive regulation of lymphocyte migration	1/108	0.16276	CCL3	1
BP	GO:0015833	peptide transport	4/108	0.163343	LITAF/SYBU/NOS1/SLC9A3R1	4
BP	GO:0060560	developmental growth involved in morphogenesis	3/108	0.163511	WNT3A/SLC12A2/AREG	3
BP	GO:1900182	positive regulation of protein localization to nucleus	2/108	0.165174	WNT3A/EGF	2
BP	GO:0042110	T cell activation	5/108	0.165241	EGR1/MAP3K8/HES1/WNT4/CXADR	5
BP	GO:0070489	T cell aggregation	5/108	0.165241	EGR1/MAP3K8/HES1/WNT4/CXADR	5
BP	GO:0002429	immune response-activating cell surface receptor signaling pathway	4/108	0.166063	NR4A3/PSMA8/CALM1/CALM2	4
BP	GO:0048511	rhythmic process	4/108	0.166063	EGR1/CLDN4/EGR2/JUN	4
BP	GO:0071593	lymphocyte aggregation	5/108	0.166395	EGR1/MAP3K8/HES1/WNT4/CXADR	5
BP	GO:0007219	Notch signaling pathway	3/108	0.166947	HES1/KRT19/HES5	3
BP	GO:0072330	monocarboxylic acid biosynthetic process	3/108	0.168674	BBOX1/LIPC/DEGS1	3
BP	GO:0002701	negative regulation of production of molecular mediator of immune response	1/108	0.168693	TMBIM6	1
BP	GO:0003081	regulation of systemic arterial blood pressure by renin-angiotensin	1/108	0.168693	ACE2	1
BP	GO:0014044	Schwann cell development	1/108	0.168693	NDRG1	1
BP	GO:0015012	heparan sulfate proteoglycan biosynthetic process	1/108	0.168693	NDST4	1
BP	GO:0032369	negative regulation of lipid transport	1/108	0.168693	EGF	1
BP	GO:0032731	positive regulation of interleukin-1 beta production	1/108	0.168693	CCL3	1
BP	GO:0035904	aorta development	1/108	0.168693	HES1	1
BP	GO:0036230	granulocyte activation	1/108	0.168693	CCL3	1
BP	GO:0042133	neurotransmitter metabolic process	1/108	0.168693	NOS1	1
BP	GO:0046320	regulation of fatty acid oxidation	1/108	0.168693	NR4A3	1
BP	GO:0048488	synaptic vesicle endocytosis	1/108	0.168693	SYT8	1
BP	GO:0048596	embryonic camera-type eye morphogenesis	1/108	0.168693	PAX6	1
BP	GO:0050704	regulation of interleukin-1 secretion	1/108	0.168693	CCL3	1
BP	GO:0051180	vitamin transport	1/108	0.168693	TCN1	1
BP	GO:0051294	establishment of spindle orientation	1/108	0.168693	PAX6	1
BP	GO:0055075	potassium ion homeostasis	1/108	0.168693	SLC12A2	1
BP	GO:0060706	cell differentiation involved in embryonic placenta development	1/108	0.168693	KRT19	1
BP	GO:0071514	genetic imprinting	1/108	0.168693	KCNQ1	1
BP	GO:0071709	membrane assembly	1/108	0.168693	LRP4	1
BP	GO:1900739	regulation of protein insertion into mitochondrial membrane involved in apoptotic signaling pathway	1/108	0.168693	PMAIP1	1
BP	GO:1900740	positive regulation of protein insertion into mitochondrial membrane involved in apoptotic signaling pathway	1/108	0.168693	PMAIP1	1
BP	GO:2000108	positive regulation of leukocyte apoptotic process	1/108	0.168693	NR4A3	1
BP	GO:0016485	protein processing	4/108	0.170173	PMAIP1/TNFSF15/C7/ACE2	4
BP	GO:0001823	mesonephros development	2/108	0.170187	HES1/WNT4	2
BP	GO:0016925	protein sumoylation	2/108	0.170187	EGR1/EGR2	2
BP	GO:0045807	positive regulation of endocytosis	2/108	0.170187	WNT3A/TF	2
BP	GO:0019751	polyol metabolic process	2/108	0.172704	CALM1/CALM2	2
BP	GO:0030817	regulation of cAMP biosynthetic process	2/108	0.172704	CALM1/CALM2	2
BP	GO:0042107	cytokine metabolic process	2/108	0.172704	TNFSF15/KLF4	2
BP	GO:0045667	regulation of osteoblast differentiation	2/108	0.172704	WNT4/AREG	2
BP	GO:0001941	postsynaptic membrane organization	1/108	0.174584	LRP4	1
BP	GO:0030224	monocyte differentiation	1/108	0.174584	JUN	1
BP	GO:0033598	mammary gland epithelial cell proliferation	1/108	0.174584	AREG	1
BP	GO:0036296	response to increased oxygen levels	1/108	0.174584	EGR1	1
BP	GO:0040020	regulation of meiotic nuclear division	1/108	0.174584	WNT4	1
BP	GO:0045687	positive regulation of glial cell differentiation	1/108	0.174584	HES1	1
BP	GO:0045987	positive regulation of smooth muscle contraction	1/108	0.174584	TACR3	1
BP	GO:0046685	response to arsenic-containing substance	1/108	0.174584	ATF3	1
BP	GO:0048147	negative regulation of fibroblast proliferation	1/108	0.174584	PMAIP1	1
BP	GO:0048665	neuron fate specification	1/108	0.174584	PAX6	1
BP	GO:0048791	calcium ion-dependent exocytosis of neurotransmitter	1/108	0.174584	SYT8	1
BP	GO:0050702	interleukin-1 beta secretion	1/108	0.174584	CCL3	1
BP	GO:0055090	acylglycerol homeostasis	1/108	0.174584	LIPC	1
BP	GO:0055093	response to hyperoxia	1/108	0.174584	EGR1	1
BP	GO:0070328	triglyceride homeostasis	1/108	0.174584	LIPC	1
BP	GO:0086091	regulation of heart rate by cardiac conduction	1/108	0.174584	KCNQ1	1
BP	GO:0090200	positive regulation of release of cytochrome c from mitochondria	1/108	0.174584	PMAIP1	1
BP	GO:0098657	import into cell	1/108	0.174584	TF	1
BP	GO:1900101	regulation of endoplasmic reticulum unfolded protein response	1/108	0.174584	TMBIM6	1
BP	GO:0010631	epithelial cell migration	3/108	0.175631	NR4A1/EPB41L4B/KLF4	3
BP	GO:0060485	mesenchyme development	3/108	0.177383	WNT3A/HES1/WNT4	3
BP	GO:0010720	positive regulation of cell development	5/108	0.179304	WNT3A/PAX6/ENC1/HES1/PLAG1	5
BP	GO:0001935	endothelial cell proliferation	2/108	0.180289	NR4A1/JUN	2
BP	GO:0009063	cellular amino acid catabolic process	2/108	0.180289	HGD/NOS1	2
BP	GO:0031345	negative regulation of cell projection organization	2/108	0.180289	LRP4/WNT3A	2
BP	GO:0060191	regulation of lipase activity	2/108	0.180289	CALM1/CALM2	2
BP	GO:0001580	detection of chemical stimulus involved in sensory perception of bitter taste	1/108	0.180435	CST2	1
BP	GO:0001844	protein insertion into mitochondrial membrane involved in apoptotic signaling pathway	1/108	0.180435	PMAIP1	1
BP	GO:0006182	cGMP biosynthetic process	1/108	0.180435	NOS1	1
BP	GO:0008207	C21-steroid hormone metabolic process	1/108	0.180435	WNT4	1
BP	GO:0010039	response to iron ion	1/108	0.180435	TF	1
BP	GO:0021846	cell proliferation in forebrain	1/108	0.180435	WNT3A	1
BP	GO:0030431	sleep	1/108	0.180435	FOS	1
BP	GO:0031069	hair follicle morphogenesis	1/108	0.180435	FOXQ1	1
BP	GO:0031440	regulation of mRNA 3'-end processing	1/108	0.180435	BTG2	1
BP	GO:0032350	regulation of hormone metabolic process	1/108	0.180435	WNT4	1
BP	GO:0035066	positive regulation of histone acetylation	1/108	0.180435	NOS1	1
BP	GO:0042036	negative regulation of cytokine biosynthetic process	1/108	0.180435	KLF4	1
BP	GO:0042149	cellular response to glucose starvation	1/108	0.180435	PMAIP1	1
BP	GO:0043516	regulation of DNA damage response, signal transduction by p53 class mediator	1/108	0.180435	PMAIP1	1
BP	GO:0045923	positive regulation of fatty acid metabolic process	1/108	0.180435	NR4A3	1
BP	GO:0060306	regulation of membrane repolarization	1/108	0.180435	KCNQ1	1
BP	GO:0060412	ventricular septum morphogenesis	1/108	0.180435	HES1	1
BP	GO:0072348	sulfur compound transport	1/108	0.180435	SLC9A3R1	1
BP	GO:1903792	negative regulation of anion transport	1/108	0.180435	NOS1	1
BP	GO:0090132	epithelium migration	3/108	0.180901	NR4A1/EPB41L4B/KLF4	3
BP	GO:0098742	cell-cell adhesion via plasma-membrane adhesion molecules	3/108	0.180901	CLDN4/KLF4/CXADR	3
BP	GO:0001654	eye development	4/108	0.182716	RP1/PAX6/HES5/KLF4	4
BP	GO:0046824	positive regulation of nucleocytoplasmic transport	2/108	0.182829	WNT3A/EGF	2
BP	GO:0051606	detection of stimulus	5/108	0.184091	RP1/CALM1/CALM2/CST2/SLC12A2	5
BP	GO:0002064	epithelial cell development	3/108	0.184439	PAX6/WNT4/SLC9A3R1	3
BP	GO:0045471	response to ethanol	2/108	0.185375	EGR1/NOS1	2
BP	GO:1903749	positive regulation of establishment of protein localization to mitochondrion	2/108	0.185375	PMAIP1/HES1	2
BP	GO:0006470	protein dephosphorylation	4/108	0.185545	DUSP1/CALM1/CALM2/DUSP5	4
BP	GO:0043406	positive regulation of MAP kinase activity	3/108	0.186215	AVPI1/DUSP5/EGF	3
BP	GO:0001893	maternal placenta development	1/108	0.186244	JUNB	1
BP	GO:0001953	negative regulation of cell-matrix adhesion	1/108	0.186244	SEMA3E	1
BP	GO:0002026	regulation of the force of heart contraction	1/108	0.186244	NOS1	1
BP	GO:0007212	dopamine receptor signaling pathway	1/108	0.186244	SLC9A3R1	1
BP	GO:0009072	aromatic amino acid family metabolic process	1/108	0.186244	HGD	1
BP	GO:0021955	central nervous system neuron axonogenesis	1/108	0.186244	NR4A2	1
BP	GO:0030449	regulation of complement activation	1/108	0.186244	C7	1
BP	GO:0043267	negative regulation of potassium ion transport	1/108	0.186244	NOS1	1
BP	GO:0043552	positive regulation of phosphatidylinositol 3-kinase activity	1/108	0.186244	EPHA8	1
BP	GO:0048662	negative regulation of smooth muscle cell proliferation	1/108	0.186244	KLF4	1
BP	GO:0051204	protein insertion into mitochondrial membrane	1/108	0.186244	PMAIP1	1
BP	GO:0090313	regulation of protein targeting to membrane	1/108	0.186244	PDZK1	1
BP	GO:1901031	regulation of response to reactive oxygen species	1/108	0.186244	NR4A3	1
BP	GO:1903202	negative regulation of oxidative stress-induced cell death	1/108	0.186244	NR4A3	1
BP	GO:2000758	positive regulation of peptidyl-lysine acetylation	1/108	0.186244	NOS1	1
BP	GO:0050671	positive regulation of lymphocyte proliferation	2/108	0.187925	WNT3A/HES1	2
BP	GO:0003007	heart morphogenesis	3/108	0.187996	WNT3A/JUN/HES1	3
BP	GO:0009593	detection of chemical stimulus	3/108	0.187996	CALM1/CALM2/CST2	3
BP	GO:0090130	tissue migration	3/108	0.189781	NR4A1/EPB41L4B/KLF4	3
BP	GO:0008637	apoptotic mitochondrial changes	2/108	0.190481	PMAIP1/JUN	2
BP	GO:0032946	positive regulation of mononuclear cell proliferation	2/108	0.190481	WNT3A/HES1	2
BP	GO:0045931	positive regulation of mitotic cell cycle	2/108	0.190481	HES1/EGF	2
BP	GO:0001825	blastocyst formation	1/108	0.192012	JUNB	1
BP	GO:0006958	complement activation, classical pathway	1/108	0.192012	C7	1
BP	GO:0008209	androgen metabolic process	1/108	0.192012	WNT4	1
BP	GO:0010907	positive regulation of glucose metabolic process	1/108	0.192012	PMAIP1	1
BP	GO:0019835	cytolysis	1/108	0.192012	C7	1
BP	GO:0032965	regulation of collagen biosynthetic process	1/108	0.192012	WNT4	1
BP	GO:0034381	plasma lipoprotein particle clearance	1/108	0.192012	LIPC	1
BP	GO:0050686	negative regulation of mRNA processing	1/108	0.192012	TMBIM6	1
BP	GO:0050850	positive regulation of calcium-mediated signaling	1/108	0.192012	CCL3	1
BP	GO:0050922	negative regulation of chemotaxis	1/108	0.192012	WNT3A	1
BP	GO:1902692	regulation of neuroblast proliferation	1/108	0.192012	PAX6	1
BP	GO:1903523	negative regulation of blood circulation	1/108	0.192012	NOS1	1
BP	GO:2000249	regulation of actin cytoskeleton reorganization	1/108	0.192012	SEMA3E	1
BP	GO:0042886	amide transport	4/108	0.19268	LITAF/SYBU/NOS1/SLC9A3R1	4
BP	GO:0046467	membrane lipid biosynthetic process	2/108	0.193041	ST6GALNAC5/DEGS1	2
BP	GO:0045216	cell-cell junction organization	3/108	0.196964	WNT4/CXADR/ACE2	3
BP	GO:0006929	substrate-dependent cell migration	1/108	0.19774	EPHA8	1
BP	GO:0010165	response to X-ray	1/108	0.19774	PMAIP1	1
BP	GO:0010611	regulation of cardiac muscle hypertrophy	1/108	0.19774	NR4A3	1
BP	GO:0016486	peptide hormone processing	1/108	0.19774	ACE2	1
BP	GO:0017145	stem cell division	1/108	0.19774	WNT3A	1
BP	GO:0030201	heparan sulfate proteoglycan metabolic process	1/108	0.19774	NDST4	1
BP	GO:0032459	regulation of protein oligomerization	1/108	0.19774	PMAIP1	1
BP	GO:0035088	establishment or maintenance of apical/basal cell polarity	1/108	0.19774	SLC9A3R1	1
BP	GO:0036465	synaptic vesicle recycling	1/108	0.19774	SYT8	1
BP	GO:0042181	ketone biosynthetic process	1/108	0.19774	WNT4	1
BP	GO:0044091	membrane biogenesis	1/108	0.19774	LRP4	1
BP	GO:0045214	sarcomere organization	1/108	0.19774	KRT19	1
BP	GO:0050701	interleukin-1 secretion	1/108	0.19774	CCL3	1
BP	GO:0061245	establishment or maintenance of bipolar cell polarity	1/108	0.19774	SLC9A3R1	1
BP	GO:0090218	positive regulation of lipid kinase activity	1/108	0.19774	EPHA8	1
BP	GO:1900408	negative regulation of cellular response to oxidative stress	1/108	0.19774	NR4A3	1
BP	GO:1902883	negative regulation of response to oxidative stress	1/108	0.19774	NR4A3	1
BP	GO:2000142	regulation of DNA-templated transcription, initiation	1/108	0.19774	JUN	1
BP	GO:2000257	regulation of protein activation cascade	1/108	0.19774	C7	1
BP	GO:0006171	cAMP biosynthetic process	2/108	0.198175	CALM1/CALM2	2
BP	GO:0051781	positive regulation of cell division	2/108	0.198175	WNT4/EGF	2
BP	GO:0070665	positive regulation of leukocyte proliferation	2/108	0.198175	WNT3A/HES1	2
BP	GO:0050865	regulation of cell activation	5/108	0.198732	NR4A3/WNT3A/MAP3K8/HES1/LMO4	5
BP	GO:0044282	small molecule catabolic process	4/108	0.202814	RBKS/LIPC/HGD/NOS1	4
BP	GO:0051604	protein maturation	4/108	0.202814	PMAIP1/TNFSF15/C7/ACE2	4
BP	GO:0051100	negative regulation of binding	2/108	0.203326	JUN/TMBIM6	2
BP	GO:0000289	nuclear-transcribed mRNA poly(A) tail shortening	1/108	0.203427	BTG2	1
BP	GO:0002720	positive regulation of cytokine production involved in immune response	1/108	0.203427	NR4A3	1
BP	GO:0006884	cell volume homeostasis	1/108	0.203427	SLC12A2	1
BP	GO:0015721	bile acid and bile salt transport	1/108	0.203427	SLC9A3R1	1
BP	GO:0015988	energy coupled proton transmembrane transport, against electrochemical gradient	1/108	0.203427	ATP6V1C2	1
BP	GO:0015991	ATP hydrolysis coupled proton transport	1/108	0.203427	ATP6V1C2	1
BP	GO:0032732	positive regulation of interleukin-1 production	1/108	0.203427	CCL3	1
BP	GO:0033574	response to testosterone	1/108	0.203427	DUSP1	1
BP	GO:0071312	cellular response to alkaloid	1/108	0.203427	EGR1	1
BP	GO:0086002	cardiac muscle cell action potential involved in contraction	1/108	0.203427	KCNQ1	1
BP	GO:2000273	positive regulation of receptor activity	1/108	0.203427	EGF	1
BP	GO:0090066	regulation of anatomical structure size	5/108	0.203701	WNT3A/ACE2/SLC12A2/NOS1/SLC9A3R1	5
BP	GO:0044070	regulation of anion transport	2/108	0.205908	PDZK1/NOS1	2
BP	GO:0031214	biomineral tissue development	2/108	0.208493	WNT4/CCL3	2
BP	GO:0014743	regulation of muscle hypertrophy	1/108	0.209075	NR4A3	1
BP	GO:0019433	triglyceride catabolic process	1/108	0.209075	LIPC	1
BP	GO:0050685	positive regulation of mRNA processing	1/108	0.209075	BTG2	1
BP	GO:0050912	detection of chemical stimulus involved in sensory perception of taste	1/108	0.209075	CST2	1
BP	GO:0050913	sensory perception of bitter taste	1/108	0.209075	CST2	1
BP	GO:0051290	protein heterotetramerization	1/108	0.209075	LRP4	1
BP	GO:0060325	face morphogenesis	1/108	0.209075	CSRNP1	1
BP	GO:0061418	regulation of transcription from RNA polymerase II promoter in response to hypoxia	1/108	0.209075	EGR1	1
BP	GO:0071827	plasma lipoprotein particle organization	1/108	0.209075	LIPC	1
BP	GO:0072132	mesenchyme morphogenesis	1/108	0.209075	WNT3A	1
BP	GO:1901030	positive regulation of mitochondrial outer membrane permeabilization involved in apoptotic signaling pathway	1/108	0.209075	PMAIP1	1
BP	GO:0003205	cardiac chamber development	2/108	0.211081	HES1/LMO4	2
BP	GO:0015698	inorganic anion transport	2/108	0.211081	GABRB2/SLC12A2	2
BP	GO:0030814	regulation of cAMP metabolic process	2/108	0.211081	CALM1/CALM2	2
BP	GO:0030856	regulation of epithelial cell differentiation	2/108	0.211081	PAX6/HES1	2
BP	GO:0044259	multicellular organismal macromolecule metabolic process	2/108	0.211081	WNT4/ACE2	2
BP	GO:0071901	negative regulation of protein serine/threonine kinase activity	2/108	0.211081	DUSP1/DUSP5	2
BP	GO:0050900	leukocyte migration	4/108	0.213105	CCL3/CXADR/CCL3L1/CCL3L3	4
BP	GO:1903747	regulation of establishment of protein localization to mitochondrion	2/108	0.213673	PMAIP1/HES1	2
BP	GO:1901565	organonitrogen compound catabolic process	4/108	0.214587	LIPC/HGD/ACE2/NOS1	4
BP	GO:0002090	regulation of receptor internalization	1/108	0.214683	WNT3A	1
BP	GO:0010596	negative regulation of endothelial cell migration	1/108	0.214683	KLF4	1
BP	GO:0010712	regulation of collagen metabolic process	1/108	0.214683	WNT4	1
BP	GO:0030501	positive regulation of bone mineralization	1/108	0.214683	WNT4	1
BP	GO:0032885	regulation of polysaccharide biosynthetic process	1/108	0.214683	EGF	1
BP	GO:0051293	establishment of spindle localization	1/108	0.214683	PAX6	1
BP	GO:1901985	positive regulation of protein acetylation	1/108	0.214683	NOS1	1
BP	GO:1903312	negative regulation of mRNA metabolic process	1/108	0.214683	TMBIM6	1
BP	GO:0010921	regulation of phosphatase activity	2/108	0.216268	CALM1/CALM2	2
BP	GO:0018279	protein N-linked glycosylation via asparagine	2/108	0.216268	ST6GALNAC5/MGAT3	2
BP	GO:0071897	DNA biosynthetic process	2/108	0.216268	DUSP1/KLF4	2
BP	GO:0018196	peptidyl-asparagine modification	2/108	0.218866	ST6GALNAC5/MGAT3	2
BP	GO:0055002	striated muscle cell development	2/108	0.218866	KRT19/CXADR	2
BP	GO:0090287	regulation of cellular response to growth factor stimulus	3/108	0.218896	HES1/WNT4/HES5	3
BP	GO:0003009	skeletal muscle contraction	1/108	0.220251	MB	1
BP	GO:0009395	phospholipid catabolic process	1/108	0.220251	LIPC	1
BP	GO:0010107	potassium ion import	1/108	0.220251	SLC12A2	1
BP	GO:0033003	regulation of mast cell activation	1/108	0.220251	NR4A3	1
BP	GO:0043268	positive regulation of potassium ion transport	1/108	0.220251	KCNQ1	1
BP	GO:0044246	regulation of multicellular organismal metabolic process	1/108	0.220251	WNT4	1
BP	GO:0045777	positive regulation of blood pressure	1/108	0.220251	TACR3	1
BP	GO:0048048	embryonic eye morphogenesis	1/108	0.220251	PAX6	1
BP	GO:0050873	brown fat cell differentiation	1/108	0.220251	MB	1
BP	GO:0086009	membrane repolarization	1/108	0.220251	KCNQ1	1
BP	GO:1901222	regulation of NIK/NF-kappaB signaling	1/108	0.220251	TNFSF15	1
BP	GO:2000401	regulation of lymphocyte migration	1/108	0.220251	CCL3	1
BP	GO:1902105	regulation of leukocyte differentiation	3/108	0.220746	FOS/JUN/CCL3	3
BP	GO:0032102	negative regulation of response to external stimulus	3/108	0.222601	WNT3A/WNT4/KLF4	3
BP	GO:0031638	zymogen activation	2/108	0.22407	PMAIP1/TNFSF15	2
BP	GO:0006890	retrograde vesicle-mediated transport, Golgi to ER	1/108	0.225781	RAB6B	1
BP	GO:0007435	salivary gland morphogenesis	1/108	0.225781	PAX6	1
BP	GO:0010765	positive regulation of sodium ion transport	1/108	0.225781	NOS1	1
BP	GO:0030212	hyaluronan metabolic process	1/108	0.225781	EGF	1
BP	GO:0030857	negative regulation of epithelial cell differentiation	1/108	0.225781	HES1	1
BP	GO:0030890	positive regulation of B cell proliferation	1/108	0.225781	WNT3A	1
BP	GO:0032964	collagen biosynthetic process	1/108	0.225781	WNT4	1
BP	GO:0034405	response to fluid shear stress	1/108	0.225781	KLF4	1
BP	GO:0035924	cellular response to vascular endothelial growth factor stimulus	1/108	0.225781	NR4A1	1
BP	GO:0045429	positive regulation of nitric oxide biosynthetic process	1/108	0.225781	KLF4	1
BP	GO:0051932	synaptic transmission, GABAergic	1/108	0.225781	GABRB2	1
BP	GO:0071825	protein-lipid complex subunit organization	1/108	0.225781	LIPC	1
BP	GO:1904407	positive regulation of nitric oxide metabolic process	1/108	0.225781	KLF4	1
BP	GO:0001764	neuron migration	2/108	0.226676	NR4A2/PAX6	2
BP	GO:0030968	endoplasmic reticulum unfolded protein response	2/108	0.226676	ATF3/TMBIM6	2
BP	GO:0050707	regulation of cytokine secretion	2/108	0.226676	TNFSF15/CCL3	2
BP	GO:0045930	negative regulation of mitotic cell cycle	3/108	0.228182	DUSP1/PSMA8/SLC9A3R1	3
BP	GO:0009152	purine ribonucleotide biosynthetic process	3/108	0.230049	CALM1/CALM2/NOS1	3
BP	GO:0001569	patterning of blood vessels	1/108	0.231271	SEMA3E	1
BP	GO:0007622	rhythmic behavior	1/108	0.231271	EGR2	1
BP	GO:0009069	serine family amino acid metabolic process	1/108	0.231271	PSAT1	1
BP	GO:0010828	positive regulation of glucose transport	1/108	0.231271	NR4A3	1
BP	GO:0031076	embryonic camera-type eye development	1/108	0.231271	PAX6	1
BP	GO:0031103	axon regeneration	1/108	0.231271	JUN	1
BP	GO:0032371	regulation of sterol transport	1/108	0.231271	EGF	1
BP	GO:0032374	regulation of cholesterol transport	1/108	0.231271	EGF	1
BP	GO:0033628	regulation of cell adhesion mediated by integrin	1/108	0.231271	EPHA8	1
BP	GO:0045599	negative regulation of fat cell differentiation	1/108	0.231271	WNT3A	1
BP	GO:0045668	negative regulation of osteoblast differentiation	1/108	0.231271	AREG	1
BP	GO:0045744	negative regulation of G-protein coupled receptor protein signaling pathway	1/108	0.231271	NOS1	1
BP	GO:0046461	neutral lipid catabolic process	1/108	0.231271	LIPC	1
BP	GO:0046464	acylglycerol catabolic process	1/108	0.231271	LIPC	1
BP	GO:0051208	sequestering of calcium ion	1/108	0.231271	CCL3	1
BP	GO:0070169	positive regulation of biomineral tissue development	1/108	0.231271	WNT4	1
BP	GO:0072678	T cell migration	1/108	0.231271	CCL3	1
BP	GO:1903573	negative regulation of response to endoplasmic reticulum stress	1/108	0.231271	TMBIM6	1
BP	GO:2000242	negative regulation of reproductive process	1/108	0.231271	WNT4	1
BP	GO:0090002	establishment of protein localization to plasma membrane	2/108	0.231894	WNT4/SLC9A3R1	2
BP	GO:1902107	positive regulation of leukocyte differentiation	2/108	0.231894	FOS/JUN	2
BP	GO:1903510	mucopolysaccharide metabolic process	2/108	0.231894	EGF/NDST4	2
BP	GO:1903828	negative regulation of cellular protein localization	2/108	0.231894	LITAF/SLC9A3R1	2
BP	GO:0001701	in utero embryonic development	4/108	0.232593	JUNB/WNT3A/HES1/KRT19	4
BP	GO:0051090	regulation of sequence-specific DNA binding transcription factor activity	4/108	0.232593	FOS/WNT3A/JUN/KLF4	4
BP	GO:0006766	vitamin metabolic process	2/108	0.234506	TCN1/PSAT1	2
BP	GO:0034620	cellular response to unfolded protein	2/108	0.234506	ATF3/TMBIM6	2
BP	GO:0048520	positive regulation of behavior	2/108	0.234506	NR4A3/CCL3	2
BP	GO:0051340	regulation of ligase activity	2/108	0.234506	DUSP1/PSMA8	2
BP	GO:0051438	regulation of ubiquitin-protein transferase activity	2/108	0.234506	DUSP1/PSMA8	2
BP	GO:0001738	morphogenesis of a polarized epithelium	1/108	0.236723	SLC9A3R1	1
BP	GO:0001990	regulation of systemic arterial blood pressure by hormone	1/108	0.236723	ACE2	1
BP	GO:0007520	myoblast fusion	1/108	0.236723	NOS1	1
BP	GO:0008347	glial cell migration	1/108	0.236723	CCL3	1
BP	GO:0045494	photoreceptor cell maintenance	1/108	0.236723	RP1	1
BP	GO:0051653	spindle localization	1/108	0.236723	PAX6	1
BP	GO:0055067	monovalent inorganic cation homeostasis	2/108	0.23712	SCNN1G/SLC12A2	2
BP	GO:0055076	transition metal ion homeostasis	2/108	0.23712	ATP6V1C2/TF	2
BP	GO:0060041	retina development in camera-type eye	2/108	0.23712	RP1/PAX6	2
BP	GO:0046651	lymphocyte proliferation	3/108	0.237544	WNT3A/HES1/WNT4	3
BP	GO:0051251	positive regulation of lymphocyte activation	3/108	0.237544	WNT3A/MAP3K8/HES1	3
BP	GO:0007270	neuron-neuron synaptic transmission	2/108	0.239735	GRIA4/GABRB2	2
BP	GO:0006164	purine nucleotide biosynthetic process	3/108	0.241308	CALM1/CALM2/NOS1	3
BP	GO:0032943	mononuclear cell proliferation	3/108	0.241308	WNT3A/HES1/WNT4	3
BP	GO:0098656	anion transmembrane transport	3/108	0.241308	SLC22A25/GABRB2/SLC12A2	3
BP	GO:0002683	negative regulation of immune system process	4/108	0.241736	TMBIM6/HES1/CCL3/HES5	4
BP	GO:0001954	positive regulation of cell-matrix adhesion	1/108	0.242137	WNT4	1
BP	GO:0021575	hindbrain morphogenesis	1/108	0.242137	HES1	1
BP	GO:0032881	regulation of polysaccharide metabolic process	1/108	0.242137	EGF	1
BP	GO:0045104	intermediate filament cytoskeleton organization	1/108	0.242137	KRT6C	1
BP	GO:0045604	regulation of epidermal cell differentiation	1/108	0.242137	HES1	1
BP	GO:0046676	negative regulation of insulin secretion	1/108	0.242137	NOS1	1
BP	GO:0050982	detection of mechanical stimulus	1/108	0.242137	SLC12A2	1
BP	GO:0060323	head morphogenesis	1/108	0.242137	CSRNP1	1
BP	GO:1903727	positive regulation of phospholipid metabolic process	1/108	0.242137	EPHA8	1
BP	GO:0022604	regulation of cell morphogenesis	5/108	0.242225	SEMA3E/LRP4/WNT3A/CCL3/SLC9A3R1	5
BP	GO:0050770	regulation of axonogenesis	2/108	0.242352	LRP4/WNT3A	2
BP	GO:0098779	mitophagy in response to mitochondrial depolarization	2/108	0.242352	KRT15/CAPS	2
BP	GO:0098780	response to mitochondrial depolarisation	2/108	0.242352	KRT15/CAPS	2
BP	GO:0006487	protein N-linked glycosylation	2/108	0.244971	ST6GALNAC5/MGAT3	2
BP	GO:0050880	regulation of blood vessel size	2/108	0.244971	ACE2/NOS1	2
BP	GO:0002762	negative regulation of myeloid leukocyte differentiation	1/108	0.247513	CCL3	1
BP	GO:0007431	salivary gland development	1/108	0.247513	PAX6	1
BP	GO:0018198	peptidyl-cysteine modification	1/108	0.247513	NOS1	1
BP	GO:0043029	T cell homeostasis	1/108	0.247513	PMAIP1	1
BP	GO:0045103	intermediate filament-based process	1/108	0.247513	KRT6C	1
BP	GO:0048599	oocyte development	1/108	0.247513	WNT4	1
BP	GO:0051496	positive regulation of stress fiber assembly	1/108	0.247513	WNT4	1
BP	GO:1903313	positive regulation of mRNA metabolic process	1/108	0.247513	BTG2	1
BP	GO:0000423	macromitophagy	2/108	0.247591	KRT15/CAPS	2
BP	GO:0033209	tumor necrosis factor-mediated signaling pathway	2/108	0.247591	TNFSF15/PSMA8	2
BP	GO:0035150	regulation of tube size	2/108	0.247591	ACE2/NOS1	2
BP	GO:0044236	multicellular organismal metabolic process	2/108	0.247591	WNT4/ACE2	2
BP	GO:0006665	sphingolipid metabolic process	2/108	0.250211	ST6GALNAC5/DEGS1	2
BP	GO:0035695	mitophagy by induced vacuole formation	2/108	0.250211	KRT15/CAPS	2
BP	GO:0000075	cell cycle checkpoint	3/108	0.250761	DUSP1/PSMA8/NDRG1	3
BP	GO:0090087	regulation of peptide transport	3/108	0.250761	LITAF/SYBU/NOS1	3
BP	GO:1901605	alpha-amino acid metabolic process	3/108	0.252659	HGD/PSAT1/NOS1	3
BP	GO:0007088	regulation of mitotic nuclear division	2/108	0.252833	DUSP1/EGF	2
BP	GO:0043112	receptor metabolic process	2/108	0.252833	WNT3A/ACE2	2
BP	GO:0071222	cellular response to lipopolysaccharide	2/108	0.252833	LITAF/CCL3	2
BP	GO:0006984	ER-nucleus signaling pathway	1/108	0.25285	ATF3	1
BP	GO:0007528	neuromuscular junction development	1/108	0.25285	LRP4	1
BP	GO:0032651	regulation of interleukin-1 beta production	1/108	0.25285	CCL3	1
BP	GO:0033344	cholesterol efflux	1/108	0.25285	EGF	1
BP	GO:0046068	cGMP metabolic process	1/108	0.25285	NOS1	1
BP	GO:0046189	phenol-containing compound biosynthetic process	1/108	0.25285	NR4A2	1
BP	GO:0060761	negative regulation of response to cytokine stimulus	1/108	0.25285	KLF4	1
BP	GO:1901028	regulation of mitochondrial outer membrane permeabilization involved in apoptotic signaling pathway	1/108	0.25285	PMAIP1	1
BP	GO:1903201	regulation of oxidative stress-induced cell death	1/108	0.25285	NR4A3	1
BP	GO:0042391	regulation of membrane potential	4/108	0.254055	PMAIP1/JUN/GABRB2/KCNQ1	4
BP	GO:0009260	ribonucleotide biosynthetic process	3/108	0.254559	CALM1/CALM2/NOS1	3
BP	GO:0051403	stress-activated MAPK cascade	3/108	0.254559	FOS/JUN/MAP3K8	3
BP	GO:0006633	fatty acid biosynthetic process	2/108	0.255455	LIPC/DEGS1	2
BP	GO:0035967	cellular response to topologically incorrect protein	2/108	0.255455	ATF3/TMBIM6	2
BP	GO:0042180	cellular ketone metabolic process	3/108	0.25646	NR4A3/PSMA8/WNT4	3
BP	GO:0010212	response to ionizing radiation	2/108	0.258078	PMAIP1/EGR1	2
BP	GO:0035264	multicellular organism growth	2/108	0.258078	SLC12A2/PLAG1	2
BP	GO:0048592	eye morphogenesis	2/108	0.258078	RP1/PAX6	2
BP	GO:0002279	mast cell activation involved in immune response	1/108	0.258151	NR4A3	1
BP	GO:0007094	mitotic spindle assembly checkpoint	1/108	0.258151	DUSP1	1
BP	GO:0009409	response to cold	1/108	0.258151	FOS	1
BP	GO:0042771	intrinsic apoptotic signaling pathway in response to DNA damage by p53 class mediator	1/108	0.258151	PMAIP1	1
BP	GO:0043113	receptor clustering	1/108	0.258151	LRP4	1
BP	GO:0043303	mast cell degranulation	1/108	0.258151	NR4A3	1
BP	GO:0051205	protein insertion into membrane	1/108	0.258151	PMAIP1	1
BP	GO:0090199	regulation of release of cytochrome c from mitochondria	1/108	0.258151	PMAIP1	1
BP	GO:0090278	negative regulation of peptide hormone secretion	1/108	0.258151	NOS1	1
BP	GO:1903428	positive regulation of reactive oxygen species biosynthetic process	1/108	0.258151	KLF4	1
BP	GO:1904667	negative regulation of ubiquitin protein ligase activity	1/108	0.258151	DUSP1	1
BP	GO:0034330	cell junction organization	3/108	0.258364	WNT4/CXADR/ACE2	3
BP	GO:0046390	ribose phosphate biosynthetic process	3/108	0.258364	CALM1/CALM2/NOS1	3
BP	GO:0043542	endothelial cell migration	2/108	0.260702	NR4A1/KLF4	2
BP	GO:0070661	leukocyte proliferation	3/108	0.262178	WNT3A/HES1/WNT4	3
BP	GO:0015718	monocarboxylic acid transport	2/108	0.263326	PDZK1/SLC9A3R1	2
BP	GO:0043901	negative regulation of multi-organism process	2/108	0.263326	JUN/CCL3	2
BP	GO:0002455	humoral immune response mediated by circulating immunoglobulin	1/108	0.263414	C7	1
BP	GO:0002792	negative regulation of peptide secretion	1/108	0.263414	NOS1	1
BP	GO:0007157	heterophilic cell-cell adhesion via plasma membrane cell adhesion molecules	1/108	0.263414	CXADR	1
BP	GO:0009994	oocyte differentiation	1/108	0.263414	WNT4	1
BP	GO:0042059	negative regulation of epidermal growth factor receptor signaling pathway	1/108	0.263414	EGF	1
BP	GO:0042992	negative regulation of transcription factor import into nucleus	1/108	0.263414	LITAF	1
BP	GO:0045776	negative regulation of blood pressure	1/108	0.263414	NOS1	1
BP	GO:0045840	positive regulation of mitotic nuclear division	1/108	0.263414	EGF	1
BP	GO:0048521	negative regulation of behavior	1/108	0.263414	WNT3A	1
BP	GO:0051055	negative regulation of lipid biosynthetic process	1/108	0.263414	WNT4	1
BP	GO:0071173	spindle assembly checkpoint	1/108	0.263414	DUSP1	1
BP	GO:1902930	regulation of alcohol biosynthetic process	1/108	0.263414	WNT4	1
BP	GO:1904666	regulation of ubiquitin protein ligase activity	1/108	0.263414	DUSP1	1
BP	GO:0044089	positive regulation of cellular component biogenesis	4/108	0.264942	PMAIP1/JUN/WNT4/ACE2	4
BP	GO:1903035	negative regulation of response to wounding	2/108	0.26595	WNT4/KLF4	2
BP	GO:0072522	purine-containing compound biosynthetic process	3/108	0.266	CALM1/CALM2/NOS1	3
BP	GO:0072657	protein localization to membrane	5/108	0.267594	PMAIP1/LRP4/WNT4/PDZK1/SLC9A3R1	5
BP	GO:0032103	positive regulation of response to external stimulus	3/108	0.267913	CCL3/CCL3L1/CCL3L3	3
BP	GO:0090150	establishment of protein localization to membrane	4/108	0.268069	PMAIP1/WNT4/PDZK1/SLC9A3R1	4
BP	GO:0035304	regulation of protein dephosphorylation	2/108	0.268574	CALM1/CALM2	2
BP	GO:0072089	stem cell proliferation	2/108	0.268574	WNT3A/PAX6	2
BP	GO:0002448	mast cell mediated immunity	1/108	0.26864	NR4A3	1
BP	GO:0017144	drug metabolic process	1/108	0.26864	NOS1	1
BP	GO:0034113	heterotypic cell-cell adhesion	1/108	0.26864	KLF4	1
BP	GO:0034394	protein localization to cell surface	1/108	0.26864	EGF	1
BP	GO:0043535	regulation of blood vessel endothelial cell migration	1/108	0.26864	KLF4	1
BP	GO:0045841	negative regulation of mitotic metaphase/anaphase transition	1/108	0.26864	DUSP1	1
BP	GO:0050879	multicellular organismal movement	1/108	0.26864	MB	1
BP	GO:0050881	musculoskeletal movement	1/108	0.26864	MB	1
BP	GO:0051155	positive regulation of striated muscle cell differentiation	1/108	0.26864	WNT3A	1
BP	GO:0061178	regulation of insulin secretion involved in cellular response to glucose stimulus	1/108	0.26864	SYBU	1
BP	GO:0071174	mitotic spindle checkpoint	1/108	0.26864	DUSP1	1
BP	GO:0086004	regulation of cardiac muscle cell contraction	1/108	0.26864	KCNQ1	1
BP	GO:1901185	negative regulation of ERBB signaling pathway	1/108	0.26864	EGF	1
BP	GO:1902100	negative regulation of metaphase/anaphase transition of cell cycle	1/108	0.26864	DUSP1	1
BP	GO:0031396	regulation of protein ubiquitination	3/108	0.269828	DUSP1/PSMA8/EGF	3
BP	GO:1903651	positive regulation of cytoplasmic transport	3/108	0.269828	WNT3A/HES1/EGF	3
BP	GO:0002440	production of molecular mediator of immune response	2/108	0.271198	NR4A3/TMBIM6	2
BP	GO:0046058	cAMP metabolic process	2/108	0.271198	CALM1/CALM2	2
BP	GO:0071219	cellular response to molecule of bacterial origin	2/108	0.271198	LITAF/CCL3	2
BP	GO:0001819	positive regulation of cytokine production	4/108	0.271204	NR4A3/TNFSF15/WNT3A/CCL3	4
BP	GO:0006066	alcohol metabolic process	4/108	0.272773	LIPC/CALM1/CALM2/WNT4	4
BP	GO:0014031	mesenchymal cell development	2/108	0.273822	HES1/WNT4	2
BP	GO:0015992	proton transport	2/108	0.273822	ATP6V1C2/SLC9A3R1	2
BP	GO:0002637	regulation of immunoglobulin production	1/108	0.273829	TMBIM6	1
BP	GO:0002920	regulation of humoral immune response	1/108	0.273829	C7	1
BP	GO:0031102	neuron projection regeneration	1/108	0.273829	JUN	1
BP	GO:0035094	response to nicotine	1/108	0.273829	NOS1	1
BP	GO:0035567	non-canonical Wnt signaling pathway	1/108	0.273829	WNT4	1
BP	GO:0051893	regulation of focal adhesion assembly	1/108	0.273829	WNT4	1
BP	GO:0055024	regulation of cardiac muscle tissue development	1/108	0.273829	WNT3A	1
BP	GO:0086001	cardiac muscle cell action potential	1/108	0.273829	KCNQ1	1
BP	GO:0090109	regulation of cell-substrate junction assembly	1/108	0.273829	WNT4	1
BP	GO:0050804	modulation of synaptic transmission	3/108	0.275583	EGR1/EGR2/NOS1	3
BP	GO:0000187	activation of MAPK activity	2/108	0.276446	AVPI1/DUSP5	2
BP	GO:2000377	regulation of reactive oxygen species metabolic process	2/108	0.276446	KLF4/ACE2	2
BP	GO:0009948	anterior/posterior axis specification	1/108	0.278982	WLS	1
BP	GO:0031663	lipopolysaccharide-mediated signaling pathway	1/108	0.278982	CCL3	1
BP	GO:0032233	positive regulation of actin filament bundle assembly	1/108	0.278982	WNT4	1
BP	GO:0033046	negative regulation of sister chromatid segregation	1/108	0.278982	DUSP1	1
BP	GO:0033048	negative regulation of mitotic sister chromatid segregation	1/108	0.278982	DUSP1	1
BP	GO:0042116	macrophage activation	1/108	0.278982	JUN	1
BP	GO:0042345	regulation of NF-kappaB import into nucleus	1/108	0.278982	LITAF	1
BP	GO:0042348	NF-kappaB import into nucleus	1/108	0.278982	LITAF	1
BP	GO:0043392	negative regulation of DNA binding	1/108	0.278982	JUN	1
BP	GO:0048641	regulation of skeletal muscle tissue development	1/108	0.278982	WNT3A	1
BP	GO:0060042	retina morphogenesis in camera-type eye	1/108	0.278982	RP1	1
BP	GO:0060324	face development	1/108	0.278982	CSRNP1	1
BP	GO:2000816	negative regulation of mitotic sister chromatid separation	1/108	0.278982	DUSP1	1
BP	GO:0002244	hematopoietic progenitor cell differentiation	2/108	0.279069	HES1/HES5	2
BP	GO:0006818	hydrogen transport	2/108	0.279069	ATP6V1C2/SLC9A3R1	2
BP	GO:0007188	adenylate cyclase-modulating G-protein coupled receptor signaling pathway	2/108	0.279069	RGS1/SLC9A3R1	2
BP	GO:0050663	cytokine secretion	2/108	0.279069	TNFSF15/CCL3	2
BP	GO:0010927	cellular component assembly involved in morphogenesis	3/108	0.283276	CFAP46/RP1/KRT19	3
BP	GO:0003044	regulation of systemic arterial blood pressure mediated by a chemical signal	1/108	0.284099	ACE2	1
BP	GO:0003407	neural retina development	1/108	0.284099	RP1	1
BP	GO:0006891	intra-Golgi vesicle-mediated transport	1/108	0.284099	RAB6B	1
BP	GO:0006956	complement activation	1/108	0.284099	C7	1
BP	GO:0010633	negative regulation of epithelial cell migration	1/108	0.284099	KLF4	1
BP	GO:0045844	positive regulation of striated muscle tissue development	1/108	0.284099	WNT3A	1
BP	GO:0048636	positive regulation of muscle organ development	1/108	0.284099	WNT3A	1
BP	GO:0060411	cardiac septum morphogenesis	1/108	0.284099	HES1	1
BP	GO:1903391	regulation of adherens junction organization	1/108	0.284099	WNT4	1
BP	GO:0035303	regulation of dephosphorylation	2/108	0.284314	CALM1/CALM2	2
BP	GO:0048864	stem cell development	2/108	0.284314	HES1/WNT4	2
BP	GO:0050920	regulation of chemotaxis	2/108	0.284314	WNT3A/CCL3	2
BP	GO:0000768	syncytium formation by plasma membrane fusion	1/108	0.289179	NOS1	1
BP	GO:0014032	neural crest cell development	1/108	0.289179	HES1	1
BP	GO:0030850	prostate gland development	1/108	0.289179	PLAG1	1
BP	GO:0035773	insulin secretion involved in cellular response to glucose stimulus	1/108	0.289179	SYBU	1
BP	GO:0045428	regulation of nitric oxide biosynthetic process	1/108	0.289179	KLF4	1
BP	GO:0046503	glycerolipid catabolic process	1/108	0.289179	LIPC	1
BP	GO:0046677	response to antibiotic	1/108	0.289179	EGR1	1
BP	GO:0051985	negative regulation of chromosome segregation	1/108	0.289179	DUSP1	1
BP	GO:1901863	positive regulation of muscle tissue development	1/108	0.289179	WNT3A	1
BP	GO:1903115	regulation of actin filament-based movement	1/108	0.289179	KCNQ1	1
BP	GO:0010632	regulation of epithelial cell migration	2/108	0.289555	EPB41L4B/KLF4	2
BP	GO:0031098	stress-activated protein kinase signaling cascade	3/108	0.29292	FOS/JUN/MAP3K8	3
BP	GO:0010812	negative regulation of cell-substrate adhesion	1/108	0.294224	SEMA3E	1
BP	GO:0032418	lysosome localization	1/108	0.294224	NR4A3	1
BP	GO:0032611	interleukin-1 beta production	1/108	0.294224	CCL3	1
BP	GO:0032652	regulation of interleukin-1 production	1/108	0.294224	CCL3	1
BP	GO:0048747	muscle fiber development	1/108	0.294224	CXADR	1
BP	GO:0050848	regulation of calcium-mediated signaling	1/108	0.294224	CCL3	1
BP	GO:0097345	mitochondrial outer membrane permeabilization	1/108	0.294224	PMAIP1	1
BP	GO:1901796	regulation of signal transduction by p53 class mediator	1/108	0.294224	PMAIP1	1
BP	GO:1903531	negative regulation of secretion by cell	2/108	0.294793	TMBIM6/NOS1	2
BP	GO:0002443	leukocyte mediated immunity	3/108	0.296785	NR4A3/CCL3/C7	3
BP	GO:2001236	regulation of extrinsic apoptotic signaling pathway	2/108	0.29741	ATF3/PMAIP1	2
BP	GO:0003300	cardiac muscle hypertrophy	1/108	0.299234	NR4A3	1
BP	GO:0010332	response to gamma radiation	1/108	0.299234	EGR1	1
BP	GO:0033627	cell adhesion mediated by integrin	1/108	0.299234	EPHA8	1
BP	GO:0035065	regulation of histone acetylation	1/108	0.299234	NOS1	1
BP	GO:0046889	positive regulation of lipid biosynthetic process	1/108	0.299234	WNT4	1
BP	GO:0050810	regulation of steroid biosynthetic process	1/108	0.299234	WNT4	1
BP	GO:0055013	cardiac muscle cell development	1/108	0.299234	CXADR	1
BP	GO:1902110	positive regulation of mitochondrial membrane permeability involved in apoptotic process	1/108	0.299234	PMAIP1	1
BP	GO:1902686	mitochondrial outer membrane permeabilization involved in programmed cell death	1/108	0.299234	PMAIP1	1
BP	GO:0007163	establishment or maintenance of cell polarity	2/108	0.300025	PAX6/SLC9A3R1	2
BP	GO:0009749	response to glucose	2/108	0.300025	EGR1/SYBU	2
BP	GO:0043393	regulation of protein binding	2/108	0.300025	WNT3A/TMBIM6	2
BP	GO:0015711	organic anion transport	4/108	0.301276	SLC22A25/PDZK1/ACE2/SLC9A3R1	4
BP	GO:0019058	viral life cycle	4/108	0.302872	JUN/CCL3/CXADR/ACE2	4
BP	GO:0006949	syncytium formation	1/108	0.304208	NOS1	1
BP	GO:1900407	regulation of cellular response to oxidative stress	1/108	0.304208	NR4A3	1
BP	GO:0003018	vascular process in circulatory system	2/108	0.305252	ACE2/NOS1	2
BP	GO:0002697	regulation of immune effector process	4/108	0.307664	NR4A3/TMBIM6/C7/KCNQ1	4
BP	GO:0006109	regulation of carbohydrate metabolic process	2/108	0.307862	PMAIP1/EGF	2
BP	GO:0048762	mesenchymal cell differentiation	2/108	0.307862	HES1/WNT4	2
BP	GO:0003382	epithelial cell morphogenesis	1/108	0.309147	WNT4	1
BP	GO:0014897	striated muscle hypertrophy	1/108	0.309147	NR4A3	1
BP	GO:0030239	myofibril assembly	1/108	0.309147	KRT19	1
BP	GO:0032760	positive regulation of tumor necrosis factor production	1/108	0.309147	CCL3	1
BP	GO:0035794	positive regulation of mitochondrial membrane permeability	1/108	0.309147	PMAIP1	1
BP	GO:0043488	regulation of mRNA stability	1/108	0.309147	MEX3D	1
BP	GO:0050885	neuromuscular process controlling balance	1/108	0.309147	NR4A3	1
BP	GO:0050918	positive chemotaxis	1/108	0.309147	CCL3	1
BP	GO:0051238	sequestering of metal ion	1/108	0.309147	CCL3	1
BP	GO:0070527	platelet aggregation	1/108	0.309147	WNT3A	1
BP	GO:0006520	cellular amino acid metabolic process	4/108	0.309263	PSMA8/HGD/PSAT1/NOS1	4
BP	GO:0010822	positive regulation of mitochondrion organization	2/108	0.310471	PMAIP1/HES1	2
BP	GO:1903037	regulation of leukocyte cell-cell adhesion	3/108	0.312272	NR4A3/MAP3K8/HES1	3
BP	GO:1903708	positive regulation of hemopoiesis	2/108	0.313078	FOS/JUN	2
BP	GO:0014823	response to activity	1/108	0.314052	NOS1	1
BP	GO:0033013	tetrapyrrole metabolic process	1/108	0.314052	TCN1	1
BP	GO:0035272	exocrine system development	1/108	0.314052	PAX6	1
BP	GO:0043124	negative regulation of I-kappaB kinase/NF-kappaB signaling	1/108	0.314052	LITAF	1
BP	GO:0048844	artery morphogenesis	1/108	0.314052	HES1	1
BP	GO:0055006	cardiac cell development	1/108	0.314052	CXADR	1
BP	GO:0071479	cellular response to ionizing radiation	1/108	0.314052	EGR1	1
BP	GO:0097006	regulation of plasma lipoprotein particle levels	1/108	0.314052	LIPC	1
BP	GO:0009746	response to hexose	2/108	0.315683	EGR1/SYBU	2
BP	GO:0071216	cellular response to biotic stimulus	2/108	0.315683	LITAF/CCL3	2
BP	GO:0046942	carboxylic acid transport	3/108	0.318089	PDZK1/ACE2/SLC9A3R1	3
BP	GO:0001947	heart looping	1/108	0.318922	WNT3A	1
BP	GO:0006611	protein export from nucleus	1/108	0.318922	EGR2	1
BP	GO:0010171	body morphogenesis	1/108	0.318922	CSRNP1	1
BP	GO:0014896	muscle hypertrophy	1/108	0.318922	NR4A3	1
BP	GO:0030071	regulation of mitotic metaphase/anaphase transition	1/108	0.318922	DUSP1	1
BP	GO:0043487	regulation of RNA stability	1/108	0.318922	MEX3D	1
BP	GO:0046164	alcohol catabolic process	1/108	0.318922	LIPC	1
BP	GO:0051881	regulation of mitochondrial membrane potential	1/108	0.318922	PMAIP1	1
BP	GO:1902099	regulation of metaphase/anaphase transition of cell cycle	1/108	0.318922	DUSP1	1
BP	GO:1903557	positive regulation of tumor necrosis factor superfamily cytokine production	1/108	0.318922	CCL3	1
BP	GO:2000756	regulation of peptidyl-lysine acetylation	1/108	0.318922	NOS1	1
BP	GO:0010810	regulation of cell-substrate adhesion	2/108	0.320887	SEMA3E/WNT4	2
BP	GO:0031099	regeneration	2/108	0.320887	NR4A3/JUN	2
BP	GO:0015849	organic acid transport	3/108	0.321968	PDZK1/ACE2/SLC9A3R1	3
BP	GO:0042787	protein ubiquitination involved in ubiquitin-dependent protein catabolic process	2/108	0.323485	PSMA8/EGF	2
BP	GO:0051640	organelle localization	4/108	0.323693	SYT8/NR4A3/PAX6/SLC9A3R1	4
BP	GO:0006940	regulation of smooth muscle contraction	1/108	0.323757	TACR3	1
BP	GO:0010676	positive regulation of cellular carbohydrate metabolic process	1/108	0.323757	PMAIP1	1
BP	GO:0030888	regulation of B cell proliferation	1/108	0.323757	WNT3A	1
BP	GO:0048146	positive regulation of fibroblast proliferation	1/108	0.323757	JUN	1
BP	GO:0051588	regulation of neurotransmitter transport	1/108	0.323757	NOS1	1
BP	GO:1902108	regulation of mitochondrial membrane permeability involved in apoptotic process	1/108	0.323757	PMAIP1	1
BP	GO:1902882	regulation of response to oxidative stress	1/108	0.323757	NR4A3	1
BP	GO:0006417	regulation of translation	3/108	0.323907	BTG2/ENC1/MEX3D	3
BP	GO:0006112	energy reserve metabolic process	2/108	0.326081	CALM1/CALM2	2
BP	GO:0002694	regulation of leukocyte activation	4/108	0.326907	NR4A3/WNT3A/MAP3K8/HES1	4
BP	GO:0016311	dephosphorylation	4/108	0.326907	DUSP1/CALM1/CALM2/DUSP5	4
BP	GO:0014033	neural crest cell differentiation	1/108	0.328559	HES1	1
BP	GO:0045669	positive regulation of osteoblast differentiation	1/108	0.328559	WNT4	1
BP	GO:0046365	monosaccharide catabolic process	1/108	0.328559	RBKS	1
BP	GO:0048645	organ formation	1/108	0.328559	HES1	1
BP	GO:0050434	positive regulation of viral transcription	1/108	0.328559	JUN	1
BP	GO:0050805	negative regulation of synaptic transmission	1/108	0.328559	NOS1	1
BP	GO:0034284	response to monosaccharide	2/108	0.328675	EGR1/SYBU	2
BP	GO:0001667	ameboidal-type cell migration	3/108	0.329727	NR4A1/EPB41L4B/KLF4	3
BP	GO:0006986	response to unfolded protein	2/108	0.331265	ATF3/TMBIM6	2
BP	GO:1901991	negative regulation of mitotic cell cycle phase transition	2/108	0.331265	DUSP1/PSMA8	2
BP	GO:0034110	regulation of homotypic cell-cell adhesion	3/108	0.331667	NR4A3/MAP3K8/HES1	3
BP	GO:0002718	regulation of cytokine production involved in immune response	1/108	0.333327	NR4A3	1
BP	GO:0032677	regulation of interleukin-8 production	1/108	0.333327	KLF4	1
BP	GO:0036473	cell death in response to oxidative stress	1/108	0.333327	NR4A3	1
BP	GO:0045682	regulation of epidermis development	1/108	0.333327	HES1	1
BP	GO:0045839	negative regulation of mitotic nuclear division	1/108	0.333327	DUSP1	1
BP	GO:0061045	negative regulation of wound healing	1/108	0.333327	WNT4	1
BP	GO:0061371	determination of heart left/right asymmetry	1/108	0.333327	WNT3A	1
BP	GO:1901379	regulation of potassium ion transmembrane transport	1/108	0.333327	KCNQ1	1
BP	GO:0042098	T cell proliferation	2/108	0.333854	HES1/WNT4	2
BP	GO:0048738	cardiac muscle tissue development	2/108	0.333854	WNT3A/CXADR	2
BP	GO:1903052	positive regulation of proteolysis involved in cellular protein catabolic process	2/108	0.333854	PSMA8/EGF	2
BP	GO:0006869	lipid transport	3/108	0.335546	LIPC/EGF/SLC9A3R1	3
BP	GO:0007187	G-protein coupled receptor signaling pathway, coupled to cyclic nucleotide second messenger	2/108	0.336439	RGS1/SLC9A3R1	2
BP	GO:0031398	positive regulation of protein ubiquitination	2/108	0.336439	PSMA8/EGF	2
BP	GO:0006636	unsaturated fatty acid biosynthetic process	1/108	0.338061	DEGS1	1
BP	GO:0010965	regulation of mitotic sister chromatid separation	1/108	0.338061	DUSP1	1
BP	GO:0030858	positive regulation of epithelial cell differentiation	1/108	0.338061	PAX6	1
BP	GO:0032612	interleukin-1 production	1/108	0.338061	CCL3	1
BP	GO:0032642	regulation of chemokine production	1/108	0.338061	KLF4	1
BP	GO:0042733	embryonic digit morphogenesis	1/108	0.338061	LRP4	1
BP	GO:0042446	hormone biosynthetic process	1/108	0.342763	WNT4	1
BP	GO:0048678	response to axon injury	1/108	0.342763	JUN	1
BP	GO:0031589	cell-substrate adhesion	3/108	0.343303	SEMA3E/MSLN/WNT4	3
BP	GO:1903050	regulation of proteolysis involved in cellular protein catabolic process	3/108	0.345241	DUSP1/PSMA8/EGF	3
BP	GO:0050796	regulation of insulin secretion	2/108	0.346751	SYBU/NOS1	2
BP	GO:1903900	regulation of viral life cycle	2/108	0.346751	JUN/CCL3	2
BP	GO:0001658	branching involved in ureteric bud morphogenesis	1/108	0.347431	WNT4	1
BP	GO:0002088	lens development in camera-type eye	1/108	0.347431	PAX6	1
BP	GO:0009247	glycolipid biosynthetic process	1/108	0.347431	ST6GALNAC5	1
BP	GO:0016266	O-glycan processing	1/108	0.347431	ST6GALNAC5	1
BP	GO:0030166	proteoglycan biosynthetic process	1/108	0.347431	NDST4	1
BP	GO:0030521	androgen receptor signaling pathway	1/108	0.347431	SCGB2A1	1
BP	GO:1901983	regulation of protein acetylation	1/108	0.347431	NOS1	1
BP	GO:1903426	regulation of reactive oxygen species biosynthetic process	1/108	0.347431	KLF4	1
BP	GO:0007093	mitotic cell cycle checkpoint	2/108	0.349321	DUSP1/PSMA8	2
BP	GO:0009311	oligosaccharide metabolic process	1/108	0.352066	ST6GALNAC5	1
BP	GO:0032637	interleukin-8 production	1/108	0.352066	KLF4	1
BP	GO:0033045	regulation of sister chromatid segregation	1/108	0.352066	DUSP1	1
BP	GO:0033047	regulation of mitotic sister chromatid segregation	1/108	0.352066	DUSP1	1
BP	GO:0043331	response to dsRNA	1/108	0.352066	PMAIP1	1
BP	GO:0060840	artery development	1/108	0.352066	HES1	1
BP	GO:0042384	cilium assembly	2/108	0.354451	CFAP46/RP1	2
BP	GO:0001756	somitogenesis	1/108	0.356668	WNT3A	1
BP	GO:0002702	positive regulation of production of molecular mediator of immune response	1/108	0.356668	NR4A3	1
BP	GO:0006521	regulation of cellular amino acid metabolic process	1/108	0.356668	PSMA8	1
BP	GO:0006970	response to osmotic stress	1/108	0.356668	TACR3	1
BP	GO:0050871	positive regulation of B cell activation	1/108	0.356668	WNT3A	1
BP	GO:1901655	cellular response to ketone	1/108	0.356668	KLF4	1
BP	GO:0031334	positive regulation of protein complex assembly	2/108	0.357011	PMAIP1/JUN	2
BP	GO:0035966	response to topologically incorrect protein	2/108	0.357011	ATF3/TMBIM6	2
BP	GO:1901988	negative regulation of cell cycle phase transition	2/108	0.357011	DUSP1/PSMA8	2
BP	GO:0031331	positive regulation of cellular catabolic process	3/108	0.358795	BTG2/PSMA8/EGF	3
BP	GO:0043123	positive regulation of I-kappaB kinase/NF-kappaB signaling	2/108	0.359568	LITAF/WLS	2
BP	GO:2001022	positive regulation of response to DNA damage stimulus	1/108	0.361238	PMAIP1	1
BP	GO:0034248	regulation of cellular amide metabolic process	3/108	0.364594	BTG2/ENC1/MEX3D	3
BP	GO:0042445	hormone metabolic process	2/108	0.36467	WNT4/ACE2	2
BP	GO:0050714	positive regulation of protein secretion	2/108	0.36467	TNFSF15/CCL3	2
BP	GO:0007585	respiratory gaseous exchange	1/108	0.365776	NR4A2	1
BP	GO:0042147	retrograde transport, endosome to Golgi	1/108	0.365776	RAB6B	1
BP	GO:0046902	regulation of mitochondrial membrane permeability	1/108	0.365776	PMAIP1	1
BP	GO:0051492	regulation of stress fiber assembly	1/108	0.365776	WNT4	1
BP	GO:0060249	anatomical structure homeostasis	3/108	0.366526	RP1/TF/CXADR	3
BP	GO:0002366	leukocyte activation involved in immune response	2/108	0.367215	NR4A3/CCL3	2
BP	GO:0006643	membrane lipid metabolic process	2/108	0.367215	ST6GALNAC5/DEGS1	2
BP	GO:0072655	establishment of protein localization to mitochondrion	2/108	0.367215	PMAIP1/HES1	2
BP	GO:1903364	positive regulation of cellular protein catabolic process	2/108	0.367215	PSMA8/EGF	2
BP	GO:0051607	defense response to virus	3/108	0.368456	PMAIP1/CXADR/KCNQ1	3
BP	GO:0030324	lung development	2/108	0.369757	TMBIM6/HES1	2
BP	GO:0050670	regulation of lymphocyte proliferation	2/108	0.369757	WNT3A/HES1	2
BP	GO:1903322	positive regulation of protein modification by small protein conjugation or removal	2/108	0.369757	PSMA8/EGF	2
BP	GO:0000288	nuclear-transcribed mRNA catabolic process, deadenylation-dependent decay	1/108	0.370282	BTG2	1
BP	GO:0002260	lymphocyte homeostasis	1/108	0.370282	PMAIP1	1
BP	GO:0002673	regulation of acute inflammatory response	1/108	0.370282	C7	1
BP	GO:0006977	DNA damage response, signal transduction by p53 class mediator resulting in cell cycle arrest	1/108	0.370282	PSMA8	1
BP	GO:0007045	cell-substrate adherens junction assembly	1/108	0.370282	WNT4	1
BP	GO:0007193	adenylate cyclase-inhibiting G-protein coupled receptor signaling pathway	1/108	0.370282	RGS1	1
BP	GO:0007215	glutamate receptor signaling pathway	1/108	0.370282	GRIA4	1
BP	GO:0032088	negative regulation of NF-kappaB transcription factor activity	1/108	0.370282	KLF4	1
BP	GO:0046888	negative regulation of hormone secretion	1/108	0.370282	NOS1	1
BP	GO:0048041	focal adhesion assembly	1/108	0.370282	WNT4	1
BP	GO:0050772	positive regulation of axonogenesis	1/108	0.370282	WNT3A	1
BP	GO:2000648	positive regulation of stem cell proliferation	1/108	0.370282	PAX6	1
BP	GO:0002263	cell activation involved in immune response	2/108	0.372294	NR4A3/CCL3	2
BP	GO:0007601	visual perception	2/108	0.372294	RP1/PAX6	2
BP	GO:0032944	regulation of mononuclear cell proliferation	2/108	0.372294	WNT3A/HES1	2
BP	GO:0051656	establishment of organelle localization	3/108	0.372314	SYT8/PAX6/SLC9A3R1	3
BP	GO:0006488	dolichol-linked oligosaccharide biosynthetic process	1/108	0.374757	ST6GALNAC5	1
BP	GO:0009064	glutamine family amino acid metabolic process	1/108	0.374757	NOS1	1
BP	GO:0015844	monoamine transport	1/108	0.374757	NOS1	1
BP	GO:0032602	chemokine production	1/108	0.374757	KLF4	1
BP	GO:0036498	IRE1-mediated unfolded protein response	1/108	0.374757	TMBIM6	1
BP	GO:0046470	phosphatidylcholine metabolic process	1/108	0.374757	LIPC	1
BP	GO:0048640	negative regulation of developmental growth	1/108	0.374757	WNT3A	1
BP	GO:0072332	intrinsic apoptotic signaling pathway by p53 class mediator	1/108	0.374757	PMAIP1	1
BP	GO:0072431	signal transduction involved in mitotic G1 DNA damage checkpoint	1/108	0.374757	PSMA8	1
BP	GO:1902400	intracellular signal transduction involved in G1 DNA damage checkpoint	1/108	0.374757	PSMA8	1
BP	GO:0009165	nucleotide biosynthetic process	3/108	0.376168	CALM1/CALM2/NOS1	3
BP	GO:0009743	response to carbohydrate	2/108	0.377357	EGR1/SYBU	2
BP	GO:0050792	regulation of viral process	2/108	0.377357	JUN/CCL3	2
BP	GO:0070585	protein localization to mitochondrion	2/108	0.377357	PMAIP1/HES1	2
BP	GO:0001824	blastocyst development	1/108	0.379199	JUNB	1
BP	GO:0017156	calcium ion-dependent exocytosis	1/108	0.379199	SYT8	1
BP	GO:0032091	negative regulation of protein binding	1/108	0.379199	TMBIM6	1
BP	GO:0032435	negative regulation of proteasomal ubiquitin-dependent protein catabolic process	1/108	0.379199	DUSP1	1
BP	GO:0051784	negative regulation of nuclear division	1/108	0.379199	DUSP1	1
BP	GO:0090559	regulation of membrane permeability	1/108	0.379199	PMAIP1	1
BP	GO:1901616	organic hydroxy compound catabolic process	1/108	0.379199	LIPC	1
BP	GO:0030323	respiratory tube development	2/108	0.379883	TMBIM6/HES1	2
BP	GO:1903362	regulation of cellular protein catabolic process	3/108	0.381941	DUSP1/PSMA8/EGF	3
BP	GO:0001505	regulation of neurotransmitter levels	2/108	0.382404	SYT8/NOS1	2
BP	GO:0033500	carbohydrate homeostasis	2/108	0.382404	PAX6/SYBU	2
BP	GO:0042593	glucose homeostasis	2/108	0.382404	PAX6/SYBU	2
BP	GO:0050870	positive regulation of T cell activation	2/108	0.382404	MAP3K8/HES1	2
BP	GO:0050953	sensory perception of light stimulus	2/108	0.382404	RP1/PAX6	2
BP	GO:0002367	cytokine production involved in immune response	1/108	0.383611	NR4A3	1
BP	GO:0032092	positive regulation of protein binding	1/108	0.383611	WNT3A	1
BP	GO:0042632	cholesterol homeostasis	1/108	0.383611	LIPC	1
BP	GO:0048477	oogenesis	1/108	0.383611	WNT4	1
BP	GO:0055092	sterol homeostasis	1/108	0.383611	LIPC	1
BP	GO:0072413	signal transduction involved in mitotic cell cycle checkpoint	1/108	0.383611	PSMA8	1
BP	GO:1902402	signal transduction involved in mitotic DNA damage checkpoint	1/108	0.383611	PSMA8	1
BP	GO:1902403	signal transduction involved in mitotic DNA integrity checkpoint	1/108	0.383611	PSMA8	1
BP	GO:0032535	regulation of cellular component size	3/108	0.383862	WNT3A/SLC12A2/SLC9A3R1	3
BP	GO:1901293	nucleoside phosphate biosynthetic process	3/108	0.383862	CALM1/CALM2/NOS1	3
BP	GO:0006836	neurotransmitter transport	2/108	0.384921	SYT8/NOS1	2
BP	GO:0019083	viral transcription	2/108	0.384921	JUN/CCL3	2
BP	GO:0030100	regulation of endocytosis	2/108	0.384921	WNT3A/TF	2
BP	GO:0032970	regulation of actin filament-based process	3/108	0.385783	SEMA3E/WNT4/KCNQ1	3
BP	GO:0070663	regulation of leukocyte proliferation	2/108	0.387433	WNT3A/HES1	2
BP	GO:0031058	positive regulation of histone modification	1/108	0.387991	NOS1	1
BP	GO:0031295	T cell costimulation	1/108	0.387991	MAP3K8	1
BP	GO:0072376	protein activation cascade	1/108	0.387991	C7	1
BP	GO:0010817	regulation of hormone levels	4/108	0.389763	SYBU/WNT4/ACE2/NOS1	4
BP	GO:0007189	adenylate cyclase-activating G-protein coupled receptor signaling pathway	1/108	0.392341	SLC9A3R1	1
BP	GO:0030516	regulation of axon extension	1/108	0.392341	WNT3A	1
BP	GO:0031294	lymphocyte costimulation	1/108	0.392341	MAP3K8	1
BP	GO:0072401	signal transduction involved in DNA integrity checkpoint	1/108	0.392341	PSMA8	1
BP	GO:0072422	signal transduction involved in DNA damage checkpoint	1/108	0.392341	PSMA8	1
BP	GO:0051321	meiotic cell cycle	2/108	0.392445	DUSP1/WNT4	2
BP	GO:2001234	negative regulation of apoptotic signaling pathway	2/108	0.394945	TMBIM6/WNT4	2
BP	GO:0001570	vasculogenesis	1/108	0.39666	JUNB	1
BP	GO:0006687	glycosphingolipid metabolic process	1/108	0.39666	ST6GALNAC5	1
BP	GO:0031100	organ regeneration	1/108	0.39666	NR4A3	1
BP	GO:0051437	positive regulation of ubiquitin-protein ligase activity involved in regulation of mitotic cell cycle transition	1/108	0.39666	PSMA8	1
BP	GO:0072395	signal transduction involved in cell cycle checkpoint	1/108	0.39666	PSMA8	1
BP	GO:1901799	negative regulation of proteasomal protein catabolic process	1/108	0.39666	DUSP1	1
BP	GO:0043254	regulation of protein complex assembly	3/108	0.397277	PMAIP1/JUN/LMO4	3
BP	GO:0045765	regulation of angiogenesis	2/108	0.399929	SEMA3E/KLF4	2
BP	GO:0000271	polysaccharide biosynthetic process	1/108	0.400949	EGF	1
BP	GO:0031623	receptor internalization	1/108	0.400949	WNT3A	1
BP	GO:0032231	regulation of actin filament bundle assembly	1/108	0.400949	WNT4	1
BP	GO:1903310	positive regulation of chromatin modification	1/108	0.400949	NOS1	1
BP	GO:0010876	lipid localization	3/108	0.401097	LIPC/EGF/SLC9A3R1	3
BP	GO:0090276	regulation of peptide hormone secretion	2/108	0.402415	SYBU/NOS1	2
BP	GO:0031503	protein complex localization	1/108	0.405207	LITAF	1
BP	GO:0060337	type I interferon signaling pathway	1/108	0.405207	EGR1	1
BP	GO:0071357	cellular response to type I interferon	1/108	0.405207	EGR1	1
BP	GO:1901607	alpha-amino acid biosynthetic process	1/108	0.405207	PSAT1	1
BP	GO:0044782	cilium organization	2/108	0.407371	CFAP46/RP1	2
BP	GO:0002479	antigen processing and presentation of exogenous peptide antigen via MHC class I, TAP-dependent	1/108	0.409435	PSMA8	1
BP	GO:0032482	Rab protein signal transduction	1/108	0.409435	RAB6B	1
BP	GO:0034340	response to type I interferon	1/108	0.409435	EGR1	1
BP	GO:0070613	regulation of protein processing	1/108	0.409435	C7	1
BP	GO:0019080	viral gene expression	2/108	0.409842	JUN/CCL3	2
BP	GO:0000422	mitophagy	2/108	0.412308	KRT15/CAPS	2
BP	GO:0061726	mitochondrion disassembly	2/108	0.412308	KRT15/CAPS	2
BP	GO:0016079	synaptic vesicle exocytosis	1/108	0.413634	SYT8	1
BP	GO:0019218	regulation of steroid metabolic process	1/108	0.413634	WNT4	1
BP	GO:0031571	mitotic G1 DNA damage checkpoint	1/108	0.413634	PSMA8	1
BP	GO:0034333	adherens junction assembly	1/108	0.413634	WNT4	1
BP	GO:0042058	regulation of epidermal growth factor receptor signaling pathway	1/108	0.413634	EGF	1
BP	GO:0043149	stress fiber assembly	1/108	0.413634	WNT4	1
BP	GO:0050886	endocrine process	1/108	0.413634	ACE2	1
BP	GO:1903317	regulation of protein maturation	1/108	0.413634	C7	1
BP	GO:0002791	regulation of peptide secretion	2/108	0.414769	SYBU/NOS1	2
BP	GO:0010976	positive regulation of neuron projection development	2/108	0.417225	WNT3A/ENC1	2
[truncated: 903 more rows]

## Sheet: upregulated lncRNAs_GO
Table S4 GO enrichment analysis for upregulated lncRNAs
Category	ID	Description	GeneRatio	pvalue	geneID	Count
BP	GO:0030198	extracellular matrix organization	173/4202	1.01e-14	MMP9/COMP/BGN/MYH11/TNC/LTBP1/PECAM1/SFRP2/COL24A1/SPP1/TGFB3/ACAN/ITGB3/VWF/FN1/FBN2/LTBP2/COL14A1/COL6A6/MMP3/CTSV/HPSE2/ENG/COL11A1/WNT3A/PXDN/SDC2/JAM2/CTSK/SPARC/LOXL1/ADAMTS2/COL4A2/KLK7/TNFRSF11B/COL27A1/COL4A1/VCAM1/COL6A3/ACTN1/ADAMTS20/NID2/MMP16/MMP2/FAP/SNCA/COL1A1/POSTN/MMP8/ELN/VCAN/COL26A1/MMP11/COL10A1/CSGALNACT1/SULF1/LUM/ITGA11/COL5A2/SPINT2/A2M/COL5A1/ITGAX/TIMP2/COLGALT2/OLFML…	173
BP	GO:0043062	extracellular structure organization	173/4202	1.36e-14	MMP9/COMP/BGN/MYH11/TNC/LTBP1/PECAM1/SFRP2/COL24A1/SPP1/TGFB3/ACAN/ITGB3/VWF/FN1/FBN2/LTBP2/COL14A1/COL6A6/MMP3/CTSV/HPSE2/ENG/COL11A1/WNT3A/PXDN/SDC2/JAM2/CTSK/SPARC/LOXL1/ADAMTS2/COL4A2/KLK7/TNFRSF11B/COL27A1/COL4A1/VCAM1/COL6A3/ACTN1/ADAMTS20/NID2/MMP16/MMP2/FAP/SNCA/COL1A1/POSTN/MMP8/ELN/VCAN/COL26A1/MMP11/COL10A1/CSGALNACT1/SULF1/LUM/ITGA11/COL5A2/SPINT2/A2M/COL5A1/ITGAX/TIMP2/COLGALT2/OLFML…	173
BP	GO:0048514	blood vessel morphogenesis	202/4202	5.63e-12	THBS4/SFRP2/RBM15/MYOCD/ITGB3/FN1/PRRX1/MYLK/ANGPT1/TEK/RAMP3/PTPRB/MCAM/ECSCR/HEG1/ENG/PTPRM/PRRX2/CXCL12/CLIC4/GATA4/GJA5/EDNRA/SPARC/COL4A2/MEOX2/CD34/FZD4/SCG2/COL4A1/PF4/NOS3/THSD7A/MMP2/FAP/THY1/CAV1/SULF1/PDE3B/MMRN2/PTGIS/SRPX2/SPI1/FMNL3/HMOX1/CXCL13/TGFBR2/ITGA5/ENPP2/COL15A1/PDGFRB/HGF/THBS2/RAMP2/CSPG4/LOXL2/APOE/PPP1R16B/NTRK2/NOX1/EYA1/NPR1/FGF10/ROBO4/FLT1/COL8A1/GATA6/SERPINE1/TNF…	202
BP	GO:0022617	extracellular matrix disassembly	67/4202	1.49e-09	MMP9/SPP1/ACAN/FN1/FBN2/COL14A1/COL6A6/MMP3/CTSV/ENG/COL11A1/CTSK/COL4A2/KLK7/COL4A1/COL6A3/MMP16/MMP2/FAP/COL1A1/MMP8/ELN/COL26A1/MMP11/COL10A1/COL5A2/A2M/COL5A1/TIMP2/COL15A1/COL6A1/MMP13/TPSAB1/COL12A1/COL8A1/TLL1/FBN1/COL3A1/TGFB1/MMP12/DPP4/DCN/ADAMTS5/HSPG2/COL5A3/COL8A2/LAMC1/ADAMTS4/FSCN1/COL1A2/DDR1/LCP1/CTSD/COL6A2/CTSG/CMA1/BMP1/ETS1/ADAM10/PRSS2/ELANE/KLK2/MMP1/MMP19/COL11A2/PSEN1/EXO…	67
BP	GO:0030168	platelet activation	110/4202	4.55e-09	F2RL2/PECAM1/TGFB3/HBB/ITGB3/VWF/FN1/SELP/F2R/WNT3A/F5/PPBP/IGF1/SPARC/MYL9/PF4/SERPINE2/ACTN1/NOS3/FLNA/DGKG/COL1A1/FCER1G/SERPING1/PROS1/A2M/TLR4/HGF/APOE/DGKB/SERPINE1/TREML1/COL3A1/SRGN/TGFB1/DGKK/F8/PLEK/ADRA2A/P2RY1/MGLL/FYN/GNG2/MMRN1/PDGFRA/COL1A2/C1QTNF1/APBB1IP/CALU/MYH9/GP1BA/FIGF/GP9/RASGRP2/VCL/METAP1/UBASH3B/RAC2/ITGA2B/ADRA2B/RAP1A/ALDOA/RAP1B/CD9/CSRP1/GNAQ/KNG1/TLN1/HABP4/FERMT3/…	110
BP	GO:0001501	skeletal system development	189/4202	6.27e-09	ALX4/MMP9/MYOC/COMP/SFRP2/TGFB3/GDF10/ACAN/FBN2/PRRX1/LTF/TEK/AEBP1/SRD5A2/COL11A1/PRRX2/SHOX2/GJA5/IGF1/SPARC/ZEB1/CYTL1/BMP5/MGP/TNFRSF11B/COL27A1/PRELP/ADAMTS12/MMP16/FRZB/HES5/CHST11/MMP2/CLEC3B/ALX1/BMPR1B/COL1A1/POSTN/VCAN/ADAMTS7/COL10A1/RSPO2/SMAD9/CSGALNACT1/PAX7/SOX11/SULF1/TEAD4/CDH11/RBP4/LUM/FLI1/COL5A2/TYROBP/TGFBR2/BNC2/ALPL/PDGFRB/LOXL2/IGFBP4/OSR1/MMP13/COL12A1/EYA1/PHOSPHO1/MAF/…	189
BP	GO:0001525	angiogenesis	165/4202	6.32e-09	THBS4/SFRP2/RBM15/ITGB3/FN1/ANGPT1/TEK/RAMP3/PTPRB/MCAM/ECSCR/ENG/PTPRM/CXCL12/CLIC4/GATA4/GJA5/EDNRA/SPARC/COL4A2/MEOX2/CD34/SCG2/COL4A1/PF4/NOS3/THSD7A/MMP2/FAP/THY1/CAV1/SULF1/PDE3B/MMRN2/PTGIS/SRPX2/SPI1/FMNL3/HMOX1/CXCL13/TGFBR2/ITGA5/ENPP2/COL15A1/PDGFRB/HGF/THBS2/RAMP2/CSPG4/LOXL2/PPP1R16B/NOX1/NPR1/FGF10/ROBO4/FLT1/COL8A1/GATA6/SERPINE1/TNFSF12/ENPEP/ERBB2/RRAS/TNMD/NOTCH4/ANGPT4/TIE1/STA…	165
BP	GO:0044243	multicellular organismal catabolic process	47/4202	1.32e-08	MMP9/COL14A1/COL6A6/MMP3/COL11A1/CTSK/ADAMTS2/COL4A2/COL4A1/COL6A3/MMP16/MMP2/FAP/COL1A1/MMP8/COL26A1/MMP11/COL10A1/COL5A2/COL5A1/COL15A1/COL6A1/MMP13/COL12A1/COL8A1/P2RX7/ENPEP/COL3A1/MMP12/COL5A3/COL8A2/COL1A2/CTSD/KLK6/COL6A2/PLA2G1B/MMP27/PRTN3/ADAM10/PRSS2/ELANE/MMP1/MMP19/APOA4/COL11A2/ITGB1/PEPD	47
BP	GO:0007156	homophilic cell adhesion via plasma membrane adhesion molecules	73/4202	1.85e-08	CLSTN2/FAT3/PTPRM/CDH5/CADM3/CDH6/CDH10/CDH11/PCDH18/CDH26/CD84/DCHS2/PCDHGB7/PCDH19/PCDH12/DSG3/CDH19/DCHS1/PCDH10/MPZL2/PCDHGA1/ESAM/PCDH11X/PCDHA2/L1CAM/PCDHGA2/PCDHGB6/PCDHGB5/PVRL3/PCDHA5/CDH12/FAT4/CDHR2/CDH18/PCDH15/PCDHGA9/CDH15/CDHR4/DSC2/PCDHGA7/CDH13/PCDHB15/PCDHB10/PCDHGA4/CDH24/PCDHGA5/PCDHB7/PCDHGB1/PCDHB14/PCDHGC3/PCDHGB2/DSG4/CELSR3/CLSTN3/PCDHGC4/CDH7/CDHR3/PCDHB16/PCDHB13/PCDHGB…	73
BP	GO:0022604	regulation of cell morphogenesis	184/4202	2.85e-08	MYOC/SFRP2/SPP1/TGFB3/FN1/DSCAM/MAP1B/WNT3A/CXCL12/PALMD/SHOX2/SDC2/SPARC/BMP5/MSN/FGD5/DPYSL2/WWTR1/DACT3/FLNA/ALX1/COL1A1/WIPF1/SYNE3/THY1/PLXNA4/RHOJ/WIPF3/CHN1/UNC13A/DAB2/FMNL3/COCH/SERPINB3/CRABP2/ENPP2/NGEF/TLX2/MYH14/OLFM1/APOE/ATP10A/NTRK2/DAG1/OLFM4/TNR/ADAMTS16/ICAM1/NEDD4/ITGA7/TACSTD2/NTN1/SYT1/TGFB1/EPB42/ITGB2/HCK/TTL/HAS2/SKIL/SEMA7A/L1CAM/PALM2/WNT7A/EZR/PREX1/CSF1R/PHLDB1/EPHB3/…	184
BP	GO:0030574	collagen catabolic process	43/4202	5.38e-08	MMP9/COL14A1/COL6A6/MMP3/COL11A1/CTSK/ADAMTS2/COL4A2/COL4A1/COL6A3/MMP16/MMP2/FAP/COL1A1/MMP8/COL26A1/MMP11/COL10A1/COL5A2/COL5A1/COL15A1/COL6A1/MMP13/COL12A1/COL8A1/COL3A1/MMP12/COL5A3/COL8A2/COL1A2/CTSD/KLK6/COL6A2/MMP27/PRTN3/ADAM10/PRSS2/ELANE/MMP1/MMP19/COL11A2/ITGB1/PEPD	43
BP	GO:0098742	cell-cell adhesion via plasma-membrane adhesion molecules	92/4202	1.15e-07	SELP/CLSTN2/FAT3/PTPRM/CDH5/VCAM1/CADM3/CDH6/CXADR/CD164/CDH10/SELE/CDH11/PCDH18/CDH26/CD84/DCHS2/ITGA5/PCDHGB7/PCDH19/TENM2/PCDH12/ADIPOQ/ICAM1/DSG3/CDH19/DCHS1/AMICA1/PCDH10/MPZL2/PCDHGA1/ESAM/PCDH11X/PCDHA2/L1CAM/PCDHGA2/FXYD5/PCDHGB6/PCDHGB5/NLGN1/PVRL3/PCDHA5/CDH12/FAT4/CDHR2/CDH18/PCDH15/PCDHGA9/CDH15/CDHR4/DSC2/GRID2/PCDHGA7/CDH13/PCDHB15/PCDHB10/PCDHGA4/CDH24/CLDN9/CLDN20/CLDN18/PCDHGA5/P…	92
BP	GO:0032963	collagen metabolic process	57/4202	5.75e-07	MMP9/TGFB3/COL14A1/COL6A6/MMP3/F2R/COL11A1/CTSK/ADAMTS2/COL4A2/COL4A1/COL6A3/MMP16/MMP2/FAP/COL1A1/MMP8/COL26A1/MMP11/COL10A1/COL5A2/COL5A1/PPARG/COL15A1/PDGFRB/COL6A1/MMP13/COL12A1/COL8A1/P2RX7/COL3A1/TGFB1/MMP12/CYGB/CIITA/COL5A3/COL8A2/COL1A2/ARG1/TNS2/CTSD/KLK6/COL6A2/MKX/MMP27/CTGF/PRTN3/ADAM10/PRSS2/ELANE/MFAP4/MMP1/SERPINH1/MMP19/COL11A2/ITGB1/PEPD	57
BP	GO:0003012	muscle system process	134/4202	7.33e-07	MYOC/PLN/MYH11/MYOCD/ACTA2/ACTG2/DES/LMOD1/COL14A1/MYLK/TACR1/HTR2A/SMPX/F2R/CALD1/ATP8A2/VIM/MYOM1/GATA4/GJA5/EDNRA/CASQ2/IGF1/MYL9/MRVI1/ANK2/RYR3/PLCE1/BDKRB2/TACR3/MYL4/RYR2/ACTC1/CNN1/CACNA1C/NOS3/TPM2/KCNQ1/CAV1/GUCY1A3/MB/LMCD1/ANXA6/TMOD1/IGFBP5/SULF1/PI16/CLIC2/TNNT3/ADRA1A/HMOX1/HSPB6/ITGA1/MYH14/GATA6/NPY1R/MYOT/CACNA1H/CHRNA1/ADRA2A/NOL3/P2RY1/AGT/NCF1/CALCRL/PTGS1/ADA/HCN4/GSTO1/GAMT…	134
BP	GO:0010769	regulation of cell morphogenesis involved in differentiation	118/4202	1.08e-06	MYOC/SFRP2/SPP1/TGFB3/FN1/DSCAM/MAP1B/WNT3A/CXCL12/SHOX2/SDC2/BMP5/DPYSL2/WWTR1/DACT3/FLNA/ALX1/COL1A1/THY1/PLXNA4/CHN1/DAB2/SERPINB3/CRABP2/NGEF/TLX2/OLFM1/APOE/NTRK2/DAG1/OLFM4/TNR/NEDD4/TACSTD2/NTN1/TGFB1/TTL/HAS2/SKIL/SEMA7A/L1CAM/WNT7A/PREX1/PHLDB1/EPHB3/WNT9B/OVOL2/NGF/PLXNB2/NLGN1/SSH3/PHLDB2/LZTS1/FBLN1/NEUROG3/BAIAP2/SLIT2/BDNF/RAP2A/GDNF/CIT/LINGO1/TNFRSF12A/CTTN/PAK3/KANK1/POU3F2/NGFR/…	118
BP	GO:0044259	multicellular organismal macromolecule metabolic process	58/4202	1.3e-06	MMP9/TGFB3/COL14A1/COL6A6/MMP3/F2R/COL11A1/CTSK/ADAMTS2/COL4A2/COL4A1/COL6A3/MMP16/MMP2/FAP/COL1A1/MMP8/COL26A1/MMP11/COL10A1/COL5A2/COL5A1/PPARG/COL15A1/PDGFRB/COL6A1/MMP13/COL12A1/COL8A1/P2RX7/ENPEP/COL3A1/TGFB1/MMP12/CYGB/CIITA/COL5A3/COL8A2/COL1A2/ARG1/TNS2/CTSD/KLK6/COL6A2/MKX/MMP27/CTGF/PRTN3/ADAM10/PRSS2/ELANE/MFAP4/MMP1/SERPINH1/MMP19/COL11A2/ITGB1/PEPD	58
BP	GO:0006936	muscle contraction	113/4202	1.95e-06	PLN/MYH11/MYOCD/ACTA2/ACTG2/DES/LMOD1/MYLK/TACR1/HTR2A/SMPX/F2R/CALD1/ATP8A2/VIM/MYOM1/GATA4/GJA5/EDNRA/CASQ2/MYL9/MRVI1/ANK2/RYR3/PLCE1/BDKRB2/TACR3/MYL4/RYR2/ACTC1/CNN1/CACNA1C/TPM2/KCNQ1/CAV1/GUCY1A3/MB/ANXA6/TMOD1/SULF1/CLIC2/TNNT3/ADRA1A/HSPB6/ITGA1/MYH14/NPY1R/MYOT/CACNA1H/CHRNA1/ADRA2A/AGT/NCF1/CALCRL/PTGS1/ADA/HCN4/GSTO1/GAMT/SSTR2/KCNA1/TNNT1/TPM4/VCL/CAV3/GDNF/STC1/ADRA2B/TPM1/CTGF/TNNC…	113
BP	GO:0050900	leukocyte migration	130/4202	3.97e-06	MMP9/THBS4/PECAM1/SPP1/ITGB3/FN1/PLVAP/CCL18/SELP/MMP28/ANGPT1/TACR1/TEK/SELL/CXCL12/PPBP/JAM2/PLA2G7/BMP5/MSN/CD34/SCG2/PF4/VCAM1/IL33/CXADR/COL1A1/CAV1/FCER1G/SELE/PROS1/HMOX1/CXCL13/ITGAX/CD84/ITGA5/ITGA1/CCL23/CCL14/FLT1/SERPINE1/ICAM1/IL4/SIRPA/AMICA1/TNFSF11/ESAM/ITGB2/HCK/PODXL/ANGPT4/L1CAM/CSF1/PREX1/FYN/PF4V1/CCL13/COL1A2/LGALS3/ADA/MYH9/F11R/CCL19/CCL24/PROCR/NLRP12/FIGF/ADGRE2/CCL22/S1…	130
BP	GO:0061448	connective tissue development	92/4202	5.9e-06	COMP/SFRP2/ACTA2/PRRX1/COL11A1/PRRX2/SHOX2/IGF1/ZEB1/CYTL1/BMP5/MGP/CD34/COL27A1/ADAMTS12/FRZB/HES5/CHST11/ALX1/BMPR1B/COL1A1/ADAMTS7/EBF2/RSPO2/SMAD9/CSGALNACT1/PAX7/SULF1/LUM/COL5A1/TGFBR2/PDGFRB/LOXL2/OSR1/MMP13/MAF/TGFB1/TNMD/NFIB/PITX1/WNT7A/FGF18/CSF1/OTOR/RARG/HSPG2/LRP6/FAM101B/ACVRL1/GDF5/FGFR1/HOXD3/RUNX3/IL17F/HOXB3/STC1/MKX/C3AR1/CTGF/RARB/CHRDL2/SOX8/BMP1/MYCN/SMAD3/BMPR2/PDGFB/HMGA2…	92
BP	GO:0090130	tissue migration	88/4202	6.97e-06	MMP9/ACTA2/ACTG2/ITGB3/ANGPT1/TACR1/TEK/PTPRM/SPARC/EPB41L4B/SCG2/ACTC1/FGF7/NOS3/FAP/ZEB2/MMRN2/SRPX2/CXCL13/KRT16/TGFBR2/ENPP2/LOXL2/APOE/PKN3/FGF10/TNFSF12/TACSTD2/IL4/PTPRG/SCARB1/TGFB1/SH3BGRL3/DPP4/HAS2/ANGPT4/ATOH8/SOX18/WNT7A/FGF18/AGT/MYH9/ACVRL1/PKN1/SLIT2/GRHL2/STC1/ADGRA2/AAMP/BMPER/TAC1/PPM1F/RAB13/ETS1/TDGF1/AGTR2/BMPR2/PDGFB/DLL4/WNT5A/ARSB/CDH13/CTSH/EFNA1/PRSS3/S100A2/CIB1/PTPN11…	88
BP	GO:0003013	circulatory system process	154/4202	7.67e-06	PLN/SGCG/ACTA2/DES/HBB/ANGPT1/TACR1/HTR2A/TEK/RAMP3/F2R/HEG1/NCF2/SGCD/ENG/PTPRM/CXCL12/GATA4/F5/GJA5/EDNRA/CASQ2/HRH2/MRVI1/ANK2/MEOX2/BDKRB2/PDE3A/TACR3/MYL4/CD34/RYR2/CACNA1G/ACTC1/CACNA1C/NOS3/GUCY1B3/SGCZ/ELN/KCNQ1/CAV1/GUCY1A3/KCNMB4/SERPING1/FLI1/CLIC2/KCNE2/ADRA1A/HMOX1/PPARG/ITGA1/TRHDE/RAMP2/APOE/PDE2A/DLL1/NOX1/NPR1/ADIPOQ/ADAMTS16/ICAM1/CPA3/NPY1R/HSPB7/ENPEP/CACNA1H/HOXB2/TGFB1/ECE1/…	154
BP	GO:0001885	endothelial cell development	30/4202	7.84e-06	HEG1/ENG/CLIC4/CDH5/MSN/PDE2A/PPP1R16B/ICAM1/TNMD/NOTCH4/SOX18/WNT7A/GSTM3/EZR/AGT/F11R/STC1/RAP1A/RAP1B/ROCK1/HOXA13/RAPGEF3/RAP2C/ROCK2/RDX/RAPGEF1/TJP1/GPX1/CTNNB1/MLLT4	30
BP	GO:0003158	endothelium development	50/4202	8.61e-06	PECAM1/HEG1/ENG/CLIC4/CDH5/GJA5/MSN/CD34/ADAMTS12/PDE2A/DLL1/PPP1R16B/ICAM1/TNMD/NOTCH4/ATOH8/SOX18/WNT7A/GSTM3/EZR/AGT/OVOL2/HOXB5/F11R/ACVRL1/JAG1/GJA4/S1PR1/STC1/RAP1A/RAP1B/BMPR2/ROCK1/DLL4/HOXA13/SOX17/RAPGEF3/TMEM100/RAP2C/ROCK2/RDX/ACVR1/GDF2/NR2F2/RAPGEF1/TJP1/GPX1/CTNNB1/ALOX12/MLLT4	50
BP	GO:0048705	skeletal system morphogenesis	87/4202	1.07e-05	ALX4/COMP/SFRP2/TGFB3/FBN2/PRRX1/LTF/TEK/COL11A1/PRRX2/SHOX2/ZEB1/MGP/COL27A1/MMP16/CHST11/MMP2/ALX1/BMPR1B/COL1A1/CSGALNACT1/SOX11/TGFBR2/BNC2/ALPL/PDGFRB/OSR1/MMP13/EYA1/PHOSPHO1/TBX15/MTHFD1L/P2RX7/HOXB2/TGFB1/HAS2/PEX7/WNT7A/FGF18/HOXB6/OTOR/WNT9B/RARG/HSPG2/PDGFRA/HOXB5/FAM101B/TWIST2/FGFR1/HOXD3/GRHL2/PAX5/HOXB3/STC1/GSC/CTGF/SGPL1/HOXC9/RARB/RDH10/BMP1/MYCN/NAB1/HOXC8/SMAD3/BMPR2/ACP5/PAX1…	87
BP	GO:0048568	embryonic organ development	154/4202	1.21e-05	ALX4/TGFB3/FBN2/PRRX1/ATP8A2/ENG/COL11A1/WNT3A/PRRX2/GATA4/SHOX2/GJA5/ZEB1/PAX6/ATP2B2/RYR2/MMP16/FRZB/KRT19/CHST11/ALX1/SOX11/SOBP/RBP4/GJB6/SPINT2/TGFBR2/NES/PLAC1/OSR1/HNF1B/DLL1/CTHRC1/PCDH12/EYA1/FGF10/ALDH1A2/TBX15/MTHFD1L/FBN1/NTN1/MFAP2/HOXB2/VAX2/SPINT1/TBX2/SOX18/HOXB6/TEAD2/WNT9B/OVOL2/RARG/HSPG2/PDGFRA/HOXB5/ATP6V1B1/SH2B3/ADA/GBX2/SLITRK6/ASCL2/PRDM1/TWIST2/NRK/GAMT/FGFR1/HOXD3/TPO/K…	154
BP	GO:0035239	tube morphogenesis	136/4202	1.21e-05	SFRP2/RBM15/ENG/WNT3A/CXCL12/CLIC4/GATA4/SHOX2/EDNRA/IGF1/ZEB1/EPHA7/COL4A1/RYR2/ADAMTS12/HES5/ALX1/LMO4/TRIM71/DACT1/STX2/RSPO2/ENAH/SOX11/SPINT2/SPI1/PGR/TGFBR2/SALL4/LGR5/OSR1/HNF1B/DLL1/CTHRC1/EYA1/FGF10/SDC4/DAG1/PAX3/GATA6/ADAMTS16/MTHFD1L/TACSTD2/DCHS1/NTN1/TGFB1/NFIB/PODXL/SPINT1/NOTCH4/TBX2/ATOH8/LHX2/SOX18/CSF1/PRKACB/CSF1R/TEAD2/EPHB3/AGT/WNT9B/OVOL2/RARG/PLXNB2/PDGFRA/LRP6/GBX2/RASIP1…	136
BP	GO:0006939	smooth muscle contraction	44/4202	1.27e-05	MYH11/MYOCD/ACTA2/MYLK/TACR1/HTR2A/F2R/EDNRA/MRVI1/PLCE1/BDKRB2/TACR3/CNN1/CACNA1C/CAV1/GUCY1A3/SULF1/ADRA1A/NPY1R/ADRA2A/AGT/NCF1/CALCRL/PTGS1/ADA/SSTR2/GDNF/ADRA2B/CTTN/SPHK1/KNG1/PIK3C2A/ROCK1/SLC8A1/LCK/ROCK2/CHRM2/TBXA2R/CHRNB2/MAP2K1/NMU/DLG1/EDN1/OXTR	44
BP	GO:0031589	cell-substrate adhesion	114/4202	1.33e-05	MYOC/SPP1/TNN/ITGB3/VWF/FN1/ANGPT1/TEK/ANTXR1/CD34/FZD4/VCAM1/ACTN1/ADAMTS12/NID2/SMAD6/FLNA/COL1A1/SPOCK1/COL26A1/THY1/PPFIA2/ITGA11/EDIL3/LGALS1/ITGA5/ITGA1/ECM2/FBLN5/SDC4/DAG1/OLFM4/COL8A1/ITGA10/SERPINE1/ITGA7/TACSTD2/COL3A1/ITGB2/HAS2/CSF1/ABI3BP/PREX1/EPHB3/AGT/COL5A3/LAMC1/DDR1/PHLDB2/ACVRL1/HOXD3/FBLN1/FERMT2/VCL/SIGLEC1/ITGA6/RAC2/ITGA2B/CTGF/TRIP6/TNFRSF12A/CTTN/KANK1/SGCE/CCR7/PPM1F/A…	114
BP	GO:0002576	platelet degranulation	42/4202	1.43e-05	PECAM1/TGFB3/ITGB3/VWF/FN1/SELP/F5/PPBP/IGF1/SPARC/PF4/ACTN1/FLNA/FCER1G/SERPING1/PROS1/A2M/HGF/SERPINE1/SRGN/TGFB1/F8/PLEK/MMRN1/CALU/FIGF/VCL/ITGA2B/ALDOA/CD9/KNG1/TLN1/HABP4/PDGFB/STXBP1/VEGFB/DMTN/VEGFC/APP/SYK/APOA1/CAP1	42
BP	GO:0008015	blood circulation	152/4202	1.46e-05	PLN/SGCG/ACTA2/DES/HBB/ANGPT1/TACR1/HTR2A/TEK/F2R/NCF2/SGCD/ENG/PTPRM/CXCL12/GATA4/F5/GJA5/EDNRA/CASQ2/HRH2/MRVI1/ANK2/MEOX2/BDKRB2/PDE3A/TACR3/MYL4/CD34/RYR2/CACNA1G/ACTC1/CACNA1C/NOS3/GUCY1B3/SGCZ/ELN/KCNQ1/CAV1/GUCY1A3/KCNMB4/SERPING1/FLI1/CLIC2/KCNE2/ADRA1A/HMOX1/PPARG/ITGA1/TRHDE/RAMP2/APOE/PDE2A/DLL1/NOX1/NPR1/ADIPOQ/ADAMTS16/ICAM1/CPA3/NPY1R/HSPB7/ENPEP/CACNA1H/HOXB2/TGFB1/ECE1/AVPR1A/CYB5…	152
BP	GO:0010631	epithelial cell migration	84/4202	1.6e-05	MMP9/ITGB3/ANGPT1/TACR1/TEK/PTPRM/SPARC/EPB41L4B/SCG2/FGF7/NOS3/FAP/ZEB2/MMRN2/SRPX2/CXCL13/KRT16/TGFBR2/ENPP2/LOXL2/APOE/PKN3/FGF10/TNFSF12/TACSTD2/IL4/PTPRG/SCARB1/TGFB1/SH3BGRL3/DPP4/HAS2/ANGPT4/ATOH8/SOX18/WNT7A/FGF18/AGT/MYH9/ACVRL1/PKN1/SLIT2/STC1/ADGRA2/AAMP/BMPER/TAC1/PPM1F/RAB13/ETS1/TDGF1/AGTR2/BMPR2/PDGFB/DLL4/WNT5A/ARSB/CDH13/CTSH/EFNA1/PRSS3/S100A2/CIB1/PTPN11/ROCK2/GDF2/NR2F2/VEGFC/…	84
BP	GO:0090132	epithelium migration	85/4202	1.62e-05	MMP9/ITGB3/ANGPT1/TACR1/TEK/PTPRM/SPARC/EPB41L4B/SCG2/FGF7/NOS3/FAP/ZEB2/MMRN2/SRPX2/CXCL13/KRT16/TGFBR2/ENPP2/LOXL2/APOE/PKN3/FGF10/TNFSF12/TACSTD2/IL4/PTPRG/SCARB1/TGFB1/SH3BGRL3/DPP4/HAS2/ANGPT4/ATOH8/SOX18/WNT7A/FGF18/AGT/MYH9/ACVRL1/PKN1/SLIT2/GRHL2/STC1/ADGRA2/AAMP/BMPER/TAC1/PPM1F/RAB13/ETS1/TDGF1/AGTR2/BMPR2/PDGFB/DLL4/WNT5A/ARSB/CDH13/CTSH/EFNA1/PRSS3/S100A2/CIB1/PTPN11/ROCK2/GDF2/NR2F2/…	85
BP	GO:0006898	receptor-mediated endocytosis	98/4202	1.72e-05	HBA2/HBA1/HBB/ANGPT1/RAMP3/CD163L1/SBSPON/DMBT1/WNT3A/SPARC/COL4A2/COL4A1/SNCA/COL1A1/FTL/CAV1/SELE/MRC1/DAB2/ILDR1/TGFBR2/ENPP2/TINAGL1/RAMP2/LOXL2/APOE/MMP13/SGIP1/HIP1/CD14/SERPINE1/SNX9/SFRP4/TMPRSS15/NEDD4/BICD1/GRIA1/APOC1/COL3A1/SCARB1/PLA2R1/MSR1/SSC5D/ENPP3/AMN/STAB1/EZR/CUBN/TMPRSS4/CALCRL/ACKR4/COL1A2/LRP6/CCL19/ADRBK2/DNM1/CAV3/CETP/RSPO1/CTTN/SNX17/LOXL4/AP2B1/FCHO2/CALCR/SUSD2/LRP1/…	98
BP	GO:0044236	multicellular organismal metabolic process	60/4202	1.74e-05	MMP9/TGFB3/COL14A1/COL6A6/MMP3/F2R/COL11A1/CTSK/ADAMTS2/COL4A2/COL4A1/COL6A3/MMP16/MMP2/FAP/COL1A1/MMP8/COL26A1/MMP11/COL10A1/COL5A2/COL5A1/PPARG/COL15A1/PDGFRB/COL6A1/MMP13/COL12A1/COL8A1/P2RX7/ENPEP/COL3A1/TGFB1/MMP12/CYGB/CIITA/COL5A3/COL8A2/COL1A2/ARG1/TNS2/CTSD/KLK6/COL6A2/PLA2G1B/MKX/MMP27/CTGF/PRTN3/ADAM10/PRSS2/ELANE/MFAP4/MMP1/SERPINH1/MMP19/APOA4/COL11A2/ITGB1/PEPD	60
BP	GO:0010975	regulation of neuron projection development	127/4202	1.92e-05	SPP1/FN1/DSCAM/PRRX1/ATP8A2/VIM/MAP1B/WNT3A/CXCL12/SHOX2/SDC2/BMP5/DPYSL2/SERPINE2/NEGR1/SPOCK1/THY1/PLXNA4/CHN1/UNC13A/LGALS1/ASAP1/CRABP2/NGEF/PTPRF/HGF/TLX2/OLFM1/APOE/NTRK2/TNR/NEDD4/KLK8/NTN1/SYT1/PTK6/FRMD7/TTL/SKIL/SEMA7A/L1CAM/WNT7A/PREX1/EPHB3/NGF/FYN/PLXNB2/NLGN1/SSH3/FEZ1/LZTS1/FGFR1/NEUROG3/BAIAP2/SLIT2/BDNF/RAP2A/KLK6/ANKRD1/SNAP25/RAP1A/CIT/SCN1B/IL2/ITSN2/LINGO1/TNFRSF12A/CTTN/PACS…	127
BP	GO:0040017	positive regulation of locomotion	137/4202	1.92e-05	MMP9/THBS4/MYOC/LRRC15/ITGB3/FN1/PLVAP/DSCAM/MYLK/SELP/ANGPT1/TACR1/TEK/MCAM/F2R/SELL/CXCL12/PPBP/IGF1/SPARC/EPB41L4B/PLA2G7/SCG2/PF4/FGF7/NOX4/COL1A1/SELE/DAB2/SRPX2/CXCL13/SERPINB3/LGALS1/TGFBR2/ENPP2/PDGFRB/HGF/FGF10/FLT1/SERPINE1/ICAM1/IL4/NTN1/SCARB1/TGFB1/MYO1F/PODXL/PTPRC/HAS2/ANGPT4/ATOH8/ADRA2A/WNT7A/FGF18/CSF1/CSF1R/AGT/PF4V1/PDGFRA/LGALS3/CCL19/CCL24/F3/FIGF/FBLN1/S1PR1/SLIT2/CXCL5/S10…	137
BP	GO:0045446	endothelial cell differentiation	43/4202	2.3e-05	HEG1/ENG/CLIC4/CDH5/MSN/PDE2A/DLL1/PPP1R16B/ICAM1/TNMD/NOTCH4/ATOH8/SOX18/WNT7A/GSTM3/EZR/AGT/HOXB5/F11R/ACVRL1/JAG1/S1PR1/STC1/RAP1A/RAP1B/BMPR2/ROCK1/HOXA13/SOX17/RAPGEF3/TMEM100/RAP2C/ROCK2/RDX/ACVR1/GDF2/NR2F2/RAPGEF1/TJP1/GPX1/CTNNB1/ALOX12/MLLT4	43
BP	GO:0048562	embryonic organ morphogenesis	108/4202	2.38e-05	ALX4/TGFB3/FBN2/PRRX1/ATP8A2/ENG/COL11A1/WNT3A/PRRX2/GATA4/SHOX2/ZEB1/PAX6/ATP2B2/RYR2/MMP16/FRZB/CHST11/ALX1/SOX11/SOBP/RBP4/GJB6/TGFBR2/OSR1/HNF1B/DLL1/CTHRC1/EYA1/FGF10/TBX15/MTHFD1L/FBN1/NTN1/MFAP2/HOXB2/VAX2/TBX2/SOX18/HOXB6/TEAD2/WNT9B/OVOL2/RARG/HSPG2/PDGFRA/HOXB5/ATP6V1B1/GBX2/SLITRK6/TWIST2/FGFR1/HOXD3/KCNQ4/SCRIB/GRHL2/TCF21/USH1G/PAX5/HOXB3/GSC/ZIC3/HOXC9/RARB/RDH10/MYCN/SMAD3/FOLR1/TH…	108
BP	GO:1903035	negative regulation of response to wounding	62/4202	2.49e-05	SPP1/TEK/CD34/SERPINE2/NOS3/FAP/TNFRSF1B/SERPING1/PTGIS/PROS1/PPARG/APOE/ANXA5/CD276/ADIPOQ/TNR/SERPINE1/IL4/KLK8/IL2RA/C1QTNF3/KRT1/TNFAIP6/CALCRL/MEFV/PGLYRP1/PDGFRA/C1QTNF1/ADA/GP1BA/PHLDB2/NLRP12/WFDC1/CNR2/CD109/SLIT2/UBASH3B/DUSP10/IL2/KNG1/FEM1A/ETS1/SMAD3/PDGFB/ACP5/ELANE/SAA1/PRKCD/RPS19/NR1H3/FAM132A/TNFAIP8L2/CHID1/OTULIN/SERPINF1/APOA1/SPN/GPX1/FOXP3/TYRO3/EDN1/ALOX12	62
BP	GO:0045664	regulation of neuron differentiation	168/4202	2.78e-05	BRINP3/SPP1/FN1/DSCAM/PRRX1/ATP8A2/VIM/MAP1B/WNT3A/CXCL12/SHOX2/SDC2/ZEB1/PAX6/BMP5/DPYSL2/SERPINE2/HES5/NEGR1/SPOCK1/NREP/THY1/CAV1/BRINP2/PLXNA4/SOX11/CHN1/UNC13A/TIMP2/LGALS1/ASAP1/CRABP2/NGEF/PTPRF/HGF/TLX2/OLFM1/APOE/DLL1/NTRK2/EYA1/TNR/MMD/NEDD4/KLK8/NTN1/SYT1/DIXDC1/PTK6/FRMD7/TTL/SKIL/SEMA7A/L1CAM/WNT7A/TCF4/PREX1/EPHB3/NGF/FYN/BRINP1/PLXNB2/NLGN1/SSH3/FEZ1/GDF5/LZTS1/JAG1/FGFR1/HOXD3/NEU…	168
BP	GO:0060562	epithelial tube morphogenesis	122/4202	2.86e-05	SFRP2/RBM15/ENG/WNT3A/CXCL12/CLIC4/GATA4/EDNRA/IGF1/EPHA7/COL4A1/RYR2/ADAMTS12/HES5/ALX1/LMO4/TRIM71/RSPO2/ENAH/SOX11/SPINT2/SPI1/PGR/TGFBR2/SALL4/LGR5/OSR1/HNF1B/DLL1/CTHRC1/EYA1/FGF10/SDC4/DAG1/PAX3/ADAMTS16/MTHFD1L/TACSTD2/DCHS1/NTN1/TGFB1/PODXL/SPINT1/NOTCH4/TBX2/LHX2/SOX18/CSF1/PRKACB/CSF1R/TEAD2/AGT/WNT9B/OVOL2/RARG/PLXNB2/LRP6/GBX2/RASIP1/DDR1/ACVRL1/FAT4/NR3C1/SCRIB/SLIT2/GRHL2/KIF26B/TCF…	122
BP	GO:0090287	regulation of cellular response to growth factor stimulus	91/4202	3.1e-05	LTBP1/SFRP2/MYOCD/TGFB3/ITGB3/FBN2/ENG/GATA4/ASPN/ZEB1/FZD4/CHRDL1/ADAMTS12/HES5/CHST11/SMAD6/ZNF423/NREP/CAV1/SOX11/SULF1/CDKN2B/HTRA1/MMRN2/DAB2/CXCL13/CIDEA/TGFBR2/ITGA5/PMEPA1/DLL1/FGF10/FLT1/GATA6/NEDD4/FBN1/TGFB1/SKIL/ADAMTSL2/GRB10/FGF18/AGT/SOST/ACVRL1/GDF5/FIGF/CD109/SLIT2/IL17F/CAV3/ADGRA2/TGFBR3/SMURF2/PRDM16/CHRDL2/TMEM204/BMPER/TWSG1/PEG10/NGFR/TDGF1/AGTR2/SMAD3/BMPR2/FOLR1/NEO1/TGFB…	91
BP	GO:0045765	regulation of angiogenesis	79/4202	4.47e-05	THBS4/SFRP2/TEK/ECSCR/PTPRM/GATA4/SPARC/COL4A2/CD34/PF4/NOS3/SULF1/PDE3B/MMRN2/PTGIS/SRPX2/HMOX1/CXCL13/TGFBR2/ENPP2/HGF/THBS2/RAMP2/PPP1R16B/NPR1/FLT1/GATA6/SERPINE1/TNFSF12/ERBB2/RRAS/TNMD/NOTCH4/ANGPT4/TIE1/STAB1/AQP1/KRT1/AGT/IL1A/CCL24/ACVRL1/CYSLTR2/F3/IL17F/ADGRA2/C3AR1/TNFRSF12A/SPHK1/CMA1/ERAP1/ETS1/ROCK1/DLL4/WNT5A/HHEX/CTSH/ECM1/VASH2/EFNA1/WARS/VEGFB/TWIST1/RAPGEF3/CIB1/KLK3/ROCK2/GDF…	79
BP	GO:0031344	regulation of cell projection organization	162/4202	4.78e-05	SPP1/TGFB3/FN1/DSCAM/PRRX1/ATP8A2/VIM/MAP1B/WNT3A/CXCL12/SHOX2/SDC2/BMP5/DPYSL2/SERPINE2/NEGR1/SPOCK1/THY1/CAV1/PLXNA4/CHN1/GAP43/UNC13A/LGALS1/ASAP1/CRABP2/ENPP2/NGEF/PTPRF/HGF/TLX2/OLFM1/APOE/PPP1R16B/NTRK2/TENM2/TNR/ADAMTS16/ICAM1/NEDD4/P2RX7/TACSTD2/KLK8/NTN1/SYT1/PTK6/FRMD7/PODXL/TTL/SKIL/SEMA7A/L1CAM/WNT7A/EZR/PREX1/EPHB3/NGF/FYN/PLXNB2/FSCN1/KLF5/NLGN1/SSH3/FEZ1/CCL19/RAB8B/LZTS1/FGFR1/NEU…	162
BP	GO:0048704	embryonic skeletal system morphogenesis	44/4202	4.93e-05	ALX4/TGFB3/PRRX1/COL11A1/PRRX2/SHOX2/ZEB1/MMP16/CHST11/ALX1/SOX11/TGFBR2/OSR1/EYA1/TBX15/MTHFD1L/HOXB2/HOXB6/WNT9B/HSPG2/PDGFRA/HOXB5/TWIST2/HOXD3/GRHL2/PAX5/HOXB3/GSC/HOXC9/RDH10/MYCN/SMAD3/HOXB7/TWIST1/FUZ/DLX2/HOXA2/HOXB8/TULP3/SLC39A3/HOXD9/CTNNB1/DLG1/ASXL2	44
BP	GO:0051216	cartilage development	73/4202	5.24e-05	COMP/SFRP2/PRRX1/COL11A1/PRRX2/SHOX2/ZEB1/CYTL1/BMP5/MGP/COL27A1/ADAMTS12/FRZB/HES5/CHST11/ALX1/BMPR1B/COL1A1/ADAMTS7/RSPO2/SMAD9/CSGALNACT1/PAX7/SULF1/LUM/TGFBR2/LOXL2/OSR1/MMP13/MAF/TGFB1/NFIB/PITX1/WNT7A/FGF18/OTOR/RARG/HSPG2/LRP6/FAM101B/ACVRL1/GDF5/FGFR1/HOXD3/RUNX3/IL17F/HOXB3/STC1/CTGF/RARB/CHRDL2/BMP1/MYCN/SMAD3/BMPR2/HMGA2/WNT5A/GLI2/CHADL/EVC/DLX2/SERPINH1/GDF2/ROR2/TYMS/COL11A2/ZBTB16/…	73
BP	GO:0051272	positive regulation of cellular component movement	132/4202	5.26e-05	MMP9/THBS4/MYOC/LRRC15/ITGB3/FN1/PLVAP/DSCAM/MYLK/SELP/ANGPT1/TACR1/TEK/MCAM/F2R/SELL/CXCL12/PPBP/IGF1/SPARC/EPB41L4B/PLA2G7/PF4/FGF7/NOX4/COL1A1/SELE/DAB2/SRPX2/CXCL13/SERPINB3/TGFBR2/ENPP2/PDGFRB/HGF/FGF10/FLT1/SERPINE1/ICAM1/IL4/NTN1/SCARB1/TGFB1/MYO1F/PODXL/PTPRC/HAS2/ANGPT4/ATOH8/ADRA2A/WNT7A/FGF18/CSF1/CSF1R/AGT/PF4V1/PDGFRA/LGALS3/CCL19/CCL24/F3/FIGF/FBLN1/S1PR1/PDPN/CXCL5/S100A7/CCR1/ADGR…	132
BP	GO:0001667	ameboidal-type cell migration	109/4202	5.61e-05	MMP9/ITGB3/ANGPT1/TACR1/TEK/PTPRM/CXCL12/SPARC/EPB41L4B/SCG2/FGF7/NOS3/FAP/ZEB2/MMRN2/SRPX2/CXCL13/KRT16/TGFBR2/ENPP2/LOXL2/APOE/PKN3/FGF10/SDC4/PAX3/ARHGDIB/TNFSF12/TACSTD2/IL4/PTPRG/SCARB1/TGFB1/SH3BGRL3/CYGB/DPP4/HAS2/ANGPT4/ATOH8/SOX18/WNT7A/FGF18/AGT/OVOL2/GBX2/MYH9/TNS1/ACVRL1/SEMA3C/PKN1/SLIT2/GDNF/STC1/ADGRA2/SMURF2/SGPL1/AAMP/BMPER/TAC1/PPM1F/RAB13/SOX8/ETS1/TDGF1/AGTR2/BMPR2/FOLR1/PDGFB…	109
BP	GO:1903034	regulation of response to wounding	134/4202	5.86e-05	SPP1/FABP4/MYLK/CCL18/SELP/TEK/F2R/PLA2G7/CD34/SERPINE2/ADAMTS12/NOS3/IL33/FAP/TNFRSF1B/CAV1/STX2/FCER1G/SELE/SERPING1/PIK3AP1/PTGIS/PROS1/A2M/CR1/TLR4/TGFBR2/PPARG/PTPRF/APOE/PDE2A/CCL23/ANXA5/CCL14/CD276/ADIPOQ/TNR/SERPINE1/NPY5R/IL4/KLK8/TNFSF11/PLEK/HCK/IL2RA/C1QTNF3/SEMA7A/ADRA2A/C8A/OSMR/KRT1/TNFAIP6/AGT/CALCRL/MGLL/PHB/C8B/MEFV/PGLYRP1/PDGFRA/C1QTNF1/SLC7A2/ADA/CCL24/GP1BA/PHLDB2/NLRP12/F3…	134
BP	GO:0002009	morphogenesis of an epithelium	163/4202	6.06e-05	TNC/SFRP2/RBM15/CTSV/KRT6A/ENG/WNT3A/CXCL12/CLIC4/GATA4/EDNRA/IGF1/EPHA7/MSN/COL4A1/RYR2/FGF7/ADAMTS12/FRZB/CA2/HES5/ALX1/LMO4/TRIM71/RIPK4/RSPO2/ENAH/IGFBP5/SOX11/SULF1/SPINT2/SPI1/COL5A1/PGR/KRT16/TGFBR2/SALL4/ITGA5/HGF/LGR5/OSR1/HNF1B/DLL1/CTHRC1/EYA1/FGF10/SDC4/ALDH1A2/DAG1/PAX3/ADAMTS16/MTHFD1L/TACSTD2/DCHS1/NTN1/HOXB2/TGFB1/MMP12/PODXL/SPINT1/NOTCH4/TBX2/LHX2/SOX18/KDF1/WNT7A/CSF1/PRKACB/CS…	163
BP	GO:0043542	endothelial cell migration	60/4202	6.44e-05	ITGB3/ANGPT1/TEK/PTPRM/SPARC/SCG2/NOS3/FAP/MMRN2/SRPX2/CXCL13/LOXL2/APOE/TNFSF12/SCARB1/TGFB1/SH3BGRL3/DPP4/ANGPT4/ATOH8/SOX18/WNT7A/FGF18/AGT/MYH9/ACVRL1/SLIT2/STC1/ADGRA2/AAMP/BMPER/RAB13/ETS1/TDGF1/AGTR2/BMPR2/PDGFB/DLL4/WNT5A/CDH13/EFNA1/PRSS3/S100A2/CIB1/ROCK2/GDF2/NR2F2/VEGFC/SYNJ2BP/SERPINF1/PIK3CA/FGF1/APOA1/ITGB1BP1/ITGB1/GPX1/SVBP/CORO1B/EDN1/ALOX12	60
BP	GO:2000147	positive regulation of cell motility	129/4202	6.47e-05	MMP9/THBS4/MYOC/LRRC15/ITGB3/FN1/PLVAP/MYLK/SELP/ANGPT1/TACR1/TEK/MCAM/F2R/SELL/CXCL12/PPBP/IGF1/SPARC/EPB41L4B/PLA2G7/PF4/FGF7/NOX4/COL1A1/SELE/DAB2/SRPX2/CXCL13/SERPINB3/TGFBR2/ENPP2/PDGFRB/HGF/FGF10/FLT1/SERPINE1/ICAM1/IL4/NTN1/SCARB1/TGFB1/MYO1F/PODXL/PTPRC/HAS2/ANGPT4/ATOH8/ADRA2A/WNT7A/FGF18/CSF1/CSF1R/AGT/PF4V1/PDGFRA/LGALS3/CCL19/CCL24/F3/FIGF/FBLN1/S1PR1/CXCL5/S100A7/CCR1/ADGRA2/RAC2/ANO…	129
BP	GO:0030335	positive regulation of cell migration	126/4202	6.86e-05	MMP9/THBS4/MYOC/LRRC15/ITGB3/FN1/PLVAP/MYLK/SELP/ANGPT1/TACR1/TEK/MCAM/F2R/SELL/CXCL12/PPBP/IGF1/SPARC/EPB41L4B/PLA2G7/PF4/FGF7/NOX4/COL1A1/SELE/DAB2/SRPX2/CXCL13/SERPINB3/TGFBR2/ENPP2/PDGFRB/HGF/FGF10/FLT1/SERPINE1/ICAM1/IL4/SCARB1/TGFB1/MYO1F/PODXL/PTPRC/HAS2/ANGPT4/ATOH8/ADRA2A/WNT7A/FGF18/CSF1/CSF1R/AGT/PF4V1/PDGFRA/LGALS3/CCL19/CCL24/F3/FIGF/FBLN1/S1PR1/CXCL5/S100A7/CCR1/ADGRA2/RAC2/ANO6/ZNF…	126
BP	GO:0050728	negative regulation of inflammatory response	41/4202	7.27e-05	TEK/TNFRSF1B/PTGIS/PPARG/APOE/CD276/ADIPOQ/IL4/IL2RA/C1QTNF3/KRT1/TNFAIP6/CALCRL/MEFV/PGLYRP1/ADA/NLRP12/WFDC1/CNR2/SLIT2/DUSP10/IL2/FEM1A/ETS1/SMAD3/ACP5/ELANE/SAA1/PRKCD/RPS19/NR1H3/FAM132A/TNFAIP8L2/CHID1/OTULIN/SERPINF1/APOA1/SPN/GPX1/FOXP3/TYRO3	41
BP	GO:0032103	positive regulation of response to external stimulus	98/4202	7.57e-05	THBS4/DSCAM/FABP4/CCL18/SELL/CXCL12/PPBP/PLA2G7/KLK7/SCG2/PF4/IL33/FCER1G/LY96/CXCL13/KIAA1324/TLR4/PDGFRB/PDE2A/CCL23/CCL14/FGF10/SERPINE1/NPY5R/PIP4K2A/IL4/PGC/TNFSF11/TGFB1/FGF18/CSF1/OSMR/AGT/LY86/PF4V1/NPY/CCL19/CCL24/NLRP12/F3/FIGF/PTGER3/S1PR1/CD28/SCOC/SLIT2/CXCL5/CCL16/S100A7/IL17F/CCR1/RAC2/ANO6/CYBA/C3AR1/IL2/IL17A/CXCL6/CD180/CREB3L3/AZU1/CCR7/AIF1/TAC1/PPM1F/NCKAP1L/ADAM10/SMAD3/BMPR…	98
BP	GO:0006833	water transport	22/4202	8.01e-05	ADCY8/AQP9/AQP8/PDZD3/HAS2/ADCY5/AQP1/PRKACB/AQP10/ADCY4/ADCY3/ADCY1/AVPR2/SLC14A1/PRKACA/PRKAR2B/UPK3A/AQP7/ADCY2/PRKAR1A/RAB11FIP2/RAB11A	22
BP	GO:1901342	regulation of vasculature development	83/4202	8.3e-05	THBS4/SFRP2/MYOCD/TEK/ECSCR/PTPRM/GATA4/SPARC/COL4A2/CD34/PF4/NOS3/SULF1/PDE3B/MMRN2/PTGIS/SRPX2/HMOX1/CXCL13/TGFBR2/ENPP2/HGF/THBS2/RAMP2/PPP1R16B/NPR1/FLT1/GATA6/SERPINE1/TNFSF12/ERBB2/RRAS/TNMD/NOTCH4/ANGPT4/TIE1/STAB1/AQP1/KRT1/AGT/IL1A/CCL24/ACVRL1/CYSLTR2/F3/IL17F/ADGRA2/C3AR1/RAP1A/TNFRSF12A/SPHK1/CMA1/ERAP1/ETS1/PDGFB/ROCK1/DLL4/WNT5A/HHEX/CTSH/ECM1/VASH2/EFNA1/WARS/VEGFB/TWIST1/RAPGEF3/T…	83
BP	GO:0048706	embryonic skeletal system development	55/4202	9.1e-05	ALX4/TGFB3/PRRX1/COL11A1/PRRX2/SHOX2/ZEB1/MMP16/CHST11/ALX1/COL1A1/PAX7/SOX11/SULF1/RBP4/TGFBR2/OSR1/EYA1/TBX15/MTHFD1L/HOXB2/HOXC5/HOXB6/WNT9B/HSPG2/PDGFRA/HOXB5/TWIST2/HOXD3/GRHL2/PAX5/HOXB3/GSC/HOXC9/RDH10/MYCN/SMAD3/HOXD1/WNT5A/HOXC6/HOXB7/HOXB9/TWIST1/FUZ/DLX2/PBX1/HOXA2/HOXB8/TULP3/SLC39A3/NKX3-2/HOXD9/CTNNB1/DLG1/ASXL2	55
BP	GO:0034330	cell junction organization	96/4202	9.2e-05	MYOC/TGFB3/ITGB3/FN1/TEK/HEG1/CDH5/GJA5/LIMS2/ACTN1/FLNA/CADM3/CDH6/CXADR/THY1/CAV1/CDH10/CDH11/ARHGEF6/ITGA5/RAMP2/SDC4/FLNC/TGFB1/PARD6B/CGN/CSF1R/AGT/LAMC1/FSCN1/PARVB/PVRL3/F11R/CAMSAP3/RAB8B/TNS1/PHLDB2/ACVRL1/GJA4/CDH12/FERMT2/GRHL2/VCL/ITGA6/CDH18/RAP1A/TRIP6/CTTN/NFASC/CDH15/RAP1B/CD9/XIRP2/PPM1F/ACTN3/RAB13/TLN1/SMAD3/ROCK1/CDH13/S100A10/CDH24/ECT2/FBF1/CLDN9/CRB3/RHOA/PRKACA/DMTN/CLDN20…	96
[truncated: 6,732 more rows]

## Sheet: downregulated lncRNAs_GO
Table S4 GO enrichment analysis for downregulated lncRNAs
Category	ID	Description	GeneRatio	pvalue	geneID	Count
[truncated: 6,718 more rows]

## Sheet: upregulated circRNAs_GO
Table S4 GO enrichment analysis for upregulated circRNAs
[truncated: 587 more rows]

[truncated: 1 more sheets: downregulated circRNAs_GO]
