# Supplementary material for: Comparative Transcriptomic Analysis to Identify the Important Coding and Non-coding RNAs Involved in the Pathogenesis of Pterygium
Source: Front Genet. 2021 Mar 15;12:646550. doi: 10.3389/fgene.2021.646550 (PMC8005612; doi:10.3389/fgene.2021.646550)
Supplement: Supplementary Figure S1 — Principal component analysis (PCA) of mRNA, lncRNA, and circRNA expression profiles. PCA of mRNA (A), lncRNA (B), and circRNA expression profiles (C) identified based on the analysis of six samples with three biological replicates. [file Data_Sheet_1.zip › Supplementary_Material/Table S5 KEGG pathway enrichment analysis for differentially expressed (DE) genes.xlsx]

## Sheet: upregulated_mRNAs_KEGG
Table S5 KEGG pathway enrichment analysis for upregulated mRNAs
Category	ID	Description	GeneRatio	pvalue	geneID	Count
KEGG	hsa05144	Malaria	13/163	1.71e-09	THBS4/COMP/PECAM1/HBA2/TGFB3/HBA1/HBB/SELP/GYPC/ACKR1/SDC2/TGFB2/VCAM1	13
KEGG	hsa04512	ECM-receptor interaction	15/163	2.13e-08	THBS4/COMP/TNC/SPP1/TNN/ITGB3/VWF/FN1/COL6A6/COL11A1/SDC2/COL4A2/COL4A1/COL6A3/COL1A1	15
KEGG	hsa04510	Focal adhesion	21/163	3.24e-07	THBS4/COMP/TNC/SPP1/TNN/ITGB3/VWF/FN1/MYLK/RASGRF1/COL6A6/COL11A1/IGF1/MYL9/COL4A2/COL4A1/COL6A3/ACTN1/FLNA/COL1A1/CAV1	21
KEGG	hsa04020	Calcium signaling pathway	19/163	8.63e-07	PLN/MYLK/PTGFR/TACR1/HTR2A/F2R/EDNRA/HRH2/ATP2B2/RYR3/PLCE1/BDKRB2/ADCY8/RYR2/CACNA1G/CACNA1C/PDE1A/NOS3/GRIN2A	19
KEGG	hsa05414	Dilated cardiomyopathy	13/163	1.44e-06	PLN/SGCG/DES/TGFB3/ITGB3/SGCD/IGF1/ADCY8/RYR2/TGFB2/ACTC1/CACNA1C/TPM2	13
KEGG	hsa05410	Hypertrophic cardiomyopathy (HCM)	11/163	2.44e-05	SGCG/DES/TGFB3/ITGB3/SGCD/IGF1/RYR2/TGFB2/ACTC1/CACNA1C/TPM2	11
KEGG	hsa04514	Cell adhesion molecules (CAMs)	14/163	2.85e-05	PECAM1/SELP/SELL/PTPRM/CDH5/SDC2/JAM2/NCAM2/CD34/CNTNAP2/VCAM1/CADM3/NEGR1/VCAN	14
KEGG	hsa04270	Vascular smooth muscle contraction	13/163	3.02e-05	MYH11/ACTA2/ACTG2/MYLK/RAMP3/CALD1/EDNRA/MYL9/MRVI1/GUCY1A2/ADCY8/CACNA1C/GUCY1B3	13
KEGG	hsa04670	Leukocyte transendothelial migration	12/163	0.000113832	MMP9/PECAM1/NCF2/CXCL12/CDH5/JAM2/MYL9/MSN/VCAM1/ACTN1/MMP2/THY1	12
KEGG	hsa04350	TGF-beta signaling pathway	9/163	0.000831398	THBS4/COMP/LTBP1/TGFB3/INHBA/BMP5/TGFB2/SMAD6/BMPR1B	9
KEGG	hsa04974	Protein digestion and absorption	8/163	0.00214385	COL14A1/COL6A6/COL11A1/COL4A2/COL4A1/COL6A3/COL1A1/ELN	8
KEGG	hsa05146	Amoebiasis	9/163	0.00372742	TGFB3/FN1/COL11A1/COL4A2/COL4A1/TGFB2/ACTN1/COL1A1/SERPINB13	9
KEGG	hsa04970	Salivary secretion	8/163	0.00456664	CST1/DMBT1/ATP2B2/GUCY1A2/RYR3/ADCY8/LYZ/GUCY1B3	8
KEGG	hsa05323	Rheumatoid arthritis	8/163	0.00456664	ATP6V0D2/TGFB3/ANGPT1/MMP3/TEK/CXCL12/CTSK/TGFB2	8
KEGG	hsa05412	Arrhythmogenic right ventricular cardiomyopathy (ARVC)	7/163	0.00544172	SGCG/DES/ITGB3/SGCD/RYR2/ACTN1/CACNA1C	7
KEGG	hsa04971	Gastric acid secretion	6/163	0.018907	MYLK/HRH2/ADCY8/KCNJ15/CA2/KCNK2	6
KEGG	hsa05143	African trypanosomiasis	4/163	0.0196797	HBA2/HBA1/HBB/VCAM1	4
KEGG	hsa04966	Collecting duct acid secretion	3/163	0.0413555	ATP6V0D2/SLC4A1/CA2	3
KEGG	hsa00512	Mucin type O-Glycan biosynthesis	3/163	0.0544883	GALNTL6/GALNT13/GALNT15	3
KEGG	hsa04060	Cytokine-cytokine receptor interaction	12/163	0.0564799	TGFB3/INHBA/CCL18/CXCL12/PPBP/TNFRSF11B/IL3RA/PF4/TGFB2/CSF2RB/BMPR1B/TNFRSF1B	12
KEGG	hsa04810	Regulation of actin cytoskeleton	10/163	0.0821933	ITGB3/FN1/MYLK/F2R/MYL9/BDKRB2/MSN/IQGAP2/FGF7/ACTN1	10
KEGG	hsa04540	Gap junction	5/163	0.110196	HTR2A/TUBB1/GUCY1A2/ADCY8/GUCY1B3	5
KEGG	hsa04080	Neuroactive ligand-receptor interaction	11/163	0.120478	F2RL2/APLNR/PTGFR/TACR1/HTR2A/F2R/EDNRA/HRH2/BDKRB2/GRIN2A/GABRA4	11
KEGG	hsa05416	Viral myocarditis	4/163	0.129247	MYH11/SGCG/SGCD/CAV1	4
KEGG	hsa04610	Complement and coagulation cascades	4/163	0.134571	VWF/F2R/F5/BDKRB2	4
KEGG	hsa04742	Taste transduction	3/163	0.136763	ADCY8/ASIC2/PDE1A	3
KEGG	hsa00561	Glycerolipid metabolism	3/163	0.143731	PNLIPRP3/LIPG/DGKG	3
KEGG	hsa04260	Cardiac muscle contraction	4/163	0.180145	RYR2/ACTC1/CACNA1C/TPM2	4
KEGG	hsa00140	Steroid hormone biosynthesis	3/163	0.180189	UGT2A1/SRD5A2/HSD11B1	3
KEGG	hsa04360	Axon guidance	6/163	0.188875	CXCL12/EPHA7/DPYSL2/SEMA3G/SLIT3/PLXNC1	6
KEGG	hsa00260	Glycine, serine and threonine metabolism	2/163	0.237236	ALAS2/AOC3	2
KEGG	hsa04640	Hematopoietic cell lineage	4/163	0.243061	ITGB3/CD34/IL3RA/CD24	4
KEGG	hsa04145	Phagosome	6/163	0.277127	THBS4/COMP/ATP6V0D2/ITGB3/NCF2/TUBB1	6
KEGG	hsa04130	SNARE interactions in vesicular transport	2/163	0.293261	STX2/VAMP5	2
KEGG	hsa04062	Chemokine signaling pathway	7/163	0.302933	CCL18/CXCL12/PPBP/ADCY8/PF4/ELMO1/GNB4	7
KEGG	hsa04972	Pancreatic secretion	4/163	0.303272	ATP2B2/ADCY8/RYR2/CA2	4
KEGG	hsa00860	Porphyrin and chlorophyll metabolism	2/163	0.315579	UGT2A1/ALAS2	2
KEGG	hsa04380	Osteoclast differentiation	5/163	0.325399	ITGB3/NCF2/CTSK/TNFRSF11B/TGFB2	5
KEGG	hsa00920	Sulfur metabolism	1/163	0.326691	CHST11	1
KEGG	hsa00230	Purine metabolism	6/163	0.340589	GUCY2F/GUCY1A2/PDE3A/ADCY8/PDE1A/GUCY1B3	6
KEGG	hsa04720	Long-term potentiation	3/163	0.341374	ADCY8/CACNA1C/GRIN2A	3
KEGG	hsa04730	Long-term depression	3/163	0.341374	IGF1/GUCY1A2/GUCY1B3	3
KEGG	hsa04960	Aldosterone-regulated sodium reabsorption	2/163	0.348741	IGF1/HSD11B1	2
KEGG	hsa05100	Bacterial invasion of epithelial cells	3/163	0.349642	FN1/ELMO1/CAV1	3
KEGG	hsa05140	Leishmaniasis	3/163	0.349642	TGFB3/NCF2/TGFB2	3
KEGG	hsa00514	Other types of O-glycan biosynthesis	2/163	0.359682	UGT2A1/GXYLT2	2
KEGG	hsa05219	Bladder cancer	2/163	0.359682	MMP9/MMP2	2
KEGG	hsa04520	Adherens junction	3/163	0.37437	PTPRB/PTPRM/ACTN1	3
KEGG	hsa04930	Type II diabetes mellitus	2/163	0.40272	CACNA1G/CACNA1C	2
KEGG	hsa00360	Phenylalanine metabolism	1/163	0.403963	AOC3	1
KEGG	hsa00531	Glycosaminoglycan degradation	1/163	0.421862	HPSE2	1
KEGG	hsa00500	Starch and sucrose metabolism	2/163	0.434095	GYS2/UGT2A1	2
KEGG	hsa04914	Progesterone-mediated oocyte maturation	3/163	0.455051	IGF1/PDE3A/ADCY8	3
KEGG	hsa05222	Small cell lung cancer	3/163	0.470706	FN1/COL4A2/COL4A1	3
KEGG	hsa00410	beta-Alanine metabolism	1/163	0.472415	AOC3	1
KEGG	hsa05014	Amyotrophic lateral sclerosis (ALS)	2/163	0.47452	GRIN2A/TNFRSF1B	2
KEGG	hsa05150	Staphylococcus aureus infection	2/163	0.47452	KRT10/SELP	2
KEGG	hsa00053	Ascorbate and aldarate metabolism	1/163	0.48827	UGT2A1	1
KEGG	hsa00532	Glycosaminoglycan biosynthesis - chondroitin sulfate / dermatan sulfate	1/163	0.48827	CHST11	1
KEGG	hsa00910	Nitrogen metabolism	1/163	0.48827	CA2	1
KEGG	hsa05200	Pathways in cancer	10/163	0.495851	MMP9/TGFB3/FN1/IGF1/COL4A2/FZD4/COL4A1/TGFB2/FGF7/MMP2	10
KEGG	hsa04964	Proximal tubule bicarbonate reclamation	1/163	0.503651	CA2	1
KEGG	hsa04010	MAPK signaling pathway	8/163	0.511858	TGFB3/RASGRF1/TGFB2/CACNA1G/FGF7/RASGRF2/CACNA1C/FLNA	8
KEGG	hsa00760	Nicotinate and nicotinamide metabolism	1/163	0.518572	NNMT	1
KEGG	hsa04530	Tight junction	4/163	0.524982	MYH11/JAM2/MYL9/ACTN1	4
KEGG	hsa00030	Pentose phosphate pathway	1/163	0.547091	FBP2	1
KEGG	hsa00534	Glycosaminoglycan biosynthesis - heparan sulfate / heparin	1/163	0.547091	HS3ST2	1
KEGG	hsa04744	Phototransduction	1/163	0.547091	GUCY2F	1
KEGG	hsa05210	Colorectal cancer	2/163	0.55879	TGFB3/TGFB2	2
KEGG	hsa04912	GnRH signaling pathway	3/163	0.566954	ADCY8/CACNA1C/MMP2	3
KEGG	hsa00040	Pentose and glucuronate interconversions	1/163	0.57393	UGT2A1	1
KEGG	hsa00340	Histidine metabolism	1/163	0.57393	HNMT	1
KEGG	hsa04916	Melanogenesis	3/163	0.580798	ASIP/ADCY8/FZD4	3
KEGG	hsa05218	Melanoma	2/163	0.59306	IGF1/FGF7	2
KEGG	hsa04976	Bile secretion	2/163	0.601313	ADCY8/CA2	2
KEGG	hsa05120	Epithelial cell signaling in Helicobacter pylori infection	2/163	0.601313	ATP6V0D2/JAM2	2
KEGG	hsa05142	Chagas disease (American trypanosomiasis)	3/163	0.607645	TGFB3/BDKRB2/TGFB2	3
KEGG	hsa03320	PPAR signaling pathway	2/163	0.609441	FABP4/FABP3	2
KEGG	hsa05211	Renal cell carcinoma	2/163	0.625319	TGFB3/TGFB2	2
KEGG	hsa05212	Pancreatic cancer	2/163	0.625319	TGFB3/TGFB2	2
KEGG	hsa05020	Prion diseases	1/163	0.645325	NCAM2	1
KEGG	hsa05220	Chronic myeloid leukemia	2/163	0.648199	TGFB3/TGFB2	2
KEGG	hsa00565	Ether lipid metabolism	1/163	0.656009	PLA2G7	1
KEGG	hsa00051	Fructose and mannose metabolism	1/163	0.666373	FBP2	1
KEGG	hsa04070	Phosphatidylinositol signaling system	2/163	0.683867	PLCE1/DGKG	2
KEGG	hsa04940	Type I diabetes mellitus	1/163	0.69564	CPE	1
KEGG	hsa04142	Lysosome	3/163	0.708656	ATP6V0D2/CTSV/CTSK	3
KEGG	hsa00350	Tyrosine metabolism	1/163	0.713719	AOC3	1
KEGG	hsa04144	Endocytosis	5/163	0.722252	TGFB3/F2R/TGFB2/SMAD6/CAV1	5
KEGG	hsa04210	Apoptosis	2/163	0.7288	IL3RA/CSF2RB	2
KEGG	hsa02010	ABC transporters	1/163	0.73073	ABCB5	1
KEGG	hsa05010	Alzheimer's disease	4/163	0.734859	RYR3/CACNA1C/GRIN2A/SNCA	4
KEGG	hsa04672	Intestinal immune network for IgA production	1/163	0.738855	CXCL12	1
KEGG	hsa05012	Parkinson's disease	3/163	0.744054	ND5/ND2/SNCA	3
KEGG	hsa05215	Prostate cancer	2/163	0.746349	SRD5A2/IGF1	2
KEGG	hsa04623	Cytosolic DNA-sensing pathway	1/163	0.746736	IL33	1
KEGG	hsa00190	Oxidative phosphorylation	3/163	0.748823	ATP6V0D2/ND5/ND2	3
KEGG	hsa00983	Drug metabolism - other enzymes	1/163	0.754381	UGT2A1	1
KEGG	hsa04620	Toll-like receptor signaling pathway	2/163	0.757504	SPP1/CTSK	2
KEGG	hsa00520	Amino sugar and nucleotide sugar metabolism	1/163	0.761797	CHIT1	1
KEGG	hsa04910	Insulin signaling pathway	3/163	0.771617	GYS2/PDE3A/FBP2	3
KEGG	hsa04150	mTOR signaling pathway	1/163	0.782734	IGF1	1
KEGG	hsa05110	Vibrio cholerae infection	1/163	0.789298	ATP6V0D2	1
KEGG	hsa00330	Arginine and proline metabolism	1/163	0.801841	NOS3	1
KEGG	hsa04340	Hedgehog signaling pathway	1/163	0.807832	BMP5	1
KEGG	hsa05130	Pathogenic Escherichia coli infection	1/163	0.807832	TUBB1	1
KEGG	hsa05217	Basal cell carcinoma	1/163	0.813642	FZD4	1
KEGG	hsa00562	Inositol phosphate metabolism	1/163	0.824744	PLCE1	1
KEGG	hsa00830	Retinol metabolism	1/163	0.835188	UGT2A1	1
KEGG	hsa04114	Oocyte meiosis	2/163	0.843917	IGF1/ADCY8	2
KEGG	hsa05131	Shigellosis	1/163	0.845014	ELMO1	1
KEGG	hsa00010	Glycolysis / Gluconeogenesis	1/163	0.854257	FBP2	1
KEGG	hsa00980	Metabolism of xenobiotics by cytochrome P450	1/163	0.862952	UGT2A1	1
KEGG	hsa05214	Glioma	1/163	0.862952	IGF1	1
KEGG	hsa00982	Drug metabolism - cytochrome P450	1/163	0.871131	UGT2A1	1
KEGG	hsa04920	Adipocytokine signaling pathway	1/163	0.871131	TNFRSF1B	1
KEGG	hsa04115	p53 signaling pathway	1/163	0.875037	IGF1	1
KEGG	hsa04110	Cell cycle	2/163	0.891364	TGFB3/TGFB2	2
KEGG	hsa05322	Systemic lupus erythematosus	2/163	0.899093	ACTN1/GRIN2A	2
KEGG	hsa04370	VEGF signaling pathway	1/163	0.899273	NOS3	1
KEGG	hsa05145	Toxoplasmosis	2/163	0.903959	TGFB3/TGFB2	2
KEGG	hsa00564	Glycerophospholipid metabolism	1/163	0.910961	DGKG	1
KEGG	hsa04630	Jak-STAT signaling pathway	2/163	0.917281	IL3RA/CSF2RB	2
KEGG	hsa04310	Wnt signaling pathway	2/163	0.940445	SFRP2/FZD4	2
KEGG	hsa04666	Fc gamma R-mediated phagocytosis	1/163	0.943977	AMPH	1
KEGG	hsa01100	Metabolic pathways	19/163	0.99866	PNLIPRP3/ATP6V0D2/UGT2A1/ALAS2/GALNTL6/LIPG/HPSE2/AOC3/GALNT13/ND5/PLCE1/PLA2G7/NNMT/NOS3/ND2/HSD11B1/GALNT15/DGKG/FBP2	19

## Sheet: downregulated_mRNAs_KEGG
Table S5 KEGG pathway enrichment analysis for downregulated mRNAs
Category	ID	Description	GeneRatio	pvalue	geneID	Count
KEGG	hsa05323	Rheumatoid arthritis	6/53	0.000187365	FOS/ATP6V1C2/JUN/CCL3/CCL3L1/CCL3L3	6
KEGG	hsa04970	Salivary secretion	5/53	0.00153301	CALM1/CALM2/CST2/SLC12A2/NOS1	5
KEGG	hsa05142	Chagas disease (American trypanosomiasis)	5/53	0.00320041	FOS/JUN/CCL3/CCL3L1/CCL3L3	5
KEGG	hsa04620	Toll-like receptor signaling pathway	4/53	0.011031	FOS/JUN/MAP3K8/CCL3	4
KEGG	hsa04010	MAPK signaling pathway	7/53	0.0117733	FOS/DUSP1/NR4A1/JUN/MAP3K8/DUSP5/EGF	7
KEGG	hsa05110	Vibrio cholerae infection	3/53	0.0130516	ATP6V1C2/SLC12A2/KCNQ1	3
KEGG	hsa04950	Maturity onset diabetes of the young	2/53	0.0143001	PAX6/HES1	2
KEGG	hsa04916	Melanogenesis	4/53	0.0157661	WNT3A/CALM1/CALM2/WNT4	4
KEGG	hsa05214	Glioma	3/53	0.0248947	CALM1/CALM2/EGF	3
KEGG	hsa04744	Phototransduction	2/53	0.0260274	CALM1/CALM2	2
KEGG	hsa04971	Gastric acid secretion	3/53	0.03128	CALM1/CALM2/KCNQ1	3
KEGG	hsa04380	Osteoclast differentiation	4/53	0.0334749	FOS/JUNB/FOSB/JUN	4
KEGG	hsa05020	Prion diseases	2/53	0.0427701	EGR1/C7	2
KEGG	hsa04012	ErbB signaling pathway	3/53	0.0520883	JUN/EGF/AREG	3
KEGG	hsa00750	Vitamin B6 metabolism	1/53	0.0570249	PSAT1	1
KEGG	hsa04960	Aldosterone-regulated sodium reabsorption	2/53	0.0598952	FXYD4/SCNN1G	2
KEGG	hsa04912	GnRH signaling pathway	3/53	0.0694394	JUN/CALM1/CALM2	3
KEGG	hsa04330	Notch signaling pathway	2/53	0.0761265	HES1/HES5	2
KEGG	hsa04060	Cytokine-cytokine receptor interaction	5/53	0.0836521	TNFSF15/EGF/CCL3/CCL3L1/CCL3L3	5
KEGG	hsa04660	T cell receptor signaling pathway	3/53	0.0872008	FOS/JUN/MAP3K8	3
KEGG	hsa04020	Calcium signaling pathway	4/53	0.0895278	CALM1/CALM2/TACR3/NOS1	4
KEGG	hsa04340	Hedgehog signaling pathway	2/53	0.0965887	WNT3A/WNT4	2
KEGG	hsa05217	Basal cell carcinoma	2/53	0.0996297	WNT3A/WNT4	2
KEGG	hsa05210	Colorectal cancer	2/53	0.12163	FOS/JUN	2
KEGG	hsa04722	Neurotrophin signaling pathway	3/53	0.125569	JUN/CALM1/CALM2	3
KEGG	hsa04360	Axon guidance	3/53	0.129921	SEMA3E/EPHA8/NTNG1	3
KEGG	hsa00604	Glycosphingolipid biosynthesis - ganglio series	1/53	0.136629	ST6GALNAC5	1
KEGG	hsa05120	Epithelial cell signaling in Helicobacter pylori infection	2/53	0.138012	ATP6V1C2/JUN	2
KEGG	hsa04720	Long-term potentiation	2/53	0.144698	CALM1/CALM2	2
KEGG	hsa05140	Leishmaniasis	2/53	0.148066	FOS/JUN	2
KEGG	hsa04614	Renin-angiotensin system	1/53	0.153402	ACE2	1
KEGG	hsa04662	B cell receptor signaling pathway	2/53	0.165144	FOS/JUN	2
KEGG	hsa04310	Wnt signaling pathway	3/53	0.173754	WNT3A/JUN/WNT4	3
KEGG	hsa04070	Phosphatidylinositol signaling system	2/53	0.175555	CALM1/CALM2	2
KEGG	hsa04974	Protein digestion and absorption	2/53	0.175555	ACE2/KCNQ1	2
KEGG	hsa05200	Pathways in cancer	5/53	0.200492	FOS/WNT3A/JUN/WNT4/EGF	5
KEGG	hsa05010	Alzheimer's disease	3/53	0.216057	CALM1/CALM2/NOS1	3
KEGG	hsa00030	Pentose phosphate pathway	1/53	0.225009	RBKS	1
KEGG	hsa00534	Glycosaminoglycan biosynthesis - heparan sulfate / heparin	1/53	0.225009	NDST4	1
KEGG	hsa04966	Collecting duct acid secretion	1/53	0.225009	ATP6V1C2	1
KEGG	hsa04972	Pancreatic secretion	2/53	0.228918	SLC12A2/KCNQ1	2
KEGG	hsa03020	RNA polymerase	1/53	0.247531	POLR2J3	1
KEGG	hsa04062	Chemokine signaling pathway	3/53	0.260344	CCL3/CCL3L1/CCL3L3	3
KEGG	hsa00260	Glycine, serine and threonine metabolism	1/53	0.262187	PSAT1	1
KEGG	hsa04114	Oocyte meiosis	2/53	0.286946	CALM1/CALM2	2
KEGG	hsa04270	Vascular smooth muscle contraction	2/53	0.305072	CALM1/CALM2	2
KEGG	hsa00600	Sphingolipid metabolism	1/53	0.318063	DEGS1	1
KEGG	hsa00350	Tyrosine metabolism	1/53	0.33137	HGD	1
KEGG	hsa05160	Hepatitis C	2/53	0.333909	CLDN4/EGF	2
KEGG	hsa05219	Bladder cancer	1/53	0.337928	EGF	1
KEGG	hsa03050	Proteasome	1/53	0.344422	PSMA8	1
KEGG	hsa04742	Taste transduction	1/53	0.344422	SCNN1G	1
KEGG	hsa00310	Lysine degradation	1/53	0.350854	BBOX1	1
KEGG	hsa00561	Glycerolipid metabolism	1/53	0.350854	LIPC	1
KEGG	hsa04910	Insulin signaling pathway	2/53	0.37653	CALM1/CALM2	2
KEGG	hsa00510	N-Glycan biosynthesis	1/53	0.382097	MGAT3	1
KEGG	hsa05213	Endometrial cancer	1/53	0.400129	EGF	1
KEGG	hsa00330	Arginine and proline metabolism	1/53	0.406024	NOS1	1
KEGG	hsa05014	Amyotrophic lateral sclerosis (ALS)	1/53	0.406024	NOS1	1
KEGG	hsa05223	Non-small cell lung cancer	1/53	0.411863	EGF	1
KEGG	hsa04145	Phagosome	2/53	0.421471	ATP6V1C2/NOS1	2
KEGG	hsa04080	Neuroactive ligand-receptor interaction	3/53	0.4343	GRIA4/TACR3/GABRB2	3
KEGG	hsa05416	Viral myocarditis	1/53	0.472483	CXADR	1
KEGG	hsa04610	Complement and coagulation cascades	1/53	0.47768	C7	1
KEGG	hsa05218	Melanoma	1/53	0.47768	EGF	1
KEGG	hsa04740	Olfactory transduction	2/53	0.477742	CALM1/CALM2	2
KEGG	hsa04115	p53 signaling pathway	1/53	0.487923	PMAIP1	1
KEGG	hsa04730	Long-term depression	1/53	0.492971	NOS1	1
KEGG	hsa03018	RNA degradation	1/53	0.497969	BTG2	1
KEGG	hsa05211	Renal cell carcinoma	1/53	0.497969	JUN	1
KEGG	hsa05212	Pancreatic cancer	1/53	0.497969	EGF	1
KEGG	hsa04540	Gap junction	1/53	0.567395	EGF	1
KEGG	hsa04510	Focal adhesion	2/53	0.580015	JUN/EGF	2
KEGG	hsa05215	Prostate cancer	1/53	0.580104	EGF	1
KEGG	hsa00240	Pyrimidine metabolism	1/53	0.623645	POLR2J3	1
KEGG	hsa01100	Metabolic pathways	10/53	0.644039	ATP6V1C2/LIPC/HGD/ST6GALNAC5/PSAT1/DEGS1/POLR2J3/NDST4/NOS1/MGAT3	10
KEGG	hsa04670	Leukocyte transendothelial migration	1/53	0.669415	CLDN4	1
KEGG	hsa04530	Tight junction	1/53	0.712604	CLDN4	1
KEGG	hsa05322	Systemic lupus erythematosus	1/53	0.715468	C7	1
KEGG	hsa00190	Oxidative phosphorylation	1/53	0.721111	ATP6V1C2	1
KEGG	hsa04514	Cell adhesion molecules (CAMs)	1/53	0.723892	CLDN4	1
KEGG	hsa04120	Ubiquitin mediated proteolysis	1/53	0.734744	KLHL13	1
KEGG	hsa00230	Purine metabolism	1/53	0.793688	POLR2J3	1
KEGG	hsa05016	Huntington's disease	1/53	0.834785	POLR2J3	1
KEGG	hsa04144	Endocytosis	1/53	0.863729	EGF	1
KEGG	hsa04810	Regulation of actin cytoskeleton	1/53	0.867819	EGF	1

## Sheet: upregulated_lncRNAs_KEGG
Table S5 KEGG pathway enrichment analysis for upregulated lncRNAs
Category	ID	Description	GeneRatio	pvalue	geneID	Count
KEGG	hsa04512	ECM-receptor interaction	48/1575	8.34e-08	THBS4/COMP/TNC/SPP1/TNN/ITGB3/VWF/FN1/COL6A6/COL11A1/SDC2/COL4A2/COL4A1/COL6A3/COL1A1/ITGA11/COL5A2/COL5A1/ITGA5/ITGA1/THBS2/COL6A1/SDC3/LAMA4/SDC4/DAG1/TNR/ITGA10/SV2C/ITGA7/COL3A1/HSPG2/COL5A3/LAMC1/COL1A2/GP1BA/GP9/ITGA6/COL6A2/ITGA2B/ITGA9/ITGB5/ITGB6/SV2A/COL11A2/SV2B/ITGAV/ITGB1	48
KEGG	hsa04510	Focal adhesion	89/1575	7.83e-07	THBS4/COMP/TNC/SPP1/TNN/ITGB3/VWF/FN1/MYLK/RASGRF1/COL6A6/COL11A1/IGF1/MYL9/COL4A2/COL4A1/COL6A3/ACTN1/FLNA/COL1A1/CAV1/ITGA11/COL5A2/COL5A1/AKT3/ITGA5/PDGFRB/ITGA1/HGF/THBS2/COL6A1/LAMA4/TNR/FLNC/FLT1/ITGA10/ITGA7/ERBB2/COL3A1/FYN/COL5A3/PDGFRA/LAMC1/COL1A2/PARVB/SHC4/FIGF/VCL/CAV3/ITGA6/RAC2/COL6A2/ITGA2B/RAP1A/RAP1B/PAK3/ACTN3/TLN1/ITGA9/PDGFB/ROCK1/ITGB5/ITGB6/PIK3R5/PAK4/RHOA/MAPK8/VEGFB/ROC…	89
KEGG	hsa05414	Dilated cardiomyopathy	43/1575	3.85e-05	PLN/SGCG/DES/TGFB3/ITGB3/SGCD/IGF1/ADCY8/RYR2/ACTC1/CACNA1C/TPM2/ITGA11/ITGA5/ITGA1/DAG1/ITGA10/ITGA7/CACNB2/TGFB1/CACNG7/ADCY5/CACNG2/PRKACB/SGCB/ADCY4/TPM4/ADCY3/ADCY1/ITGA6/ITGA2B/TPM1/CACNA2D4/ITGA9/ITGB5/ITGB6/SLC8A1/PRKACA/ADCY2/ITGAV/ITGB1/ACTB/MYH6	43
KEGG	hsa04270	Vascular smooth muscle contraction	52/1575	9.81e-05	MYH11/ACTA2/ACTG2/MYLK/RAMP3/CALD1/EDNRA/MYL9/MRVI1/GUCY1A2/ADCY8/CACNA1C/GUCY1B3/GUCY1A3/KCNMB4/ADRA1A/RAMP2/NPR1/PPP1R14A/AVPR1A/PLCB4/ADCY5/PRKACB/CALCRL/ADCY4/ADCY3/ADCY1/KCNU1/PLA2G2F/PLA2G3/PLA2G1B/PLA2G2C/CALML5/GNAQ/ROCK1/PLCB2/PRKCD/RHOA/PRKACA/PTGIR/ROCK2/KCNMB3/AGTR1/ADCY2/PPP1R12A/MYLK3/NPR2/CYP4A11/ITPR3/PLCB3/MAP2K1/GNA13	52
KEGG	hsa04670	Leukocyte transendothelial migration	50/1575	0.000255218	MMP9/PECAM1/NCF2/CXCL12/CDH5/JAM2/MYL9/MSN/VCAM1/ACTN1/MMP2/THY1/CYBB/NOX1/ICAM1/ESAM/ITGB2/NCF4/EZR/NCF1/F11R/CTNNA2/VCL/RAC2/CYBA/RAP1A/RAP1B/ACTN3/ROCK1/PIK3R5/CLDN9/RHOA/CLDN20/RAPGEF3/PTPN11/GNAI2/CLDN18/RAPGEF4/ROCK2/PIK3R2/MYL5/GNAI3/PIK3CA/ITGB1/ACTB/PIK3R1/CTNNB1/CLDN6/VAV2/MLLT4	50
KEGG	hsa04080	Neuroactive ligand-receptor interaction	96/1575	0.000373008	F2RL2/APLNR/PTGFR/TACR1/HTR2A/F2R/EDNRA/HRH2/BDKRB2/TACR3/GRIN2A/GABRA4/FPR3/ADRA1A/GLP2R/FPR1/GHRHR/HTR1F/HCRTR2/NPY5R/P2RX7/NPY1R/GRIA1/GABRA5/PRLR/GRIK3/GABRA6/CHRNA1/AVPR1A/GRIA3/HTR4/ADRA2A/P2RY1/OPRD1/CALCRL/TRHR/CHRNB3/GABRB1/FPR2/GRIA2/CYSLTR2/SSTR2/GRM7/PTGER3/NR3C1/S1PR1/RXFP1/CNR2/MC5R/AVPR2/GABRA2/NPBWR1/ADRA2B/VIPR2/C3AR1/PTH2R/GPR83/CTSG/P2RY10/GRID2/OPRK1/CALCR/AGTR2/TSHB/PRSS2/GRI…	96
KEGG	hsa04810	Regulation of actin cytoskeleton	81/1575	0.000409086	ITGB3/FN1/MYLK/F2R/MYL9/BDKRB2/MSN/IQGAP2/FGF7/ACTN1/ENAH/ARHGEF6/ITGA11/MRAS/FGF14/ITGAX/ITGA5/PDGFRB/ITGA1/MYH14/FGF10/CD14/ITGA10/ITGA7/PIP4K2A/DIAPH3/RRAS/ITGB2/FGF18/EZR/PDGFRA/SSH3/MYH9/FGFR1/BAIAP2/FGF5/VCL/ITGA6/RAC2/ITGA2B/PAK3/FGD1/ACTN3/NCKAP1L/ITGA9/PDGFB/WAS/ROCK1/FGD3/ITGB5/ITGB6/PIK3R5/CHRM1/PAK4/RHOA/GNG12/FGF11/PIKFYVE/ROCK2/RDX/IQGAP1/SSH2/PPP1R12A/CHRM2/MYLK3/PIK3R2/MYL5/SOS1/D…	81
KEGG	hsa05410	Hypertrophic cardiomyopathy (HCM)	38/1575	0.00041791	SGCG/DES/TGFB3/ITGB3/SGCD/IGF1/RYR2/ACTC1/CACNA1C/TPM2/ITGA11/ITGA5/ITGA1/DAG1/ITGA10/ITGA7/CACNB2/TGFB1/CACNG7/CACNG2/SGCB/TPM4/ITGA6/ITGA2B/TPM1/CACNA2D4/ITGA9/ITGB5/ITGB6/SLC8A1/PRKAG2/PRKAA1/ITGAV/ITGB1/ACTB/PRKAB2/MYH6/PRKAB1	38
KEGG	hsa04640	Hematopoietic cell lineage	39/1575	0.000458342	ITGB3/CD34/IL3RA/CD24/CR1/ITGA5/ITGA1/IL4R/MS4A1/CD14/HLA-DRA/IL4/FCGR1A/CSF2RA/CD22/IL11/IL2RA/CSF1/CSF1R/CD19/IL1A/GP1BA/CD1A/TPO/GP9/CD1B/ITGA6/ITGA2B/CD37/CD9/CD5/IL5/THPO/CD33/IL11RA/TFRC/FLT3LG/CD3D/CD8B	39
KEGG	hsa04514	Cell adhesion molecules (CAMs)	55/1575	0.000670245	PECAM1/SELP/SELL/PTPRM/CDH5/SDC2/JAM2/NCAM2/CD34/CNTNAP2/VCAM1/CADM3/NEGR1/VCAN/SELE/PTPRF/NRXN2/SDC3/CD276/SDC4/ICAM1/HLA-DRA/CD22/HLA-DPB1/ESAM/ITGB2/CD86/PTPRC/L1CAM/NLGN1/PVRL3/F11R/CD28/HLA-DOA/SIGLEC1/ITGA6/NFASC/CDH15/CD80/ITGA9/NEO1/CLDN9/CLDN20/HLA-DPA1/ICOS/CLDN18/ICOSLG/ITGAV/SPN/ITGB1/HLA-E/CLDN6/GLG1/CD8B/CNTN2	55
KEGG	hsa05144	Malaria	26/1575	0.000710505	THBS4/COMP/PECAM1/HBA2/TGFB3/HBA1/HBB/SELP/GYPC/ACKR1/SDC2/VCAM1/SELE/CR1/TLR4/HGF/THBS2/SDC3/SDC4/HBD/ICAM1/TGFB1/ITGB2/GYPB/LRP1/TLR9	26
KEGG	hsa04062	Chemokine signaling pathway	71/1575	0.00187154	CCL18/CXCL12/PPBP/ADCY8/PF4/ELMO1/GNB4/CXCL13/AKT3/CCL23/CCL14/HCK/PLCB4/ADCY5/PREX1/PRKACB/NCF1/CCR8/GRK5/GNG2/PF4V1/CCL13/SHC4/CCL19/ADRBK2/JAK3/CCL24/DOCK2/ADCY4/CCL22/GNG11/CXCL5/RASGRP2/GNGT2/ADCY3/CCL16/ADCY1/GNG4/CCR1/RAC2/RAP1A/FGR/CXCL6/RAP1B/CCR7/WAS/ROCK1/PIK3R5/PLCB2/PRKCD/RHOA/PRKACA/GNG12/PRKCZ/GNAI2/ROCK2/CCR4/ADCY2/PIK3R2/SOS1/GNAI3/PLCB3/PIK3CA/MAP2K1/CXCR5/GRK4/PIK3R1/NFKBIB/VAV…	71
KEGG	hsa05100	Bacterial invasion of epithelial cells	32/1575	0.00198628	FN1/ELMO1/CAV1/ITGA5/DNM3/CBLC/SHC4/DNM1/CTNNA2/VCL/CAV3/HCLS1/CTTN/WAS/PIK3R5/RHOG/CBL/RHOA/ILK/PIK3R2/CLTA/DOCK1/PIK3CA/CAV2/ITGB1/ACTB/CLTCL1/PIK3R1/CTNNB1/CD2AP/SHC1/SEPT1	32
KEGG	hsa05412	Arrhythmogenic right ventricular cardiomyopathy (ARVC)	32/1575	0.00344756	SGCG/DES/ITGB3/SGCD/RYR2/ACTN1/CACNA1C/ITGA11/ITGA5/ITGA1/DAG1/ITGA10/ITGA7/CACNB2/CACNG7/CACNG2/SGCB/CTNNA2/ITGA6/ITGA2B/CACNA2D4/DSC2/ACTN3/ITGA9/ITGB5/ITGB6/SLC8A1/ITGAV/ITGB1/ACTB/TCF7L1/CTNNB1	32
KEGG	hsa04145	Phagosome	58/1575	0.00350769	THBS4/COMP/ATP6V0D2/ITGB3/NCF2/TUBB1/MRC1/CYBB/ATP6V0A4/TLR4/ITGA5/THBS2/NOX1/FCAR/CD14/DYNC1I1/HLA-DRA/FCGR1A/SCARB1/PLA2R1/HLA-DPB1/ITGB2/MSR1/NCF4/NCF1/ATP6V1B1/TUBB3/FCGR2B/HLA-DOA/CYBA/TUBA3E/MBL2/TUBA1A/C1R/TLR6/ITGB5/LAMP1/HLA-DPA1/EEA1/PIKFYVE/SEC61A2/DYNC1LI2/ATP6V0B/STX18/TUBB2A/TUBA8/RILP/ITGAV/COLEC11/VAMP3/ITGB1/ACTB/HLA-E/TFRC/STX12/TUBA1B/ATP6V0E1/DYNC1H1	58
KEGG	hsa04060	Cytokine-cytokine receptor interaction	88/1575	0.00554788	TGFB3/INHBA/CCL18/CXCL12/PPBP/TNFRSF11B/IL3RA/PF4/CSF2RB/BMPR1B/TNFRSF1B/EDA2R/LIFR/CXCL13/TGFBR2/IL20RA/PDGFRB/HGF/CNTFR/CCL23/IL4R/TNFSF8/CCL14/FLT1/TNFSF12/IFNLR1/PRLR/IL4/CSF2RA/TNFSF11/TGFB1/IL11/IL2RA/TNFRSF10C/TNFRSF8/CRLF2/CSF1/OSMR/CSF1R/CCR8/PF4V1/PDGFRA/CCL13/IL24/PLEKHO2/TNFRSF6B/TNFRSF9/CCL19/IL1A/CCL24/GDF5/FIGF/TPO/CCL22/CXCL5/CCL16/IL13RA1/EDAR/CCR1/IL2/IL17A/TNFRSF12A/CXCL6/CCR7/…	88
KEGG	hsa04974	Protein digestion and absorption	33/1575	0.00755164	COL14A1/COL6A6/COL11A1/COL4A2/COL4A1/COL6A3/COL1A1/ELN/KCNQ1/COL5A2/COL5A1/COL15A1/COL6A1/COL12A1/SLC36A1/SLC3A1/CPA3/COL3A1/DPP4/COL5A3/CELA3A/COL1A2/ATP1B2/ATP1B4/COL6A2/SLC7A7/CELA2A/PRSS2/SLC8A1/PRSS3/CPA2/COL11A2/PGA4	33
KEGG	hsa04971	Gastric acid secretion	30/1575	0.0107971	MYLK/HRH2/ADCY8/KCNJ15/CA2/KCNK2/KCNQ1/KCNE2/PLCB4/ADCY5/EZR/PRKACB/SLC26A7/SSTR2/ADCY4/ADCY3/ATP1B2/ADCY1/ATP1B4/CALML5/GNAQ/PLCB2/PRKACA/GNAI2/ADCY2/MYLK3/GNAI3/ITPR3/PLCB3/ACTB	30
KEGG	hsa05146	Amoebiasis	41/1575	0.013055	TGFB3/FN1/COL11A1/COL4A2/COL4A1/ACTN1/COL1A1/SERPINB13/COL5A2/COL5A1/SERPINB3/TLR4/LAMA4/CD14/COL3A1/TGFB1/ITGB2/PLCB4/C8A/PRKACB/COL5A3/C8B/LAMC1/COL1A2/SERPINB4/ARG1/ADCY1/VCL/SERPINB9/CTSG/GNAQ/ACTN3/PIK3R5/PLCB2/PRKACA/C8G/COL11A2/PIK3R2/PLCB3/PIK3CA/PIK3R1	41
KEGG	hsa04020	Calcium signaling pathway	64/1575	0.0159059	PLN/MYLK/PTGFR/TACR1/HTR2A/F2R/EDNRA/HRH2/ATP2B2/RYR3/PLCE1/BDKRB2/TACR3/ADCY8/RYR2/CACNA1G/CACNA1C/PDE1A/NOS3/GRIN2A/ADRA1A/PDGFRB/P2RX7/CACNA1H/ERBB2/AVPR1A/PLCB4/HTR4/PRKACB/TRHR/PDGFRA/PLCZ1/CYSLTR2/PTGER3/ADCY4/PDE1B/ADCY3/ADCY1/TNNC2/SPHK1/CALML5/RYR1/PDE1C/GNAQ/CHRM1/GRM5/PLCB2/SLC8A1/CCKAR/PRKACA/ATP2A3/AGTR1/ADCY2/CHRM2/PHKG1/TBXA2R/MYLK3/GRIN2C/ATP2B4/ITPR3/PLCB3/HTR6/PTAFR/OXTR	64
KEGG	hsa04540	Gap junction	34/1575	0.0178113	HTR2A/TUBB1/GUCY1A2/ADCY8/GUCY1B3/GUCY1A3/PDGFRB/PRKG2/PLCB4/ADCY5/PRKACB/PDGFRA/TUBB3/ADCY4/ADCY3/ADCY1/TUBA3E/TUBA1A/GNAQ/PDGFB/GRM5/PLCB2/PRKACA/GNAI2/ADCY2/TJP1/TUBB2A/SOS1/TUBA8/GNAI3/ITPR3/PLCB3/MAP2K1/TUBA1B	34
KEGG	hsa05340	Primary immunodeficiency	16/1575	0.0186987	PTPRC/CIITA/CD19/AICDA/ADA/JAK3/UNG/LCK/ICOS/BTK/RFXANK/TNFRSF13C/CD3D/CD8B/BLNK/RAG1	16
KEGG	hsa05130	Pathogenic Escherichia coli infection	23/1575	0.0215682	TUBB1/LY96/TLR4/CD14/EZR/FYN/TUBB3/TUBA3E/HCLS1/CTTN/TUBA1A/WAS/ROCK1/NCL/RHOA/ROCK2/TUBB2A/TUBA8/ABL1/ITGB1/ACTB/CTNNB1/TUBA1B	23
KEGG	hsa04972	Pancreatic secretion	36/1575	0.0258384	ATP2B2/ADCY8/RYR2/CA2/KCNQ1/CPA3/SLC4A4/PLCB4/ADCY5/CELA3A/ADCY4/ADCY3/ATP1B2/ADCY1/PLA2G2F/PLA2G3/ATP1B4/PLA2G1B/PLA2G2C/RAP1A/RAP1B/CELA2A/GNAQ/PRSS2/PLCB2/CCKAR/PRSS3/RHOA/ATP2A3/CPA2/RAB3D/ADCY2/ATP2B4/ITPR3/PLCB3/RAB11A	36
KEGG	hsa05323	Rheumatoid arthritis	34/1575	0.0306019	ATP6V0D2/TGFB3/ANGPT1/MMP3/TEK/CXCL12/CTSK/ATP6V0A4/TLR4/FLT1/ICAM1/HLA-DRA/TNFSF11/TGFB1/HLA-DPB1/ITGB2/CD86/IL11/CSF1/ATP6V1B1/IL1A/CD28/CXCL5/HLA-DOA/IL17A/CXCL6/CD80/ACP5/LTB/VEGFB/HLA-DPA1/MMP1/ATP6V0B/ATP6V0E1	34
KEGG	hsa05150	Staphylococcus aureus infection	22/1575	0.0331263	KRT10/SELP/C1QC/FPR3/FPR1/FCAR/ICAM1/HLA-DRA/FCGR1A/C1QB/HLA-DPB1/ITGB2/C1QA/FCGR2B/FPR2/HLA-DOA/C3AR1/MBL2/C1R/HLA-DPA1/PTAFR/C5AR1	22
KEGG	hsa00590	Arachidonic acid metabolism	23/1575	0.0338548	CYP2C19/PTGIS/PTGES/GGT5/PTGDS/CYP2B6/HPGDS/PTGS1/PLA2G2F/PLA2G3/GGT6/PLA2G1B/PLA2G2C/CYP2C9/GPX3/CYP2U1/CYP4A11/GPX1/CYP4F3/PLB1/ALOX15/LTC4S/ALOX12	23
KEGG	hsa04380	Osteoclast differentiation	46/1575	0.0380051	ITGB3/NCF2/CTSK/TNFRSF11B/CYBB/SPI1/TYROBP/AKT3/TGFBR2/PPARG/NOX1/SIRPA/FCGR1A/TNFSF11/TGFB1/FOSL2/GAB2/NCF4/CSF1/CSF1R/NCF1/FYN/LILRB4/FCGR2B/IL1A/LILRB2/CYBA/CALCR/ACP5/LILRB5/PIK3R5/MAPK8/LCK/LILRA2/LILRA1/BTK/JAK1/TREM2/PIK3R2/SYK/PIK3CA/MAP2K1/IRF9/PIK3R1/MAP2K6/BLNK	46
KEGG	hsa04730	Long-term depression	27/1575	0.0429616	IGF1/GUCY1A2/GUCY1B3/GUCY1A3/PPP1R17/PRKG2/GRIA1/GNAZ/GRIA3/PLCB4/GRIA2/PLA2G2F/PLA2G3/PLA2G1B/PLA2G2C/RYR1/GNAQ/GRID2/GRM5/PLCB2/CRH/GNAI2/GNAI3/ITPR3/PLCB3/MAP2K1/GNA13	27
KEGG	hsa05211	Renal cell carcinoma	27/1575	0.0512647	TGFB3/AKT3/HGF/TGFB1/FIGF/TGFA/RAP1A/RAP1B/PAK3/FH/ETS1/PDGFB/PIK3R5/PAK4/VEGFB/PTPN11/RAPGEF1/VEGFC/PIK3R2/SOS1/ARNT/PIK3CA/MAP2K1/RBX1/PIK3R1/FLCN/EGLN1	27
KEGG	hsa04976	Bile secretion	26/1575	0.051275	ADCY8/CA2/AQP9/ABCB4/AQP8/SCARB1/SLC4A4/SLCO1B1/ADCY5/AQP1/PRKACB/SLCO1B3/ABCG5/ADCY4/ADCY3/ATP1B2/ADCY1/ATP1B4/SLC51A/SLC51B/PRKACA/SLC22A8/ADCY2/SLC4A5/SLC22A7/SLC27A5	26
KEGG	hsa05143	African trypanosomiasis	15/1575	0.0544009	HBA2/HBA1/HBB/VCAM1/SELE/LAMA4/HBD/ICAM1/PLCB4/GNAQ/PLCB2/TLR9/IDO2/PLCB3/APOA1	15
KEGG	hsa04672	Intestinal immune network for IgA production	18/1575	0.0587294	CXCL12/HLA-DRA/IL4/TGFB1/HLA-DPB1/CD86/AICDA/CD28/HLA-DOA/IL2/CD80/IL5/HLA-DPA1/ICOS/ICOSLG/IL15RA/TNFRSF13C/CCR9	18
KEGG	hsa03320	PPAR signaling pathway	26/1575	0.06092	FABP4/FABP3/ACADL/FABP2/PLIN1/PPARG/ADIPOQ/CPT1C/ACOX2/SCD5/RXRG/FADS2/MMP1/NR1H3/AQP7/APOC3/ILK/RXRB/CYP8B1/CYP4A11/APOA1/ACSL3/SLC27A5/ACOX1/CPT2/FABP1	26
KEGG	hsa05416	Viral myocarditis	25/1575	0.0610901	MYH11/SGCG/SGCD/CXADR/CAV1/MYH14/DAG1/ICAM1/HLA-DRA/HLA-DPB1/ITGB2/CD86/FYN/SGCB/MYH9/CD28/HLA-DOA/RAC2/CD80/HLA-DPA1/EIF4G3/ABL1/ACTB/HLA-E/MYH6	25
KEGG	hsa04610	Complement and coagulation cascades	25/1575	0.072253	VWF/F2R/F5/BDKRB2/C1QC/SERPING1/PROS1/A2M/CR1/SERPINE1/C1QB/F8/C8A/TFPI/C8B/C1QA/F3/SERPINA5/C3AR1/MBL2/KNG1/C1R/C8G/C5AR1/F7	25
KEGG	hsa04740	Olfactory transduction	56/1575	0.0807952	CNGA3/PRKG2/OR4N2/OR2W3/PRKACB/OR52K2/OR7C1/ADRBK2/OR5AN1/OR2T2/ADCY3/OR4K14/OR5K1/OR7A5/OR52K1/OR14A16/OR13A1/CALML5/PDE1C/OR51E1/OR3A2/OR6Q1/OR2A14/OR1E1/OR3A3/OR6N1/PRKACA/OR1G1/OR1K1/OR51Q1/OR51E2/OR2T6/PDC/OR6K3/OR6N2/OR51I2/OR1J2/OR9Q2/GUCA1B/OR2J3/OR1S1/OR10Z1/OR4K13/OR5AU1/OR1N2/OR1L8/OR2G2/OR2S2/OR4S1/OR6S1/OR1M1/OR2AG2/OR2AT4/OR52B6/OR8A1/OR56A1	56
KEGG	hsa00071	Fatty acid degradation	17/1575	0.0876402	ACADL/ACADS/ADH4/ECHS1/CPT1C/GCDH/ACAT1/ACAA2/ALDH3A2/HADHA/CYP4A11/ADH6/ACSL3/ECI2/ADH5/ACOX1/CPT2	17
KEGG	hsa00830	Retinol metabolism	22/1575	0.102078	UGT2A1/CYP2C19/ALDH1A2/CYP1A1/CYP2B6/CYP3A43/ADH4/UGT1A8/RDH12/UGT2B15/RDH8/UGT2B28/CYP2C9/RDH10/UGT1A3/CYP2A6/UGT2B11/RDH11/CYP4A11/ADH6/ADH5/RDH16	22
KEGG	hsa00130	Ubiquinone and other terpenoid-quinone biosynthesis	4/1575	0.112394	HPD/COQ3/COQ5/TAT	4
KEGG	hsa04970	Salivary secretion	31/1575	0.11699	CST1/DMBT1/ATP2B2/GUCY1A2/RYR3/ADCY8/LYZ/GUCY1B3/GUCY1A3/ADRA1A/HTN1/PRKG2/AMY1A/CST4/PLCB4/ADCY5/PRKACB/ADCY4/ADCY3/ATP1B2/ADCY1/ATP1B4/CALML5/GNAQ/CST5/PLCB2/PRKACA/ADCY2/ATP2B4/ITPR3/PLCB3	31
KEGG	hsa04320	Dorso-ventral axis formation	10/1575	0.125672	SPIRE1/NOTCH4/NOTCH2/PIWIL1/ETV7/CPEB1/ETS1/FMN2/SOS1/MAP2K1	10
KEGG	hsa04940	Type I diabetes mellitus	15/1575	0.128067	CPE/HLA-DRA/PTPRN2/HLA-DPB1/CD86/IL1A/CD28/HLA-DOA/IL2/CD80/ICA1/LTA/GAD1/HLA-DPA1/HLA-E	15
KEGG	hsa04975	Fat digestion and absorption	15/1575	0.128067	ABCA1/FABP2/SCARB1/ABCG5/PLA2G2F/PLA2G3/PLA2G1B/PLA2G2C/PPAP2A/DGAT2/GOT2/APOA4/APOA1/AGPAT1/FABP1	15
KEGG	hsa04350	TGF-beta signaling pathway	29/1575	0.154099	THBS4/COMP/LTBP1/TGFB3/INHBA/BMP5/SMAD6/BMPR1B/SMAD9/CDKN2B/TGFBR2/THBS2/TGFB1/DCN/GDF5/SMURF2/SMAD3/BMPR2/FST/ROCK1/RHOA/ROCK2/ACVR1/RBL1/ID2/RBX1/ZFYVE9/ZFYVE16/RPS6KB1	29
KEGG	hsa05020	Prion diseases	13/1575	0.155816	NCAM2/C1QC/C1QB/C8A/PRKACB/FYN/C8B/LAMC1/C1QA/IL1A/PRKACA/C8G/MAP2K1	13
KEGG	hsa04140	Regulation of autophagy	9/1575	0.156779	ATG4A/ATG4D/ATG4B/ULK3/PRKAA1/ATG7/IFNA1/ULK2/PIK3R4	9
KEGG	hsa04977	Vitamin digestion and absorption	9/1575	0.156779	SCARB1/CUBN/ABCC1/SLC5A6/APOA4/MMACHC/APOA1/PLB1/SLC19A1	9
KEGG	hsa00062	Fatty acid elongation	4/1575	0.174905	ECHS1/ACAA2/HADHA/MECR	4
KEGG	hsa00561	Glycerolipid metabolism	16/1575	0.176356	PNLIPRP3/LIPG/DGKG/DGKB/AGPAT4/MGLL/GPAT3/AKR1A1/PPAP2A/DGAT2/ALDH3A2/GLYCTK/AKR1B1/GPAM/DGKZ/AGPAT1	16
KEGG	hsa00380	Tryptophan metabolism	15/1575	0.1795	CYP1A1/MAOB/TPH2/IL4I1/ECHS1/AOX1/GCDH/ACAT1/WARS/IDO2/ALDH3A2/CCBL1/HADHA/OGDHL/INMT	15
KEGG	hsa04910	Insulin signaling pathway	44/1575	0.179688	GYS2/PDE3A/FBP2/PDE3B/AKT3/PTPRF/ACACB/PRKACB/CBLC/SHC4/PKLR/RHOQ/G6PC2/PPP1R3B/HK3/CALML5/PYGM/INPP5D/PIK3R5/CBL/PRKACA/PRKCZ/MAPK8/PRKAG2/PRKAR2B/PRKAA1/PRKCI/PPP1R3D/FOXO1/RAPGEF1/PHKG1/PRKAR1A/PIK3R2/SOS1/PIK3CA/MAP2K1/SOCS4/EIF4EBP1/PIK3R1/PRKAB2/PRKAB1/RHEB/SHC1/RPS6KB1	44
KEGG	hsa00270	Cysteine and methionine metabolism	13/1575	0.185563	SDS/AHCYL2/IL4I1/CDO1/CBS/MAT2B/GOT2/MTAP/DNMT3B/SRM/AHCY/DNMT3A/TAT	13
KEGG	hsa04520	Adherens junction	25/1575	0.188448	PTPRB/PTPRM/ACTN1/TGFBR2/PTPRF/ERBB2/FYN/PVRL3/FGFR1/BAIAP2/CTNNA2/VCL/RAC2/ACTN3/LMO7/SMAD3/WAS/WASF3/RHOA/IQGAP1/TJP1/ACTB/TCF7L1/CTNNB1/MLLT4	25
KEGG	hsa04630	Jak-STAT signaling pathway	44/1575	0.195201	IL3RA/CSF2RB/LIFR/AKT3/IL20RA/CNTFR/IL4R/IFNLR1/PRLR/IL4/CSF2RA/BCL2L1/IL11/IL2RA/CRLF2/OSMR/IL24/CBLC/JAK3/TPO/IL13RA1/IL2/PIK3R5/IL5/IL21/IL10RA/CBL/STAM/PTPN11/LEPR/SPRY4/JAK1/IL15RA/PIK3R2/SOS1/STAT5A/PIK3CA/SOCS4/IL11RA/IRF9/PIK3R1/IFNA1/SPRED1/SPRED2	44
KEGG	hsa00360	Phenylalanine metabolism	7/1575	0.195289	AOC3/MAOB/HPD/PRDX6/IL4I1/GOT2/TAT	7
KEGG	hsa04614	Renin-angiotensin system	7/1575	0.195289	CPA3/ENPEP/AGT/CTSG/CMA1/AGTR2/AGTR1	7
KEGG	hsa04914	Progesterone-mediated oocyte maturation	28/1575	0.195892	IGF1/PDE3A/ADCY8/PDE3B/PGR/AKT3/ADCY5/PRKACB/ANAPC11/ADCY4/ADCY3/ADCY1/SPDYC/CPEB1/PIK3R5/PRKACA/MAPK8/GNAI2/CDC25C/HSP90AA1/ANAPC2/ADCY2/PIK3R2/GNAI3/PIK3CA/MAP2K1/PIK3R1/HSP90AB1	28
KEGG	hsa00982	Drug metabolism - cytochrome P450	23/1575	0.197347	UGT2A1/CYP2C19/MAOB/GSTM3/GSTO2/GSTM5/CYP2B6/CYP3A43/GSTO1/ADH4/UGT1A8/UGT2B15/UGT2B28/AOX1/CYP2C9/UGT1A3/CYP2A6/UGT2B11/GSTK1/FMO5/MGST3/ADH6/ADH5	23
KEGG	hsa04530	Tight junction	41/1575	0.208836	MYH11/JAM2/MYL9/ACTN1/MRAS/AKT3/MYH14/ZAK/RRAS/PARD6B/CGN/EPB41L2/MPDZ/MYH9/F11R/CTNNA2/HCLS1/CTTN/ACTN3/RAB13/MAGI2/CLDN9/CRB3/PRKCD/RHOA/PRKCZ/CLDN20/GNAI2/CLDN18/INADL/PRKCI/EPB41/TJP1/MYL5/GNAI3/ACTB/CTNNB1/CLDN6/MYH6/VAPA/MLLT4	41
KEGG	hsa04260	Cardiac muscle contraction	25/1575	0.210338	RYR2/ACTC1/CACNA1C/TPM2/CACNB2/CACNG7/CACNG2/COX2/COX1/COX5B/TPM4/COX6B2/ATP1B2/ATP1B4/TPM1/CYTB/CACNA2D4/UQCR10/UQCR11/SLC8A1/UQCRQ/UQCRC1/UQCRHL/COX6A2/MYH6	25
KEGG	hsa05320	Autoimmune thyroid disease	14/1575	0.213113	HLA-DRA/IL4/HLA-DPB1/CD86/TPO/CD28/HLA-DOA/IL2/CD80/TSHB/IL5/HLA-DPA1/HLA-E/IFNA1	14
KEGG	hsa00980	Metabolism of xenobiotics by cytochrome P450	22/1575	0.226371	UGT2A1/CYP2C19/CYP1A1/GSTM3/GSTO2/CYP2F1/GSTM5/CYP2B6/CYP3A43/GSTO1/ADH4/UGT1A8/AKR1C4/UGT2B15/UGT2B28/CYP2C9/UGT1A3/UGT2B11/GSTK1/MGST3/ADH6/ADH5	22
KEGG	hsa04070	Phosphatidylinositol signaling system	26/1575	0.227652	PLCE1/DGKG/DGKB/PIP4K2A/PLCB4/PLCZ1/CDS1/INPP1/CALML5/INPP5D/PIK3C2A/PIK3R5/PLCB2/PIKFYVE/IMPA2/PI4K2A/PIK3R2/SYNJ1/ITPR3/PLCB3/PIK3CA/INPP5A/PIP4K2B/PIK3R1/DGKZ/PI4KA	26
KEGG	hsa00500	Starch and sucrose metabolism	17/1575	0.227825	GYS2/UGT2A1/SI/AMY1A/ENPP3/UGT1A8/UGT2B15/UGT2B28/G6PC2/HK3/PYGM/UGT1A3/UGT2B11/GANC/UGDH/PGM1/UGP2	17
KEGG	hsa00061	Fatty acid biosynthesis	3/1575	0.235962	ACACB/OLAH/MCAT	3
KEGG	hsa00430	Taurine and hypotaurine metabolism	4/1575	0.246023	GGT5/CDO1/GGT6/GAD1	4
KEGG	hsa00564	Glycerophospholipid metabolism	26/1575	0.25099	DGKG/PCYT1B/DGKB/PHOSPHO1/GPD1/AGPAT4/CDS1/GPAT3/PLA2G2F/PLA2G3/PLA2G1B/PLA2G2C/PPAP2A/ETNK1/MBOAT7/PCYT2/PCYT1A/LYPLA1/GPD1L/PTDSS1/LPCAT1/CHAT/PLB1/GPAM/DGKZ/AGPAT1	26
KEGG	hsa05218	Melanoma	22/1575	0.25197	IGF1/FGF7/FGF14/AKT3/PDGFRB/HGF/FGF10/FGF18/PDGFRA/FGFR1/FGF5/PDGFB/PIK3R5/FGF11/PIK3R2/PIK3CA/FGF1/MAP2K1/FGF12/PIK3R1/MDM2/CDKN2A	22
KEGG	hsa05212	Pancreatic cancer	23/1575	0.271317	TGFB3/ARHGEF6/AKT3/TGFBR2/ERBB2/BCL2L1/TGFB1/FIGF/RAC2/TGFA/SMAD3/PIK3R5/MAPK8/VEGFB/VEGFC/JAK1/PIK3R2/BRCA2/PIK3CA/MAP2K1/PIK3R1/RALBP1/CDKN2A	23
KEGG	hsa00040	Pentose and glucuronate interconversions	10/1575	0.273027	UGT2A1/UGT1A8/UGT2B15/UGT2B28/UGT1A3/UGT2B11/ALDH3A2/UGDH/AKR1B1/UGP2	10
KEGG	hsa00591	Linoleic acid metabolism	10/1575	0.273027	CYP2C19/CYP3A43/AKR1B10/PLA2G2F/PLA2G3/PLA2G1B/PLA2G2C/CYP2C9/PLB1/ALOX15	10
KEGG	hsa00860	Porphyrin and chlorophyll metabolism	13/1575	0.288264	UGT2A1/ALAS2/FTL/HMOX1/UGT1A8/UGT2B15/UGT2B28/UGT1A3/UGT2B11/BLVRB/COX10/EPRS/UROD	13
KEGG	hsa00053	Ascorbate and aldarate metabolism	8/1575	0.288476	UGT2A1/UGT1A8/UGT2B15/UGT2B28/UGT1A3/UGT2B11/ALDH3A2/UGDH	8
KEGG	hsa00532	Glycosaminoglycan biosynthesis - chondroitin sulfate / dermatan sulfate	8/1575	0.288476	CHST11/CSGALNACT1/CSGALNACT2/CHSY3/XYLT2/CHST3/CHPF/CHST7	8
KEGG	hsa00592	alpha-Linolenic acid metabolism	7/1575	0.296657	PLA2G2F/PLA2G3/PLA2G1B/PLA2G2C/FADS2/PLB1/ACOX1	7
KEGG	hsa04950	Maturity onset diabetes of the young	7/1575	0.296657	PAX6/HNF1B/NR5A2/PKLR/NEUROG3/HHEX/NKX2-2	7
KEGG	hsa05012	Parkinson's disease	40/1575	0.309197	ND5/ND2/SNCA/ND1/ATP8/NDUFA1/ATP6/ND3/COX2/COX1/NDUFA8/COX5B/COX6B2/NDUFAB1/CYTB/UCHL1/UQCR10/NDUFB7/NDUFA13/TH/UQCR11/ATP5D/UQCRQ/SLC18A2/UQCRC1/ATP5G1/SLC18A1/NDUFV2/ATP5H/NDUFS3/NDUFS7/NDUFA2/UQCRHL/PINK1/COX6A2/NDUFB11/ND4/NDUFB4/ND4L/UBE2G2	40
KEGG	hsa00920	Sulfur metabolism	5/1575	0.313626	CHST11/PAPSS2/SULT1A1/SULT1A3/SULT1A2	5
KEGG	hsa04962	Vasopressin-regulated water reabsorption	14/1575	0.315737	DYNC1I1/ARHGDIB/PRKACB/ADCY3/AVPR2/CREB3L3/CREB5/DYNLL2/PRKACA/DYNC1LI2/DCTN1/RAB11A/ARHGDIA/DYNC1H1	14
KEGG	hsa04720	Long-term potentiation	22/1575	0.334802	ADCY8/CACNA1C/GRIN2A/PPP1R1A/GRIA1/PLCB4/PRKACB/GRIA2/ADCY1/RAP1A/CALML5/RAP1B/GNAQ/GRM5/PLCB2/PRKACA/RAPGEF3/PPP1R12A/GRIN2C/ITPR3/PLCB3/MAP2K1	22
KEGG	hsa04964	Proximal tubule bicarbonate reclamation	8/1575	0.338418	CA2/SLC4A4/AQP1/SLC25A10/ATP1B2/ATP1B4/MDH1/SLC38A3	8
KEGG	hsa03010	Ribosome	27/1575	0.343526	RPS12/RPLP1/RPL31/RPL41/RPL9/RPS3A/RPS11/RPL6/RPL39/RPS18/RPS29/RPL37A/RPL36A/RPL18A/RPS19/RPL38/RPL28/RPS3/RSL24D1/RPL5/RPL26/RPL18/RPL14/RPS14/RPS20/RPL7A/RPL17	27
KEGG	hsa04664	Fc epsilon RI signaling pathway	24/1575	0.372203	FCER1G/AKT3/IL4/GAB2/FYN/PLA2G2F/PLA2G3/RAC2/PLA2G1B/PLA2G2C/INPP5D/PIK3R5/IL5/PRKCD/MAPK8/BTK/PIK3R2/SOS1/SYK/PIK3CA/MAP2K1/PIK3R1/MAP2K6/VAV2	24
KEGG	hsa00562	Inositol phosphate metabolism	18/1575	0.376225	PLCE1/PIP4K2A/PLCB4/PLCZ1/INPP1/PIK3C2A/PLCB2/PIKFYVE/IMPA2/PI4K2A/MINPP1/SYNJ1/PLCB3/PIK3CA/INPP5A/PIP4K2B/ALDH6A1/PI4KA	18
KEGG	hsa04666	Fc gamma R-mediated phagocytosis	29/1575	0.376558	AMPH/AKT3/ASAP1/FCGR1A/HCK/GAB2/PTPRC/DNM3/NCF1/MARCKSL1/FCGR2B/DOCK2/DNM1/RAC2/SPHK1/INPP5D/PPAP2A/WAS/WASF3/PIK3R5/PRKCD/PIK3R2/SYK/PIK3CA/MAP2K1/PLA2G4D/PIK3R1/VAV2/RPS6KB1	29
KEGG	hsa04330	Notch signaling pathway	15/1575	0.377351	HES5/DLL1/RBPJL/NOTCH4/NOTCH2/JAG1/DTX4/DLL4/PTCRA/PSENEN/DVL2/MFNG/PSEN1/DTX3/PSEN2	15
KEGG	hsa00280	Valine, leucine and isoleucine degradation	14/1575	0.390045	BCAT1/HIBADH/BCKDHA/ACADS/IL4I1/ECHS1/AOX1/ACAT1/ACAA2/MCCC1/ALDH3A2/HADHA/PCCB/ALDH6A1	14
KEGG	hsa04144	Endocytosis	60/1575	0.392995	TGFB3/F2R/SMAD6/CAV1/DAB2/ASAP1/TGFBR2/FLT1/NEDD4/FOLR3/CHMP4C/TGFB1/PARD6B/IL2RA/DNM3/CSF1R/GRK5/PDGFRA/CBLC/ADRBK2/EHD2/DNM1/CAV3/VPS37D/SMURF2/ARAP3/VPS37C/AP2B1/SMAD3/FOLR1/IZUMO1R/CBL/RHOA/PRKCZ/HSPA2/GIT2/STAM/EEA1/ARFGAP2/PRKCI/IQSEC1/RAB22A/RAB11FIP2/CLTA/PML/CAV2/GRK4/CLTCL1/HLA-E/TFRC/ZFYVE9/RAB11A/CHMP3/CHMP2A/RUFY1/MDM2/IQSEC2/ZFYVE16/SH3GLB1/RAB4A	60
KEGG	hsa00190	Oxidative phosphorylation	39/1575	0.403079	ATP6V0D2/ND5/ND2/ND1/ATP6V0A4/ATP8/NDUFA1/ATP6/ND3/ATP6V1B1/COX2/COX1/NDUFA8/COX5B/COX6B2/NDUFAB1/CYTB/UQCR10/NDUFB7/NDUFA13/UQCR11/ATP5D/UQCRQ/UQCRC1/ATP6V0B/ATP5G1/NDUFV2/ATP5H/NDUFS3/NDUFS7/NDUFA2/UQCRHL/COX10/COX6A2/ATP6V0E1/NDUFB11/ND4/NDUFB4/ND4L	39
KEGG	hsa00350	Tyrosine metabolism	13/1575	0.403633	AOC3/MAOB/HPD/DCT/ADH4/TPO/IL4I1/AOX1/TH/GOT2/ADH6/ADH5/TAT	13
KEGG	hsa00410	beta-Alanine metabolism	7/1575	0.406245	AOC3/ECHS1/GAD1/ALDH3A2/UPB1/SRM/HADHA	7
KEGG	hsa01040	Biosynthesis of unsaturated fatty acids	7/1575	0.406245	ELOVL2/FADS1/SCD5/ELOVL5/FADS2/HADHA/ACOX1	7
KEGG	hsa00650	Butanoate metabolism	9/1575	0.422447	ACADS/AKR1B10/ECHS1/ACAT1/GAD1/HADHA/ACSM4/ACSM2A/BDH1	9
KEGG	hsa00565	Ether lipid metabolism	11/1575	0.43407	PLA2G7/ENPP6/ENPP2/AGPS/PLA2G2F/PLA2G3/PLA2G1B/PLA2G2C/PPAP2A/LPCAT1/PLB1	11
KEGG	hsa05330	Allograft rejection	11/1575	0.43407	HLA-DRA/IL4/HLA-DPB1/CD86/CD28/HLA-DOA/IL2/CD80/IL5/HLA-DPA1/HLA-E	11
KEGG	hsa05010	Alzheimer's disease	49/1575	0.441967	RYR3/CACNA1C/GRIN2A/SNCA/ATP8/APOE/NDUFA1/ATP6/PLCB4/COX2/COX1/NDUFA8/COX5B/COX6B2/BACE1/NDUFAB1/CALML5/CYTB/GNAQ/UQCR10/LRP1/ADAM10/NDUFB7/NDUFA13/UQCR11/PLCB2/ATP5D/UQCRQ/ATP2A3/PSENEN/UQCRC1/ATP5G1/GRIN2C/NDUFV2/PSEN1/APP/NAE1/ATP5H/NDUFS3/NDUFS7/NDUFA2/PSEN2/ITPR3/PLCB3/UQCRHL/COX6A2/NDUFB11/NDUFB4/BACE2	49
KEGG	hsa04973	Carbohydrate digestion and absorption	13/1575	0.443035	AKT3/SI/AMY1A/ATP1B2/G6PC2/ATP1B4/HK3/PIK3R5/PLCB2/TAS1R3/PIK3R2/PIK3CA/PIK3R1	13
KEGG	hsa04916	Melanogenesis	30/1575	0.443293	ASIP/WNT3A/ADCY8/FZD4/PLCB4/ADCY5/WNT7A/PRKACB/WNT9B/DCT/ADCY4/ADCY3/ADCY1/CALML5/FZD8/CREB3L3/GNAQ/WNT5A/PLCB2/PRKACA/WNT2/GNAI2/DVL2/ADCY2/GNAI3/PLCB3/MAP2K1/TCF7L1/CTNNB1/EDN1	30
KEGG	hsa00604	Glycosphingolipid biosynthesis - ganglio series	5/1575	0.447472	ST6GALNAC3/B4GALNT1/ST3GAL1/ST3GAL5/HEXB	5
KEGG	hsa05220	Chronic myeloid leukemia	22/1575	0.453252	TGFB3/AKT3/TGFBR2/BCL2L1/TGFB1/GAB2/CBLC/SHC4/SMAD3/PIK3R5/CBL/PTPN11/PIK3R2/SOS1/STAT5A/ABL1/PIK3CA/MAP2K1/PIK3R1/MDM2/CDKN2A/SHC1	22
KEGG	hsa00512	Mucin type O-Glycan biosynthesis	9/1575	0.470249	GALNTL6/GALNT13/GALNT15/GALNT16/GALNT3/GALNT10/GALNT11/B4GALT5/ST3GAL1	9
KEGG	hsa00051	Fructose and mannose metabolism	11/1575	0.476943	FBP2/MTMR7/AKR1B10/ALDOA/HK3/MTMR1/PHPT1/PFKFB4/AKR1B1/MTMR6/PMM2	11
KEGG	hsa04150	mTOR signaling pathway	15/1575	0.486651	IGF1/AKT3/FIGF/PIK3R5/VEGFB/ULK3/PRKAA1/VEGFC/PIK3R2/PIK3CA/EIF4EBP1/PIK3R1/ULK2/RHEB/RPS6KB1	15
KEGG	hsa00601	Glycosphingolipid biosynthesis - lacto and neolacto series	8/1575	0.491276	B3GNT3/FUT7/ST3GAL6/B3GALT2/ST3GAL4/ABO/GCNT2/B4GAT1	8
KEGG	hsa05310	Asthma	8/1575	0.491276	FCER1G/HLA-DRA/IL4/HLA-DPB1/HLA-DOA/IL5/HLA-DPA1/RNASE3	8
KEGG	hsa05131	Shigellosis	18/1575	0.508518	ELMO1/ITGA5/VCL/HCLS1/CTTN/WAS/ROCK1/RHOG/MAPK8/NOD1/ROCK2/DOCK1/ABL1/ITGB1/ACTB/NFKBIB/UBE2D2/FBXW11	18
KEGG	hsa00120	Primary bile acid biosynthesis	5/1575	0.512191	AKR1D1/AKR1C4/ACOX2/CYP8B1/SLC27A5	5
KEGG	hsa04662	B cell receptor signaling pathway	22/1575	0.512815	PIK3AP1/AKT3/CARD11/CD22/CD19/FCGR2B/RAC2/INPP5D/PIK3R5/CD79B/DAPP1/BTK/PIK3R2/SOS1/SYK/PIK3CA/MAP2K1/PIK3R1/NFKBIB/VAV2/BLNK/CD72	22
KEGG	hsa05332	Graft-versus-host disease	11/1575	0.519141	KIR2DL3/HLA-DRA/HLA-DPB1/CD86/IL1A/CD28/HLA-DOA/IL2/CD80/HLA-DPA1/HLA-E	11
KEGG	hsa00310	Lysine degradation	13/1575	0.520917	BBOX1/AASS/COLGALT2/ECHS1/PLOD2/GCDH/ACAT1/SETD7/ALDH3A2/HADHA/OGDHL/EHMT1/COLGALT1	13
KEGG	hsa00230	Purine metabolism	46/1575	0.530108	GUCY2F/GUCY1A2/PDE3A/ADCY8/PDE1A/GUCY1B3/GUCY1A3/PDE3B/PDE2A/NPR1/GUCY2C/GDA/NME2/NME1-NME2/ENPP3/ADCY5/PAPSS2/NT5C2/ADA/PKLR/PDE6H/ADCY4/PDE1B/ADCY3/ADCY1/PDE1C/PDE6A/AK4/ADCY2/POLR2G/PDE9A/NME3/POLR2K/NPR2/APRT/POLR3G/PNP/POLR2E/POLR2H/POLR2B/GMPS/POLR2F/PGM1/NT5M/PDE6B/POLR1A	46
KEGG	hsa00620	Pyruvate metabolism	11/1575	0.560244	GLO1/ACACB/PKLR/MDH1/ACAT1/DLAT/ALDH3A2/ME3/HAGH/GRHPR/AKR1B1	11
KEGG	hsa00260	Glycine, serine and threonine metabolism	9/1575	0.562656	ALAS2/AOC3/SDS/MAOB/GAMT/CBS/AGXT2/DMGDH/GLYCTK	9
KEGG	hsa00760	Nicotinate and nicotinamide metabolism	7/1575	0.566583	NNMT/ENPP3/NT5C2/NMNAT2/AOX1/PNP/NT5M	7
KEGG	hsa05140	Leishmaniasis	20/1575	0.571642	TGFB3/NCF2/CR1/TLR4/HLA-DRA/IL4/FCGR1A/TGFB1/HLA-DPB1/ITGB2/NCF4/NCF1/MARCKSL1/IL1A/HLA-DOA/CYBA/HLA-DPA1/JAK1/ITGB1/NFKBIB	20
KEGG	hsa00630	Glyoxylate and dicarboxylate metabolism	5/1575	0.573528	MDH1/ACAT1/GLYCTK/PCCB/GRHPR	5
KEGG	hsa00140	Steroid hormone biosynthesis	14/1575	0.575984	UGT2A1/SRD5A2/HSD11B1/CYP19A1/CYP1A1/AKR1D1/CYP3A43/UGT1A8/AKR1C4/UGT2B15/UGT2B28/HSD3B2/UGT1A3/UGT2B11	14
KEGG	hsa00514	Other types of O-glycan biosynthesis	12/1575	0.578595	UGT2A1/GXYLT2/COLGALT2/UGT1A8/UGT2B15/FUT7/UGT2B28/CHST10/UGT1A3/UGT2B11/MFNG/COLGALT1	12
KEGG	hsa05215	Prostate cancer	25/1575	0.583402	SRD5A2/IGF1/AKT3/PDGFRB/ERBB2/PDGFRA/AR/FGFR1/TGFA/CREB3L3/CREB5/PDGFB/PIK3R5/KLK3/HSP90AA1/FOXO1/PIK3R2/SOS1/PIK3CA/MAP2K1/TCF7L1/PIK3R1/CTNNB1/MDM2/HSP90AB1	25
KEGG	hsa00330	Arginine and proline metabolism	15/1575	0.591931	NOS3/MAOB/P4HA3/SAT1/ALDH4A1/GAMT/ARG1/GOT2/NAGS/ALDH18A1/OTC/ALDH3A2/SRM/PYCR1/P4HA1	15
KEGG	hsa00983	Drug metabolism - other enzymes	13/1575	0.595334	UGT2A1/CDA/UCK2/CYP3A43/UGT1A8/UGT2B15/UGT2B28/UGT1A3/CYP2A6/UGT2B11/UPB1/UCK1/GMPS	13
KEGG	hsa04930	Type II diabetes mellitus	13/1575	0.595334	CACNA1G/CACNA1C/ADIPOQ/PKLR/HK3/PIK3R5/PRKCD/PRKCZ/MAPK8/PIK3R2/PIK3CA/SOCS4/PIK3R1	13
KEGG	hsa04130	SNARE interactions in vesicular transport	10/1575	0.622789	STX2/VAMP5/SNAP25/STX11/STX17/SNAP23/STX18/SNAP47/VAMP3/STX5	10
KEGG	hsa00531	Glycosaminoglycan degradation	5/1575	0.630539	HPSE2/IDS/ARSB/HEXB/GNS	5
KEGG	hsa03020	RNA polymerase	8/1575	0.632433	POLR2G/POLR2K/POLR3G/POLR2E/POLR2H/POLR2B/POLR2F/POLR1A	8
KEGG	hsa04360	Axon guidance	36/1575	0.634847	CXCL12/EPHA7/DPYSL2/SEMA3G/SLIT3/PLXNC1/NGEF/SEMA6B/NTN1/ABLIM3/SEMA7A/L1CAM/EPHB3/EPHA5/FYN/PLXNB2/UNC5C/SEMA3C/SLIT2/RAC2/PAK3/ROCK1/PAK4/EFNA1/RHOA/GNAI2/ROCK2/GNAI3/RHOD/ABL1/ITGB1/RGS3/EFNA3/ABLIM1/FES/RASA1	36
KEGG	hsa05110	Vibrio cholerae infection	14/1575	0.644088	ATP6V0D2/KCNQ1/ATP6V0A4/KDELR3/PRKACB/ATP6V1B1/ADCY3/PRKACA/SEC61A2/ATP6V0B/ERO1A/TJP1/ACTB/ATP6V0E1	14
KEGG	hsa00460	Cyanoamino acid metabolism	2/1575	0.647517	GGT5/GGT6	2
KEGG	hsa00740	Riboflavin metabolism	3/1575	0.659192	ACPP/ENPP3/ACP5	3
KEGG	hsa05200	Pathways in cancer	90/1575	0.662282	MMP9/TGFB3/FN1/WNT3A/IGF1/COL4A2/FZD4/COL4A1/FGF7/MMP2/CDKN2B/FGF14/SPI1/AKT3/TGFBR2/PPARG/PDGFRB/HGF/LAMA4/FGF10/ERBB2/CSF2RA/BCL2L1/TGFB1/WNT7A/FGF18/CSF1R/WNT9B/PDGFRA/LAMC1/CBLC/AR/FGFR1/FIGF/FGF5/CTNNA2/ITGA6/RAC2/ITGA2B/TGFA/FZD8/RARB/FH/ETS1/SMAD3/PDGFB/RXRG/WNT5A/TRAF5/PIK3R5/GLI2/CBL/RHOA/MAPK8/VEGFB/FGF11/WNT2/KLK3/MMP1/HSP90AA1/DVL2/FOXO1/RXRB/VEGFC/JAK1/PIK3R2/SOS1/PML/BRCA2/ARNT/STAT…	90
KEGG	hsa00533	Glycosaminoglycan biosynthesis - keratan sulfate	4/1575	0.671167	ST3GAL1/CHST1/CHST4/B4GAT1	4
KEGG	hsa05016	Huntington's disease	50/1575	0.679887	PPARG/ATP8/HIP1/NDUFA1/ATP6/PLCB4/COX2/COX1/NDUFA8/COX5B/COX6B2/BDNF/NDUFAB1/CREB3L3/CYTB/AP2B1/GNAQ/UQCR10/NDUFB7/CREB5/NDUFA13/UQCR11/GRM5/PLCB2/DLG4/ATP5D/UQCRQ/UQCRC1/ATP5G1/POLR2G/POLR2K/NDUFV2/CLTA/ATP5H/NDUFS3/NDUFS7/NDUFA2/PLCB3/DCTN1/UQCRHL/GPX1/CLTCL1/POLR2E/POLR2H/POLR2B/COX6A2/POLR2F/NDUFB11/REST/NDUFB4	50
KEGG	hsa04920	Adipocytokine signaling pathway	18/1575	0.689796	TNFRSF1B/AKT3/ADIPOQ/ACACB/NPY/G6PC2/CPT1C/RXRG/MAPK8/PRKAG2/PTPN11/PRKAA1/LEPR/RXRB/ACSL3/PRKAB2/PRKAB1/NFKBIB	18
KEGG	hsa03450	Non-homologous end-joining	3/1575	0.720855	NHEJ1/XRCC5/FEN1	3
KEGG	hsa00770	Pantothenate and CoA biosynthesis	4/1575	0.724158	BCAT1/ENPP3/PPCDC/UPB1	4
KEGG	hsa05214	Glioma	17/1575	0.732844	IGF1/AKT3/PDGFRB/PDGFRA/SHC4/TGFA/CALML5/PDGFB/PIK3R5/PIK3R2/SOS1/PIK3CA/MAP2K1/PIK3R1/MDM2/CDKN2A/SHC1	17
KEGG	hsa04912	GnRH signaling pathway	26/1575	0.735875	ADCY8/CACNA1C/MMP2/PLCB4/ADCY5/PRKACB/MAP3K3/ADCY4/ADCY3/ADCY1/PLA2G2F/PLA2G3/PLA2G1B/PLA2G2C/CALML5/GNAQ/PLCB2/PRKCD/PRKACA/MAPK8/ADCY2/SOS1/ITPR3/PLCB3/MAP2K1/MAP2K6	26
KEGG	hsa04742	Taste transduction	11/1575	0.738901	ADCY8/PDE1A/KCNB1/PRKACB/ADCY4/PLCB2/PRKACA/TAS1R3/ITPR3/TAS2R4/TAS2R3	11
KEGG	hsa00340	Histidine metabolism	7/1575	0.742258	HNMT/MAOB/ACY3/ASPA/AMDHD1/ALDH3A2/HDC	7
KEGG	hsa00520	Amino sugar and nucleotide sugar metabolism	12/1575	0.746616	CHIT1/CYB5R3/HK3/RENBP/GNPDA2/UGDH/HEXB/UAP1L1/GNPNAT1/PMM2/PGM1/UGP2	12
KEGG	hsa05210	Colorectal cancer	16/1575	0.750076	TGFB3/AKT3/TGFBR2/TGFB1/RAC2/SMAD3/PIK3R5/RHOA/MAPK8/PIK3R2/PIK3CA/MAP2K1/TCF7L1/PIK3R1/CTNNB1/APPL1	16
KEGG	hsa00450	Selenocompound metabolism	4/1575	0.770506	PAPSS2/CCBL1/SEPHS2/INMT	4
KEGG	hsa00052	Galactose metabolism	6/1575	0.773689	G6PC2/HK3/GANC/AKR1B1/PGM1/UGP2	6
KEGG	hsa05142	Chagas disease (American trypanosomiasis)	27/1575	0.781227	TGFB3/BDKRB2/C1QC/AKT3/TLR4/TGFBR2/SERPINE1/TGFB1/C1QB/PLCB4/C1QA/ADCY1/IL2/GNAQ/TLR6/SMAD3/PIK3R5/PLCB2/MAPK8/TLR9/GNAI2/PIK3R2/GNAI3/PLCB3/PIK3CA/PIK3R1/CD3D	27
KEGG	hsa03410	Base excision repair	8/1575	0.781277	UNG/NEIL2/PARP3/TDG/FEN1/NEIL3/OGG1/POLB	8
KEGG	hsa00072	Synthesis and degradation of ketone bodies	2/1575	0.784424	ACAT1/BDH1	2
KEGG	hsa00790	Folate biosynthesis	2/1575	0.784424	ALPL/DHFR	2
KEGG	hsa05322	Systemic lupus erythematosus	33/1575	0.79806	ACTN1/GRIN2A/C1QC/HLA-DRA/FCGR1A/C1QB/HLA-DPB1/CD86/C8A/HIST1H2BD/C8B/C1QA/FCGR2B/CD28/HIST1H4B/HLA-DOA/CD80/CTSG/C1R/HIST1H2BJ/ACTN3/HIST1H3J/ELANE/H2AFV/SNRPB/HLA-DPA1/HIST1H2AD/H2AFZ/C8G/TRIM21/HIST1H2BL/HIST1H2AH/HIST1H2BO	33
KEGG	hsa04010	MAPK signaling pathway	69/1575	0.805044	TGFB3/RASGRF1/CACNA1G/FGF7/RASGRF2/CACNA1C/FLNA/MRAS/FGF14/AKT3/TGFBR2/PDGFRB/NTRK2/FGF10/FLNC/CD14/ZAK/CACNA1H/CACNB2/RRAS/TGFB1/MAP4K4/CACNG7/CACNG2/FGF18/PRKACB/NGF/PDGFRA/IL1A/MAP3K3/FGFR1/FGF5/RASGRP2/PLA2G2F/BDNF/PLA2G3/RAC2/DUSP10/PLA2G1B/PLA2G2C/RAP1A/RAP1B/CACNA2D4/PDGFB/RASGRP1/PRKACA/GNG12/MAPK8/HSPA2/NTF4/FGF11/MAPKAPK3/SOS1/DUSP22/PTPN7/DUSP16/FGF1/MAP2K1/FGF12/RASGRP4/ELK4/TAOK3/MAP…	69
KEGG	hsa04966	Collecting duct acid secretion	6/1575	0.807399	ATP6V0D2/SLC4A1/CA2/ATP6V0A4/ATP6V1B1/ATP6V0E1	6
KEGG	hsa04012	ErbB signaling pathway	22/1575	0.80778	AKT3/ERBB2/CBLC/SHC4/EREG/BTC/TGFA/PAK3/PIK3R5/PAK4/CBL/MAPK8/PIK3R2/SOS1/STAT5A/ABL1/PIK3CA/MAP2K1/EIF4EBP1/PIK3R1/SHC1/RPS6KB1	22
KEGG	hsa00250	Alanine, aspartate and glutamate metabolism	7/1575	0.808507	ACY3/ALDH4A1/IL4I1/ASPA/AGXT2/GAD1/GOT2	7
KEGG	hsa05221	Acute myeloid leukemia	14/1575	0.808541	SPI1/AKT3/PIK3R5/PIK3R2/SOS1/PML/STAT5A/ZBTB16/PIK3CA/MAP2K1/TCF7L1/EIF4EBP1/PIK3R1/RPS6KB1	14
KEGG	hsa05219	Bladder cancer	10/1575	0.816073	MMP9/MMP2/ERBB2/FIGF/VEGFB/MMP1/VEGFC/MAP2K1/MDM2/CDKN2A	10
KEGG	hsa00603	Glycosphingolipid biosynthesis - globo series	3/1575	0.817602	ST3GAL1/GBGT1/HEXB	3
KEGG	hsa05223	Non-small cell lung cancer	13/1575	0.826079	AKT3/ERBB2/TGFA/RARB/RXRG/PIK3R5/RXRB/PIK3R2/SOS1/PIK3CA/MAP2K1/PIK3R1/CDKN2A	13
KEGG	hsa00290	Valine, leucine and isoleucine biosynthesis	2/1575	0.833479	BCAT1/IARS	2
KEGG	hsa04122	Sulfur relay system	2/1575	0.833479	CTU1/CTU2	2
KEGG	hsa00480	Glutathione metabolism	11/1575	0.841481	GGT5/GSTM3/GSTO2/GSTM5/GSTO1/GGT6/GPX3/GSTK1/MGST3/SRM/GPX1	11
KEGG	hsa00100	Steroid biosynthesis	4/1575	0.844594	FAXDC2/SQLE/LIPA/LSS	4
KEGG	hsa04660	T cell receptor signaling pathway	27/1575	0.84537	AKT3/IL4/CARD11/PTPRC/FYN/CBLC/CD28/IL2/PAK3/RASGRP1/PIK3R5/PAK4/IL5/CBL/RHOA/LCK/ICOS/PIK3R2/SOS1/PIK3CA/MAP2K1/PIK3R1/NFKBIB/CD3D/DLG1/VAV2/CD8B	27
KEGG	hsa04722	Neurotrophin signaling pathway	32/1575	0.85039	AKT3/NTRK2/ARHGDIB/NGF/SH2B3/SHC4/MAP3K3/BDNF/RAP1A/CALML5/RAP1B/NGFR/ZNF274/YWHAB/PIK3R5/PRKCD/RHOA/MAPK8/NTF4/PTPN11/RAPGEF1/PSEN1/PIK3R2/SOS1/PSEN2/ABL1/PIK3CA/MAP2K1/PIK3R1/NFKBIB/ARHGDIA/SHC1	32
KEGG	hsa00640	Propanoate metabolism	7/1575	0.860794	ACACB/ECHS1/ACAT1/ALDH3A2/HADHA/PCCB/ALDH6A1	7
KEGG	hsa05213	Endometrial cancer	12/1575	0.862897	AKT3/ERBB2/CTNNA2/PIK3R5/ILK/PIK3R2/SOS1/PIK3CA/MAP2K1/TCF7L1/PIK3R1/CTNNB1	12
KEGG	hsa04142	Lysosome	30/1575	0.868458	ATP6V0D2/CTSV/CTSK/CD164/AP1S2/ATP6V0A4/LAPTM5/AP1M2/CD68/LGMN/DNASE2B/IDS/CTSD/CTSC/CTSG/DNASE2/ACP5/AP3S1/ARSB/CTSH/LAMP1/LIPA/ATP6V0B/CLTA/AP3M1/HEXB/CLTCL1/NAPSA/AP3B1/GNS	30
KEGG	hsa00750	Vitamin B6 metabolism	1/1575	0.871237	AOX1	1
KEGG	hsa05145	Toxoplasmosis	32/1575	0.874369	TGFB3/LY96/AKT3/TLR4/LAMA4/HLA-DRA/BCL2L1/TGFB1/HLA-DPB1/IRGM/CIITA/LAMC1/HLA-DOA/PLA2G2F/PLA2G3/ITGA6/PLA2G1B/PLA2G2C/PIK3R5/IL10RA/MAPK8/HSPA2/HLA-DPA1/GNAI2/JAK1/PIK3R2/GNAI3/PIK3CA/ITGB1/PIK3R1/NFKBIB/MAP2K6	32
KEGG	hsa00510	N-Glycan biosynthesis	11/1575	0.879484	MGAT3/MAN1C1/TUSC3/RPN2/DAD1/DOLPP1/ALG11/MGAT4C/DPM3/DOLK/ALG14	11
KEGG	hsa05014	Amyotrophic lateral sclerosis (ALS)	12/1575	0.88013	GRIN2A/TNFRSF1B/GRIA1/BCL2L1/GRIA2/PRPH2/GRIN2C/NEFM/PRPH/GPX1/MAP2K6/CCS	12
KEGG	hsa05216	Thyroid cancer	6/1575	0.885261	PPARG/RXRG/RXRB/MAP2K1/TCF7L1/CTNNB1	6
KEGG	hsa01100	Metabolic pathways	301/1575	0.887276	PNLIPRP3/ATP6V0D2/UGT2A1/ALAS2/GALNTL6/LIPG/HPSE2/AOC3/GALNT13/ND5/PLCE1/PLA2G7/NNMT/NOS3/ND2/HSD11B1/GALNT15/DGKG/FBP2/MGAT3/CYP2C19/CSGALNACT1/ACADL/ND1/PTGIS/DEGS2/AASS/PTGES/PCYT1B/ATP6V0A4/CDA/ST6GALNAC3/ALPL/ATP8/GALNT16/DGKB/BCAT1/PHOSPHO1/SDS/CSGALNACT2/ALDH1A2/NDUFA1/CYP19A1/MTHFD1L/SI/ATP6/AHCYL2/GGT5/CYP1A1/MAOB/P4HA3/AKR1D1/AMY1A/PTGDS/GDA/HPD/PLCB4/MAN1C1/NME2/NME1-NME2/HIBADH/ACACB/…	301
KEGG	hsa05222	Small cell lung cancer	20/1575	0.891831	FN1/COL4A2/COL4A1/CDKN2B/AKT3/LAMA4/BCL2L1/LAMC1/ITGA6/ITGA2B/RARB/RXRG/TRAF5/PIK3R5/RXRB/PIK3R2/PIK3CA/ITGAV/ITGB1/PIK3R1	20
KEGG	hsa04744	Phototransduction	5/1575	0.909747	GUCY2F/CALML5/PDE6A/GUCA1B/PDE6B	5
KEGG	hsa04612	Antigen processing and presentation	15/1575	0.909889	KIR2DL3/HLA-DRA/LGMN/HLA-DPB1/CIITA/HLA-DOA/HSPA2/HLA-DPA1/NFYB/HSP90AA1/RFXANK/HLA-E/CD8B/HSP90AB1/NFYA	15
KEGG	hsa00910	Nitrogen metabolism	4/1575	0.91733	CA2/CA1/CA6/CA9	4
KEGG	hsa04710	Circadian rhythm	4/1575	0.91733	PER3/FBXL3/RBX1/FBXW11	4
KEGG	hsa00670	One carbon pool by folate	3/1575	0.92821	MTHFD1L/DHFR/TYMS	3
KEGG	hsa03060	Protein export	4/1575	0.933718	SRPRB/SEC61A2/SEC62/SRP14	4
KEGG	hsa03430	Mismatch repair	4/1575	0.933718	RPA3/EXO1/RPA1/RFC1	4
KEGG	hsa04960	Aldosterone-regulated sodium reabsorption	8/1575	0.939093	IGF1/HSD11B1/ATP1B2/ATP1B4/PIK3R5/PIK3R2/PIK3CA/PIK3R1	8
KEGG	hsa04340	Hedgehog signaling pathway	11/1575	0.94304	WNT3A/BMP5/WNT7A/PRKACB/WNT9B/DHH/WNT5A/GLI2/PRKACA/WNT2/FBXW11	11
KEGG	hsa00020	Citrate cycle (TCA cycle)	5/1575	0.951456	MDH1/FH/DLAT/OGDHL/IDH3A	5
KEGG	hsa05217	Basal cell carcinoma	11/1575	0.951464	WNT3A/FZD4/WNT7A/WNT9B/FZD8/WNT5A/GLI2/WNT2/DVL2/TCF7L1/CTNNB1	11
KEGG	hsa03050	Proteasome	8/1575	0.957541	PSMB10/PSMA7/PSMB8/POMP/PSMB6/PSMD4/PSMB3/PSME4	8
KEGG	hsa00900	Terpenoid backbone biosynthesis	2/1575	0.957813	ACAT1/DHDDS	2
KEGG	hsa04114	Oocyte meiosis	24/1575	0.959646	IGF1/ADCY8/PGR/ADCY5/PRKACB/ANAPC11/AR/PLCZ1/ADCY4/ADCY3/ADCY1/SPDYC/CALML5/CPEB1/YWHAB/PRKACA/AURKA/CDC25C/ANAPC2/ADCY2/ITPR3/MAP2K1/RBX1/FBXW11	24
KEGG	hsa00600	Sphingolipid metabolism	7/1575	0.960545	DEGS2/SGMS1/SPHK1/SGPL1/ACER3/PPAP2A/B4GALT6	7
KEGG	hsa04620	Toll-like receptor signaling pathway	19/1575	0.964635	SPP1/CTSK/LY96/TLR8/AKT3/TLR4/CD14/CD86/CD80/TLR6/PIK3R5/MAPK8/TLR9/PIK3R2/PIK3CA/MAP2K1/PIK3R1/IFNA1/MAP2K6	19
KEGG	hsa00030	Pentose phosphate pathway	4/1575	0.966736	FBP2/TKTL1/ALDOA/PGM1	4
KEGG	hsa00534	Glycosaminoglycan biosynthesis - heparan sulfate / heparin	4/1575	0.966736	HS3ST2/HS3ST3A1/XYLT2/GLCE	4
KEGG	hsa00240	Pyrimidine metabolism	21/1575	0.968752	CDA/NME2/NME1-NME2/UCK2/NT5C2/POLR2G/UPB1/NME3/TYMS/POLR2K/UCK1/AK3/POLR3G/PNP/POLR2E/POLR2H/POLR2B/DTYMK/POLR2F/NT5M/POLR1A	21
KEGG	hsa03022	Basal transcription factors	6/1575	0.970909	TAF7/TAF6L/GTF2A1L/GTF2E2/TAF6/GTF2E1	6
KEGG	hsa03030	DNA replication	6/1575	0.970909	RPA3/MCM6/RPA1/FEN1/RFC1/MCM3	6
KEGG	hsa04310	Wnt signaling pathway	33/1575	0.973337	SFRP2/WNT3A/FZD4/SFRP4/PLCB4/WNT7A/PRKACB/WNT9B/LRP6/NKD1/RAC2/DKK2/FZD8/SMAD3/ROCK1/WNT5A/PLCB2/RHOA/PRKACA/MAPK8/WNT2/SOX17/ROCK2/DVL2/PSEN1/PLCB3/RBX1/TCF7L1/CTNNB1/SENP2/PORCN/CHD8/FBXW11	33
KEGG	hsa00970	Aminoacyl-tRNA biosynthesis	7/1575	0.973424	WARS/TARS/DARS2/NARS/EPRS/IARS/DARS	7
KEGG	hsa00010	Glycolysis / Gluconeogenesis	12/1575	0.973928	FBP2/ADH4/PKLR/G6PC2/AKR1A1/ALDOA/HK3/DLAT/ALDH3A2/ADH6/ADH5/PGM1	12
KEGG	hsa04210	Apoptosis	17/1575	0.977652	IL3RA/CSF2RB/AKT3/BCL2L1/TNFRSF10C/PRKACB/NGF/IL1A/PIK3R5/PRKACA/PRKAR2B/ENDOD1/PRKAR1A/PIK3R2/PIK3CA/PIK3R1/ATM	17
KEGG	hsa04650	Natural killer cell mediated cytotoxicity	25/1575	0.978609	FCER1G/RAET1L/TYROBP/KIR2DL3/ICAM1/ITGB2/TNFRSF10C/FYN/SHC4/RAC2/NCR1/PIK3R5/LCK/PTPN11/PIK3R2/SOS1/SYK/PIK3CA/MAP2K1/HLA-E/PIK3R1/IFNA1/MICB/VAV2/SHC1	25
KEGG	hsa03440	Homologous recombination	4/1575	0.979396	RPA3/RPA1/EME1/BRCA2	4
KEGG	hsa02010	ABC transporters	7/1575	0.982334	ABCB5/ABCA1/ABCB4/ABCG1/ABCC9/ABCC1/ABCG5	7
KEGG	hsa04621	NOD-like receptor signaling pathway	10/1575	0.983801	MEFV/NLRC4/TRIP6/MAPK8/SUGT1/NOD1/HSP90AA1/TAB3/NFKBIB/HSP90AB1	10
KEGG	hsa04370	VEGF signaling pathway	14/1575	0.985337	NOS3/AKT3/PLA2G2F/PLA2G3/RAC2/PLA2G1B/PLA2G2C/SPHK1/PIK3R5/MAPKAPK3/PIK3R2/PIK3CA/MAP2K1/PIK3R1	14
KEGG	hsa03420	Nucleotide excision repair	7/1575	0.985663	RPA3/RPA1/CDK7/RBX1/ERCC3/RFC1/CCNH	7
KEGG	hsa05120	Epithelial cell signaling in Helicobacter pylori infection	12/1575	0.986939	ATP6V0D2/JAM2/ATP6V0A4/ATP6V1B1/F11R/ADAM10/MAPK8/PTPN11/NOD1/ATP6V0B/TJP1/ATP6V0E1	12
KEGG	hsa03013	RNA transport	31/1575	0.99116	NUP210L/EEF1A2/NXF2/PABPC5/EIF2B3/XPOT/POM121L2/RPP25L/EIF3F/EIF4G3/NUP35/UPF1/NUP205/PABPC4L/EIF3D/EIF3E/KPNB1/EIF4EBP1/POP7/RPP21/SUMO2/STRAP/EIF2B2/NUP62/SUMO3/GEMIN8/POM121C/SENP2/THOC5/NUP107/ALYREF	31
KEGG	hsa04141	Protein processing in endoplasmic reticulum	34/1575	0.99306	BAG1/DNAJC5G/MAN1C1/SEC23A/TUSC3/BAG2/RPN2/MAPK8/HSPA2/TRAM1/DNAJC5/DAD1/RRBP1/HSP90AA1/SEC61A2/NFE2L2/ERO1A/ATXN3/DNAJC10/P4HB/RBX1/DNAJC1/EIF2AK4/UFD1L/NPLOC4/UBE2D2/DERL2/SEC24C/SEC62/SEC24B/AMFR/PLAA/HSP90AB1/UBE2G2	34
KEGG	hsa04146	Peroxisome	13/1575	0.995255	PEX7/PEX11G/AGPS/ACOX2/PEX6/FAR2/PEX16/MPV17L/GSTK1/PEX12/ACSL3/ECI2/ACOX1	13
KEGG	hsa04115	p53 signaling pathway	11/1575	0.995313	IGF1/SERPINE1/IGFBP3/ZMAT3/MDM4/GTSE1/TP53I3/ATM/SESN3/MDM2/CDKN2A	11
KEGG	hsa00511	Other glycan degradation	1/1575	0.995798	HEXB	1
KEGG	hsa04623	Cytosolic DNA-sensing pathway	6/1575	0.996108	IL33/AIM2/POLR3G/IFNA1/NFKBIB/TREX1	6
KEGG	hsa00563	Glycosylphosphatidylinositol(GPI)-anchor biosynthesis	2/1575	0.997844	PIGZ/PIGW	2
KEGG	hsa05160	Hepatitis C	22/1575	0.998158	AKT3/SCARB1/IFIT1B/IFIT1/PIK3R5/OAS1/CLDN9/MAPK8/CLDN20/CLDN18/NR1H3/JAK1/PIK3R2/SOS1/PIK3CA/EIF3E/IRF9/PIK3R1/CLDN6/IFNA1/EIF2AK4/OAS3	22
KEGG	hsa03008	Ribosome biogenesis in eukaryotes	11/1575	0.998285	NXF2/EMG1/RPP25L/REXO2/POP7/NOP10/RIOK1/RIOK2/RBM28/UTP6/IMP4	11
KEGG	hsa04110	Cell cycle	22/1575	0.998681	TGFB3/CDKN2B/TGFB1/ANAPC11/MCM6/SMAD3/YWHAB/CDK7/CDC25C/BUB1B/TTK/ANAPC2/ORC1/RBL1/ABL1/RBX1/ATM/MDM2/CDKN2A/CCNH/MCM3/ZBTB17	22
KEGG	hsa03015	mRNA surveillance pathway	12/1575	0.999291	MSI2/NXF2/ETF1/PABPC5/CSTF2/UPF1/PPP2R3C/PABPC4L/SMG7/CSTF2T/PCF11/ALYREF	12
KEGG	hsa03040	Spliceosome	20/1575	0.999846	SRSF2/SRSF3/SNRPB/PLRG1/PUF60/HSPA2/PPIL1/SRSF9/SNRPE/PRPF4/SNRPA1/DHX15/DHX38/PCBP1/SRSF8/SF3B5/SNRNP200/SF3A3/AQR/ALYREF	20
KEGG	hsa04622	RIG-I-like receptor signaling pathway	6/1575	0.999882	RNF125/MAPK8/IFNA1/AZI2/NFKBIB/OTUD5	6
KEGG	hsa04120	Ubiquitin mediated proteolysis	21/1575	0.999903	NEDD4/RHOBTB1/CBLC/ANAPC11/SMURF2/KEAP1/CBL/ANAPC2/CUL7/PML/HERC3/RBX1/UBE2C/UBE2N/UBE2D2/FBXW8/UBE2Z/WWP2/MDM2/FBXW11/UBE2G2	21
KEGG	hsa03018	RNA degradation	7/1575	0.999971	PABPC5/BTG3/CNOT4/PABPC4L/DIS3/SKIV2L2/EXOSC10	7

## Sheet: downregulated_lncRNAs_KEGG
Table S5 KEGG pathway enrichment analysis for downregulated lncRNAs
Category	ID	Description	GeneRatio	pvalue	geneID	Count
KEGG	hsa04520	Adherens junction	25/1054	0.00183232	PTPRB/PTPRM/ACTN1/PVRL1/INSR/PTPRF/ERBB2/PVRL4/BAIAP2/VCL/FER/YES1/SNAI2/WAS/SORBS1/FARP2/IQGAP1/TJP1/IGF1R/PARD3/SMAD4/WASF2/PTPN1/CREBBP/ACP1	25
KEGG	hsa00360	Phenylalanine metabolism	9/1054	0.0019983	MAOA/ALDH3B1/PRDX6/IL4I1/MIF/ALDH3B2/GOT2/PAH/DDC	9
KEGG	hsa04740	Olfactory transduction	46/1054	0.0039606	CALM1/CALM2/PRKACB/OR4M2/ADRBK2/OR2F1/OR52I2/OR13A1/OR8D4/OR2H1/ARRB2/OR2M5/OR5P3/OR5P2/PRKACA/OR51M1/CLCA2/OR1I1/OR10A3/OR5K2/OR2J2/OR2T4/OR1Q1/OR51I1/OR4D5/OR52I1/OR10J1/OR52H1/OR13C5/OR4F5/OR10A4/OR52B4/OR4F17/OR10V1/OR13C4/OR2T29/OR52L1/OR1L1/OR10H2/OR51S1/OR13C3/OR1L3/OR56B1/OR52B6/OR52N4/OR2AG1	46
KEGG	hsa00350	Tyrosine metabolism	15/1054	0.00732003	HGD/ADH1C/MAOA/ALDH3B1/COMT/IL4I1/MIF/AOX1/ADH7/DBH/ALDH3B2/LCMT2/GOT2/DDC/GSTZ1	15
KEGG	hsa04530	Tight junction	36/1054	0.00741318	CLDN4/ACTN1/CLDN3/MRAS/CLDN16/MYH14/CLDN7/CLDN15/CGN/EPB41L3/CLDN23/CLDN10/CASK/CTTN/RAB13/YES1/MYH2/MAGI2/PTEN/CLDN1/MYH13/GNAI2/LLGL2/PRKCE/PRKCG/TJP1/HRAS/GNAI1/MYL5/PARD3/NRAS/YBX3/PARD6A/MYH7B/PPP2R2B/IGSF5	36
KEGG	hsa05223	Non-small cell lung cancer	18/1054	0.0103997	EGF/ERBB2/RB1/CASP9/RARB/RXRA/PLCG2/RXRB/PRKCG/HRAS/PIK3R2/SOS1/NRAS/PIK3CA/MAP2K1/E2F2/FOXO3/FHIT	18
KEGG	hsa00430	Taurine and hypotaurine metabolism	5/1054	0.0169691	GGT5/GGT7/GGT6/ADO/CSAD	5
KEGG	hsa05150	Staphylococcus aureus infection	17/1054	0.0187308	SELP/C1QC/C3/C1QB/C1QA/FCGR2B/HLA-DOA/HLA-DMB/PLG/FCGR2A/FCGR2C/HLA-DMA/CFI/C2/CFH/PTAFR/C5AR1	17
KEGG	hsa00270	Cysteine and methionine metabolism	12/1054	0.0268	LDHAL6A/IL4I1/MAT2A/TST/ENOPH1/GOT2/MTAP/DNMT3B/MAT1A/APIP/DNMT1/LDHC	12
KEGG	hsa00460	Cyanoamino acid metabolism	4/1054	0.0297001	SHMT1/GGT5/GGT7/GGT6	4
KEGG	hsa04380	Osteoclast differentiation	33/1054	0.0355585	FOS/JUNB/FOSB/NCF2/CTSK/JUN/TNFRSF11B/CYBB/FOSL1/TYROBP/SOCS3/TGFB1/FOSL2/GAB2/FCGR2B/TNFRSF11A/MAPK14/MAPK13/LILRB3/LILRA6/CALCR/FCGR2A/FCGR2C/LILRB5/CREB1/PLCG2/NFATC2/IFNG/PIK3R2/PIK3CA/MAP2K1/IFNB1/RELA	33
KEGG	hsa05160	Hepatitis C	32/1054	0.0373187	CLDN4/EGF/CLDN3/SOCS3/CLDN16/CLDN7/SCARB1/CLDN15/CLDN23/IFIT1B/TRADD/CLDN10/MAPK14/MAPK13/IKBKE/RXRA/RNASEL/EIF2AK3/TICAM1/CLDN1/NR1H3/HRAS/PIK3R2/SOS1/NRAS/PIK3CA/EIF2AK4/IFNB1/IRF7/RELA/PPP2R2B/PIAS1	32
KEGG	hsa04144	Endocytosis	49/1054	0.0399358	TGFB3/EGF/SMAD6/PLD1/FGFR2/FGFR3/ASAP1/HSPA1B/CHMP1B/CHMP4C/TGFB1/CBLC/HSPA1A/KIT/ADRBK2/KDR/CAV3/VPS37D/HLA-G/HLA-A/ARRB2/SH3GL3/GIT2/STAM/PSD/ADRBK1/RAB7A/EPN3/IQSEC1/HRAS/IGF1R/RAB11FIP2/SH3GL1/RNF41/PARD3/ADRB3/EPS15/VPS4A/GRK6/EPN1/FGFR4/ZFYVE9/WWP1/PARD6A/CHMP3/TSG101/STAM2/MVB12A/RAB11FIP5	49
KEGG	hsa03020	RNA polymerase	10/1054	0.039977	POLR2J3/POLR3H/POLR1C/POLR2C/POLR2J/POLR2D/POLR2A/POLR3GL/POLR2J2/POLR3A	10
KEGG	hsa04914	Progesterone-mediated oocyte maturation	23/1054	0.0400253	PDE3B/PGR/ADCY5/PRKACB/ANAPC11/ADCY6/MAPK14/MAPK13/CPEB1/PRKACA/GNAI2/ANAPC2/IGF1R/GNAI1/PIK3R2/PKMYT1/PIK3CA/MAP2K1/ANAPC10/ANAPC1/ANAPC7/MAD2L1/ANAPC4	23
KEGG	hsa04970	Salivary secretion	24/1054	0.0433993	CALM1/CALM2/CST2/GUCY1B3/SLC12A2/NOS1/GUCY1A3/ATP2B3/ADRA1B/ADCY5/PRKACB/SLC9A1/ADCY6/ITPR1/GNAQ/KCNN4/ATP1A1/PRKACA/BST1/ATP1B3/PRB2/PRKCG/ADRB3/ATP1A4	24
KEGG	hsa04971	Gastric acid secretion	20/1054	0.0453869	CALM1/CALM2/CA2/KCNQ1/ADCY5/PRKACB/SLC9A1/KCNJ2/ADCY6/SSTR2/ITPR1/GNAQ/ATP1A1/PRKACA/CCKBR/GNAI2/ATP1B3/PRKCG/GNAI1/ATP1A4	20
KEGG	hsa05020	Prion diseases	11/1054	0.0500719	EGR1/NCAM2/C1QC/C1QB/PRKACB/C1QA/HSPA1A/PRKACA/C8G/MAP2K1/SOD1	11
KEGG	hsa05144	Malaria	15/1054	0.0547813	PECAM1/HBA2/TGFB3/HBA1/SELP/GYPC/ACKR1/VCAM1/TLR4/SDC3/SDC1/HBD/TGFB1/GYPB/IFNG	15
KEGG	hsa05142	Chagas disease (American trypanosomiasis)	27/1054	0.0589101	FOS/TGFB3/JUN/CCL3/CCL3L1/CCL3L3/C1QC/TLR4/C3/GNA14/TGFB1/C1QB/C1QA/MAPK14/GNAQ/MAPK13/TICAM1/GNAI2/IFNG/GNAI1/PIK3R2/CD3E/PIK3CA/IFNB1/RELA/PPP2R2B/FAS	27
KEGG	hsa04010	MAPK signaling pathway	60/1054	0.0636623	FOS/DUSP1/NR4A1/TGFB3/JUN/MAP3K8/CACNA1G/FGF7/CACNA1C/DUSP5/EGF/DUSP4/FGFR2/MEF2C/MRAS/FGFR3/PLA2G12B/HSPA1B/CD14/GADD45B/TGFB1/MAP4K4/CACNB4/PRKACB/DUSP9/HSPA1A/DUSP2/MAP3K3/CACNA1S/PTPN5/FGF8/MAPK14/RAP1A/CACNA1I/MAPK13/ARRB2/PRKACA/NFATC2/MKNK1/FGF20/PRKCG/HRAS/SOS1/NRAS/CRK/MAP2K1/RASGRP3/MAP3K12/ECSIT/FGFR4/RELA/CACNA1F/ELK4/TAOK3/NF1/FAS/MAPK8IP3/PPP3R1/MAP4K3/RASA1	60
KEGG	hsa00790	Folate biosynthesis	4/1054	0.0772219	GCH1/DHFR/PTS/ALPP	4
KEGG	hsa04670	Leukocyte transendothelial migration	28/1054	0.0827293	PECAM1/CLDN4/NCF2/CXCL12/MSN/VCAM1/ACTN1/CYBB/CLDN3/CLDN16/CLDN7/CLDN15/CLDN23/ARHGAP35/CLDN10/VCL/MAPK14/RAP1A/MAPK13/PLCG2/CLDN1/PTPN11/GNAI2/PRKCG/GNAI1/PIK3R2/MYL5/PIK3CA	28
KEGG	hsa04976	Bile secretion	18/1054	0.0830074	CA2/ABCB11/SCARB1/SLC2A1/ADCY5/PRKACB/SLC9A1/ADCY6/CYP3A4/RXRA/SLC10A2/SLC5A1/SLC51A/ATP1A1/PRKACA/ATP1B3/SLCO1A2/ATP1A4	18
KEGG	hsa04114	Oocyte meiosis	27/1054	0.0955096	CALM1/CALM2/PGR/ADCY5/PRKACB/ANAPC11/ADCY6/ITPR1/CPEB1/ESPL1/PRKACA/AURKA/SGOL1/ANAPC2/IGF1R/PPP2R5A/PPP1CA/PKMYT1/MAP2K1/YWHAE/FBXO43/ANAPC10/ANAPC1/PPP3R1/ANAPC7/MAD2L1/ANAPC4	27
KEGG	hsa05010	Alzheimer's disease	39/1054	0.0966688	CALM1/CALM2/CACNA1C/SNCA/NOS1/NDUFA1/CACNA1S/COX5B/ATP5O/MME/CASP9/NDUFAB1/ITPR1/GNAQ/EIF2AK3/ADAM10/NDUFB7/CYCS/CAPN1/UQCRH/ATP2A3/ATP5G3/NDUFB3/COX4I1/ATP5A1/CAPN2/ATP5C1/GRIN1/NDUFA6/SDHA/CYC1/SDHC/APH1A/ATP5J/NDUFS2/CACNA1F/FAS/PPP3R1/NDUFB4	39
KEGG	hsa04270	Vascular smooth muscle contraction	28/1054	0.0988794	ACTA2/RAMP3/CALD1/EDNRA/CALM1/CALM2/CACNA1C/GUCY1B3/GUCY1A3/PLA2G12B/ADRA1B/ADCY5/PRKACB/ADCY6/CACNA1S/KCNMB1/ITPR1/GNAQ/RAMP1/PRKACA/MYL6B/AVPR1B/PRKCE/PRKCG/PPP1CA/MAP2K1/CACNA1F/ARHGEF12	28
KEGG	hsa04020	Calcium signaling pathway	41/1054	0.10066	EDNRA/CALM1/CALM2/TACR3/RYR2/CACNA1G/CACNA1C/NOS1/ATP2B3/GNA14/ERBB2/SLC25A31/HTR4/ADRA1B/PRKACB/P2RX2/CACNA1S/PTGER3/PDE1B/ITPR1/CACNA1I/TNNC1/GNAQ/ITPKA/PLCG2/CCKAR/PRKACA/ATP2A3/CCKBR/BST1/AVPR1B/VDAC1/PRKCG/GRIN1/PHKA2/ADRB3/SLC25A4/NTSR1/CACNA1F/PTAFR/PPP3R1	41
KEGG	hsa04122	Sulfur relay system	4/1054	0.109632	MOCS1/TST/TRMU/MOCS3	4
KEGG	hsa05016	Huntington's disease	42/1054	0.109648	POLR2J3/UCP1/NDUFA1/SLC25A31/TBPL2/COX5B/ATP5O/CASP9/NDUFAB1/ITPR1/GNAQ/NDUFB7/CYCS/DLG4/CREB1/UQCRH/DNAL1/ATP5G3/NDUFB3/COX4I1/ATP5A1/ATP5C1/VDAC1/GRIN1/NDUFA6/SDHA/CYC1/TFAM/SDHC/IFT57/SLC25A4/ATP5J/POLR2C/POLR2J/NDUFS2/CREB3L4/POLR2D/POLR2A/SOD1/POLR2J2/NDUFB4/CREBBP	42
KEGG	hsa04140	Regulation of autophagy	7/1054	0.115857	ATG4A/ATG4D/ULK3/IFNG/ATG3/PIK3C3/ATG4C	7
KEGG	hsa05211	Renal cell carcinoma	18/1054	0.116568	TGFB3/JUN/VEGFA/SLC2A1/TGFB1/FIGF/RAP1A/FH/PTPN11/RAPGEF1/HRAS/PIK3R2/SOS1/NRAS/CRK/PIK3CA/MAP2K1/CREBBP	18
KEGG	hsa04972	Pancreatic secretion	23/1054	0.118589	RYR2/CA2/SLC12A2/KCNQ1/PLA2G12B/CEL/ATP2B3/ADCY5/SLC9A1/ADCY6/SLC26A3/ITPR1/RAP1A/GNAQ/ATP1A1/CCKAR/ATP2A3/BST1/CLCA2/ATP1B3/RAB3D/PRKCG/ATP1A4	23
KEGG	hsa04912	GnRH signaling pathway	24/1054	0.122726	JUN/CALM1/CALM2/CACNA1C/PLD1/HBEGF/PLA2G12B/ADCY5/PRKACB/ADCY6/MAP3K3/CACNA1S/MAPK14/ITPR1/GNAQ/MAPK13/CGA/GNRH2/PRKACA/HRAS/SOS1/NRAS/MAP2K1/CACNA1F	24
KEGG	hsa04612	Antigen processing and presentation	17/1054	0.1369	HSPA1B/LGMN/CIITA/HSPA1A/HLA-DOA/HLA-DMB/HLA-G/HLA-A/KIR2DL4/PSME2/CREB1/KLRC3/KLRC2/HLA-DMA/PSME1/IFNG/KLRD1	17
KEGG	hsa03060	Protein export	7/1054	0.140147	SRPRB/SRP72/SRP19/SEC11A/IMMP1L/SEC62/SEC61G	7
KEGG	hsa00100	Steroid biosynthesis	6/1054	0.144803	CEL/DHCR24/LIPA/LSS/FDFT1/CYP2R1	6
KEGG	hsa00010	Glycolysis / Gluconeogenesis	16/1054	0.145004	ENO1/ADH1C/ALDH3B1/LDHAL6A/ACSS1/AKR1A1/ADH7/ALDOA/HK3/GALM/PGK2/ALDH3B2/ENO2/PKM/LDHC/ACSS2	16
KEGG	hsa04623	Cytosolic DNA-sensing pathway	12/1054	0.145687	CCL4L2/CCL4L1/IKBKE/POLR3H/POLR1C/ADAR/CASP1/IFNB1/IRF7/RELA/POLR3GL/POLR3A	12
KEGG	hsa00340	Histidine metabolism	8/1054	0.158398	HNMT/MAOA/ALDH3B1/ACY3/ALDH3B2/LCMT2/CNDP1/DDC	8
KEGG	hsa04070	Phosphatidylinositol signaling system	19/1054	0.162563	CALM1/CALM2/PIP4K2A/CDS1/DGKQ/ITPK1/ITPR1/PIK3C2A/ITPKA/IPPK/PTEN/PLCG2/INPP4A/PRKCG/PIK3R2/CDIPT/PIK3CA/PIK3C3/INPP5B	19
KEGG	hsa04514	Cell adhesion molecules (CAMs)	30/1054	0.164561	PECAM1/CLDN4/SELP/PTPRM/NCAM2/VCAM1/NEGR1/PVRL1/CLDN3/PTPRF/NRXN2/CLDN16/SDC3/SDC1/PDCD1LG2/CLDN7/CLDN15/CLDN23/NLGN1/HLA-DOA/CLDN10/HLA-DMB/MPZ/ICOSLG/HLA-G/HLA-A/HLA-DMA/CLDN1/CADM1/ICAM2	30
KEGG	hsa04720	Long-term potentiation	17/1054	0.166706	CALM1/CALM2/CACNA1C/GRIA1/PRKACB/ITPR1/RAP1A/GNAQ/PRKACA/PRKCG/HRAS/GRIN1/NRAS/PPP1CA/MAP2K1/PPP3R1/CREBBP	17
KEGG	hsa04260	Cardiac muscle contraction	18/1054	0.172307	RYR2/CACNA1C/CACNB4/SLC9A1/CACNA1S/COX5B/TPM4/TNNI3/TPM1/TNNC1/ATP1A1/UQCRH/COX4I1/ATP1B3/TPM3/CYC1/CACNA1F/ATP1A4	18
KEGG	hsa05219	Bladder cancer	11/1054	0.174608	EGF/FGFR3/VEGFA/ERBB2/FIGF/RB1/DAPK1/HRAS/NRAS/MAP2K1/E2F2	11
KEGG	hsa05140	Leishmaniasis	17/1054	0.182788	FOS/TGFB3/NCF2/JUN/TLR4/C3/TGFB1/HLA-DOA/HLA-DMB/MAPK14/MAPK13/PTGS2/FCGR2A/FCGR2C/HLA-DMA/IFNG/RELA	17
KEGG	hsa00520	Amino sugar and nucleotide sugar metabolism	12/1054	0.184208	GNPDA1/HK3/GMPPB/GALE/CHI3L1/UAP1/NAGK/FUK/NANP/UGP2/HEXA/GALK2	12
KEGG	hsa04540	Gap junction	20/1054	0.197325	EGF/GUCY1B3/GUCY1A3/ADCY5/PRKACB/TUBB4B/ADCY6/ITPR1/GNAQ/GJA1/PRKACA/GNAI2/PRKCG/TJP1/HRAS/GNAI1/SOS1/NRAS/TUBB/MAP2K1	20
KEGG	hsa04916	Melanogenesis	23/1054	0.208404	WNT3A/CALM1/CALM2/WNT4/ADCY5/PRKACB/KIT/ADCY6/KITLG/WNT2B/GNAQ/CREB1/PRKACA/GNAI2/DVL1/PRKCG/HRAS/GNAI1/NRAS/MAP2K1/CREB3L4/FZD6/CREBBP	23
KEGG	hsa00982	Drug metabolism - cytochrome P450	16/1054	0.212029	ADH1C/MAOA/ALDH3B1/CYP3A7/AOX1/ADH7/GSTA4/CYP3A4/FMO4/FMO1/UGT2A2/ALDH3B2/FMO5/FMO3/GSTZ1/FMO2	16
KEGG	hsa04910	Insulin signaling pathway	30/1054	0.212822	CALM1/CALM2/PDE3B/INSR/SOCS3/PTPRF/PRKACB/PYGL/CBLC/HK3/SORBS1/FLOT1/PRKACA/MKNK1/PPP1R3D/ACACA/RAPGEF1/HRAS/PIK3R2/SOS1/PHKA2/NRAS/PPP1CA/CRK/PIK3CA/MAP2K1/SOCS4/PTPN1/RHEB/TRIP10	30
KEGG	hsa00534	Glycosaminoglycan biosynthesis - heparan sulfate / heparin	7/1054	0.225474	HS6ST1/XYLT1/HS3ST1/B4GALT7/B3GAT3/EXTL1/EXTL2	7
KEGG	hsa00601	Glycosphingolipid biosynthesis - lacto and neolacto series	7/1054	0.225474	B3GNT5/B3GALT5/B3GNT4/ST3GAL6/FUT4/B4GALT4/B3GALT2	7
KEGG	hsa05220	Chronic myeloid leukemia	17/1054	0.235328	TGFB3/TGFB1/GAB2/CBLC/RB1/PTPN11/HRAS/PIK3R2/SOS1/NRAS/CRK/SMAD4/PIK3CA/MAP2K1/CTBP1/E2F2/RELA	17
KEGG	hsa00532	Glycosaminoglycan biosynthesis - chondroitin sulfate / dermatan sulfate	6/1054	0.241545	CSGALNACT2/XYLT1/CHST12/B4GALT7/B3GAT3/UST	6
KEGG	hsa04730	Long-term depression	16/1054	0.249997	GUCY1B3/NOS1/GUCY1A3/PLA2G12B/GRIA1/CRHR1/ITPR1/GNAQ/CRH/GNAI2/PRKCG/HRAS/IGF1R/GNAI1/NRAS/MAP2K1	16
KEGG	hsa00380	Tryptophan metabolism	10/1054	0.259574	MAOA/TPH2/IL4I1/AOX1/GCDH/OGDH/KYNU/HADHA/DDC/AFMID	10
KEGG	hsa04960	Aldosterone-regulated sodium reabsorption	10/1054	0.259574	FXYD4/SCNN1G/HSD11B1/INSR/ATP1A1/ATP1B3/PRKCG/PIK3R2/PIK3CA/ATP1A4	10
KEGG	hsa04062	Chemokine signaling pathway	39/1054	0.262722	CCL18/CXCL12/CCL3/ELMO1/GNB4/CCL3L1/CCL3L3/CCL23/GNGT1/ADCY5/PRKACB/CXCL2/GNG2/ADRBK2/ADCY6/CCR1/RAP1A/FGR/CCL4L2/CCL4L1/GNG3/ARRB2/WAS/PRKACA/GNAI2/ADRBK1/HRAS/GNAI1/PIK3R2/SOS1/PARD3/NRAS/CRK/PIK3CA/MAP2K1/GRK6/RELA/GNG5/FOXO3	39
KEGG	hsa05214	Glioma	15/1054	0.26586	CALM1/CALM2/EGF/RB1/PTEN/PLCG2/PRKCG/HRAS/IGF1R/PIK3R2/SOS1/NRAS/PIK3CA/MAP2K1/E2F2	15
KEGG	hsa05212	Pancreatic cancer	16/1054	0.269911	TGFB3/EGF/PLD1/VEGFA/ERBB2/TGFB1/FIGF/RB1/CASP9/PIK3R2/SMAD4/PIK3CA/MAP2K1/E2F2/RELA/RALA	16
KEGG	hsa04964	Proximal tubule bicarbonate reclamation	6/1054	0.277333	CA2/SLC25A10/MDH1/ATP1A1/ATP1B3/ATP1A4	6
KEGG	hsa00603	Glycosphingolipid biosynthesis - globo series	4/1054	0.279742	B3GALT5/ST3GAL2/A4GALT/HEXA	4
KEGG	hsa04962	Vasopressin-regulated water reabsorption	10/1054	0.286126	DYNC1I1/ARHGDIB/PRKACB/ADCY6/AQP2/CREB1/PRKACA/CREB3L4/STX4/DYNC1H1	10
KEGG	hsa04973	Carbohydrate digestion and absorption	10/1054	0.286126	SLC2A5/MGAM/HK3/SLC5A1/ATP1A1/SLC37A4/ATP1B3/PIK3R2/PIK3CA/ATP1A4	10
KEGG	hsa04610	Complement and coagulation cascades	15/1054	0.28697	C1QC/SERPING1/C3/C1QB/C1QA/PLG/F12/PROC/F2/CFI/C8G/C2/C4BPB/CFH/C5AR1	15
KEGG	hsa03410	Base excision repair	8/1054	0.299865	UNG/NEIL2/POLD4/PARP4/NEIL1/MBD4/PARP2/POLE4	8
KEGG	hsa04742	Taste transduction	10/1054	0.313389	SCNN1G/PRKACB/ADCY6/TAS1R1/GNG3/PRKACA/TAS2R3/TAS2R9/TAS2R8/TAS2R7	10
KEGG	hsa05414	Dilated cardiomyopathy	19/1054	0.317373	TGFB3/RYR2/CACNA1C/TGFB1/CACNB4/ADCY5/PRKACB/ITGA2/SGCB/ADCY6/CACNA1S/TPM4/TNNI3/TPM1/TNNC1/MYBPC3/PRKACA/TPM3/CACNA1F	19
KEGG	hsa05014	Amyotrophic lateral sclerosis (ALS)	12/1054	0.322233	TNFRSF1B/NOS1/GRIA1/CASP9/MAPK14/MAPK13/CYCS/CASP1/ALS2/GRIN1/SOD1/PPP3R1	12
KEGG	hsa00512	Mucin type O-Glycan biosynthesis	7/1054	0.324011	WBSCR17/GALNT10/C1GALT1/ST3GAL2/GALNT2/GALNT9/GCNT3	7
KEGG	hsa05216	Thyroid cancer	7/1054	0.324011	RXRA/RXRB/TPM3/HRAS/NRAS/MAP2K1/NCOA4	7
KEGG	hsa00061	Fatty acid biosynthesis	2/1054	0.328839	ACACA/OXSM	2
KEGG	hsa00750	Vitamin B6 metabolism	2/1054	0.328839	PSAT1/AOX1	2
KEGG	hsa04940	Type I diabetes mellitus	9/1054	0.336849	CPE/PTPRN2/HLA-DOA/HLA-DMB/HLA-G/HLA-A/HLA-DMA/IFNG/FAS	9
KEGG	hsa05215	Prostate cancer	19/1054	0.336874	EGF/NKX3-1/FGFR2/ERBB2/RB1/CASP9/CREB1/PTEN/HRAS/IGF1R/PIK3R2/SOS1/NRAS/PIK3CA/MAP2K1/CREB3L4/E2F2/RELA/CREBBP	19
KEGG	hsa05323	Rheumatoid arthritis	19/1054	0.336874	FOS/TGFB3/ATP6V1C2/ANGPT1/CXCL12/CTSK/JUN/CCL3/CCL3L1/CCL3L3/TLR4/VEGFA/TGFB1/TNFRSF11A/HLA-DOA/HLA-DMB/HLA-DMA/ATP6V1G1/IFNG	19
KEGG	hsa00280	Valine, leucine and isoleucine degradation	10/1054	0.341206	ACADS/IL4I1/AOX1/AUH/HMGCL/MCCC1/BCKDHB/OXCT2/HADHA/ACADM	10
KEGG	hsa03420	Nucleotide excision repair	10/1054	0.341206	RPA3/POLD4/ERCC1/GTF2H4/DDB2/XPC/RPA4/CCNH/RFC5/POLE4	10
KEGG	hsa05012	Parkinson's disease	27/1054	0.341457	SNCA/NDUFA1/SLC25A31/COX5B/ATP5O/CASP9/NDUFAB1/UCHL1/NDUFB7/CYCS/UQCRH/UBB/ATP5G3/NDUFB3/COX4I1/ATP5A1/UBE2J2/ATP5C1/VDAC1/NDUFA6/SDHA/CYC1/SDHC/SLC25A4/ATP5J/NDUFS2/NDUFB4	27
KEGG	hsa04110	Cell cycle	26/1054	0.358013	TGFB3/WEE1/GADD45B/TGFB1/ANAPC11/RB1/MCM6/ESPL1/CDKN1C/ANAPC2/SMAD4/PKMYT1/CHEK1/PRKDC/YWHAE/E2F2/BUB3/ANAPC10/ORC3/ANAPC1/CCNH/ANAPC7/STAG1/CREBBP/MAD2L1/ANAPC4	26
KEGG	hsa00250	Alanine, aspartate and glutamate metabolism	7/1054	0.358417	ACY3/IL4I1/ADSS/ALDH5A1/GOT2/GPT2/ADSL	7
KEGG	hsa00740	Riboflavin metabolism	3/1054	0.361235	ACPP/ACPT/ACP1	3
KEGG	hsa05143	African trypanosomiasis	8/1054	0.363194	HBA2/HBA1/VCAM1/HBD/GNAQ/IFNG/PRKCG/FAS	8
KEGG	hsa04630	Jak-STAT signaling pathway	28/1054	0.3741	IL3RA/CSF2RB/SOCS3/LEP/IL20RA/IL4R/IFNLR1/IL20RB/CBLC/GHR/CLCF1/OSM/SPRY1/STAM/SPRY2/PTPN11/IFNG/SPRY4/PIK3R2/SOS1/PIK3CA/SOCS4/IFNB1/SPRED2/STAM2/PIAS1/CREBBP/IL7	28
KEGG	hsa05416	Viral myocarditis	14/1054	0.375062	CXADR/MYH14/SGCB/HLA-DOA/CASP9/HLA-DMB/HLA-G/HLA-A/MYH2/CYCS/HLA-DMA/MYH13/EIF4G3/MYH7B	14
KEGG	hsa03018	RNA degradation	15/1054	0.375706	BTG2/ENO1/BTG1/TOB2/TOB1/LSM4/HSPA9/DCPS/ENO2/EXOSC5/PABPC4L/EXOSC4/EDC4/MPHOSPH6/DCP1B	15
KEGG	hsa04370	VEGF signaling pathway	16/1054	0.376157	PLA2G12B/VEGFA/KDR/CASP9/MAPK14/MAPK13/PTGS2/PLCG2/NFATC2/PRKCG/HRAS/PIK3R2/NRAS/PIK3CA/MAP2K1/PPP3R1	16
KEGG	hsa04662	B cell receptor signaling pathway	16/1054	0.376157	FOS/JUN/FCGR2B/LILRB3/PLCG2/NFATC2/HRAS/PIK3R2/SOS1/NRAS/PIK3CA/MAP2K1/RASGRP3/RELA/MALT1/PPP3R1	16
KEGG	hsa04210	Apoptosis	18/1054	0.376607	IL3RA/CSF2RB/PRKACB/TRADD/CASP9/CYCS/IL1RAP/CAPN1/PRKACA/CAPN2/PIK3R2/EXOG/AIFM1/PIK3CA/RELA/FAS/CASP6/PPP3R1	18
KEGG	hsa05222	Small cell lung cancer	18/1054	0.376607	LAMB4/ITGA2/RB1/CASP9/TRAF4/RARB/RXRA/PTGS2/CYCS/TRAF5/PTEN/RXRB/PIK3R2/PIK3CA/E2F2/RELA/PIAS1/FHIT	18
KEGG	hsa04620	Toll-like receptor signaling pathway	19/1054	0.376655	FOS/CTSK/JUN/MAP3K8/CCL3/LY96/TLR8/TLR4/CD14/MAPK14/MAPK13/IKBKE/TICAM1/PIK3R2/PIK3CA/MAP2K1/IFNB1/IRF7/RELA	19
KEGG	hsa01040	Biosynthesis of unsaturated fatty acids	5/1054	0.384509	SCD/SCD5/ELOVL5/HADHA/ACOT1	5
KEGG	hsa04744	Phototransduction	6/1054	0.389715	CALM1/CALM2/GNAT1/GNGT1/RGS9/ARRB2	6
KEGG	hsa04930	Type II diabetes mellitus	10/1054	0.397861	CACNA1G/CACNA1C/INSR/SOCS3/HK3/PRKCE/PIK3R2/PIK3CA/SOCS4/PKM	10
KEGG	hsa01100	Metabolic pathways	215/1054	0.412081	ATP6V1C2/LIPC/HGD/ST6GALNAC5/HSD11B1/PSAT1/DEGS1/POLR2J3/PLD1/NOS1/MGAT3/ALDH1A1/ENO1/DEGS2/SHMT1/ALOX5/PLA2G12B/ADH1C/B3GNT5/CSGALNACT2/CEL/NDUFA1/ST6GAL2/GGT5/PPAP2B/MAOA/WBSCR17/XYLT1/ALDH3B1/CYP3A7/LDHAL6A/BCO1/TPH2/B3GALT5/SAT1/ACSS1/ODC1/COMT/PRDX6/ACADS/GNPDA1/GAMT/CDS1/COX5B/IL4I1/ATP5O/DHCR24/GALNT10/DGKQ/GGT7/C1GALT1/MGAM/AKR1A1/GGT6/CYP4F2/GCH1/ITPK1/ME1/AOX1/HSD17B2/ADH7/NDUFAB1/ACOX2…	215
KEGG	hsa04141	Protein processing in endoplasmic reticulum	33/1054	0.417101	BAG1/PPP1R15A/HSPA1B/HSPA1A/DNAJC5B/DNAJB1/BAG2/EIF2AK3/UBE2D1/CAPN1/UBE2E1/DNAJA1/ERO1B/UBE2J2/CAPN2/UGGT2/DNAJB2/STT3B/YOD1/DNAJC10/STUB1/EIF2AK4/MAN1A2/UBE2D2/UBQLNL/SEC62/SIL1/CRYAB/HYOU1/EDEM3/UBQLN3/SEC61G/UBE2E3	33
KEGG	hsa00562	Inositol phosphate metabolism	12/1054	0.424629	PIP4K2A/ITPK1/PIK3C2A/ITPKA/IPPK/PTEN/PLCG2/INPP4A/CDIPT/PIK3CA/PIK3C3/INPP5B	12
KEGG	hsa05213	Endometrial cancer	11/1054	0.425554	EGF/ERBB2/CASP9/PTEN/HRAS/PIK3R2/SOS1/NRAS/PIK3CA/MAP2K1/FOXO3	11
KEGG	hsa00910	Nitrogen metabolism	5/1054	0.426557	CA2/CA13/CA8/CA7/CA3	5
KEGG	hsa05332	Graft-versus-host disease	8/1054	0.427594	HLA-DOA/HLA-DMB/HLA-G/HLA-A/HLA-DMA/IFNG/KLRD1/FAS	8
KEGG	hsa00640	Propanoate metabolism	7/1054	0.427809	LDHAL6A/ACSS1/ACACA/HADHA/ACADM/LDHC/ACSS2	7
KEGG	hsa04360	Axon guidance	26/1054	0.443945	SEMA3E/EPHA8/CXCL12/NTNG1/DPYSL2/NTN4/PLXNB1/NTN1/SEMA4B/SEMA3D/EPHB3/PLXNB2/EPHA6/NFATC2/GNAI2/EPHA4/HRAS/GNAI1/NRAS/DPYSL5/UNC5A/EFNA3/EFNB3/PPP3R1/ARHGEF12/RASA1	26
KEGG	hsa03320	PPAR signaling pathway	14/1054	0.446447	FABP4/FABP3/UCP1/SCD/ME1/ACOX2/SCD5/RXRA/SORBS1/NR1H3/RXRB/ACSL5/ACSL6/ACADM	14
KEGG	hsa04115	p53 signaling pathway	14/1054	0.446447	PMAIP1/RPRM/TP73/GADD45B/CD82/CASP9/SERPINB5/CYCS/PTEN/DDB2/CHEK1/PIDD1/SESN2/FAS	14
KEGG	hsa05146	Amoebiasis	21/1054	0.453511	TGFB3/ACTN1/SERPINB13/LAMB4/TLR4/CD14/GNA14/TGFB1/PRKACB/VCL/GNAQ/ARG2/PRKACA/RAB7A/C8G/IFNG/PRKCG/PIK3R2/PIK3CA/RELA/COL2A1	21
KEGG	hsa00240	Pyrimidine metabolism	20/1054	0.455614	POLR2J3/RRM1/POLR3H/DHODH/POLR1C/POLD4/NT5C/NME4/NME3/NME7/AK3/POLR2C/POLR2J/POLR2D/POLR2A/POLR3GL/POLR2J2/POLR3A/PRIM2/POLE4	20
KEGG	hsa03050	Proteasome	9/1054	0.457184	PSMA8/PSMB10/PSMB5/PSME2/PSMB1/PSME1/IFNG/PSMB2/PSMD12	9
KEGG	hsa04666	Fc gamma R-mediated phagocytosis	19/1054	0.457795	AMPH/PLD1/ASAP1/PPAP2B/GAB2/FCGR2B/PLA2G4F/WAS/FCGR2A/FCGR2C/PLCG2/ARPC2/PRKCE/PRKCG/PIK3R2/CRK/PIK3CA/MAP2K1/WASF2	19
KEGG	hsa00620	Pyruvate metabolism	8/1054	0.459647	LDHAL6A/ACSS1/ME1/MDH1/ACACA/PKM/LDHC/ACSS2	8
KEGG	hsa00650	Butanoate metabolism	6/1054	0.465033	ACADS/ALDH5A1/HMGCL/OXCT2/HADHA/AACS	6
KEGG	hsa00062	Fatty acid elongation	2/1054	0.47776	HADHA/MECR	2
KEGG	hsa05322	Systemic lupus erythematosus	25/1054	0.498698	ACTN1/C1QC/C3/C1QB/HIST1H2BD/C1QA/FCGR2B/HIST1H4B/HLA-DOA/HLA-DMB/HIST1H2AC/H2AFY2/HIST1H2BJ/FCGR2A/FCGR2C/H2AFV/HLA-DMA/H2AFZ/C8G/IFNG/TRIM21/HIST1H3E/C2/HIST1H3A/H2AFX	25
KEGG	hsa00020	Citrate cycle (TCA cycle)	6/1054	0.501822	MDH1/FH/OGDH/SDHA/SDHC/CS	6
KEGG	hsa04320	Dorso-ventral axis formation	5/1054	0.508478	SPIRE1/ETV7/CPEB1/SOS1/MAP2K1	5
KEGG	hsa00230	Purine metabolism	31/1054	0.514738	GUCY1B3/POLR2J3/GUCY1A3/PDE3B/ADCY5/PDE4D/ADCY6/PDE1B/ADSS/RRM1/POLR3H/POLR1C/POLD4/NT5C/PRPS2/NME4/NME3/GMPR/NME7/POLR2C/POLR2J/PKM/POLR2D/ADSL/POLR2A/POLR3GL/POLR2J2/POLR3A/PRIM2/FHIT/POLE4	31
KEGG	hsa05218	Melanoma	13/1054	0.521883	FGF7/EGF/RB1/FGF8/PTEN/FGF20/HRAS/IGF1R/PIK3R2/NRAS/PIK3CA/MAP2K1/E2F2	13
KEGG	hsa04650	Natural killer cell mediated cytotoxicity	23/1054	0.522859	TYROBP/HLA-G/HLA-A/KIR2DL4/KLRC3/KLRC2/PLCG2/NFATC2/PTPN11/IFNG/RAET1G/PRKCG/HRAS/ICAM2/PIK3R2/SOS1/NRAS/PIK3CA/MAP2K1/IFNB1/KLRD1/FAS/PPP3R1	23
KEGG	hsa05131	Shigellosis	12/1054	0.526901	ELMO1/VCL/MAPK14/CTTN/MAPK13/WAS/ARPC2/CRK/PFN1/WASF2/RELA/UBE2D2	12
KEGG	hsa05330	Allograft rejection	7/1054	0.529466	HLA-DOA/HLA-DMB/HLA-G/HLA-A/HLA-DMA/IFNG/FAS	7
KEGG	hsa05110	Vibrio cholerae infection	10/1054	0.538457	ATP6V1C2/SLC12A2/KCNQ1/PRKACB/PLCG2/PRKACA/ATP6V1G1/PRKCG/TJP1/SEC61G	10
KEGG	hsa00072	Synthesis and degradation of ketone bodies	2/1054	0.544306	HMGCL/OXCT2	2
KEGG	hsa00052	Galactose metabolism	5/1054	0.547644	MGAM/HK3/GALE/UGP2/GALK2	5
KEGG	hsa03030	DNA replication	7/1054	0.561833	RPA3/MCM6/POLD4/RPA4/RFC5/PRIM2/POLE4	7
KEGG	hsa04130	SNARE interactions in vesicular transport	7/1054	0.561833	VAMP5/SNAP23/STX18/SNAP47/STX1B/STX1A/STX4	7
KEGG	hsa04060	Cytokine-cytokine receptor interaction	46/1054	0.570174	TGFB3/CCL18/TNFSF15/CXCL12/TNFRSF11B/IL3RA/CSF2RB/EGF/CCL3/BMPR1B/TNFRSF1B/CCL3L1/CCL3L3/LEP/IL20RA/CCL23/IL4R/VEGFA/TNFSF12/IFNLR1/IL20RB/TGFB1/CXCL2/KIT/BMP7/KDR/FIGF/TNFRSF11A/ACVR2A/GHR/CCR1/KITLG/CCL4L2/CCL4L1/TNFSF18/CLCF1/OSM/IL1RAP/INHBB/TNFRSF18/IFNG/IL17RA/IFNB1/TNFRSF25/FAS/IL7	46
KEGG	hsa04145	Phagosome	28/1054	0.572293	ATP6V1C2/NCF2/NOS1/MRC1/CYBB/TLR4/C3/CD14/DYNC1I1/SCARB1/TUBB4B/ITGA2/FCGR2B/HLA-DOA/HLA-DMB/CD209/HLA-G/HLA-A/FCGR2A/FCGR2C/HLA-DMA/RAB7A/ATP6V1G1/STX18/TUBB/PIK3C3/DYNC1H1/SEC61G	28
KEGG	hsa04330	Notch signaling pathway	9/1054	0.573389	HES1/HES5/DLL1/DVL1/MFNG/APH1A/CTBP1/RBPJ/CREBBP	9
KEGG	hsa00533	Glycosaminoglycan biosynthesis - keratan sulfate	3/1054	0.577731	B4GALT4/ST3GAL2/FUT8	3
KEGG	hsa00604	Glycosphingolipid biosynthesis - ganglio series	3/1054	0.577731	ST6GALNAC5/ST3GAL2/HEXA	3
KEGG	hsa00071	Fatty acid degradation	8/1054	0.611202	ADH1C/ACADS/ADH7/GCDH/HADHA/ACSL5/ACSL6/ACADM	8
KEGG	hsa04340	Hedgehog signaling pathway	10/1054	0.617016	WNT3A/BMP5/WNT4/PRKACB/LRP2/BMP7/WNT2B/PRKACA/RAB23/BMP8B	10
KEGG	hsa05130	Pathogenic Escherichia coli infection	10/1054	0.617016	LY96/TLR4/CD14/KRT18/TUBB4B/CTTN/WAS/ARPC2/CLDN1/TUBB	10
KEGG	hsa05410	Hypertrophic cardiomyopathy (HCM)	15/1054	0.621116	TGFB3/RYR2/CACNA1C/TGFB1/CACNB4/ITGA2/SGCB/CACNA1S/TPM4/TNNI3/TPM1/TNNC1/MYBPC3/TPM3/CACNA1F	15
KEGG	hsa04810	Regulation of actin cytoskeleton	38/1054	0.621507	MSN/IQGAP2/FGF7/ACTN1/EGF/FGFR2/MRAS/FGFR3/MYH14/CD14/PIP4K2A/DIAPH3/SLC9A1/ITGA2/SSH3/ARHGAP35/BAIAP2/VCL/FGF8/FGD1/WAS/F2/ARPC2/FGF20/IQGAP1/HRAS/PIK3R2/MYL5/SOS1/NRAS/PPP1CA/CRK/PIK3CA/MAP2K1/PFN1/WASF2/FGFR4/ARHGEF12	38
KEGG	hsa00120	Primary bile acid biosynthesis	3/1054	0.624257	CH25H/ACOX2/CYP39A1	3
KEGG	hsa00310	Lysine degradation	8/1054	0.638801	BBOX1/COLGALT2/GCDH/OGDH/SETD7/HADHA/SETDB2/PLOD3	8
KEGG	hsa04710	Circadian rhythm	4/1054	0.640642	RORB/BHLHE40/NR1D1/RORA	4
KEGG	hsa04977	Vitamin digestion and absorption	4/1054	0.640642	SCARB1/CUBN/SLC23A1/RBP2	4
KEGG	hsa04975	Fat digestion and absorption	7/1054	0.652171	ABCA1/PLA2G12B/CEL/PPAP2B/SCARB1/DGAT2/GOT2	7
KEGG	hsa05320	Autoimmune thyroid disease	7/1054	0.652171	HLA-DOA/HLA-DMB/HLA-G/HLA-A/CGA/HLA-DMA/FAS	7
KEGG	hsa00590	Arachidonic acid metabolism	10/1054	0.665408	ALOX5/PLA2G12B/GGT5/AKR1C3/GGT7/GGT6/CYP4F2/PTGS2/PTGES2/TBXAS1	10
KEGG	hsa04920	Adipocytokine signaling pathway	12/1054	0.666966	TNFRSF1B/SOCS3/LEP/SLC2A1/TRADD/RXRA/STK11/PTPN11/RXRB/ACSL5/RELA/ACSL6	12
KEGG	hsa05120	Epithelial cell signaling in Helicobacter pylori infection	12/1054	0.666966	ATP6V1C2/JUN/HBEGF/MAPK14/MAPK13/ADAM10/PLCG2/PTPN11/ATP6V1G1/TJP1/RELA/IGSF5	12
KEGG	hsa00630	Glyoxylate and dicarboxylate metabolism	3/1054	0.667135	MDH1/CS/AFMID	3
KEGG	hsa04974	Protein digestion and absorption	14/1054	0.66931	KCNQ1/XPNPEP2/SLC3A1/MME/SLC38A2/SLC7A7/SLC1A5/SLC6A19/KCNN4/ATP1A1/ATP1B3/PGA4/COL2A1/ATP1A4	14
KEGG	hsa03040	Spliceosome	23/1054	0.675754	CCDC12/HSPA1B/HSPA1A/EIF4A3/BCAS2/LSM4/PPIE/PLRG1/TCERG1/SRSF7/SNRNP40/MAGOH/HNRNPK/EFTUD2/CWC15/HNRNPU/DHX38/MAGOHB/THOC1/SRSF8/SF3B3/SF3A2/SF3B1	23
KEGG	hsa03430	Mismatch repair	4/1054	0.676986	RPA3/POLD4/RPA4/RFC5	4
KEGG	hsa04350	TGF-beta signaling pathway	15/1054	0.680138	TGFB3/BMP5/SMAD6/BMPR1B/TGFB1/BMP7/ACVR2A/CHRD/INHBB/IFNG/BMP8B/SMAD4/ZFYVE9/CREBBP/LEFTY2	15
KEGG	hsa05200	Pathways in cancer	59/1054	0.698462	FOS/TGFB3/WNT3A/JUN/FGF7/WNT4/EGF/PLD1/NKX3-1/LAMB4/FGFR2/FGFR3/VEGFA/ERBB2/SLC2A1/TGFB1/ITGA2/CBLC/KIT/FIGF/RB1/CASP9/KITLG/FGF8/TRAF4/WNT2B/RARB/DAPK1/RXRA/FH/PTGS2/CYCS/TRAF5/PTEN/PLCG2/JUP/FGF20/RXRB/DVL1/TPM3/PRKCG/HRAS/IGF1R/PIK3R2/SOS1/NRAS/CRK/SMAD4/PIK3CA/MAP2K1/NCOA4/CTBP1/E2F2/RELA/RALA/FZD6/FAS/PIAS1/CREBBP	59
KEGG	hsa05145	Toxoplasmosis	23/1054	0.70597	TGFB3/LAMB4/LY96/TLR4/ALOX5/PLA2G12B/HSPA1B/TGFB1/CIITA/HSPA1A/HLA-DOA/CASP9/HLA-DMB/MAPK14/MAPK13/CYCS/HLA-DMA/GNAI2/IFNG/GNAI1/PIK3R2/PIK3CA/RELA	23
KEGG	hsa00531	Glycosaminoglycan degradation	3/1054	0.706322	GUSB/IDUA/HEXA	3
KEGG	hsa00670	One carbon pool by folate	3/1054	0.706322	SHMT1/DHFR/ALDH1L1	3
KEGG	hsa03450	Non-homologous end-joining	2/1054	0.706769	DCLRE1C/PRKDC	2
KEGG	hsa00480	Glutathione metabolism	8/1054	0.714564	GGT5/ODC1/GGT7/GGT6/GSTA4/RRM1/GSS/GSTZ1	8
KEGG	hsa00330	Arginine and proline metabolism	9/1054	0.722938	NOS1/MAOA/SAT1/ODC1/GAMT/ARG2/GOT2/PYCR2/ACY1	9
KEGG	hsa00830	Retinol metabolism	10/1054	0.730922	ALDH1A1/CYP26A1/ADH1C/CYP3A7/BCO1/ADH7/CYP3A4/UGT2A2/CYP26C1/PNPLA4	10
KEGG	hsa04012	ErbB signaling pathway	15/1054	0.733594	JUN/EGF/HBEGF/ERBB2/CBLC/PLCG2/PRKCG/HRAS/PIK3R2/SOS1/NRAS/CRK/PIK3CA/MAP2K1/NRG3	15
KEGG	hsa00563	Glycosylphosphatidylinositol(GPI)-anchor biosynthesis	4/1054	0.741744	PIGF/PIGS/PIGC/PIGM	4
KEGG	hsa04950	Maturity onset diabetes of the young	3/1054	0.741869	PAX6/HES1/HNF4G	3
KEGG	hsa00260	Glycine, serine and threonine metabolism	5/1054	0.74454	PSAT1/SHMT1/MAOA/GAMT/GLDC	5
KEGG	hsa00920	Sulfur metabolism	2/1054	0.748983	SUOX/CHST12	2
KEGG	hsa04146	Peroxisome	13/1054	0.752793	PEX7/PXMP2/PRDX5/ACOX2/PHYH/PEX6/NUDT19/HMGCL/PEX16/MVK/ACSL5/ACSL6/SOD1	13
KEGG	hsa04722	Neurotrophin signaling pathway	22/1054	0.754656	JUN/CALM1/CALM2/TP73/ARHGDIB/MAP3K3/MAPK14/RAP1A/MAPK13/PLCG2/PTPN11/RAPGEF1/HRAS/PIK3R2/SOS1/NRAS/CRK/PIK3CA/MAP2K1/YWHAE/RELA/FOXO3	22
KEGG	hsa00140	Steroid hormone biosynthesis	8/1054	0.758813	HSD11B1/AKR1C3/CYP3A7/COMT/HSD17B2/CYP3A4/UGT2A2/CYP17A1	8
KEGG	hsa00030	Pentose phosphate pathway	4/1054	0.770198	RBKS/ALDOA/TKT/PRPS2	4
KEGG	hsa05310	Asthma	4/1054	0.770198	HLA-DOA/HLA-DMB/EPX/HLA-DMA	4
KEGG	hsa04120	Ubiquitin mediated proteolysis	23/1054	0.773994	KLHL13/SOCS3/RHOBTB1/CBLC/ANAPC11/UBE2D1/UBE2E1/UBE2J2/ANAPC2/DDB2/UBE2R2/STUB1/UBE2S/UBE2M/WWP1/UBE2D2/ANAPC10/CUL5/ANAPC1/PIAS1/ANAPC7/ANAPC4/UBE2E3	23
KEGG	hsa00130	Ubiquinone and other terpenoid-quinone biosynthesis	1/1054	0.778407	COQ3	1
KEGG	hsa04150	mTOR signaling pathway	8/1054	0.77902	VEGFA/DDIT4/FIGF/ULK3/STK11/PIK3R2/PIK3CA/RHEB	8
KEGG	hsa00190	Oxidative phosphorylation	22/1054	0.780578	ATP6V1C2/NDUFA1/COX5B/ATP5O/NDUFAB1/PPA2/NDUFB7/UQCRH/ATP5G3/NDUFB3/COX4I1/ATP5A1/ATP6V1G1/ATP5C1/NDUFA6/SDHA/CYC1/SDHC/ATP5J/NDUFS2/ATP5I/NDUFB4	22
KEGG	hsa05210	Colorectal cancer	10/1054	0.787348	FOS/TGFB3/JUN/TGFB1/CASP9/CYCS/PIK3R2/SMAD4/PIK3CA/MAP2K1	10
KEGG	hsa04660	T cell receptor signaling pathway	18/1054	0.796912	FOS/JUN/MAP3K8/CBLC/MAPK14/MAPK13/NFATC2/IFNG/HRAS/PIK3R2/SOS1/CD3E/NRAS/PIK3CA/MAP2K1/RELA/MALT1/PPP3R1	18
KEGG	hsa05221	Acute myeloid leukemia	9/1054	0.800869	KIT/JUP/HRAS/PIK3R2/SOS1/NRAS/PIK3CA/MAP2K1/RELA	9
KEGG	hsa00410	beta-Alanine metabolism	3/1054	0.8026	HADHA/CNDP1/ACADM	3
KEGG	hsa00900	Terpenoid backbone biosynthesis	2/1054	0.817877	MVK/PDSS1	2
KEGG	hsa05100	Bacterial invasion of epithelial cells	11/1054	0.822541	ELMO1/CBLC/VCL/CAV3/CTTN/WAS/ARPC2/PIK3R2/CRK/PIK3CA/WASF2	11
KEGG	hsa03015	mRNA surveillance pathway	13/1054	0.828401	EIF4A3/CSTF2/DAZAP1/MAGOH/PPP2R5A/PPP2R3C/PABPC4L/SAP18/GSPT2/MAGOHB/PPP2R2B/CSTF3/NUDT21	13
KEGG	hsa00970	Aminoacyl-tRNA biosynthesis	6/1054	0.832856	PARS2/NARS2/RARS/MARS2/RARS2/FARSB	6
KEGG	hsa04622	RIG-I-like receptor signaling pathway	9/1054	0.833137	TRADD/DDX3X/MAPK14/MAPK13/IKBKE/DHX58/IFNB1/IRF7/RELA	9
KEGG	hsa00980	Metabolism of xenobiotics by cytochrome P450	10/1054	0.834679	ADH1C/AKR1C3/ALDH3B1/CYP3A7/ADH7/GSTA4/CYP3A4/UGT2A2/ALDH3B2/GSTZ1	10
KEGG	hsa04664	Fc epsilon RI signaling pathway	12/1054	0.838807	PLA2G12B/GAB2/MAPK14/MAPK13/PLCG2/PRKCE/HRAS/PIK3R2/SOS1/NRAS/PIK3CA/MAP2K1	12
KEGG	hsa00511	Other glycan degradation	2/1054	0.845537	HEXDC/HEXA	2
KEGG	hsa05412	Arrhythmogenic right ventricular cardiomyopathy (ARVC)	11/1054	0.849799	RYR2/ACTN1/CACNA1C/CACNB4/ITGA2/SGCB/CACNA1S/GJA1/DSP/JUP/CACNA1F	11
KEGG	hsa00514	Other types of O-glycan biosynthesis	6/1054	0.849929	COLGALT2/ST6GAL2/FUT4/UGT2A2/MFNG/PLOD3	6
KEGG	hsa04080	Neuroactive ligand-receptor interaction	42/1054	0.851326	EDNRA/TACR3/HTR1E/LEP/GRIA1/LPAR3/HTR4/ADRA1B/SSTR3/P2RX2/CRHR1/SSTR2/PTGER3/S1PR5/NPBWR1/OPRM1/GHR/PLG/PTGDR/NMBR/CALCR/CGA/NPFFR2/CHRNA3/F2/CCKAR/CCKBR/AVPR1B/MLNR/GRIN1/PARD3/NPBWR2/ADRB3/GRM6/NTSR1/GLP1R/SSTR4/HCRTR1/PTAFR/F2RL3/C5AR1/GRM8	42
KEGG	hsa00051	Fructose and mannose metabolism	5/1054	0.853577	ALDOA/HK3/GMPPB/MTMR2/FUK	5
KEGG	hsa03022	Basal transcription factors	5/1054	0.853577	TBPL2/TAF7/GTF2H4/GTF2E2/GTF2E1	5
KEGG	hsa00510	N-Glycan biosynthesis	7/1054	0.862956	MGAT3/ST6GAL2/FUT8/DOLPP1/STT3B/DPAGT1/MAN1A2	7
KEGG	hsa02010	ABC transporters	6/1054	0.86555	ABCB5/ABCA1/ABCB11/ABCG1/ABCB6/ABCC11	6
KEGG	hsa04614	Renin-angiotensin system	2/1054	0.869324	MME/NLN	2
KEGG	hsa00760	Nicotinate and nicotinamide metabolism	3/1054	0.870873	AOX1/NT5C/BST1	3
KEGG	hsa00561	Glycerolipid metabolism	6/1054	0.879797	LIPC/CEL/PPAP2B/DGKQ/AKR1A1/DGAT2	6
KEGG	hsa04672	Intestinal immune network for IgA production	6/1054	0.879797	CXCL12/TGFB1/HLA-DOA/HLA-DMB/ICOSLG/HLA-DMA	6
KEGG	hsa00860	Porphyrin and chlorophyll metabolism	5/1054	0.884767	FTL/UGT2A2/HMBS/GUSB/FECH	5
KEGG	hsa00600	Sphingolipid metabolism	5/1054	0.898104	DEGS1/DEGS2/PPAP2B/SPTLC2/SGPP2	5
KEGG	hsa04966	Collecting duct acid secretion	3/1054	0.903909	ATP6V1C2/CA2/ATP6V1G1	3
KEGG	hsa05340	Primary immunodeficiency	4/1054	0.917959	CIITA/UNG/DCLRE1C/CD3E	4
KEGG	hsa04510	Focal adhesion	31/1054	0.927202	TNC/JUN/ACTN1/EGF/LAMB4/VEGFA/ERBB2/ITGA2/PARVB/KDR/ARHGAP35/FIGF/VCL/CAV3/RAP1A/CHAD/TLN2/PTEN/CAPN2/RAPGEF1/PRKCG/HRAS/IGF1R/PIK3R2/MYL5/SOS1/PPP1CA/CRK/PIK3CA/MAP2K1/COL2A1	31
KEGG	hsa00565	Ether lipid metabolism	4/1054	0.928597	PLD1/PLA2G12B/PPAP2B/PAFAH2	4
KEGG	hsa00040	Pentose and glucuronate interconversions	3/1054	0.929109	UGT2A2/GUSB/UGP2	3
KEGG	hsa00591	Linoleic acid metabolism	3/1054	0.929109	PLA2G12B/CYP3A7/CYP3A4	3
KEGG	hsa03440	Homologous recombination	3/1054	0.929109	RPA3/POLD4/RPA4	3
KEGG	hsa00500	Starch and sucrose metabolism	6/1054	0.933309	PYGL/MGAM/HK3/UGT2A2/GUSB/UGP2	6
KEGG	hsa04621	NOD-like receptor signaling pathway	7/1054	0.94377	CXCL2/CARD18/MAPK14/NAIP/MAPK13/CASP1/RELA	7
KEGG	hsa04142	Lysosome	17/1054	0.950984	CTSV/CTSK/CD164/AP1S2/LGMN/AP1S3/SLC11A1/AP3S1/GGA2/LIPA/AP3B2/GUSB/CTSW/TPP1/ARSG/IDUA/HEXA	17
KEGG	hsa03010	Ribosome	11/1054	0.960387	RPS12/RPLP1/RPS21/RPL31/RPS27A/RPL39/RPLP0/RPL34/RPS25/UBA52/RPL4	11
KEGG	hsa00770	Pantothenate and CoA biosynthesis	1/1054	0.968177	VNN2	1
KEGG	hsa00450	Selenocompound metabolism	1/1054	0.974355	MARS2	1
KEGG	hsa04640	Hematopoietic cell lineage	10/1054	0.975704	IL3RA/IL4R/CD14/ITGA2/KIT/MME/KITLG/CD3E/GP5/IL7	10
KEGG	hsa04310	Wnt signaling pathway	20/1054	0.977087	WNT3A/JUN/WNT4/FOSL1/PRKACB/FRAT1/FRAT2/LRP6/WNT2B/PRKACA/NFATC2/DVL1/PRKCG/PPP2R5A/SMAD4/CTBP1/FZD6/PPP3R1/TBL1XR1/CREBBP	20
KEGG	hsa03008	Ribosome biogenesis in eukaryotes	8/1054	0.981852	RRP7A/RPP25L/NOB1/GNL3/GTPBP4/GNL3L/UTP14A/RPP40	8
KEGG	hsa00592	alpha-Linolenic acid metabolism	1/1054	0.983348	PLA2G12B	1
KEGG	hsa00983	Drug metabolism - other enzymes	4/1054	0.986114	CYP3A7/CYP3A4/UGT2A2/GUSB	4
KEGG	hsa05217	Basal cell carcinoma	5/1054	0.988724	WNT3A/WNT4/WNT2B/DVL1/FZD6	5
KEGG	hsa04512	ECM-receptor interaction	9/1054	0.990432	TNC/LAMB4/SDC3/SDC1/AGRN/ITGA2/CHAD/COL2A1/GP5	9
KEGG	hsa00053	Ascorbate and aldarate metabolism	1/1054	0.99129	UGT2A2	1
KEGG	hsa00564	Glycerophospholipid metabolism	6/1054	0.999055	PLD1/PLA2G12B/PPAP2B/CDS1/DGKQ/CDIPT	6
KEGG	hsa03013	RNA transport	14/1054	0.999758	EIF4A3/XPOT/RPP25L/EIF1/EIF3F/EIF4G3/MAGOH/GEMIN4/PABPC4L/SAP18/MAGOHB/THOC1/NUP62/RPP40	14

## Sheet: upregulated_circRNAs_KEGG
Table S5 KEGG pathway enrichment analysis for upregulated circRNAs
Category	ID	Description	GeneRatio	pvalue	geneID	Count
KEGG	hsa04360	Axon guidance	2/5	0.0118028	EPHB4/PLXNC1	2
KEGG	hsa04512	ECM-receptor interaction	1/5	0.0718471	COL5A1	1
KEGG	hsa05146	Amoebiasis	1/5	0.0891468	COL5A1	1
KEGG	hsa04510	Focal adhesion	1/5	0.248377	COL5A1	1
KEGG	hsa04010	MAPK signaling pathway	1/5	0.259355	STK3	1
KEGG	hsa04144	Endocytosis	1/5	0.284471	DNAJC6	1

## Sheet: downregulated_circRNAs_KEGG
Table S5 KEGG pathway enrichment analysis for downregulated circRNAs
Category	ID	Description	GeneRatio	pvalue	geneID	Count
KEGG	hsa00512	Mucin type O-Glycan biosynthesis	1/2	0.0128912	C1GALT1	1
KEGG	hsa05215	Prostate cancer	1/2	0.052862	FGFR2	1
KEGG	hsa04810	Regulation of actin cytoskeleton	1/2	0.107782	FGFR2	1
KEGG	hsa04010	MAPK signaling pathway	1/2	0.11301	FGFR2	1
KEGG	hsa04144	Endocytosis	1/2	0.125149	FGFR2	1
KEGG	hsa05200	Pathways in cancer	1/2	0.15258	FGFR2	1
KEGG	hsa01100	Metabolic pathways	1/2	0.327827	C1GALT1	1
