# Supplementary material for: Comparative Transcriptomic Analysis to Identify the Important Coding and Non-coding RNAs Involved in the Pathogenesis of Pterygium
Source: Front Genet. 2021 Mar 15;12:646550. doi: 10.3389/fgene.2021.646550 (PMC8005612; doi:10.3389/fgene.2021.646550)
Supplement: Supplementary Figure S1 — Principal component analysis (PCA) of mRNA, lncRNA, and circRNA expression profiles. PCA of mRNA (A), lncRNA (B), and circRNA expression profiles (C) identified based on the analysis of six samples with three biological replicates. [file Data_Sheet_1.zip › Supplementary_Material/Table S6 Interaction list of differentially expressed (DE) mRNAs.xlsx]

## Sheet: Sheet1
Table S6 Interaction list of differentially expressed (DE) mRNAs
#node1	node2	node1_string_internal_id	node2_string_internal_id	node1_external_id	node2_external_id	neighborhood_on_chromosome	gene_fusion	phylogenetic_cooccurrence	homology	coexpression	experimentally_determined_interaction	database_annotated	automated_textmining	combined_score
ANGPT1	TEK	4449446	4445310	9606.ENSP00000428340	9606.ENSP00000369375	0	0	0	0	0.076	0.385	0.9	0.986	0.999
JUN	ATF3	4443699	4441415	9606.ENSP00000360266	9606.ENSP00000344352	0	0	0	0	0.863	0.67	0.9	0.917	0.999
JUN	FOS	4443699	4438204	9606.ENSP00000360266	9606.ENSP00000306245	0	0	0	0	0.656	0.879	0.9	0.975	0.999
MT-ND2	MT-ND5	4442596	4442547	9606.ENSP00000355046	9606.ENSP00000354813	0	0	0.447	0.578	0.894	0.942	0.9	0.955	0.999
COL4A1	COL4A2	4444632	4442382	9606.ENSP00000364979	9606.ENSP00000353654	0	0	0.433	0.886	0.963	0.886	0.9	0.87	0.999
FOS	JUNB	4438204	4437951	9606.ENSP00000306245	9606.ENSP00000303315	0	0	0	0	0.824	0.884	0.9	0.852	0.999
HBB	HBA1	4440511	4439524	9606.ENSP00000333994	9606.ENSP00000322421	0	0	0	0.9	0.786	0.989	0.8	0.905	0.999
MYLK	CALM1	4442357	4441930	9606.ENSP00000353452	9606.ENSP00000349467	0	0	0	0	0	0.974	0.6	0.861	0.998
MYLK	MYL9	4442357	4436327	9606.ENSP00000353452	9606.ENSP00000279022	0	0	0	0	0.289	0.553	0.9	0.943	0.997
JUN	FOSB	4443699	4433953	9606.ENSP00000360266	9606.ENSP00000245919	0	0	0	0	0.551	0.539	0.9	0.906	0.997
CALM1	CACNA1C	4441930	4435696	9606.ENSP00000349467	9606.ENSP00000266376	0	0	0	0	0.08	0.974	0.8	0.536	0.997
FOS	EGR1	4438204	4433758	9606.ENSP00000306245	9606.ENSP00000239938	0	0	0	0	0.961	0.073	0	0.913	0.996
HBA1	HBA2	4439524	4434183	9606.ENSP00000322421	9606.ENSP00000251595	0	0	0	0.985	0.771	0.8	0.9	0.538	0.995
HBB	HBA2	4440511	4434183	9606.ENSP00000333994	9606.ENSP00000251595	0	0	0	0.9	0.57	0.965	0.72	0.906	0.995
ATP6V0D2	ATP6V1C2	4436630	4436011	9606.ENSP00000285393	9606.ENSP00000272238	0	0	0	0	0.459	0.721	0.9	0.724	0.995
MSN	SLC9A3R1	4442353	4435111	9606.ENSP00000353408	9606.ENSP00000262613	0	0	0	0	0.061	0.97	0	0.85	0.995
ITGB3	FN1	4450406	4441661	9606.ENSP00000452786	9606.ENSP00000346839	0	0	0	0	0.098	0.87	0.9	0.616	0.994
CAV1	NOS3	4440933	4437409	9606.ENSP00000339191	9606.ENSP00000297494	0	0	0	0	0	0.379	0.9	0.915	0.994
JUN	EGR1	4443699	4433758	9606.ENSP00000360266	9606.ENSP00000239938	0	0	0	0	0.309	0.413	0.9	0.859	0.993
ACTA2	MYH11	4448229	4446531	9606.ENSP00000402373	9606.ENSP00000379616	0	0	0	0	0.339	0.568	0.9	0.784	0.993
JUNB	FOSB	4437951	4433953	9606.ENSP00000303315	9606.ENSP00000245919	0	0	0	0	0.346	0.588	0.9	0.766	0.992
ITGB3	FLNA	4450406	4443409	9606.ENSP00000452786	9606.ENSP00000358866	0	0	0	0	0.109	0.974	0.6	0.287	0.992
IGF1	EGF	4437883	4435570	9606.ENSP00000302665	9606.ENSP00000265171	0	0	0	0	0	0	0.9	0.926	0.992
ACTG2	TPM2	4447434	4445033	9606.ENSP00000386857	9606.ENSP00000367542	0	0	0	0	0.198	0.674	0.9	0.601	0.988
PECAM1	CDH5	4450567	4441389	9606.ENSP00000457421	9606.ENSP00000344115	0	0	0	0	0.143	0	0.8	0.938	0.988
FN1	EGF	4441661	4435570	9606.ENSP00000346839	9606.ENSP00000265171	0	0	0	0	0	0	0.9	0.888	0.988
WLS	WNT4	4441660	4436841	9606.ENSP00000346829	9606.ENSP00000290167	0	0	0	0	0.053	0.673	0.9	0.646	0.987
VIM	DES	4450181	4444297	9606.ENSP00000446007	9606.ENSP00000363071	0	0	0	0.962	0.062	0.873	0.9	0.104	0.987
ACAN	MMP3	4447500	4437610	9606.ENSP00000387356	9606.ENSP00000299855	0	0	0	0	0	0.379	0.9	0.809	0.987
ACTG2	MYH11	4447434	4446531	9606.ENSP00000386857	9606.ENSP00000379616	0	0	0	0	0.566	0.325	0.9	0.596	0.986
SPARC	COL1A1	4433520	4433346	9606.ENSP00000231061	9606.ENSP00000225964	0	0	0	0	0.94	0.456	0	0.627	0.986
ACTA2	TPM2	4448229	4445033	9606.ENSP00000402373	9606.ENSP00000367542	0	0	0	0	0.174	0.674	0.9	0.571	0.986
GUCY1A2	GUCY1B3	4436475	4435431	9606.ENSP00000282249	9606.ENSP00000264424	0	0	0	0.821	0.195	0.82	0.9	0.95	0.986
ACAN	TNC	4447500	4435562	9606.ENSP00000387356	9606.ENSP00000265131	0	0	0	0	0.062	0.736	0.9	0.469	0.985
RYR2	CALM1	4442696	4441930	9606.ENSP00000355533	9606.ENSP00000349467	0	0	0	0	0.095	0.825	0.6	0.802	0.985
ELN	LOXL1	4442190	4434982	9606.ENSP00000351807	9606.ENSP00000261921	0	0	0	0	0.064	0.472	0.9	0.736	0.985
CALM1	NOS3	4441930	4437409	9606.ENSP00000349467	9606.ENSP00000297494	0	0	0	0	0	0.865	0.8	0.5	0.985
BGN	VCAN	4439914	4435552	9606.ENSP00000327336	9606.ENSP00000265077	0	0	0	0	0.084	0.085	0.9	0.847	0.985
WNT3A	SFRP2	4436591	4436112	9606.ENSP00000284523	9606.ENSP00000274063	0	0	0	0	0.051	0.265	0.9	0.804	0.984
CALD1	MYLK	4442549	4442357	9606.ENSP00000354826	9606.ENSP00000353452	0	0	0	0	0.229	0	0.9	0.814	0.984
NOSTRIN	NOS3	4447832	4437409	9606.ENSP00000394051	9606.ENSP00000297494	0	0	0	0	0	0.379	0.9	0.767	0.984
NNMT	PTRF	4449990	4441938	9606.ENSP00000441434	9606.ENSP00000349541	0	0	0	0	0.984	0	0	0	0.984
FOS	FOSB	4438204	4433953	9606.ENSP00000306245	9606.ENSP00000245919	0	0	0	0.866	0.899	0.139	0.8	0.947	0.983
MYH11	MYL9	4446531	4436327	9606.ENSP00000379616	9606.ENSP00000279022	0	0	0	0	0.202	0.316	0.9	0.72	0.982
JUN	JUNB	4443699	4437951	9606.ENSP00000360266	9606.ENSP00000303315	0	0	0	0.901	0.336	0.728	0.9	0.894	0.982
CSF2RB	IL3RA	4447068	4439962	9606.ENSP00000384053	9606.ENSP00000327890	0	0	0	0	0.237	0.433	0.9	0.646	0.982
FN1	SPARC	4441661	4433520	9606.ENSP00000346839	9606.ENSP00000231061	0	0	0	0	0.279	0.342	0.9	0.675	0.982
COL6A3	COL1A1	4437161	4433346	9606.ENSP00000295550	9606.ENSP00000225964	0	0	0	0.574	0.77	0	0.9	0.677	0.982
JUN	EGR2	4443699	4433822	9606.ENSP00000360266	9606.ENSP00000242480	0	0	0	0	0.106	0.095	0.9	0.797	0.981
FN1	SDC2	4441661	4438282	9606.ENSP00000346839	9606.ENSP00000307046	0	0	0	0	0.151	0.379	0.9	0.696	0.981
ACAN	COMP	4447500	4433216	9606.ENSP00000387356	9606.ENSP00000222271	0	0	0	0	0.081	0	0.9	0.814	0.981
TPM2	MYL9	4445033	4436327	9606.ENSP00000367542	9606.ENSP00000279022	0	0	0	0	0.533	0.185	0.9	0.576	0.981
NOS1	CALM1	4451263	4441930	9606.ENSP00000477999	9606.ENSP00000349467	0	0	0	0	0	0.792	0.8	0.564	0.98
FN1	VWF	4441661	4434871	9606.ENSP00000346839	9606.ENSP00000261405	0	0	0	0	0.061	0	0.9	0.807	0.98
BMPR1B	SMAD6	4448203	4436786	9606.ENSP00000401907	9606.ENSP00000288840	0	0	0	0	0	0.47	0.9	0.654	0.98
PF4	PPBP	4437224	4437223	9606.ENSP00000296029	9606.ENSP00000296028	0	0	0	0.886	0.786	0	0.9	0.922	0.98
FZD4	WNT3A	4449697	4436591	9606.ENSP00000434034	9606.ENSP00000284523	0	0	0	0	0.05	0.336	0.9	0.712	0.979
FZD4	WNT4	4449697	4436841	9606.ENSP00000434034	9606.ENSP00000290167	0	0	0	0	0.05	0.336	0.9	0.712	0.979
BDKRB2	NOS3	4450312	4437409	9606.ENSP00000450482	9606.ENSP00000297494	0	0	0	0	0	0.379	0.9	0.686	0.978
PAPPA	IGF1	4440201	4437883	9606.ENSP00000330658	9606.ENSP00000302665	0	0	0	0	0	0	0.9	0.79	0.978
MYH11	MYLK	4446531	4442357	9606.ENSP00000379616	9606.ENSP00000353452	0	0	0	0	0.256	0.193	0.9	0.686	0.978
SPRR2A	SPRR1B	4446056	4438224	9606.ENSP00000376423	9606.ENSP00000306461	0	0	0	0	0.533	0	0.9	0.584	0.978
SPP1	FN1	4446370	4441661	9606.ENSP00000378517	9606.ENSP00000346839	0	0	0	0	0.102	0	0.9	0.769	0.977
TGFB2	FN1	4442765	4441661	9606.ENSP00000355896	9606.ENSP00000346839	0	0	0	0	0.147	0	0.9	0.741	0.976
PMAIP1	BCL2A1	4439820	4435793	9606.ENSP00000326119	9606.ENSP00000267953	0	0	0	0	0.062	0.922	0	0.701	0.976
ACTA2	MYL9	4448229	4436327	9606.ENSP00000402373	9606.ENSP00000279022	0	0	0	0	0.356	0.291	0.9	0.519	0.975
CXCL12	PF4	4446453	4437224	9606.ENSP00000379140	9606.ENSP00000296029	0	0	0	0	0	0.379	0.9	0.64	0.975
ACAN	TNN	4447500	4433748	9606.ENSP00000387356	9606.ENSP00000239462	0	0	0	0	0.061	0.736	0.9	0.116	0.975
LTBP1	FN1	4447301	4441661	9606.ENSP00000386043	9606.ENSP00000346839	0	0	0	0	0.201	0.379	0.9	0.548	0.974
CAV1	EGF	4440933	4435570	9606.ENSP00000339191	9606.ENSP00000265171	0	0	0	0	0	0	0.9	0.746	0.973
PECAM1	ITGB3	4450567	4450406	9606.ENSP00000457421	9606.ENSP00000452786	0	0	0	0	0.049	0.379	0.9	0.608	0.973
LYZ	LTF	4434847	4433548	9606.ENSP00000261267	9606.ENSP00000231751	0	0	0	0	0.127	0.379	0.9	0.575	0.973
ACTA2	MYLK	4448229	4442357	9606.ENSP00000402373	9606.ENSP00000353452	0	0	0	0	0.26	0.186	0.9	0.608	0.973
ACAN	MMP2	4447500	4433061	9606.ENSP00000387356	9606.ENSP00000219070	0	0	0	0	0.061	0.379	0.9	0.585	0.972
SPP1	MMP3	4446370	4437610	9606.ENSP00000378517	9606.ENSP00000299855	0	0	0	0	0.062	0.379	0.9	0.578	0.972
WLS	WNT3A	4441660	4436591	9606.ENSP00000346829	9606.ENSP00000284523	0	0	0	0	0.053	0.186	0.9	0.664	0.97
GABRB2	GABRA4	4436144	4435414	9606.ENSP00000274547	9606.ENSP00000264318	0	0	0	0.826	0.321	0.544	0.9	0.741	0.97
FN1	VCAN	4441661	4435552	9606.ENSP00000346839	9606.ENSP00000265077	0	0	0	0	0.097	0	0.9	0.694	0.97
COL1A1	MMP2	4433346	4433061	9606.ENSP00000225964	9606.ENSP00000219070	0	0	0	0	0.89	0.379	0	0.6	0.97
SPRR2A	SPRR3	4446056	4440181	9606.ENSP00000376423	9606.ENSP00000330391	0	0	0	0	0.401	0	0.9	0.537	0.969
CALD1	MYL9	4442549	4436327	9606.ENSP00000354826	9606.ENSP00000279022	0	0	0	0	0.321	0	0.9	0.588	0.969
ACTG2	MYL9	4447434	4436327	9606.ENSP00000386857	9606.ENSP00000279022	0	0	0	0	0.288	0.291	0.9	0.472	0.969
COL4A1	COL1A1	4444632	4433346	9606.ENSP00000364979	9606.ENSP00000225964	0	0	0.407	0.706	0.575	0	0.9	0.758	0.969
ITGB3	VWF	4450406	4434871	9606.ENSP00000452786	9606.ENSP00000261405	0	0	0	0	0.081	0.079	0.9	0.671	0.968
FN1	IGF1	4441661	4437883	9606.ENSP00000346839	9606.ENSP00000302665	0	0	0	0	0.062	0	0.9	0.69	0.968
MYH11	CALD1	4446531	4442549	9606.ENSP00000379616	9606.ENSP00000354826	0	0	0	0	0.114	0	0.9	0.668	0.968
SPRR3	SPRR1B	4440181	4438224	9606.ENSP00000330391	9606.ENSP00000306461	0	0	0	0.936	0.679	0	0.9	0.803	0.968
FN1	TGFB3	4441661	4433716	9606.ENSP00000346839	9606.ENSP00000238682	0	0	0	0	0.061	0	0.9	0.681	0.967
PF4	VWF	4437224	4434871	9606.ENSP00000296029	9606.ENSP00000261405	0	0	0	0	0.061	0	0.9	0.685	0.967
PLXNA4	SEMA3G	4442296	4433546	9606.ENSP00000352882	9606.ENSP00000231721	0	0	0	0	0.076	0.188	0.6	0.899	0.966
ACTA2	LMOD1	4448229	4442853	9606.ENSP00000402373	9606.ENSP00000356257	0	0	0	0	0.204	0.413	0.9	0.361	0.966
ENG	TGFB3	4444130	4433716	9606.ENSP00000362299	9606.ENSP00000238682	0	0	0	0	0.076	0.379	0.9	0.479	0.966
ADAMTS2	COL1A1	4434181	4433346	9606.ENSP00000251582	9606.ENSP00000225964	0	0	0	0	0.33	0.064	0.9	0.521	0.966
PPBP	VWF	4437223	4434871	9606.ENSP00000296028	9606.ENSP00000261405	0	0	0	0	0.061	0	0.9	0.669	0.966
ACTG2	LMOD1	4447434	4442853	9606.ENSP00000386857	9606.ENSP00000356257	0	0	0	0	0.156	0.413	0.9	0.404	0.966
PLXNA4	SEMA3E	4442296	4437944	9606.ENSP00000352882	9606.ENSP00000303212	0	0	0	0	0.061	0.188	0.6	0.899	0.965
ADAM12	EGF	4443148	4435570	9606.ENSP00000357668	9606.ENSP00000265171	0	0	0	0	0.05	0.379	0.9	0.484	0.965
EGF	VWF	4435570	4434871	9606.ENSP00000265171	9606.ENSP00000261405	0	0	0	0	0.061	0	0.9	0.666	0.965
ACAN	OMD	4447500	4444586	9606.ENSP00000387356	9606.ENSP00000364700	0	0	0	0	0	0	0.9	0.67	0.965
OMD	OGN	4444586	4435104	9606.ENSP00000364700	9606.ENSP00000262551	0	0	0	0.641	0.51	0	0.9	0.854	0.964
FN1	TNC	4441661	4435562	9606.ENSP00000346839	9606.ENSP00000265131	0	0	0	0.582	0.296	0.379	0.9	0.61	0.964
MYLK	MYL4	4442357	4441686	9606.ENSP00000353452	9606.ENSP00000347055	0	0	0	0	0.08	0.192	0.6	0.894	0.964
MMP9	MMP8	4443919	4433667	9606.ENSP00000361405	9606.ENSP00000236826	0	0	0	0.738	0.546	0	0.9	0.915	0.964
ACAN	MMP9	4447500	4443919	9606.ENSP00000387356	9606.ENSP00000361405	0	0	0	0	0	0	0.9	0.646	0.963
CHIT1	LYZ	4442837	4434847	9606.ENSP00000356198	9606.ENSP00000261267	0	0	0	0	0.09	0	0.9	0.629	0.963
CXCL12	PPBP	4446453	4437223	9606.ENSP00000379140	9606.ENSP00000296028	0	0	0	0	0	0.221	0.9	0.57	0.963
COL4A2	COL1A1	4442382	4433346	9606.ENSP00000353654	9606.ENSP00000225964	0	0	0.378	0.698	0.509	0	0.9	0.628	0.962
ACTG2	MYLK	4447434	4442357	9606.ENSP00000386857	9606.ENSP00000353452	0	0	0	0	0.185	0.186	0.9	0.495	0.962
ACTA2	CALD1	4448229	4442549	9606.ENSP00000402373	9606.ENSP00000354826	0	0	0	0	0.138	0	0.9	0.591	0.961
ITGB3	SPP1	4450406	4446370	9606.ENSP00000452786	9606.ENSP00000378517	0	0	0	0	0.049	0	0.9	0.625	0.961
SPARCL1	SPP1	4448749	4446370	9606.ENSP00000414856	9606.ENSP00000378517	0	0	0	0	0.11	0	0.9	0.597	0.961
FOS	DUSP1	4438204	4433734	9606.ENSP00000306245	9606.ENSP00000239223	0	0	0	0	0.873	0.111	0	0.674	0.96
CHST11	VCAN	4438158	4435552	9606.ENSP00000305725	9606.ENSP00000265077	0	0	0	0	0.061	0	0.9	0.61	0.96
IGF1	MMP2	4437883	4433061	9606.ENSP00000302665	9606.ENSP00000219070	0	0	0	0	0.061	0	0.9	0.613	0.96
TPM2	MYL4	4445033	4441686	9606.ENSP00000367542	9606.ENSP00000347055	0	0	0	0	0.144	0.185	0.9	0.486	0.959
TCN1	LTF	4434538	4433548	9606.ENSP00000257264	9606.ENSP00000231751	0	0	0	0	0.139	0	0.9	0.57	0.959
ITGB3	THY1	4450406	4436571	9606.ENSP00000452786	9606.ENSP00000284240	0	0	0	0	0	0.379	0.9	0.396	0.959
PTRF	CAV1	4441938	4440933	9606.ENSP00000349541	9606.ENSP00000339191	0	0	0	0	0.368	0.471	0	0.887	0.959
MYH11	TPM2	4446531	4445033	9606.ENSP00000379616	9606.ENSP00000367542	0	0	0	0	0.189	0.19	0.9	0.458	0.959
MMP9	MMP3	4443919	4437610	9606.ENSP00000361405	9606.ENSP00000299855	0	0	0	0.791	0.518	0	0.9	0.911	0.959
ACTG2	CALD1	4447434	4442549	9606.ENSP00000386857	9606.ENSP00000354826	0	0	0	0	0.106	0	0.9	0.561	0.957
SPP1	MSLN	4446370	4445731	9606.ENSP00000378517	9606.ENSP00000372313	0	0	0	0	0.061	0	0.9	0.585	0.957
MNDA	LYZ	4443045	4434847	9606.ENSP00000357123	9606.ENSP00000261267	0	0	0	0	0.46	0	0.9	0.251	0.956
RASGRF1	GRIN2A	4448384	4446563	9606.ENSP00000405963	9606.ENSP00000379818	0	0	0	0	0.173	0	0.9	0.501	0.955
TPM2	CALD1	4445033	4442549	9606.ENSP00000367542	9606.ENSP00000354826	0	0	0	0	0.231	0	0.9	0.473	0.955
MYH11	LMOD1	4446531	4442853	9606.ENSP00000379616	9606.ENSP00000356257	0	0	0	0	0.297	0	0.9	0.412	0.955
TCN1	MMP8	4434538	4433667	9606.ENSP00000257264	9606.ENSP00000236826	0	0	0	0	0.165	0	0.9	0.505	0.955
CD34	SELL	4438554	4433660	9606.ENSP00000310036	9606.ENSP00000236147	0	0	0	0	0	0	0.8	0.781	0.954
ACAN	PRELP	4447500	4441378	9606.ENSP00000387356	9606.ENSP00000343924	0	0	0	0	0.07	0	0.9	0.551	0.954
ANGPT1	FN1	4449446	4441661	9606.ENSP00000428340	9606.ENSP00000346839	0	0	0	0	0.061	0	0.9	0.529	0.952
TGFB2	EGF	4442765	4435570	9606.ENSP00000355896	9606.ENSP00000265171	0	0	0	0	0.061	0	0.9	0.534	0.952
FN1	PF4	4441661	4437224	9606.ENSP00000346839	9606.ENSP00000296029	0	0	0	0	0.061	0	0.9	0.53	0.952
CCL3L3	CCL3	4451503	4451253	9606.ENSP00000480558	9606.ENSP00000477908	0	0	0	0.98	0.771	0	0.8	0.71	0.952
KRT6A	KRT6C	4445298	4434218	9606.ENSP00000369317	9606.ENSP00000252250	0	0	0	0.987	0.54	0	0.9	0.752	0.952
JUN	NOS3	4443699	4437409	9606.ENSP00000360266	9606.ENSP00000297494	0	0	0	0	0	0	0.9	0.542	0.952
IGF1	VWF	4437883	4434871	9606.ENSP00000302665	9606.ENSP00000261405	0	0	0	0	0.1	0	0.9	0.499	0.951
NOS1	GRIN2A	4451263	4446563	9606.ENSP00000477999	9606.ENSP00000379818	0	0	0	0	0.062	0.31	0.8	0.666	0.951
ACAN	ADAMTS8	4447500	4434544	9606.ENSP00000387356	9606.ENSP00000257359	0	0	0	0	0.061	0	0.9	0.524	0.951
CALM1	KCNQ1	4441930	4432663	9606.ENSP00000349467	9606.ENSP00000155840	0	0	0	0	0	0.918	0	0.426	0.951
TAGLN	MYOCD	4449622	4448190	9606.ENSP00000432282	9606.ENSP00000401678	0	0	0	0	0.126	0	0	0.946	0.951
TGFB2	IGF1	4442765	4437883	9606.ENSP00000355896	9606.ENSP00000302665	0	0	0	0	0	0	0.9	0.539	0.951
BMPR1B	CHRDL1	4448203	4443870	9606.ENSP00000401907	9606.ENSP00000361112	0	0	0	0	0.062	0	0.9	0.526	0.951
SERPINB13	CTSK	4441166	4435989	9606.ENSP00000341584	9606.ENSP00000271651	0	0	0	0	0	0.454	0.9	0.158	0.95
TGFB2	SMAD6	4442765	4436786	9606.ENSP00000355896	9606.ENSP00000288840	0	0	0	0	0.085	0.081	0.9	0.482	0.95
TEK	MMP2	4445310	4433061	9606.ENSP00000369375	9606.ENSP00000219070	0	0	0	0	0.142	0	0.9	0.472	0.95
MSN	VCAM1	4442353	4437090	9606.ENSP00000353408	9606.ENSP00000294728	0	0	0	0	0.061	0.435	0.8	0.587	0.95
TACR1	GRP	4437971	4434514	9606.ENSP00000303522	9606.ENSP00000256857	0	0	0	0	0.061	0	0.9	0.519	0.95
LTBP1	TGFB2	4447301	4442765	9606.ENSP00000386043	9606.ENSP00000355896	0	0	0	0	0.097	0.078	0.9	0.479	0.95
ANGPT1	MMP2	4449446	4433061	9606.ENSP00000428340	9606.ENSP00000219070	0	0	0	0	0.085	0	0.9	0.493	0.949
MMP8	LTF	4433667	4433548	9606.ENSP00000236826	9606.ENSP00000231751	0	0	0	0	0.183	0	0.9	0.429	0.949
IGF1	TGFB3	4437883	4433716	9606.ENSP00000302665	9606.ENSP00000238682	0	0	0	0	0.078	0	0.9	0.493	0.949
GRIN2A	GRIA4	4446563	4436494	9606.ENSP00000379818	9606.ENSP00000282499	0	0	0	0.6	0.216	0.143	0.9	0.762	0.948
F2R	F2RL2	4439430	4437317	9606.ENSP00000321326	9606.ENSP00000296641	0	0	0	0.8	0.098	0.379	0.9	0.72	0.947
GRIN2A	RASGRF2	4446563	4435553	9606.ENSP00000379818	9606.ENSP00000265080	0	0	0	0	0.098	0	0.9	0.463	0.947
ENG	INHBA	4444130	4433812	9606.ENSP00000362299	9606.ENSP00000242208	0	0	0	0	0.065	0.342	0.9	0.231	0.946
BGN	SDC2	4439914	4438282	9606.ENSP00000327336	9606.ENSP00000307046	0	0	0	0	0.118	0	0.9	0.44	0.946
EGF	SPARC	4435570	4433520	9606.ENSP00000265171	9606.ENSP00000231061	0	0	0	0	0.061	0	0.9	0.473	0.946
SPARC	MMP2	4433520	4433061	9606.ENSP00000231061	9606.ENSP00000219070	0	0	0	0	0.886	0	0	0.54	0.945
PDE1A	CALM1	4448547	4441930	9606.ENSP00000410309	9606.ENSP00000349467	0	0	0	0	0.109	0.75	0.6	0.447	0.944
MMP9	PPBP	4443919	4437223	9606.ENSP00000361405	9606.ENSP00000296028	0	0	0	0	0.149	0	0.9	0.398	0.944
CALM1	IQGAP2	4441930	4436129	9606.ENSP00000349467	9606.ENSP00000274364	0	0	0	0	0	0.488	0	0.895	0.944
SMAD6	TGFB3	4436786	4433716	9606.ENSP00000288840	9606.ENSP00000238682	0	0	0	0	0.061	0.081	0.9	0.433	0.944
ACAN	KERA	4447500	4435726	9606.ENSP00000387356	9606.ENSP00000266719	0	0	0	0	0.062	0	0.9	0.448	0.943
EGF	TGFB3	4435570	4433716	9606.ENSP00000265171	9606.ENSP00000238682	0	0	0	0	0.061	0	0.9	0.445	0.943
ACAN	OGN	4447500	4435104	9606.ENSP00000387356	9606.ENSP00000262551	0	0	0	0	0.061	0	0.9	0.442	0.943
BGN	TGFB3	4439914	4433716	9606.ENSP00000327336	9606.ENSP00000238682	0	0	0	0	0.106	0.054	0.9	0.404	0.942
LTBP1	TGFB3	4447301	4433716	9606.ENSP00000386043	9606.ENSP00000238682	0	0	0	0	0.062	0.078	0.9	0.415	0.942
SPP1	VCAN	4446370	4435552	9606.ENSP00000378517	9606.ENSP00000265077	0	0	0	0	0.065	0	0.9	0.43	0.942
ACTN1	FN1	4446270	4441661	9606.ENSP00000377941	9606.ENSP00000346839	0	0	0	0	0.116	0	0.9	0.398	0.942
VWF	SPARC	4434871	4433520	9606.ENSP00000261405	9606.ENSP00000231061	0	0	0	0	0.118	0	0.9	0.391	0.941
FN1	PPBP	4441661	4437223	9606.ENSP00000346839	9606.ENSP00000296028	0	0	0	0	0	0	0.9	0.436	0.941
KRT6A	KRT15	4445298	4434336	9606.ENSP00000369317	9606.ENSP00000254043	0	0	0	0.757	0.175	0.253	0.9	0.55	0.941
SPARCL1	AMTN	4448749	4441105	9606.ENSP00000414856	9606.ENSP00000341013	0	0	0	0	0	0	0.9	0.44	0.941
IGF1	SPARC	4437883	4433520	9606.ENSP00000302665	9606.ENSP00000231061	0	0	0	0	0	0	0.9	0.441	0.941
TF	FN1	4447279	4441661	9606.ENSP00000385834	9606.ENSP00000346839	0	0	0	0	0.061	0.264	0.9	0.25	0.941
TPM2	MYLK	4445033	4442357	9606.ENSP00000367542	9606.ENSP00000353452	0	0	0	0	0.187	0	0.9	0.337	0.941
NOSTRIN	CAV1	4447832	4440933	9606.ENSP00000394051	9606.ENSP00000339191	0	0	0	0	0	0	0.9	0.44	0.941
FOSB	EGR1	4433953	4433758	9606.ENSP00000245919	9606.ENSP00000239938	0	0	0	0	0.754	0.073	0	0.758	0.94
LMOD1	MYLK	4442853	4442357	9606.ENSP00000356257	9606.ENSP00000353452	0	0	0	0	0.177	0	0.9	0.336	0.94
BDKRB2	GRP	4450312	4434514	9606.ENSP00000450482	9606.ENSP00000256857	0	0	0	0	0	0	0.9	0.431	0.94
HS3ST6	SDC2	4448846	4438282	9606.ENSP00000416741	9606.ENSP00000307046	0	0	0	0	0.062	0	0.9	0.409	0.939
SDC2	VCAN	4438282	4435552	9606.ENSP00000307046	9606.ENSP00000265077	0	0	0	0	0.069	0	0.9	0.404	0.939
PF4	EGF	4437224	4435570	9606.ENSP00000296029	9606.ENSP00000265171	0	0	0	0	0	0	0.9	0.423	0.939
PLXNA4	DPYSL2	4442296	4438513	9606.ENSP00000352882	9606.ENSP00000309539	0	0	0	0	0.09	0	0.9	0.393	0.939
F5	VWF	4442956	4434871	9606.ENSP00000356771	9606.ENSP00000261405	0	0	0	0	0	0	0.9	0.42	0.939
FLNA	VWF	4443409	4434871	9606.ENSP00000358866	9606.ENSP00000261405	0	0	0	0	0.061	0.085	0.9	0.38	0.939
ATF3	FOS	4441415	4438204	9606.ENSP00000344352	9606.ENSP00000306245	0	0	0	0.764	0.854	0.502	0	0.797	0.938
ITGB3	COL4A2	4450406	4442382	9606.ENSP00000452786	9606.ENSP00000353654	0	0	0	0	0.097	0	0.9	0.369	0.938
GATA4	SMAD6	4440569	4436786	9606.ENSP00000334458	9606.ENSP00000288840	0	0	0	0	0.086	0.157	0.9	0.297	0.938
MMP9	LTF	4443919	4433548	9606.ENSP00000361405	9606.ENSP00000231751	0	0	0	0	0.153	0	0.9	0.33	0.938
COL4A1	COL11A1	4444632	4443457	9606.ENSP00000364979	9606.ENSP00000359114	0	0	0.385	0.678	0.183	0	0.9	0.557	0.937
COL11A1	ADAMTS2	4443457	4434181	9606.ENSP00000359114	9606.ENSP00000251582	0	0	0	0	0.171	0.064	0.9	0.284	0.937
COL4A1	COL6A3	4444632	4437161	9606.ENSP00000364979	9606.ENSP00000295550	0	0	0	0.554	0.209	0	0.9	0.565	0.937
COL14A1	COL1A1	4437442	4433346	9606.ENSP00000297848	9606.ENSP00000225964	0	0	0	0.556	0.218	0	0.9	0.542	0.937
TGFB2	TGFB3	4442765	4433716	9606.ENSP00000355896	9606.ENSP00000238682	0	0	0	0.951	0.096	0.32	0.9	0.927	0.936
TGFB2	SPARC	4442765	4433520	9606.ENSP00000355896	9606.ENSP00000231061	0	0	0	0	0.09	0.085	0.9	0.329	0.936
COL4A2	COL6A3	4442382	4437161	9606.ENSP00000353654	9606.ENSP00000295550	0	0	0	0.547	0.197	0	0.9	0.542	0.936
ITGB3	COL1A1	4450406	4433346	9606.ENSP00000452786	9606.ENSP00000225964	0	0	0	0	0.084	0	0.9	0.358	0.936
COL11A1	COL1A1	4443457	4433346	9606.ENSP00000359114	9606.ENSP00000225964	0	0	0.43	0.852	0.268	0	0.9	0.657	0.935
KRT15	KRT6C	4434336	4434218	9606.ENSP00000254043	9606.ENSP00000252250	0	0	0	0.755	0.132	0.242	0.9	0.436	0.935
PRELP	OGN	4441378	4435104	9606.ENSP00000343924	9606.ENSP00000262551	0	0	0	0.626	0.12	0	0.9	0.806	0.935
LYZ	MMP8	4434847	4433667	9606.ENSP00000261267	9606.ENSP00000236826	0	0	0	0	0.116	0	0.9	0.325	0.935
SDC2	MMP2	4438282	4433061	9606.ENSP00000307046	9606.ENSP00000219070	0	0	0	0	0.152	0	0.9	0.297	0.935
PPBP	EGF	4437223	4435570	9606.ENSP00000296028	9606.ENSP00000265171	0	0	0	0	0	0	0.9	0.383	0.935
COL11A1	COL4A2	4443457	4442382	9606.ENSP00000359114	9606.ENSP00000353654	0	0	0.344	0.649	0.156	0	0.9	0.523	0.935
KRT3	KRT19	4448692	4442612	9606.ENSP00000413479	9606.ENSP00000355124	0	0	0	0.74	0.084	0.213	0.9	0.679	0.935
LTBP1	VCAN	4447301	4435552	9606.ENSP00000386043	9606.ENSP00000265077	0	0	0	0	0.074	0	0.9	0.344	0.934
ENG	CAV1	4444130	4440933	9606.ENSP00000362299	9606.ENSP00000339191	0	0	0	0	0.088	0	0.9	0.338	0.934
ITGB3	COL4A1	4450406	4444632	9606.ENSP00000452786	9606.ENSP00000364979	0	0	0	0	0.091	0	0.9	0.337	0.934
HBB	LTF	4440511	4433548	9606.ENSP00000333994	9606.ENSP00000231751	0	0	0	0	0.149	0	0.9	0.291	0.934
TPM2	LMOD1	4445033	4442853	9606.ENSP00000367542	9606.ENSP00000356257	0	0	0	0	0.192	0	0.9	0.253	0.934
BGN	CHST11	4439914	4438158	9606.ENSP00000327336	9606.ENSP00000305725	0	0	0	0	0	0	0.9	0.376	0.934
SPARCL1	FN1	4448749	4441661	9606.ENSP00000414856	9606.ENSP00000346839	0	0	0	0	0.061	0	0.9	0.348	0.933
KERA	OGN	4435726	4435104	9606.ENSP00000266719	9606.ENSP00000262551	0	0	0	0.621	0.062	0	0.9	0.856	0.933
PECAM1	CD34	4450567	4438554	9606.ENSP00000457421	9606.ENSP00000310036	0	0	0	0	0.155	0	0	0.924	0.933
APLNR	CXCL12	4451129	4446453	9606.ENSP00000475344	9606.ENSP00000379140	0	0	0	0	0.1	0.162	0.9	0.221	0.933
JUNB	EGR1	4437951	4433758	9606.ENSP00000303315	9606.ENSP00000239938	0	0	0	0	0.723	0.572	0	0.484	0.933
COL11A1	COL6A3	4443457	4437161	9606.ENSP00000359114	9606.ENSP00000295550	0	0	0	0.56	0.163	0	0.9	0.543	0.932
CAV1	WNT3A	4440933	4436591	9606.ENSP00000339191	9606.ENSP00000284523	0	0	0	0	0	0	0.9	0.356	0.932
ACTA2	ACTG2	4448229	4447434	9606.ENSP00000402373	9606.ENSP00000386857	0	0	0	0.987	0.352	0	0.9	0.508	0.932
COL14A1	COL6A3	4437442	4437161	9606.ENSP00000297848	9606.ENSP00000295550	0	0	0	0.577	0.157	0	0.9	0.569	0.932
CD34	THY1	4438554	4436571	9606.ENSP00000310036	9606.ENSP00000284240	0	0	0	0	0.062	0	0	0.929	0.931
TGFB2	BGN	4442765	4439914	9606.ENSP00000355896	9606.ENSP00000327336	0	0	0	0	0.093	0.054	0.9	0.297	0.931
TEK	FN1	4445310	4441661	9606.ENSP00000369375	9606.ENSP00000346839	0	0	0	0.54	0.098	0	0.9	0.596	0.931
KRT6A	KRT19	4445298	4442612	9606.ENSP00000369317	9606.ENSP00000355124	0	0	0	0.728	0.098	0.218	0.9	0.406	0.931
FGF7	FGFBP2	4435784	4434742	9606.ENSP00000267843	9606.ENSP00000259989	0	0	0	0	0	0	0.9	0.342	0.931
SELP	VWF	4435297	4434871	9606.ENSP00000263686	9606.ENSP00000261405	0	0	0	0	0.191	0	0	0.916	0.93
KRT3	KRT15	4448692	4434336	9606.ENSP00000413479	9606.ENSP00000254043	0	0	0	0.76	0.063	0.185	0.9	0.677	0.93
MMP9	CHIT1	4443919	4442837	9606.ENSP00000361405	9606.ENSP00000356198	0	0	0	0	0.116	0	0.9	0.278	0.93
SDC2	NDST4	4438282	4435420	9606.ENSP00000307046	9606.ENSP00000264363	0	0	0	0	0	0	0.9	0.338	0.93
FZD4	EGF	4449697	4435570	9606.ENSP00000434034	9606.ENSP00000265171	0	0	0	0	0	0.13	0.9	0.26	0.93
LMOD1	MYL9	4442853	4436327	9606.ENSP00000356257	9606.ENSP00000279022	0	0	0	0	0.23	0	0.9	0.173	0.93
COL4A1	COL14A1	4444632	4437442	9606.ENSP00000364979	9606.ENSP00000297848	0	0	0	0.546	0.161	0	0.9	0.48	0.93
SDC2	HS3ST2	4438282	4434864	9606.ENSP00000307046	9606.ENSP00000261374	0	0	0	0	0	0	0.9	0.326	0.929
IGF1	PF4	4437883	4437224	9606.ENSP00000302665	9606.ENSP00000296029	0	0	0	0	0.061	0	0.9	0.311	0.929
COL4A1	COL26A1	4444632	4439190	9606.ENSP00000364979	9606.ENSP00000318234	0	0	0.244	0	0	0	0.9	0.144	0.929
MMP9	LYZ	4443919	4434847	9606.ENSP00000361405	9606.ENSP00000261267	0	0	0	0	0.134	0	0.9	0.251	0.929
COL11A1	COL14A1	4443457	4437442	9606.ENSP00000359114	9606.ENSP00000297848	0	0	0	0.554	0.091	0	0.9	0.59	0.929
ENG	THY1	4444130	4436571	9606.ENSP00000362299	9606.ENSP00000284240	0	0	0	0	0.065	0	0	0.927	0.929
ASPN	TGFB3	4444584	4433716	9606.ENSP00000364694	9606.ENSP00000238682	0	0	0	0	0.248	0.054	0.9	0.119	0.929
PPBP	MMP8	4437223	4433667	9606.ENSP00000296028	9606.ENSP00000236826	0	0	0	0	0.118	0	0.9	0.248	0.928
MMP9	COL14A1	4443919	4437442	9606.ENSP00000361405	9606.ENSP00000297848	0	0	0	0	0.061	0.141	0.9	0.219	0.928
AMPH	EGF	4441847	4435570	9606.ENSP00000348602	9606.ENSP00000265171	0	0	0	0	0.081	0	0.9	0.288	0.928
ENG	CD34	4444130	4438554	9606.ENSP00000362299	9606.ENSP00000310036	0	0	0	0	0.078	0	0	0.925	0.928
SERPINE2	VWF	4448798	4434871	9606.ENSP00000415786	9606.ENSP00000261405	0	0	0	0	0	0	0.9	0.315	0.928
VIM	TPM2	4450181	4445033	9606.ENSP00000446007	9606.ENSP00000367542	0	0	0	0	0.112	0	0.9	0.255	0.928
HBB	LYZ	4440511	4434847	9606.ENSP00000333994	9606.ENSP00000261267	0	0	0	0	0.098	0	0.9	0.272	0.928
KRT6A	KRT10	4445298	4435898	9606.ENSP00000369317	9606.ENSP00000269576	0	0	0	0.76	0.064	0.185	0.9	0.552	0.927
KRT3	KRT10	4448692	4435898	9606.ENSP00000413479	9606.ENSP00000269576	0	0	0	0.802	0.084	0.185	0.9	0.553	0.927
TGFB3	SPARC	4433716	4433520	9606.ENSP00000238682	9606.ENSP00000231061	0	0	0	0	0.063	0.085	0.9	0.254	0.927
COL4A2	COL14A1	4442382	4437442	9606.ENSP00000353654	9606.ENSP00000297848	0	0	0	0.544	0.148	0	0.9	0.419	0.927
EDNRA	EGF	4438963	4435570	9606.ENSP00000315011	9606.ENSP00000265171	0	0	0	0	0	0.062	0.9	0.28	0.926
VWF	TGFB3	4434871	4433716	9606.ENSP00000261405	9606.ENSP00000238682	0	0	0	0	0.142	0.086	0.9	0.175	0.926
RAB6B	RAB3C	4436622	4436512	9606.ENSP00000285208	9606.ENSP00000282878	0	0	0.44	0.878	0.17	0.126	0.9	0.187	0.926
NOS1	RYR2	4451263	4442696	9606.ENSP00000477999	9606.ENSP00000355533	0	0	0	0	0.062	0	0.8	0.638	0.926
COL26A1	COL1A1	4439190	4433346	9606.ENSP00000318234	9606.ENSP00000225964	0	0	0.235	0	0	0	0.9	0.11	0.926
JUN	TGFB2	4443699	4442765	9606.ENSP00000360266	9606.ENSP00000355896	0	0	0	0	0	0	0.9	0.295	0.926
KRT10	KRT6C	4435898	4434218	9606.ENSP00000269576	9606.ENSP00000252250	0	0	0	0.758	0.064	0.185	0.9	0.463	0.925
COL27A1	COL14A1	4441825	4437442	9606.ENSP00000348385	9606.ENSP00000297848	0	0	0	0.545	0.084	0	0.9	0.51	0.925
COL11A1	COL27A1	4443457	4441825	9606.ENSP00000359114	9606.ENSP00000348385	0	0	0.343	0.737	0.089	0	0.9	0.563	0.925
KRT19	KRT6C	4442612	4434218	9606.ENSP00000355124	9606.ENSP00000252250	0	0	0	0.728	0.086	0.218	0.9	0.184	0.925
MMP16	MMP2	4436682	4433061	9606.ENSP00000286614	9606.ENSP00000219070	0	0	0	0.768	0.098	0	0.9	0.879	0.925
WNT4	SFRP2	4436841	4436112	9606.ENSP00000290167	9606.ENSP00000274063	0	0	0	0	0.051	0.522	0.6	0.638	0.925
TGOLN2	EGF	4447376	4435570	9606.ENSP00000386443	9606.ENSP00000265171	0	0	0	0	0	0	0.9	0.287	0.925
BMP5	GATA4	4443624	4440569	9606.ENSP00000359866	9606.ENSP00000334458	0	0	0	0	0.06	0.053	0.9	0.265	0.925
F2R	EDNRA	4439430	4438963	9606.ENSP00000321326	9606.ENSP00000315011	0	0	0	0	0.061	0	0.9	0.266	0.925
HBB	PPBP	4440511	4437223	9606.ENSP00000333994	9606.ENSP00000296028	0	0	0	0	0.154	0	0.9	0.187	0.925
TACR3	GRP	4437952	4434514	9606.ENSP00000303325	9606.ENSP00000256857	0	0	0	0	0.063	0	0.9	0.266	0.925
F5	EGF	4442956	4435570	9606.ENSP00000356771	9606.ENSP00000265171	0	0	0	0	0	0	0.9	0.272	0.924
SPP1	AMTN	4446370	4441105	9606.ENSP00000378517	9606.ENSP00000341013	0	0	0	0	0	0	0.9	0.273	0.924
ITGB3	IGF1	4450406	4437883	9606.ENSP00000452786	9606.ENSP00000302665	0	0	0	0	0.063	0	0.9	0.257	0.924
RASGRF2	RHOV	4435553	4433117	9606.ENSP00000265080	9606.ENSP00000220507	0	0	0	0	0	0.185	0.9	0.152	0.924
COL4A2	COL26A1	4442382	4439190	9606.ENSP00000353654	9606.ENSP00000318234	0	0	0.243	0	0	0	0.9	0.077	0.924
PTGFR	F2RL2	4443612	4437317	9606.ENSP00000359793	9606.ENSP00000296641	0	0	0	0	0.062	0	0.9	0.254	0.924
MSLN	FN1	4445731	4441661	9606.ENSP00000372313	9606.ENSP00000346839	0	0	0	0	0.062	0	0.9	0.253	0.923
NTNG1	NEGR1	4443452	4442041	9606.ENSP00000359085	9606.ENSP00000350364	0	0	0	0	0.097	0.156	0.9	0.116	0.923
MMP3	MMP2	4437610	4433061	9606.ENSP00000299855	9606.ENSP00000219070	0	0	0	0.88	0.181	0	0.9	0.892	0.923
COL24A1	COL11A1	4443574	4443457	9606.ENSP00000359603	9606.ENSP00000359114	0	0	0.273	0.761	0.062	0	0.9	0.73	0.923
ADAMTS12	ADAMTS2	4449221	4434181	9606.ENSP00000422554	9606.ENSP00000251582	0	0	0	0.728	0.11	0	0.9	0.646	0.923
ATF3	JUNB	4441415	4437951	9606.ENSP00000344352	9606.ENSP00000303315	0	0	0	0	0.449	0.678	0	0.603	0.923
F5	PF4	4442956	4437224	9606.ENSP00000356771	9606.ENSP00000296029	0	0	0	0	0.061	0	0.9	0.253	0.923
NCF2	VCAM1	4442905	4437090	9606.ENSP00000356505	9606.ENSP00000294728	0	0	0	0	0.063	0	0.9	0.249	0.923
TNFRSF1B	CD93	4444700	4433960	9606.ENSP00000365435	9606.ENSP00000246006	0	0	0	0	0.188	0	0.9	0.133	0.923
TGFB2	FOS	4442765	4438204	9606.ENSP00000355896	9606.ENSP00000306245	0	0	0	0	0	0	0.9	0.262	0.923
FOS	BTG2	4438204	4436873	9606.ENSP00000306245	9606.ENSP00000290551	0	0	0	0	0.865	0	0	0.453	0.923
FOS	TGFB3	4438204	4433716	9606.ENSP00000306245	9606.ENSP00000238682	0	0	0	0	0	0	0.9	0.262	0.923
MMP2	MMP11	4433061	4432872	9606.ENSP00000219070	9606.ENSP00000215743	0	0	0	0.766	0.096	0	0.9	0.812	0.923
TGOLN2	SCG2	4447376	4438023	9606.ENSP00000386443	9606.ENSP00000304133	0	0	0	0	0	0	0.9	0.267	0.923
ITGB3	COL11A1	4450406	4443457	9606.ENSP00000452786	9606.ENSP00000359114	0	0	0	0	0.061	0	0.9	0.237	0.922
BDKRB2	EDNRA	4450312	4438963	9606.ENSP00000450482	9606.ENSP00000315011	0	0	0	0.569	0.134	0	0.9	0.349	0.922
SYT11	EGF	4443083	4435570	9606.ENSP00000357307	9606.ENSP00000265171	0	0	0	0	0.062	0.063	0.9	0.221	0.922
PTGFR	GNB4	4443612	4433561	9606.ENSP00000359793	9606.ENSP00000232564	0	0	0	0	0	0.185	0.9	0.129	0.922
COL6A6	COL14A1	4442128	4437442	9606.ENSP00000351310	9606.ENSP00000297848	0	0	0	0.576	0.087	0	0.9	0.471	0.922
TGOLN2	AMPH	4447376	4441847	9606.ENSP00000386443	9606.ENSP00000348602	0	0	0	0	0	0	0.9	0.256	0.922
KRT19	KRT15	4442612	4434336	9606.ENSP00000355124	9606.ENSP00000254043	0	0	0	0.966	0.175	0.109	0.9	0.71	0.922
SPP1	SDC2	4446370	4438282	9606.ENSP00000378517	9606.ENSP00000307046	0	0	0	0	0.103	0	0.9	0.193	0.921
JUN	TGFB3	4443699	4433716	9606.ENSP00000360266	9606.ENSP00000238682	0	0	0	0	0	0	0.9	0.243	0.921
COL4A1	COL27A1	4444632	4441825	9606.ENSP00000364979	9606.ENSP00000348385	0	0	0.366	0.676	0.099	0	0.9	0.215	0.921
COL27A1	COL1A1	4441825	4433346	9606.ENSP00000348385	9606.ENSP00000225964	0	0	0.348	0.789	0.088	0	0.9	0.545	0.921
CD163	HBB	4442211	4440511	9606.ENSP00000352071	9606.ENSP00000333994	0	0	0	0	0.124	0	0.9	0.173	0.921
ADAMTS20	ADAMTS7	4445853	4445796	9606.ENSP00000374071	9606.ENSP00000373472	0	0	0	0.715	0	0	0.9	0.748	0.921
F5	FN1	4442956	4441661	9606.ENSP00000356771	9606.ENSP00000346839	0	0	0	0	0.061	0	0.9	0.227	0.921
NCF2	NOX4	4442905	4435236	9606.ENSP00000356505	9606.ENSP00000263317	0	0	0	0	0.063	0	0.36	0.878	0.92
COL4A2	COL27A1	4442382	4441825	9606.ENSP00000353654	9606.ENSP00000348385	0	0	0.294	0.646	0.098	0	0.9	0.224	0.92
COL27A1	ADAMTS2	4441825	4434181	9606.ENSP00000348385	9606.ENSP00000251582	0	0	0	0	0.049	0.064	0.9	0.214	0.92
RYR3	CALM1	4445837	4441930	9606.ENSP00000373884	9606.ENSP00000349467	0	0	0	0	0.061	0.731	0.6	0.305	0.92
TEK	BMX	4445310	4442022	9606.ENSP00000369375	9606.ENSP00000350224	0	0	0	0.649	0.07	0.096	0.9	0.39	0.92
KRT6A	KRT23	4445298	4432831	9606.ENSP00000369317	9606.ENSP00000209718	0	0	0	0.641	0.097	0	0.9	0.457	0.92
ADAMTS12	ADAMTS20	4449221	4445853	9606.ENSP00000422554	9606.ENSP00000374071	0	0	0	0.724	0	0	0.9	0.769	0.92
NEGR1	PRND	4442041	4438268	9606.ENSP00000350364	9606.ENSP00000306900	0	0	0	0	0	0	0.9	0.23	0.919
ADAMTS7	ADAMTS2	4445796	4434181	9606.ENSP00000373472	9606.ENSP00000251582	0	0	0	0.748	0.091	0	0.9	0.613	0.919
PF4	SPARC	4437224	4433520	9606.ENSP00000296029	9606.ENSP00000231061	0	0	0	0	0	0	0.9	0.224	0.919
HPSE2	SDC2	4443570	4438282	9606.ENSP00000359583	9606.ENSP00000307046	0	0	0	0	0	0	0.9	0.228	0.919
SYT11	AMPH	4443083	4441847	9606.ENSP00000357307	9606.ENSP00000348602	0	0	0	0	0.2	0	0.9	0.079	0.919
TGFB2	VWF	4442765	4434871	9606.ENSP00000355896	9606.ENSP00000261405	0	0	0	0	0.055	0.086	0.9	0.178	0.919
KRT6C	KRT23	4434218	4432831	9606.ENSP00000252250	9606.ENSP00000209718	0	0	0	0.64	0.088	0	0.9	0.459	0.919
ACTN1	EGF	4446270	4435570	9606.ENSP00000377941	9606.ENSP00000265171	0	0	0	0	0.062	0	0.9	0.212	0.919
EDNRA	GNB4	4438963	4433561	9606.ENSP00000315011	9606.ENSP00000232564	0	0	0	0	0	0.185	0.9	0.094	0.919
EDNRA	GRP	4438963	4434514	9606.ENSP00000315011	9606.ENSP00000256857	0	0	0	0	0	0	0.9	0.214	0.918
BDKRB2	F2R	4450312	4439430	9606.ENSP00000450482	9606.ENSP00000321326	0	0	0	0.626	0	0	0.9	0.523	0.918
CTSV	SERPINB13	4450145	4441166	9606.ENSP00000445052	9606.ENSP00000341584	0	0	0	0	0	0.157	0.9	0.116	0.918
ACTN1	IGF1	4446270	4437883	9606.ENSP00000377941	9606.ENSP00000302665	0	0	0	0	0	0	0.9	0.217	0.918
IGF1	PPBP	4437883	4437223	9606.ENSP00000302665	9606.ENSP00000296028	0	0	0	0	0	0	0.9	0.219	0.918
COL27A1	COL6A3	4441825	4437161	9606.ENSP00000348385	9606.ENSP00000295550	0	0	0	0.558	0.078	0	0.9	0.379	0.918
ACTN1	VWF	4446270	4434871	9606.ENSP00000377941	9606.ENSP00000261405	0	0	0	0	0.061	0.17	0.9	0.066	0.917
HTR2A	TACR1	4449830	4437971	9606.ENSP00000437737	9606.ENSP00000303522	0	0	0	0.593	0.061	0	0.9	0.421	0.917
SPARCL1	CHRDL1	4448749	4443870	9606.ENSP00000414856	9606.ENSP00000361112	0	0	0	0	0.138	0	0.9	0.121	0.917
ACTN1	TGFB2	4446270	4442765	9606.ENSP00000377941	9606.ENSP00000355896	0	0	0	0	0.082	0.063	0.9	0.15	0.917
VCAN	TNN	4435552	4433748	9606.ENSP00000265077	9606.ENSP00000239462	0	0	0	0	0.062	0	0.9	0.188	0.917
TF	F5	4447279	4442956	9606.ENSP00000385834	9606.ENSP00000356771	0	0	0	0	0.097	0	0.9	0.162	0.917
ADAMTS20	ADAMTS2	4445853	4434181	9606.ENSP00000374071	9606.ENSP00000251582	0	0	0	0.721	0.062	0	0.9	0.577	0.917
ADCY8	GNB4	4436671	4433561	9606.ENSP00000286355	9606.ENSP00000232564	0	0	0	0	0.062	0.153	0.9	0.085	0.917
PPBP	LYZ	4437223	4434847	9606.ENSP00000296028	9606.ENSP00000261267	0	0	0	0	0.157	0	0.9	0.084	0.916
MSN	CD93	4442353	4433960	9606.ENSP00000353408	9606.ENSP00000246006	0	0	0	0	0	0.379	0	0.871	0.916
PPBP	LTF	4437223	4433548	9606.ENSP00000296028	9606.ENSP00000231751	0	0	0	0	0.076	0	0.9	0.173	0.916
BDKRB2	PTGFR	4450312	4443612	9606.ENSP00000450482	9606.ENSP00000359793	0	0	0	0	0.102	0	0.9	0.143	0.916
LTBP1	SDC2	4447301	4438282	9606.ENSP00000386043	9606.ENSP00000307046	0	0	0	0	0.088	0	0.9	0.161	0.916
NEGR1	THY1	4442041	4436571	9606.ENSP00000350364	9606.ENSP00000284240	0	0	0	0	0.115	0	0.9	0.13	0.916
MSLN	THY1	4445731	4436571	9606.ENSP00000372313	9606.ENSP00000284240	0	0	0	0	0	0	0.9	0.198	0.916
TNC	VCAN	4435562	4435552	9606.ENSP00000265131	9606.ENSP00000265077	0	0	0	0	0.088	0	0.9	0.143	0.915
HTR2A	GNB4	4449830	4433561	9606.ENSP00000437737	9606.ENSP00000232564	0	0	0	0	0	0.185	0.9	0	0.915
COL24A1	COL14A1	4443574	4437442	9606.ENSP00000359603	9606.ENSP00000297848	0	0	0	0.548	0.063	0	0.9	0.319	0.915
RYR2	CASQ2	4442696	4434880	9606.ENSP00000355533	9606.ENSP00000261448	0	0	0	0	0.092	0	0	0.909	0.915
APLNR	GNB4	4451129	4433561	9606.ENSP00000475344	9606.ENSP00000232564	0	0	0	0	0	0.185	0.9	0	0.915
SPARCL1	VCAN	4448749	4435552	9606.ENSP00000414856	9606.ENSP00000265077	0	0	0	0	0.061	0	0.9	0.176	0.915
HRH2	GNB4	4444864	4433561	9606.ENSP00000366506	9606.ENSP00000232564	0	0	0	0	0	0.185	0.9	0	0.915
TLL2	COL1A1	4442062	4433346	9606.ENSP00000350630	9606.ENSP00000225964	0	0	0	0	0	0.13	0.9	0.107	0.915
ITGB3	TGFB3	4450406	4433716	9606.ENSP00000452786	9606.ENSP00000238682	0	0	0	0	0	0.097	0.9	0.135	0.915
COL11A1	COL6A6	4443457	4442128	9606.ENSP00000359114	9606.ENSP00000351310	0	0	0	0.556	0.061	0	0.9	0.347	0.915
COL24A1	COL6A3	4443574	4437161	9606.ENSP00000359603	9606.ENSP00000295550	0	0	0	0.556	0.062	0	0.9	0.321	0.914
TGOLN2	TF	4447376	4447279	9606.ENSP00000386443	9606.ENSP00000385834	0	0	0	0	0	0	0.9	0.176	0.914
SEMA3E	PLXNC1	4437944	4434641	9606.ENSP00000303212	9606.ENSP00000258526	0	0	0	0	0	0.188	0	0.897	0.914
ATF3	BTG2	4441415	4436873	9606.ENSP00000344352	9606.ENSP00000290551	0	0	0	0	0.826	0	0	0.527	0.914
ADAMTS6	ADAMTS2	4445491	4434181	9606.ENSP00000370443	9606.ENSP00000251582	0	0	0	0.787	0	0	0.9	0.674	0.914
ADAMTS12	ADAMTS8	4449221	4434544	9606.ENSP00000422554	9606.ENSP00000257359	0	0	0	0.792	0.061	0	0.9	0.627	0.914
TF	EGF	4447279	4435570	9606.ENSP00000385834	9606.ENSP00000265171	0	0	0	0	0	0	0.9	0.179	0.914
SPP1	SCG2	4446370	4438023	9606.ENSP00000378517	9606.ENSP00000304133	0	0	0	0	0.076	0	0.9	0.148	0.914
LTBP1	TNC	4447301	4435562	9606.ENSP00000386043	9606.ENSP00000265131	0	0	0	0.539	0.139	0.064	0.9	0.1	0.914
OMD	PRELP	4444586	4441378	9606.ENSP00000364700	9606.ENSP00000343924	0	0	0	0.858	0.078	0	0.9	0.776	0.914
PTGFR	EDNRA	4443612	4438963	9606.ENSP00000359793	9606.ENSP00000315011	0	0	0	0	0.098	0	0.9	0.133	0.914
ITGB3	COL6A3	4450406	4437161	9606.ENSP00000452786	9606.ENSP00000295550	0	0	0	0	0.096	0	0.9	0.125	0.914
ADAMTS8	ADAMTS2	4434544	4434181	9606.ENSP00000257359	9606.ENSP00000251582	0	0	0	0.759	0	0	0.9	0.609	0.914
TSPAN7	GRIA4	4445061	4436494	9606.ENSP00000367743	9606.ENSP00000282499	0	0	0	0	0.159	0	0.9	0.059	0.914
COL6A6	COL6A3	4442128	4437161	9606.ENSP00000351310	9606.ENSP00000295550	0	0	0	0.811	0.055	0	0.9	0.65	0.913
COL6A6	COL1A1	4442128	4433346	9606.ENSP00000351310	9606.ENSP00000225964	0	0	0	0.57	0.061	0	0.9	0.307	0.913
LMOD1	CALD1	4442853	4442549	9606.ENSP00000356257	9606.ENSP00000354826	0	0	0	0	0.156	0	0.9	0.06	0.913
ADAMTS12	ADAMTS7	4449221	4445796	9606.ENSP00000422554	9606.ENSP00000373472	0	0	0	0.925	0.117	0	0.9	0.81	0.913
COL4A1	COL6A6	4444632	4442128	9606.ENSP00000364979	9606.ENSP00000351310	0	0	0	0.554	0.062	0	0.9	0.296	0.913
ADAMTS6	ADAMTS8	4445491	4434544	9606.ENSP00000370443	9606.ENSP00000257359	0	0	0	0.787	0	0	0.9	0.659	0.913
APLNR	ADCY8	4451129	4436671	9606.ENSP00000475344	9606.ENSP00000286355	0	0	0	0	0.157	0.06	0.9	0	0.913
TPM2	DES	4445033	4444297	9606.ENSP00000367542	9606.ENSP00000363071	0	0	0	0	0.156	0	0.9	0.058	0.913
TGFB2	PF4	4442765	4437224	9606.ENSP00000355896	9606.ENSP00000296029	0	0	0	0	0	0	0.9	0.172	0.913
COL24A1	COL1A1	4443574	4433346	9606.ENSP00000359603	9606.ENSP00000225964	0	0	0.285	0.801	0	0	0.9	0.487	0.913
SYT8	SYT11	4445628	4443083	9606.ENSP00000371394	9606.ENSP00000357307	0	0	0	0.702	0	0	0.9	0.489	0.913
LTBP1	SPP1	4447301	4446370	9606.ENSP00000386043	9606.ENSP00000378517	0	0	0	0	0.061	0	0.9	0.148	0.913
CACNA1C	GNB4	4435696	4433561	9606.ENSP00000266376	9606.ENSP00000232564	0	0	0	0	0.061	0.082	0.9	0.113	0.913
ADAMTS20	ADAMTS6	4445853	4445491	9606.ENSP00000374071	9606.ENSP00000370443	0	0	0	0.823	0.049	0	0.9	0.654	0.912
ADAMTS7	ADAMTS8	4445796	4434544	9606.ENSP00000373472	9606.ENSP00000257359	0	0	0	0.8	0.05	0	0.9	0.586	0.912
COL27A1	COL26A1	4441825	4439190	9606.ENSP00000348385	9606.ENSP00000318234	0	0	0.222	0.589	0	0	0.9	0.171	0.912
KRT15	KRT23	4434336	4432831	9606.ENSP00000254043	9606.ENSP00000209718	0	0	0	0.9	0.113	0	0.9	0.568	0.912
ADAMTS12	ADAMTS6	4449221	4445491	9606.ENSP00000422554	9606.ENSP00000370443	0	0	0	0.86	0.076	0	0.9	0.691	0.912
F2R	GRP	4439430	4434514	9606.ENSP00000321326	9606.ENSP00000256857	0	0	0	0	0	0	0.9	0.157	0.912
COL4A2	COL6A6	4442382	4442128	9606.ENSP00000353654	9606.ENSP00000351310	0	0	0	0.549	0.061	0	0.9	0.271	0.912
F5	PPBP	4442956	4437223	9606.ENSP00000356771	9606.ENSP00000296028	0	0	0	0	0.076	0	0.9	0.118	0.911
SPARCL1	SCG2	4448749	4438023	9606.ENSP00000414856	9606.ENSP00000304133	0	0	0	0	0.13	0	0.9	0.064	0.911
COL11A1	TLL2	4443457	4442062	9606.ENSP00000359114	9606.ENSP00000350630	0	0	0	0	0	0.093	0.9	0.098	0.911
TACR1	EGF	4437971	4435570	9606.ENSP00000303522	9606.ENSP00000265171	0	0	0	0	0	0	0.9	0.152	0.911
ACTN1	SPARC	4446270	4433520	9606.ENSP00000377941	9606.ENSP00000231061	0	0	0	0	0.11	0	0.9	0.086	0.911
HBB	MMP8	4440511	4433667	9606.ENSP00000333994	9606.ENSP00000236826	0	0	0	0	0.088	0	0.9	0.104	0.911
TF	SPP1	4447279	4446370	9606.ENSP00000385834	9606.ENSP00000378517	0	0	0	0	0.095	0	0.9	0.104	0.911
CAV1	TGFB3	4440933	4433716	9606.ENSP00000339191	9606.ENSP00000238682	0	0	0	0	0.062	0	0.9	0.119	0.91
COL24A1	TLL2	4443574	4442062	9606.ENSP00000359603	9606.ENSP00000350630	0	0	0	0	0.062	0.064	0.9	0.099	0.91
TGOLN2	FN1	4447376	4441661	9606.ENSP00000386443	9606.ENSP00000346839	0	0	0	0	0	0	0.9	0.145	0.91
MYL4	ACTC1	4441686	4436861	9606.ENSP00000347055	9606.ENSP00000290378	0	0	0	0	0.064	0.188	0.8	0.481	0.91
ADCY8	RAMP3	4436671	4433813	9606.ENSP00000286355	9606.ENSP00000242249	0	0	0	0	0.084	0	0.9	0.097	0.91
TLL2	COL27A1	4442062	4441825	9606.ENSP00000350630	9606.ENSP00000348385	0	0	0	0	0.062	0.064	0.9	0.099	0.91
PPBP	SPARC	4437223	4433520	9606.ENSP00000296028	9606.ENSP00000231061	0	0	0	0	0	0	0.9	0.146	0.91
TGFB2	PPBP	4442765	4437223	9606.ENSP00000355896	9606.ENSP00000296028	0	0	0	0	0	0	0.9	0.146	0.91
COL24A1	COL27A1	4443574	4441825	9606.ENSP00000359603	9606.ENSP00000348385	0	0	0.249	0.9	0	0	0.9	0.905	0.91
ADAMTS20	ADAMTS8	4445853	4434544	9606.ENSP00000374071	9606.ENSP00000257359	0	0	0	0.88	0.061	0	0.9	0.693	0.91
ADAMTS7	ADAMTS6	4445796	4445491	9606.ENSP00000373472	9606.ENSP00000370443	0	0	0	0.869	0	0	0.9	0.838	0.91
MMP9	HBB	4443919	4440511	9606.ENSP00000361405	9606.ENSP00000333994	0	0	0	0	0.054	0	0.9	0.127	0.91
SPARCL1	TF	4448749	4447279	9606.ENSP00000414856	9606.ENSP00000385834	0	0	0	0	0.132	0	0.9	0.05	0.91
ITGB3	TNC	4450406	4435562	9606.ENSP00000452786	9606.ENSP00000265131	0	0	0	0.545	0.108	0	0.9	0.103	0.909
ITGB3	COMP	4450406	4433216	9606.ENSP00000452786	9606.ENSP00000222271	0	0	0	0	0.055	0	0.9	0.122	0.909
HTR2A	TACR3	4449830	4437952	9606.ENSP00000437737	9606.ENSP00000303325	0	0	0	0.579	0.063	0	0.9	0.202	0.909
PPBP	TGFB3	4437223	4433716	9606.ENSP00000296028	9606.ENSP00000238682	0	0	0	0	0.055	0	0.9	0.117	0.909
SPP1	F5	4446370	4442956	9606.ENSP00000378517	9606.ENSP00000356771	0	0	0	0	0	0	0.9	0.126	0.908
EDNRA	TACR1	4438963	4437971	9606.ENSP00000315011	9606.ENSP00000303522	0	0	0	0.598	0.063	0	0.9	0.192	0.908
COL4A1	COL24A1	4444632	4443574	9606.ENSP00000364979	9606.ENSP00000359603	0	0	0.276	0.678	0	0	0.9	0.074	0.908
VIM	MYL4	4450181	4441686	9606.ENSP00000446007	9606.ENSP00000347055	0	0	0	0	0.054	0	0.9	0.114	0.908
ASPN	TGFB2	4444584	4442765	9606.ENSP00000364694	9606.ENSP00000355896	0	0	0	0	0	0.054	0.9	0.111	0.908
F2R	GNB4	4439430	4433561	9606.ENSP00000321326	9606.ENSP00000232564	0	0	0	0	0.061	0	0.9	0.107	0.908
SDC2	TNC	4438282	4435562	9606.ENSP00000307046	9606.ENSP00000265131	0	0	0	0	0.107	0	0.9	0.059	0.908
PRELP	KERA	4441378	4435726	9606.ENSP00000343924	9606.ENSP00000266719	0	0	0.444	0.943	0.059	0	0.9	0.787	0.908
AREG	EGF	4446446	4435570	9606.ENSP00000379097	9606.ENSP00000265171	0	0	0	0	0.061	0	0	0.905	0.908
MMP9	MMP2	4443919	4433061	9606.ENSP00000361405	9606.ENSP00000219070	0	0	0	0.929	0.061	0	0.9	0.958	0.908
KRT3	KRT23	4448692	4432831	9606.ENSP00000413479	9606.ENSP00000209718	0	0	0	0.635	0.054	0	0.9	0.225	0.908
CHIT1	LTF	4442837	4433548	9606.ENSP00000356198	9606.ENSP00000231751	0	0	0	0	0.076	0	0.9	0.091	0.908
KRT19	KRT23	4442612	4432831	9606.ENSP00000355124	9606.ENSP00000209718	0	0	0	0.914	0.096	0	0.9	0.35	0.908
BDKRB2	CXCL12	4450312	4446453	9606.ENSP00000450482	9606.ENSP00000379140	0	0	0	0	0.098	0	0.9	0.053	0.907
PTPRB	CD93	4440613	4433960	9606.ENSP00000334928	9606.ENSP00000246006	0	0	0	0	0.108	0	0.9	0	0.907
ACTN1	PF4	4446270	4437224	9606.ENSP00000377941	9606.ENSP00000296029	0	0	0	0	0	0	0.9	0.116	0.907
PF4	TGFB3	4437224	4433716	9606.ENSP00000296029	9606.ENSP00000238682	0	0	0	0	0	0	0.9	0.112	0.907
JUN	SDC2	4443699	4438282	9606.ENSP00000360266	9606.ENSP00000307046	0	0	0	0	0	0	0.9	0.116	0.907
F5	AMTN	4442956	4441105	9606.ENSP00000356771	9606.ENSP00000341013	0	0	0	0	0	0	0.9	0.116	0.907
ACTG2	CNN1	4447434	4434224	9606.ENSP00000386857	9606.ENSP00000252456	0	0	0	0	0.791	0.158	0	0.517	0.907
PTGFR	TACR3	4443612	4437952	9606.ENSP00000359793	9606.ENSP00000303325	0	0	0	0	0	0	0.9	0.108	0.907
HTR2A	GRP	4449830	4434514	9606.ENSP00000437737	9606.ENSP00000256857	0	0	0	0	0.062	0	0.9	0.093	0.907
COL24A1	COL26A1	4443574	4439190	9606.ENSP00000359603	9606.ENSP00000318234	0	0	0.214	0.59	0	0	0.9	0	0.907
CXCL12	ADCY8	4446453	4436671	9606.ENSP00000379140	9606.ENSP00000286355	0	0	0	0	0	0	0.9	0.115	0.907
EPHA7	EPHA8	4443294	4432698	9606.ENSP00000358309	9606.ENSP00000166244	0	0	0	0.961	0.095	0	0.9	0.594	0.907
MMP9	TCN1	4443919	4434538	9606.ENSP00000361405	9606.ENSP00000257264	0	0	0	0	0.104	0	0.9	0.052	0.907
TF	AMPH	4447279	4441847	9606.ENSP00000385834	9606.ENSP00000348602	0	0	0	0	0.066	0	0.9	0.085	0.907
KRT10	KRT15	4435898	4434336	9606.ENSP00000269576	9606.ENSP00000254043	0	0	0	0.954	0.082	0	0.9	0.747	0.907
SPP1	TNC	4446370	4435562	9606.ENSP00000378517	9606.ENSP00000265131	0	0	0	0	0.072	0	0.9	0.087	0.907
OMD	KERA	4444586	4435726	9606.ENSP00000364700	9606.ENSP00000266719	0	0	0	0.885	0	0	0.9	0.666	0.907
HBB	TCN1	4440511	4434538	9606.ENSP00000333994	9606.ENSP00000257264	0	0	0	0	0	0	0.9	0.108	0.907
RASGRF1	RASGRF2	4448384	4435553	9606.ENSP00000405963	9606.ENSP00000265080	0	0	0	0.97	0.086	0	0.9	0.835	0.907
COL26A1	COL6A3	4439190	4437161	9606.ENSP00000318234	9606.ENSP00000295550	0	0	0	0.616	0	0	0.9	0.232	0.907
ACTN1	PPBP	4446270	4437223	9606.ENSP00000377941	9606.ENSP00000296028	0	0	0	0	0	0	0.9	0.111	0.907
F5	VCAN	4442956	4435552	9606.ENSP00000356771	9606.ENSP00000265077	0	0	0	0	0	0	0.9	0.114	0.907
KRT10	KRT23	4435898	4432831	9606.ENSP00000269576	9606.ENSP00000209718	0	0	0	0.878	0.05	0	0.9	0.57	0.907
FN1	SCG2	4441661	4438023	9606.ENSP00000346839	9606.ENSP00000304133	0	0	0	0	0	0	0.9	0.104	0.906
ACTN1	TGFB3	4446270	4433716	9606.ENSP00000377941	9606.ENSP00000238682	0	0	0	0	0	0.063	0.9	0.083	0.906
ITGB3	FBN2	4450406	4449297	9606.ENSP00000452786	9606.ENSP00000424571	0	0	0	0	0.063	0.053	0.9	0.069	0.906
CXCL12	SLC9A3R1	4446453	4435111	9606.ENSP00000379140	9606.ENSP00000262613	0	0	0	0	0	0	0.9	0.107	0.906
ANK2	ANK1	4441946	4435633	9606.ENSP00000349588	9606.ENSP00000265709	0	0	0	0.934	0.062	0	0.9	0.755	0.906
EDNRA	F2RL2	4438963	4437317	9606.ENSP00000315011	9606.ENSP00000296641	0	0	0	0	0.061	0	0.9	0.086	0.906
ACTN1	F5	4446270	4442956	9606.ENSP00000377941	9606.ENSP00000356771	0	0	0	0	0	0	0.9	0.102	0.906
SPARCL1	TNC	4448749	4435562	9606.ENSP00000414856	9606.ENSP00000265131	0	0	0	0	0.064	0	0.9	0.079	0.906
LYZ	TCN1	4434847	4434538	9606.ENSP00000261267	9606.ENSP00000257264	0	0	0	0	0.098	0	0.9	0.048	0.906
CHIT1	TCN1	4442837	4434538	9606.ENSP00000356198	9606.ENSP00000257264	0	0	0	0	0	0	0.9	0.101	0.906
PPBP	TCN1	4437223	4434538	9606.ENSP00000296028	9606.ENSP00000257264	0	0	0	0	0.076	0	0.9	0.058	0.905
TACR3	GNB4	4437952	4433561	9606.ENSP00000303325	9606.ENSP00000232564	0	0	0	0	0	0.089	0.9	0	0.905
SCG2	TNC	4438023	4435562	9606.ENSP00000304133	9606.ENSP00000265131	0	0	0	0	0.082	0	0.9	0.057	0.905
CHRDL1	FN1	4443870	4441661	9606.ENSP00000361112	9606.ENSP00000346839	0	0	0	0	0	0	0.9	0.094	0.905
ALAS2	SLC4A1	4440351	4435075	9606.ENSP00000332369	9606.ENSP00000262418	0	0	0	0	0.781	0	0	0.583	0.905
NTNG1	THY1	4443452	4436571	9606.ENSP00000359085	9606.ENSP00000284240	0	0	0	0	0.088	0	0.9	0.044	0.905
SDC2	FOS	4438282	4438204	9606.ENSP00000307046	9606.ENSP00000306245	0	0	0	0	0	0	0.9	0.093	0.905
COL26A1	COL14A1	4439190	4437442	9606.ENSP00000318234	9606.ENSP00000297848	0	0	0	0.633	0	0	0.9	0.188	0.905
TACR1	GNB4	4437971	4433561	9606.ENSP00000303522	9606.ENSP00000232564	0	0	0	0	0	0.089	0.9	0	0.905
CHIT1	HBB	4442837	4440511	9606.ENSP00000356198	9606.ENSP00000333994	0	0	0	0	0.085	0	0.9	0.053	0.905
F5	TGFB3	4442956	4433716	9606.ENSP00000356771	9606.ENSP00000238682	0	0	0	0	0	0	0.9	0.094	0.905
HTR2A	PTGFR	4449830	4443612	9606.ENSP00000437737	9606.ENSP00000359793	0	0	0	0	0	0	0.9	0.096	0.905
CHIT1	MMP8	4442837	4433667	9606.ENSP00000356198	9606.ENSP00000236826	0	0	0	0	0.067	0	0.9	0.069	0.905
BDKRB2	TACR1	4450312	4437971	9606.ENSP00000450482	9606.ENSP00000303522	0	0	0	0.615	0	0	0.9	0.185	0.905
APLNR	BDKRB2	4451129	4450312	9606.ENSP00000475344	9606.ENSP00000450482	0	0	0	0.723	0	0	0.9	0.222	0.905
KRT3	KRT6A	4448692	4445298	9606.ENSP00000413479	9606.ENSP00000369317	0	0	0	0.964	0.088	0	0.9	0.336	0.905
EDNRA	ADCY8	4438963	4436671	9606.ENSP00000315011	9606.ENSP00000286355	0	0	0	0	0.063	0.06	0.9	0.049	0.905
SPARCL1	LTBP1	4448749	4447301	9606.ENSP00000414856	9606.ENSP00000386043	0	0	0	0	0.062	0	0.9	0.072	0.905
F2R	TACR1	4439430	4437971	9606.ENSP00000321326	9606.ENSP00000303522	0	0	0	0.57	0	0	0.9	0.165	0.905
SYT8	AMPH	4445628	4441847	9606.ENSP00000371394	9606.ENSP00000348602	0	0	0	0	0	0	0.9	0.095	0.905
TF	ATP6V0D2	4447279	4436630	9606.ENSP00000385834	9606.ENSP00000285393	0	0	0	0	0.06	0	0.9	0.069	0.904
F5	SPARC	4442956	4433520	9606.ENSP00000356771	9606.ENSP00000231061	0	0	0	0	0	0	0.9	0.083	0.904
SPARCL1	SDC2	4448749	4438282	9606.ENSP00000414856	9606.ENSP00000307046	0	0	0	0	0.073	0	0.9	0.047	0.904
COL24A1	COL6A6	4443574	4442128	9606.ENSP00000359603	9606.ENSP00000351310	0	0	0	0.554	0	0	0.9	0.132	0.904
WNT4	WNT3A	4436841	4436591	9606.ENSP00000290167	9606.ENSP00000284523	0	0	0	0.934	0	0	0.9	0.734	0.904
HRH2	ADCY8	4444864	4436671	9606.ENSP00000366506	9606.ENSP00000286355	0	0	0	0	0.063	0.06	0.9	0	0.904
TF	SCG2	4447279	4438023	9606.ENSP00000385834	9606.ENSP00000304133	0	0	0	0	0.088	0	0.9	0	0.904
KRT3	KRT6C	4448692	4434218	9606.ENSP00000413479	9606.ENSP00000252250	0	0	0	0.964	0.077	0	0.9	0.164	0.904
PTPRB	DEGS1	4440613	4439057	9606.ENSP00000334928	9606.ENSP00000316476	0	0	0	0	0	0.085	0.9	0	0.904
PTGFR	GRP	4443612	4434514	9606.ENSP00000359793	9606.ENSP00000256857	0	0	0	0	0	0	0.9	0.083	0.904
COL11A1	COL26A1	4443457	4439190	9606.ENSP00000359114	9606.ENSP00000318234	0	0	0	0	0.076	0	0.9	0.048	0.904
FZD4	TACR1	4449697	4437971	9606.ENSP00000434034	9606.ENSP00000303522	0	0	0	0	0	0.08	0.9	0.043	0.904
YPEL5	LYZ	4445229	4434847	9606.ENSP00000368835	9606.ENSP00000261267	0	0	0	0	0	0	0.9	0.087	0.904
COL6A6	COL27A1	4442128	4441825	9606.ENSP00000351310	9606.ENSP00000348385	0	0	0	0.558	0	0	0.9	0.14	0.904
F5	IGF1	4442956	4437883	9606.ENSP00000356771	9606.ENSP00000302665	0	0	0	0	0.063	0	0.9	0.063	0.904
CHRDL1	SDC2	4443870	4438282	9606.ENSP00000361112	9606.ENSP00000307046	0	0	0	0	0.085	0	0.9	0.041	0.904
HTR2A	EDNRA	4449830	4438963	9606.ENSP00000437737	9606.ENSP00000315011	0	0	0	0.564	0	0	0.9	0.144	0.904
BDKRB2	ADCY8	4450312	4436671	9606.ENSP00000450482	9606.ENSP00000286355	0	0	0	0	0	0	0.9	0.087	0.904
FABP3	FABP4	4444252	4434459	9606.ENSP00000362817	9606.ENSP00000256104	0	0	0	0.964	0.061	0	0.9	0.753	0.904
ITGB3	COL6A6	4450406	4442128	9606.ENSP00000452786	9606.ENSP00000351310	0	0	0	0	0.062	0	0.9	0.049	0.903
COL24A1	COL4A2	4443574	4442382	9606.ENSP00000359603	9606.ENSP00000353654	0	0	0	0.648	0.061	0	0.9	0.074	0.903
METTL7A	HBB	4450267	4440511	9606.ENSP00000448785	9606.ENSP00000333994	0	0	0	0	0.076	0	0.9	0	0.903
COL24A1	ADAMTS2	4443574	4434181	9606.ENSP00000359603	9606.ENSP00000251582	0	0	0	0	0.049	0.064	0.9	0.043	0.903
HTR2A	F2R	4449830	4439430	9606.ENSP00000437737	9606.ENSP00000321326	0	0	0	0.564	0	0	0.9	0.112	0.903
MSLN	VCAN	4445731	4435552	9606.ENSP00000372313	9606.ENSP00000265077	0	0	0	0	0	0	0.9	0.079	0.903
MSLN	TNC	4445731	4435562	9606.ENSP00000372313	9606.ENSP00000265131	0	0	0	0	0.061	0	0.9	0.053	0.903
PECAM1	VWF	4450567	4434871	9606.ENSP00000457421	9606.ENSP00000261405	0	0	0	0	0.175	0	0	0.887	0.903
SYT8	EGF	4445628	4435570	9606.ENSP00000371394	9606.ENSP00000265171	0	0	0	0	0	0.063	0.9	0.057	0.903
SERPINE2	F5	4448798	4442956	9606.ENSP00000415786	9606.ENSP00000356771	0	0	0	0	0	0	0.9	0.072	0.903
TLL2	LOXL1	4442062	4434982	9606.ENSP00000350630	9606.ENSP00000261921	0	0	0	0	0.05	0	0.9	0.063	0.903
BDKRB2	HTR2A	4450312	4449830	9606.ENSP00000450482	9606.ENSP00000437737	0	0	0	0.581	0.062	0	0.9	0.06	0.903
EDNRA	TACR3	4438963	4437952	9606.ENSP00000315011	9606.ENSP00000303325	0	0	0	0.607	0	0	0.9	0.116	0.903
MSLN	NTNG1	4445731	4443452	9606.ENSP00000372313	9606.ENSP00000359085	0	0	0	0	0	0	0.9	0.074	0.903
HRH2	RAMP3	4444864	4433813	9606.ENSP00000366506	9606.ENSP00000242249	0	0	0	0	0.076	0	0.9	0	0.903
TACR1	TACR3	4437971	4437952	9606.ENSP00000303522	9606.ENSP00000303325	0	0	0	0.959	0	0	0.9	0.863	0.903
CDH5	CDH6	4441389	4435549	9606.ENSP00000344115	9606.ENSP00000265071	0	0	0	0.88	0	0	0.9	0.35	0.903
KRT19	KRT10	4442612	4435898	9606.ENSP00000355124	9606.ENSP00000269576	0	0	0	0.955	0	0	0.9	0.7	0.903
DES	MYL4	4444297	4441686	9606.ENSP00000363071	9606.ENSP00000347055	0	0	0	0	0.063	0	0.9	0.05	0.903
TF	SYT11	4447279	4443083	9606.ENSP00000385834	9606.ENSP00000357307	0	0	0	0	0.074	0	0.9	0	0.903
SLC12A2	KCNQ1	4435089	4432663	9606.ENSP00000262461	9606.ENSP00000155840	0	0	0	0	0	0	0.8	0.536	0.903
LTBP1	MSLN	4447301	4445731	9606.ENSP00000386043	9606.ENSP00000372313	0	0	0	0	0.061	0	0.9	0.052	0.903
FZD4	TF	4449697	4447279	9606.ENSP00000434034	9606.ENSP00000385834	0	0	0	0	0.062	0	0.9	0	0.902
F5	TGFB2	4442956	4442765	9606.ENSP00000356771	9606.ENSP00000355896	0	0	0	0	0	0	0.9	0.068	0.902
ITGB3	CNKSR2	4450406	4445227	9606.ENSP00000452786	9606.ENSP00000368824	0	0	0	0	0	0	0.9	0.067	0.902
TGOLN2	F5	4447376	4442956	9606.ENSP00000386443	9606.ENSP00000356771	0	0	0	0	0.061	0	0.9	0	0.902
FZD4	GNB4	4449697	4433561	9606.ENSP00000434034	9606.ENSP00000232564	0	0	0	0	0.063	0	0.9	0	0.902
CHRDL1	TNC	4443870	4435562	9606.ENSP00000361112	9606.ENSP00000265131	0	0	0	0	0.061	0	0.9	0	0.902
ADAMTS12	SBSPON	4449221	4437398	9606.ENSP00000422554	9606.ENSP00000297354	0	0	0	0	0.061	0	0.9	0	0.902
BDKRB2	F2RL2	4450312	4437317	9606.ENSP00000450482	9606.ENSP00000296641	0	0	0	0.632	0	0	0.9	0.098	0.902
CNKSR2	FN1	4445227	4441661	9606.ENSP00000368824	9606.ENSP00000346839	0	0	0	0	0	0	0.9	0.064	0.902
TGOLN2	RAB6B	4447376	4436622	9606.ENSP00000386443	9606.ENSP00000285208	0	0	0	0	0.061	0	0.9	0	0.902
TF	TNC	4447279	4435562	9606.ENSP00000385834	9606.ENSP00000265131	0	0	0	0	0.062	0	0.9	0.048	0.902
SDC2	SCG2	4438282	4438023	9606.ENSP00000307046	9606.ENSP00000304133	0	0	0	0	0.069	0	0.9	0	0.902
METTL7A	LYZ	4450267	4434847	9606.ENSP00000448785	9606.ENSP00000261267	0	0	0	0	0.069	0	0.9	0	0.902
BDKRB2	PPBP	4450312	4437223	9606.ENSP00000450482	9606.ENSP00000296028	0	0	0	0	0.061	0	0.9	0	0.902
SCG2	VCAN	4438023	4435552	9606.ENSP00000304133	9606.ENSP00000265077	0	0	0	0	0.054	0	0.9	0.056	0.902
CHIT1	PPBP	4442837	4437223	9606.ENSP00000356198	9606.ENSP00000296028	0	0	0	0	0.065	0	0.9	0	0.902
SYT11	TACR1	4443083	4437971	9606.ENSP00000357307	9606.ENSP00000303522	0	0	0	0	0.064	0	0.9	0	0.902
AMTN	VCAN	4441105	4435552	9606.ENSP00000341013	9606.ENSP00000265077	0	0	0	0	0	0	0.9	0.069	0.902
F5	TNC	4442956	4435562	9606.ENSP00000356771	9606.ENSP00000265131	0	0	0	0	0.061	0	0.9	0	0.902
PTGFR	TACR1	4443612	4437971	9606.ENSP00000359793	9606.ENSP00000303522	0	0	0	0	0	0	0.9	0.066	0.902
ADAMTS7	SBSPON	4445796	4437398	9606.ENSP00000373472	9606.ENSP00000297354	0	0	0	0	0.061	0	0.9	0	0.902
ADAMTS20	SBSPON	4445853	4437398	9606.ENSP00000374071	9606.ENSP00000297354	0	0	0	0	0.061	0	0.9	0	0.902
AMPH	TACR1	4441847	4437971	9606.ENSP00000348602	9606.ENSP00000303522	0	0	0	0	0.063	0	0.9	0	0.902
CDH5	PTPRB	4441389	4440613	9606.ENSP00000344115	9606.ENSP00000334928	0	0	0	0	0.172	0.472	0	0.795	0.902
MSLN	SDC2	4445731	4438282	9606.ENSP00000372313	9606.ENSP00000307046	0	0	0	0	0.061	0	0.9	0	0.902
METTL7A	LTF	4450267	4433548	9606.ENSP00000448785	9606.ENSP00000231751	0	0	0	0	0.055	0	0.9	0	0.901
FN1	AMTN	4441661	4441105	9606.ENSP00000346839	9606.ENSP00000341013	0	0	0	0	0	0	0.9	0.058	0.901
ARHGAP31	RHOV	4435402	4433117	9606.ENSP00000264245	9606.ENSP00000220507	0	0	0	0	0	0.057	0.9	0	0.901
TGOLN2	SYT11	4447376	4443083	9606.ENSP00000386443	9606.ENSP00000357307	0	0	0	0	0	0	0.9	0.059	0.901
F5	SDC2	4442956	4438282	9606.ENSP00000356771	9606.ENSP00000307046	0	0	0	0	0.059	0	0.9	0	0.901
TF	VCAN	4447279	4435552	9606.ENSP00000385834	9606.ENSP00000265077	0	0	0	0	0	0	0.9	0.058	0.901
LTBP1	F5	4447301	4442956	9606.ENSP00000386043	9606.ENSP00000356771	0	0	0	0	0	0	0.9	0.054	0.901
FZD4	TGOLN2	4449697	4447376	9606.ENSP00000434034	9606.ENSP00000386443	0	0	0	0	0	0	0.9	0.055	0.901
BDKRB2	PF4	4450312	4437224	9606.ENSP00000450482	9606.ENSP00000296029	0	0	0	0	0	0	0.9	0.054	0.901
METTL7A	CHIT1	4450267	4442837	9606.ENSP00000448785	9606.ENSP00000356198	0	0	0	0	0	0	0.9	0.058	0.901
APLNR	PPBP	4451129	4437223	9606.ENSP00000475344	9606.ENSP00000296028	0	0	0	0	0	0	0.9	0.058	0.901
COL6A6	COL26A1	4442128	4439190	9606.ENSP00000351310	9606.ENSP00000318234	0	0	0	0.635	0	0	0.9	0.093	0.901
PTGFR	F2R	4443612	4439430	9606.ENSP00000359793	9606.ENSP00000321326	0	0	0	0	0	0	0.9	0.058	0.901
IFITM2	EGR1	4451879	4433758	9606.ENSP00000484689	9606.ENSP00000239938	0	0	0	0	0	0	0.9	0.051	0.901
ANGPT1	BMX	4449446	4442022	9606.ENSP00000428340	9606.ENSP00000350224	0	0	0	0	0	0.054	0.9	0	0.901
AREG	F5	4446446	4442956	9606.ENSP00000379097	9606.ENSP00000356771	0	0	0	0	0	0	0.9	0	0.9
MSLN	SCG2	4445731	4438023	9606.ENSP00000372313	9606.ENSP00000304133	0	0	0	0	0	0	0.9	0	0.9
MSLN	NEGR1	4445731	4442041	9606.ENSP00000372313	9606.ENSP00000350364	0	0	0	0	0	0	0.9	0	0.9
PPBP	GNB4	4437223	4433561	9606.ENSP00000296028	9606.ENSP00000232564	0	0	0	0	0	0	0.9	0.05	0.9
TNFRSF1B	PTPRB	4444700	4440613	9606.ENSP00000365435	9606.ENSP00000334928	0	0	0	0	0	0	0.9	0	0.9
TGOLN2	TNC	4447376	4435562	9606.ENSP00000386443	9606.ENSP00000265131	0	0	0	0	0	0	0.9	0	0.9
METTL7A	PPBP	4450267	4437223	9606.ENSP00000448785	9606.ENSP00000296028	0	0	0	0	0	0	0.9	0	0.9
FZD4	AMPH	4449697	4441847	9606.ENSP00000434034	9606.ENSP00000348602	0	0	0	0	0	0	0.9	0.05	0.9
TGOLN2	MSLN	4447376	4445731	9606.ENSP00000386443	9606.ENSP00000372313	0	0	0	0	0	0	0.9	0	0.9
LTBP1	SCG2	4447301	4438023	9606.ENSP00000386043	9606.ENSP00000304133	0	0	0	0	0	0	0.9	0	0.9
AMTN	SDC2	4441105	4438282	9606.ENSP00000341013	9606.ENSP00000307046	0	0	0	0	0	0	0.9	0	0.9
TF	TACR1	4447279	4437971	9606.ENSP00000385834	9606.ENSP00000303522	0	0	0	0	0	0	0.9	0	0.9
TF	CHRDL1	4447279	4443870	9606.ENSP00000385834	9606.ENSP00000361112	0	0	0	0	0	0	0.9	0	0.9
MSLN	AMTN	4445731	4441105	9606.ENSP00000372313	9606.ENSP00000341013	0	0	0	0	0	0	0.9	0	0.9
TGOLN2	VCAN	4447376	4435552	9606.ENSP00000386443	9606.ENSP00000265077	0	0	0	0	0	0	0.9	0	0.9
TGOLN2	TACR1	4447376	4437971	9606.ENSP00000386443	9606.ENSP00000303522	0	0	0	0	0	0	0.9	0	0.9
CHRDL1	SCG2	4443870	4438023	9606.ENSP00000361112	9606.ENSP00000304133	0	0	0	0	0	0	0.9	0	0.9
YPEL5	TCN1	4445229	4434538	9606.ENSP00000368835	9606.ENSP00000257264	0	0	0	0	0	0	0.9	0	0.9
SBSPON	ADAMTS2	4437398	4434181	9606.ENSP00000297354	9606.ENSP00000251582	0	0	0	0	0	0	0.9	0	0.9
TF	SDC2	4447279	4438282	9606.ENSP00000385834	9606.ENSP00000307046	0	0	0	0	0	0	0.9	0.044	0.9
SBSPON	ADAMTS8	4437398	4434544	9606.ENSP00000297354	9606.ENSP00000257359	0	0	0	0	0	0	0.9	0	0.9
LTBP1	AMTN	4447301	4441105	9606.ENSP00000386043	9606.ENSP00000341013	0	0	0	0	0	0	0.9	0	0.9
TACR3	F2RL2	4437952	4437317	9606.ENSP00000303325	9606.ENSP00000296641	0	0	0	0.567	0	0	0.9	0	0.9
LTBP1	CHRDL1	4447301	4443870	9606.ENSP00000386043	9606.ENSP00000361112	0	0	0	0	0	0	0.9	0.049	0.9
THSD7A	ADAMTS6	4448417	4445491	9606.ENSP00000406482	9606.ENSP00000370443	0	0	0	0.54	0	0	0.9	0	0.9
BDKRB2	TACR3	4450312	4437952	9606.ENSP00000450482	9606.ENSP00000303325	0	0	0	0.617	0	0	0.9	0.061	0.9
METTL7A	YPEL5	4450267	4445229	9606.ENSP00000448785	9606.ENSP00000368835	0	0	0	0	0	0	0.9	0	0.9
BDKRB2	GNB4	4450312	4433561	9606.ENSP00000450482	9606.ENSP00000232564	0	0	0	0	0	0	0.9	0	0.9
TGOLN2	CHRDL1	4447376	4443870	9606.ENSP00000386443	9606.ENSP00000361112	0	0	0	0	0	0	0.9	0	0.9
RAMP3	GNB4	4433813	4433561	9606.ENSP00000242249	9606.ENSP00000232564	0	0	0	0	0	0	0.9	0	0.9
TGOLN2	SYT8	4447376	4445628	9606.ENSP00000386443	9606.ENSP00000371394	0	0	0	0	0	0	0.9	0	0.9
F2RL2	GRP	4437317	4434514	9606.ENSP00000296641	9606.ENSP00000256857	0	0	0	0	0	0	0.9	0	0.9
MSLN	CHRDL1	4445731	4443870	9606.ENSP00000372313	9606.ENSP00000361112	0	0	0	0	0	0	0.9	0	0.9
YPEL5	PPBP	4445229	4437223	9606.ENSP00000368835	9606.ENSP00000296028	0	0	0	0	0	0	0.9	0	0.9
AMTN	SCG2	4441105	4438023	9606.ENSP00000341013	9606.ENSP00000304133	0	0	0	0	0	0	0.9	0	0.9
F2R	TACR3	4439430	4437952	9606.ENSP00000321326	9606.ENSP00000303325	0	0	0	0.564	0	0	0.9	0	0.9
ADAMTS12	THSD7A	4449221	4448417	9606.ENSP00000422554	9606.ENSP00000406482	0	0	0	0	0	0	0.9	0	0.9
SYT8	TACR1	4445628	4437971	9606.ENSP00000371394	9606.ENSP00000303522	0	0	0	0	0	0	0.9	0	0.9
PF4	GNB4	4437224	4433561	9606.ENSP00000296029	9606.ENSP00000232564	0	0	0	0	0	0	0.9	0	0.9
FZD4	SYT8	4449697	4445628	9606.ENSP00000434034	9606.ENSP00000371394	0	0	0	0	0	0	0.9	0	0.9
SPARCL1	TGOLN2	4448749	4447376	9606.ENSP00000414856	9606.ENSP00000386443	0	0	0	0	0	0	0.9	0	0.9
PRND	THY1	4438268	4436571	9606.ENSP00000306900	9606.ENSP00000284240	0	0	0	0	0	0	0.9	0.05	0.9
TACR1	F2RL2	4437971	4437317	9606.ENSP00000303522	9606.ENSP00000296641	0	0	0	0.572	0	0	0.9	0	0.9
SPARCL1	F5	4448749	4442956	9606.ENSP00000414856	9606.ENSP00000356771	0	0	0	0	0	0	0.9	0.042	0.9
GRP	GNB4	4434514	4433561	9606.ENSP00000256857	9606.ENSP00000232564	0	0	0	0	0	0	0.9	0	0.9
TF	ATP6V1C2	4447279	4436011	9606.ENSP00000385834	9606.ENSP00000272238	0	0	0	0	0	0	0.9	0	0.9
TGOLN2	LTBP1	4447376	4447301	9606.ENSP00000386443	9606.ENSP00000386043	0	0	0	0	0	0	0.9	0	0.9
METTL7A	MMP8	4450267	4433667	9606.ENSP00000448785	9606.ENSP00000236826	0	0	0	0	0	0	0.9	0	0.9
CHRDL1	AMTN	4443870	4441105	9606.ENSP00000361112	9606.ENSP00000341013	0	0	0	0	0	0	0.9	0	0.9
THSD7A	SBSPON	4448417	4437398	9606.ENSP00000406482	9606.ENSP00000297354	0	0	0	0	0	0	0.9	0	0.9
ADAMTS6	SBSPON	4445491	4437398	9606.ENSP00000370443	9606.ENSP00000297354	0	0	0	0	0	0	0.9	0.042	0.9
TNFRSF1B	PSMA8	4444700	4438656	9606.ENSP00000365435	9606.ENSP00000311121	0	0	0	0	0	0	0.9	0	0.9
NTNG1	PRND	4443452	4438268	9606.ENSP00000359085	9606.ENSP00000306900	0	0	0	0	0	0	0.9	0	0.9
THSD7A	ADAMTS20	4448417	4445853	9606.ENSP00000406482	9606.ENSP00000374071	0	0	0	0.542	0	0	0.9	0	0.9
YPEL5	HBB	4445229	4440511	9606.ENSP00000368835	9606.ENSP00000333994	0	0	0	0	0	0	0.9	0	0.9
PPBP	ADCY8	4437223	4436671	9606.ENSP00000296028	9606.ENSP00000286355	0	0	0	0	0	0	0.9	0	0.9
YPEL5	MMP9	4445229	4443919	9606.ENSP00000368835	9606.ENSP00000361405	0	0	0	0	0	0	0.9	0	0.9
YPEL5	MMP8	4445229	4433667	9606.ENSP00000368835	9606.ENSP00000236826	0	0	0	0	0	0	0.9	0	0.9
MSLN	F5	4445731	4442956	9606.ENSP00000372313	9606.ENSP00000356771	0	0	0	0	0	0	0.9	0	0.9
F2RL2	GNB4	4437317	4433561	9606.ENSP00000296641	9606.ENSP00000232564	0	0	0	0	0	0	0.9	0	0.9
F5	SCG2	4442956	4438023	9606.ENSP00000356771	9606.ENSP00000304133	0	0	0	0	0	0	0.9	0	0.9
THSD7A	ADAMTS2	4448417	4434181	9606.ENSP00000406482	9606.ENSP00000251582	0	0	0	0.54	0	0	0.9	0	0.9
AMTN	TNC	4441105	4435562	9606.ENSP00000341013	9606.ENSP00000265131	0	0	0	0	0	0	0.9	0	0.9
FZD4	SYT11	4449697	4443083	9606.ENSP00000434034	9606.ENSP00000357307	0	0	0	0	0	0	0.9	0	0.9
PF4	ADCY8	4437224	4436671	9606.ENSP00000296029	9606.ENSP00000286355	0	0	0	0	0	0	0.9	0	0.9
VCAM1	SELP	4437090	4435297	9606.ENSP00000294728	9606.ENSP00000263686	0	0	0	0	0.088	0	0	0.894	0.9
MSLN	PRND	4445731	4438268	9606.ENSP00000372313	9606.ENSP00000306900	0	0	0	0	0	0	0.9	0	0.9
YPEL5	LTF	4445229	4433548	9606.ENSP00000368835	9606.ENSP00000231751	0	0	0	0	0	0	0.9	0	0.9
NOS1	PLN	4451263	4442014	9606.ENSP00000477999	9606.ENSP00000350132	0	0	0	0	0	0	0.9	0	0.9
CNKSR2	VWF	4445227	4434871	9606.ENSP00000368824	9606.ENSP00000261405	0	0	0	0	0	0	0.9	0	0.9
TGOLN2	AMTN	4447376	4441105	9606.ENSP00000386443	9606.ENSP00000341013	0	0	0	0	0	0	0.9	0	0.9
KLHL13	TRIM71	4450072	4445772	9606.ENSP00000443191	9606.ENSP00000373272	0	0	0	0	0	0	0.9	0	0.9
SPARCL1	MSLN	4448749	4445731	9606.ENSP00000414856	9606.ENSP00000372313	0	0	0	0	0	0	0.9	0.041	0.9
CHRDL1	F5	4443870	4442956	9606.ENSP00000361112	9606.ENSP00000356771	0	0	0	0	0	0	0.9	0	0.9
SPP1	CHRDL1	4446370	4443870	9606.ENSP00000378517	9606.ENSP00000361112	0	0	0	0	0	0	0.9	0	0.9
TF	SYT8	4447279	4445628	9606.ENSP00000385834	9606.ENSP00000371394	0	0	0	0	0	0	0.9	0	0.9
HTR2A	F2RL2	4449830	4437317	9606.ENSP00000437737	9606.ENSP00000296641	0	0	0	0	0	0	0.9	0	0.9
TGOLN2	SPP1	4447376	4446370	9606.ENSP00000386443	9606.ENSP00000378517	0	0	0	0	0	0	0.9	0	0.9
DEGS1	CD93	4439057	4433960	9606.ENSP00000316476	9606.ENSP00000246006	0	0	0	0	0	0	0.9	0	0.9
CXCL12	GNB4	4446453	4433561	9606.ENSP00000379140	9606.ENSP00000232564	0	0	0	0	0	0	0.9	0	0.9
CHRDL1	VCAN	4443870	4435552	9606.ENSP00000361112	9606.ENSP00000265077	0	0	0	0	0	0	0.9	0.047	0.9
THSD7A	ADAMTS8	4448417	4434544	9606.ENSP00000406482	9606.ENSP00000257359	0	0	0	0	0	0	0.9	0	0.9
TGOLN2	SDC2	4447376	4438282	9606.ENSP00000386443	9606.ENSP00000307046	0	0	0	0	0	0	0.9	0	0.9
TNFRSF1B	DEGS1	4444700	4439057	9606.ENSP00000365435	9606.ENSP00000316476	0	0	0	0	0	0	0.9	0	0.9
YPEL5	CHIT1	4445229	4442837	9606.ENSP00000368835	9606.ENSP00000356198	0	0	0	0	0	0	0.9	0	0.9
LTBP1	TF	4447301	4447279	9606.ENSP00000386043	9606.ENSP00000385834	0	0	0	0	0	0	0.9	0	0.9
APLNR	PF4	4451129	4437224	9606.ENSP00000475344	9606.ENSP00000296029	0	0	0	0	0	0	0.9	0	0.9
METTL7A	MMP9	4450267	4443919	9606.ENSP00000448785	9606.ENSP00000361405	0	0	0	0	0	0	0.9	0	0.9
METTL7A	TCN1	4450267	4434538	9606.ENSP00000448785	9606.ENSP00000257264	0	0	0	0	0	0	0.9	0	0.9
TF	AMTN	4447279	4441105	9606.ENSP00000385834	9606.ENSP00000341013	0	0	0	0	0	0	0.9	0	0.9
TF	MSLN	4447279	4445731	9606.ENSP00000385834	9606.ENSP00000372313	0	0	0	0	0	0	0.9	0	0.9
THSD7A	ADAMTS7	4448417	4445796	9606.ENSP00000406482	9606.ENSP00000373472	0	0	0	0.539	0	0	0.9	0	0.9
RYR2	CACNA1C	4442696	4435696	9606.ENSP00000355533	9606.ENSP00000266376	0	0	0	0	0.137	0.523	0	0.775	0.899
MYH11	CNN1	4446531	4434224	9606.ENSP00000379616	9606.ENSP00000252456	0	0	0	0	0.572	0	0	0.76	0.893
MMP9	JUN	4443919	4443699	9606.ENSP00000361405	9606.ENSP00000360266	0	0	0	0	0	0.313	0	0.85	0.893
LDB3	ACTN1	4448174	4446270	9606.ENSP00000401437	9606.ENSP00000377941	0	0	0	0	0.447	0.565	0	0.571	0.887
CXCL12	MMP2	4446453	4433061	9606.ENSP00000379140	9606.ENSP00000219070	0	0	0	0	0.213	0.379	0	0.782	0.884
TPM2	ACTC1	4445033	4436861	9606.ENSP00000367542	9606.ENSP00000290378	0	0	0	0	0.149	0.674	0	0.613	0.883
TEK	PTPRB	4445310	4440613	9606.ENSP00000369375	9606.ENSP00000334928	0	0	0	0	0.23	0.413	0	0.757	0.881
CALM1	ADCY8	4441930	4436671	9606.ENSP00000349467	9606.ENSP00000286355	0	0	0	0	0.096	0.442	0.6	0.475	0.88
CDH5	VWF	4441389	4434871	9606.ENSP00000344115	9606.ENSP00000261405	0	0	0	0	0.385	0	0	0.811	0.879
TAGLN	MYL9	4449622	4436327	9606.ENSP00000432282	9606.ENSP00000279022	0	0	0	0	0.775	0	0	0.485	0.879
SPP1	SPARC	4446370	4433520	9606.ENSP00000378517	9606.ENSP00000231061	0	0	0	0	0.098	0	0	0.87	0.878
BMPR1B	BMP5	4448203	4443624	9606.ENSP00000401907	9606.ENSP00000359866	0	0	0	0	0	0.292	0.6	0.603	0.878
PECAM1	ENG	4450567	4444130	9606.ENSP00000457421	9606.ENSP00000362299	0	0	0	0	0.097	0	0	0.87	0.877
RYR3	RYR2	4445837	4442696	9606.ENSP00000373884	9606.ENSP00000355533	0	0	0	0.974	0.062	0.379	0.8	0.896	0.876
ELN	FN1	4442190	4441661	9606.ENSP00000351807	9606.ENSP00000346839	0	0	0	0	0.077	0	0	0.87	0.875
ATF3	EGR1	4441415	4433758	9606.ENSP00000344352	9606.ENSP00000239938	0	0	0	0	0.26	0.073	0	0.831	0.874
BGN	COL1A1	4439914	4433346	9606.ENSP00000327336	9606.ENSP00000225964	0	0	0	0	0.466	0.405	0	0.632	0.873
MMP9	EGF	4443919	4435570	9606.ENSP00000361405	9606.ENSP00000265171	0	0	0	0	0	0	0	0.871	0.871
GULP1	ELMO1	4447357	4438759	9606.ENSP00000386289	9606.ENSP00000312185	0	0	0	0	0	0	0	0.87	0.87
VSIG4	CD163	4444445	4442211	9606.ENSP00000363869	9606.ENSP00000352071	0	0	0	0	0.824	0	0	0.294	0.87
SLC29A1	SLC28A2	4446194	4438962	9606.ENSP00000377424	9606.ENSP00000315006	0	0	0	0	0	0	0	0.869	0.869
FBN2	ELN	4449297	4442190	9606.ENSP00000424571	9606.ENSP00000351807	0	0	0	0	0.063	0.379	0	0.794	0.869
FN1	COL1A1	4441661	4433346	9606.ENSP00000346839	9606.ENSP00000225964	0	0	0	0	0.357	0.379	0	0.698	0.869
NR4A2	FOSB	4441430	4433953	9606.ENSP00000344479	9606.ENSP00000245919	0	0	0	0	0.724	0	0	0.538	0.867
MMP9	ELN	4443919	4442190	9606.ENSP00000361405	9606.ENSP00000351807	0	0	0	0	0	0.379	0	0.795	0.867
CALM1	CAV1	4441930	4440933	9606.ENSP00000349467	9606.ENSP00000339191	0	0	0	0	0	0	0.8	0.358	0.866
FGF7	EGF	4435784	4435570	9606.ENSP00000267843	9606.ENSP00000265171	0	0	0	0	0	0.051	0	0.863	0.865
POSTN	COL1A1	4445267	4433346	9606.ENSP00000369071	9606.ENSP00000225964	0	0	0	0	0.663	0	0	0.613	0.864
FOS	EGF	4438204	4435570	9606.ENSP00000306245	9606.ENSP00000265171	0	0	0	0	0	0	0	0.862	0.863
POSTN	FN1	4445267	4441661	9606.ENSP00000369071	9606.ENSP00000346839	0	0	0	0	0.338	0	0	0.802	0.863
BTG2	DUSP1	4436873	4433734	9606.ENSP00000290551	9606.ENSP00000239223	0	0	0	0	0.75	0	0	0.461	0.86
DCSTAMP	CTSK	4437421	4435989	9606.ENSP00000297581	9606.ENSP00000271651	0	0	0	0	0.073	0	0	0.855	0.86
PECAM1	TEK	4450567	4445310	9606.ENSP00000457421	9606.ENSP00000369375	0	0	0	0	0.064	0	0	0.854	0.858
PDE1A	GUCY1A2	4448547	4436475	9606.ENSP00000410309	9606.ENSP00000282249	0	0	0	0	0.24	0	0.65	0.502	0.856
FOSB	DUSP1	4433953	4433734	9606.ENSP00000245919	9606.ENSP00000239223	0	0	0	0	0.676	0.111	0	0.536	0.855
AKAP12	PTRF	4447130	4441938	9606.ENSP00000384537	9606.ENSP00000349541	0	0	0	0	0.855	0	0	0	0.855
TEK	CDH5	4445310	4441389	9606.ENSP00000369375	9606.ENSP00000344115	0	0	0	0	0.213	0.05	0	0.821	0.855
TAGLN	ACTA2	4449622	4448229	9606.ENSP00000432282	9606.ENSP00000402373	0	0	0	0	0.421	0.158	0	0.724	0.854
BRINP3	BRINP2	4442890	4442470	9606.ENSP00000356432	9606.ENSP00000354481	0	0	0	0.975	0.2	0.816	0	0.676	0.849
NR4A1	FOSB	4449965	4433953	9606.ENSP00000440864	9606.ENSP00000245919	0	0	0	0	0.564	0	0	0.664	0.847
NOS1	CACNA1C	4451263	4435696	9606.ENSP00000477999	9606.ENSP00000266376	0	0	0	0	0.061	0.092	0.8	0.212	0.847
PECAM1	THY1	4450567	4436571	9606.ENSP00000457421	9606.ENSP00000284240	0	0	0	0	0	0	0	0.846	0.846
FOSB	EGR2	4433953	4433822	9606.ENSP00000245919	9606.ENSP00000242480	0	0	0	0	0.565	0.073	0	0.648	0.846
HES5	HES1	4445056	4433557	9606.ENSP00000367714	9606.ENSP00000232424	0	0	0	0.785	0	0.159	0.8	0.598	0.846
MYOM1	MYL9	4441863	4436327	9606.ENSP00000348821	9606.ENSP00000279022	0	0	0	0	0.063	0.192	0.72	0.349	0.843
NOS1	GUCY1B3	4451263	4435431	9606.ENSP00000477999	9606.ENSP00000264424	0	0	0	0	0.061	0	0.8	0.231	0.843
TAGLN	MYH11	4449622	4446531	9606.ENSP00000432282	9606.ENSP00000379616	0	0	0	0	0.237	0	0	0.8	0.841
TIMP4	MMP2	4436744	4433061	9606.ENSP00000287814	9606.ENSP00000219070	0	0	0	0	0.07	0.457	0	0.708	0.84
ACTA2	CAP2	4448229	4433486	9606.ENSP00000402373	9606.ENSP00000229922	0	0	0	0	0.089	0.797	0	0.204	0.839
TEK	EGF	4445310	4435570	9606.ENSP00000369375	9606.ENSP00000265171	0	0	0	0	0	0.062	0.6	0.605	0.839
GLYAT	DOCK11	4451863	4436212	9606.ENSP00000484592	9606.ENSP00000276202	0	0	0	0	0	0	0	0.838	0.838
JUN	EGF	4443699	4435570	9606.ENSP00000360266	9606.ENSP00000265171	0	0	0	0	0	0	0	0.837	0.837
CD34	VWF	4438554	4434871	9606.ENSP00000310036	9606.ENSP00000261405	0	0	0	0	0.295	0	0	0.777	0.836
NOS1	RYR3	4451263	4445837	9606.ENSP00000477999	9606.ENSP00000373884	0	0	0	0	0.09	0	0.8	0.173	0.836
MSN	SDC2	4442353	4438282	9606.ENSP00000353408	9606.ENSP00000307046	0	0	0	0	0	0	0.8	0.211	0.835
CXCL12	MMP9	4446453	4443919	9606.ENSP00000379140	9606.ENSP00000361405	0	0	0	0	0	0	0	0.834	0.834
EGR2	EGR1	4433822	4433758	9606.ENSP00000242480	9606.ENSP00000239938	0	0	0	0.843	0.81	0	0	0.801	0.833
EGR1	DUSP1	4433758	4433734	9606.ENSP00000239938	9606.ENSP00000239223	0	0	0	0	0.297	0.073	0	0.763	0.833
IER2	EGR1	4450780	4433758	9606.ENSP00000465617	9606.ENSP00000239938	0	0	0	0	0.621	0	0	0.579	0.833
NOS3	VCAM1	4437409	4437090	9606.ENSP00000297494	9606.ENSP00000294728	0	0	0	0	0	0	0	0.83	0.83
POSTN	MMP2	4445267	4433061	9606.ENSP00000369071	9606.ENSP00000219070	0	0	0	0	0.454	0	0	0.7	0.829
ASPN	OGN	4444584	4435104	9606.ENSP00000364694	9606.ENSP00000262551	0	0	0	0.615	0.762	0	0	0.739	0.828
ANK1	SLC4A1	4435633	4435075	9606.ENSP00000265709	9606.ENSP00000262418	0	0	0	0	0.102	0.379	0	0.715	0.827
ACAN	BGN	4447500	4439914	9606.ENSP00000387356	9606.ENSP00000327336	0	0	0	0	0	0	0	0.824	0.824
IER2	JUNB	4450780	4437951	9606.ENSP00000465617	9606.ENSP00000303315	0	0	0	0	0.723	0	0	0.388	0.823
TAGLN	FABP3	4449622	4444252	9606.ENSP00000432282	9606.ENSP00000362817	0	0	0	0	0.063	0.804	0	0.106	0.822
ATP2B2	CALM1	4442354	4441930	9606.ENSP00000353414	9606.ENSP00000349467	0	0	0	0	0.152	0.69	0	0.372	0.82
DCSTAMP	ATP6V0D2	4437421	4436630	9606.ENSP00000297581	9606.ENSP00000285393	0	0	0	0	0.097	0	0	0.809	0.82
NR4A1	BTG2	4449965	4436873	9606.ENSP00000440864	9606.ENSP00000290551	0	0	0	0	0.533	0	0	0.63	0.82
PNLIPRP3	LIPC	4443281	4437532	9606.ENSP00000358232	9606.ENSP00000299022	0	0	0	0.758	0	0	0.8	0.419	0.819
PECAM1	VCAM1	4450567	4437090	9606.ENSP00000457421	9606.ENSP00000294728	0	0	0	0	0.059	0	0	0.814	0.818
SPP1	MMP9	4446370	4443919	9606.ENSP00000378517	9606.ENSP00000361405	0	0	0	0	0.109	0	0	0.804	0.818
LIPC	LIPG	4437532	4434849	9606.ENSP00000299022	9606.ENSP00000261292	0	0	0	0.912	0.061	0	0.8	0.755	0.817
COL4A1	SPARC	4444632	4433520	9606.ENSP00000364979	9606.ENSP00000231061	0	0	0	0	0.599	0.181	0	0.487	0.817
FN1	MMP3	4441661	4437610	9606.ENSP00000346839	9606.ENSP00000299855	0	0	0	0	0.108	0	0	0.803	0.817
CXCL12	FN1	4446453	4441661	9606.ENSP00000379140	9606.ENSP00000346839	0	0	0	0	0.12	0.379	0	0.69	0.816
NOS1	CACNA1G	4451263	4442206	9606.ENSP00000477999	9606.ENSP00000352011	0	0	0	0	0.084	0.077	0.8	0	0.816
JUN	DUSP1	4443699	4433734	9606.ENSP00000360266	9606.ENSP00000239223	0	0	0	0	0.407	0.125	0	0.673	0.815
LDB3	CASQ2	4448174	4434880	9606.ENSP00000401437	9606.ENSP00000261448	0	0	0	0	0.664	0	0	0.473	0.815
FLNA	CAV1	4443409	4440933	9606.ENSP00000358866	9606.ENSP00000339191	0	0	0	0	0.088	0.379	0	0.699	0.815
ITGB3	ACTN1	4450406	4446270	9606.ENSP00000452786	9606.ENSP00000377941	0	0	0	0	0.089	0.26	0.6	0.389	0.813
CALM1	ACTC1	4441930	4436861	9606.ENSP00000349467	9606.ENSP00000290378	0	0	0	0	0.054	0.716	0	0.361	0.813
ACTA2	ACTC1	4448229	4436861	9606.ENSP00000402373	9606.ENSP00000290378	0	0	0	0.987	0	0.812	0	0.312	0.812
NOS1	NOS3	4451263	4437409	9606.ENSP00000477999	9606.ENSP00000297494	0	0	0.442	0.959	0	0	0.8	0.953	0.811
PDE1A	GUCY1B3	4448547	4435431	9606.ENSP00000410309	9606.ENSP00000264424	0	0	0	0	0.158	0	0.65	0.408	0.81
ITGB3	TNN	4450406	4433748	9606.ENSP00000452786	9606.ENSP00000239462	0	0	0	0	0.063	0	0.8	0.068	0.81
PNLIPRP3	LIPG	4443281	4434849	9606.ENSP00000358232	9606.ENSP00000261292	0	0	0	0.736	0	0	0.8	0.213	0.809
ACTN1	TPM2	4446270	4445033	9606.ENSP00000377941	9606.ENSP00000367542	0	0	0	0	0.282	0.495	0	0.513	0.808
JUN	BTG2	4443699	4436873	9606.ENSP00000360266	9606.ENSP00000290551	0	0	0	0	0.7	0	0	0.385	0.808
IER2	BTG2	4450780	4436873	9606.ENSP00000465617	9606.ENSP00000290551	0	0	0	0	0.663	0	0	0.452	0.807
NR4A1	EGR1	4449965	4433758	9606.ENSP00000440864	9606.ENSP00000239938	0	0	0	0	0.368	0.063	0	0.701	0.807
MYOCD	ACTC1	4448190	4436861	9606.ENSP00000401678	9606.ENSP00000290378	0	0	0	0	0.132	0.268	0	0.72	0.807
FN1	BGN	4441661	4439914	9606.ENSP00000346839	9606.ENSP00000327336	0	0	0	0	0.394	0	0	0.695	0.807
ELN	BGN	4442190	4439914	9606.ENSP00000351807	9606.ENSP00000327336	0	0	0	0	0.139	0.379	0	0.669	0.807
NR4A1	FOS	4449965	4438204	9606.ENSP00000440864	9606.ENSP00000306245	0	0	0	0	0.406	0	0	0.687	0.806
BTG2	EGR1	4436873	4433758	9606.ENSP00000290551	9606.ENSP00000239938	0	0	0	0	0.613	0	0	0.519	0.806
WIPF1	ACTC1	4446038	4436861	9606.ENSP00000376330	9606.ENSP00000290378	0	0	0	0	0	0.777	0	0.161	0.805
MYOCD	MYH11	4448190	4446531	9606.ENSP00000401678	9606.ENSP00000379616	0	0	0	0	0.089	0	0	0.795	0.805
NOS1	GUCY1A2	4451263	4436475	9606.ENSP00000477999	9606.ENSP00000282249	0	0	0	0	0	0	0.8	0.065	0.805
MNDA	NCF2	4443045	4442905	9606.ENSP00000357123	9606.ENSP00000356505	0	0	0	0	0.777	0	0	0.162	0.805
ACTA2	WIPF1	4448229	4446038	9606.ENSP00000402373	9606.ENSP00000376330	0	0	0	0	0	0.741	0	0.267	0.802
SPP1	MMP2	4446370	4433061	9606.ENSP00000378517	9606.ENSP00000219070	0	0	0	0	0.076	0	0	0.793	0.801
MYOCD	KLF4	4448190	4444433	9606.ENSP00000401678	9606.ENSP00000363804	0	0	0	0	0.061	0.081	0	0.786	0.799
CALM1	SELL	4441930	4433660	9606.ENSP00000349467	9606.ENSP00000236147	0	0	0	0	0	0.761	0	0.196	0.799
ELN	VCAN	4442190	4435552	9606.ENSP00000351807	9606.ENSP00000265077	0	0	0	0	0.062	0	0	0.793	0.798
ACTA2	CNN1	4448229	4434224	9606.ENSP00000402373	9606.ENSP00000252456	0	0	0	0	0.276	0.158	0	0.695	0.798
EGF	MMP2	4435570	4433061	9606.ENSP00000265171	9606.ENSP00000219070	0	0	0	0	0	0	0	0.797	0.798
PECAM1	CXCL12	4450567	4446453	9606.ENSP00000457421	9606.ENSP00000379140	0	0	0	0	0	0	0	0.797	0.798
PDE1A	GUCY2F	4448547	4433038	9606.ENSP00000410309	9606.ENSP00000218006	0	0	0	0	0.082	0	0.65	0.422	0.798
FOS	IGF1	4438204	4437883	9606.ENSP00000306245	9606.ENSP00000302665	0	0	0	0	0	0	0	0.796	0.797
GRIN2A	ADCY8	4446563	4436671	9606.ENSP00000379818	9606.ENSP00000286355	0	0	0	0	0.228	0	0	0.747	0.796
CDH5	CD34	4441389	4438554	9606.ENSP00000344115	9606.ENSP00000310036	0	0	0	0	0.186	0	0	0.757	0.794
SPOCK1	SPARC	4446351	4433520	9606.ENSP00000378401	9606.ENSP00000231061	0	0	0	0	0.468	0	0	0.63	0.794
PDE1A	ADCY8	4448547	4436671	9606.ENSP00000410309	9606.ENSP00000286355	0	0	0	0	0.137	0	0.65	0.375	0.794
MMP9	CTSK	4443919	4435989	9606.ENSP00000361405	9606.ENSP00000271651	0	0	0	0	0.089	0	0	0.779	0.79
CD24	SELP	4451824	4435297	9606.ENSP00000483985	9606.ENSP00000263686	0	0	0	0	0	0.379	0	0.675	0.79
ACTA2	COL1A1	4448229	4433346	9606.ENSP00000402373	9606.ENSP00000225964	0	0	0	0	0.228	0	0	0.739	0.79
BMPR1B	TGFB3	4448203	4433716	9606.ENSP00000401907	9606.ENSP00000238682	0	0	0	0	0.061	0.731	0	0.223	0.786
STX2	VAMP5	4446013	4438145	9606.ENSP00000376178	9606.ENSP00000305647	0	0	0	0	0.062	0.353	0.54	0.322	0.785
COL4A1	FN1	4444632	4441661	9606.ENSP00000364979	9606.ENSP00000346839	0	0	0	0	0.346	0.313	0	0.561	0.785
NR4A2	FOS	4441430	4438204	9606.ENSP00000344479	9606.ENSP00000306245	0	0	0	0	0.559	0	0	0.53	0.784
MMP9	NOS3	4443919	4437409	9606.ENSP00000361405	9606.ENSP00000297494	0	0	0	0	0.062	0	0	0.778	0.783
ACAN	IGF1	4447500	4437883	9606.ENSP00000387356	9606.ENSP00000302665	0	0	0	0	0	0	0	0.781	0.782
IER2	FOS	4450780	4438204	9606.ENSP00000465617	9606.ENSP00000306245	0	0	0	0	0.568	0	0	0.516	0.782
PAX6	KLF4	4448302	4444433	9606.ENSP00000404100	9606.ENSP00000363804	0	0	0	0	0	0.058	0	0.777	0.781
TEK	FGF7	4445310	4435784	9606.ENSP00000369375	9606.ENSP00000267843	0	0	0	0	0.07	0.267	0.6	0.293	0.781
EGF	EGR1	4435570	4433758	9606.ENSP00000265171	9606.ENSP00000239938	0	0	0	0	0	0	0	0.779	0.78
AREG	MMP9	4446446	4443919	9606.ENSP00000379097	9606.ENSP00000361405	0	0	0	0	0	0.379	0	0.659	0.779
MYH11	MYOM1	4446531	4441863	9606.ENSP00000379616	9606.ENSP00000348821	0	0	0	0	0.087	0.128	0.72	0.122	0.778
MMP9	NCF2	4443919	4442905	9606.ENSP00000361405	9606.ENSP00000356505	0	0	0	0	0.228	0	0.65	0.244	0.777
VIM	ZEB1	4450181	4442472	9606.ENSP00000446007	9606.ENSP00000354487	0	0	0	0	0.095	0	0	0.764	0.777
MYH11	MYL4	4446531	4441686	9606.ENSP00000379616	9606.ENSP00000347055	0	0	0	0	0.063	0.327	0	0.674	0.776
ACTA2	MYOCD	4448229	4448190	9606.ENSP00000402373	9606.ENSP00000401678	0	0	0	0	0.094	0.268	0	0.69	0.776
ACTG2	WIPF1	4447434	4446038	9606.ENSP00000386857	9606.ENSP00000376330	0	0	0	0	0	0.741	0	0.167	0.775
TEK	IGF1	4445310	4437883	9606.ENSP00000369375	9606.ENSP00000302665	0	0	0	0	0.062	0	0.6	0.45	0.775
TEK	ANGPTL1	4445310	4433639	9606.ENSP00000369375	9606.ENSP00000234816	0	0	0	0	0.063	0.385	0	0.641	0.775
TNFRSF11B	CTSK	4437397	4435989	9606.ENSP00000297350	9606.ENSP00000271651	0	0	0	0	0.061	0	0	0.769	0.774
POSTN	SPARC	4445267	4433520	9606.ENSP00000369071	9606.ENSP00000231061	0	0	0	0	0.467	0	0	0.593	0.773
POSTN	COL6A3	4445267	4437161	9606.ENSP00000369071	9606.ENSP00000295550	0	0	0	0	0.587	0	0	0.472	0.773
ELTD1	MYCT1	4443607	4442842	9606.ENSP00000359778	9606.ENSP00000356214	0	0	0	0	0.396	0	0	0.64	0.773
COL4A2	SPARC	4442382	4433520	9606.ENSP00000353654	9606.ENSP00000231061	0	0	0	0	0.58	0.181	0	0.39	0.772
VCAM1	VWF	4437090	4434871	9606.ENSP00000294728	9606.ENSP00000261405	0	0	0	0	0.185	0	0	0.732	0.772
TEK	VWF	4445310	4434871	9606.ENSP00000369375	9606.ENSP00000261405	0	0	0	0	0.262	0	0	0.701	0.77
PF4	SELP	4437224	4435297	9606.ENSP00000296029	9606.ENSP00000263686	0	0	0	0	0.139	0	0	0.743	0.77
CALD1	CALM1	4442549	4441930	9606.ENSP00000354826	9606.ENSP00000349467	0	0	0	0	0	0.379	0	0.644	0.77
FOS	DCSTAMP	4438204	4437421	9606.ENSP00000306245	9606.ENSP00000297581	0	0	0	0	0	0	0	0.769	0.769
ACTA2	CALM1	4448229	4441930	9606.ENSP00000402373	9606.ENSP00000349467	0	0	0	0	0.054	0.716	0	0.21	0.769
ACTG2	CALM1	4447434	4441930	9606.ENSP00000386857	9606.ENSP00000349467	0	0	0	0	0.054	0.716	0	0.202	0.766
IGF1	FGF7	4437883	4435784	9606.ENSP00000302665	9606.ENSP00000267843	0	0	0	0	0.061	0	0	0.761	0.766
ZEB1	EGF	4442472	4435570	9606.ENSP00000354487	9606.ENSP00000265171	0	0	0	0	0	0	0	0.765	0.766
FOS	EGR2	4438204	4433822	9606.ENSP00000306245	9606.ENSP00000242480	0	0	0	0	0.271	0.073	0	0.677	0.763
ADAMTS7	COMP	4445796	4433216	9606.ENSP00000373472	9606.ENSP00000222271	0	0	0	0	0	0.294	0	0.679	0.763
SPP1	TNFRSF11B	4446370	4437397	9606.ENSP00000378517	9606.ENSP00000297350	0	0	0	0	0.06	0	0	0.757	0.762
JUN	FN1	4443699	4441661	9606.ENSP00000360266	9606.ENSP00000346839	0	0	0	0	0	0	0	0.762	0.762
PECAM1	SELP	4450567	4435297	9606.ENSP00000457421	9606.ENSP00000263686	0	0	0	0	0.213	0	0	0.71	0.762
NNMT	AKAP12	4449990	4447130	9606.ENSP00000441434	9606.ENSP00000384537	0	0	0	0	0.742	0	0	0.109	0.76
PECAM1	FN1	4450567	4441661	9606.ENSP00000457421	9606.ENSP00000346839	0	0	0	0	0	0	0	0.759	0.759
CXCL12	CD34	4446453	4438554	9606.ENSP00000379140	9606.ENSP00000310036	0	0	0	0	0.077	0	0	0.75	0.759
PDZK1	SLC16A9	4447852	4446398	9606.ENSP00000394485	9606.ENSP00000378757	0	0	0	0	0.061	0	0	0.753	0.758
ZEB1	FN1	4442472	4441661	9606.ENSP00000354487	9606.ENSP00000346839	0	0	0	0	0.05	0	0	0.756	0.758
ATP6V0D2	CTSK	4436630	4435989	9606.ENSP00000285393	9606.ENSP00000271651	0	0	0	0	0.063	0	0	0.752	0.757
BGN	SPARC	4439914	4433520	9606.ENSP00000327336	9606.ENSP00000231061	0	0	0	0	0.354	0	0	0.638	0.756
ACAN	MMP8	4447500	4433667	9606.ENSP00000387356	9606.ENSP00000236826	0	0	0	0	0	0.379	0	0.62	0.754
JUN	MMP3	4443699	4437610	9606.ENSP00000360266	9606.ENSP00000299855	0	0	0	0	0	0	0	0.754	0.754
CACNA1G	CRABP1	4442206	4437579	9606.ENSP00000352011	9606.ENSP00000299529	0	0	0	0	0.061	0	0	0.748	0.753
FRZB	WNT3A	4437121	4436591	9606.ENSP00000295113	9606.ENSP00000284523	0	0	0	0	0	0.265	0	0.678	0.753
MMP9	TIMP4	4443919	4436744	9606.ENSP00000361405	9606.ENSP00000287814	0	0	0	0	0	0.162	0	0.717	0.753
HTR2A	FOS	4449830	4438204	9606.ENSP00000437737	9606.ENSP00000306245	0	0	0	0	0	0	0	0.751	0.752
JUN	IGF1	4443699	4437883	9606.ENSP00000360266	9606.ENSP00000302665	0	0	0	0	0	0	0	0.752	0.752
CXCL12	VCAM1	4446453	4437090	9606.ENSP00000379140	9606.ENSP00000294728	0	0	0	0	0.142	0	0	0.722	0.751
CDH5	VCAM1	4441389	4437090	9606.ENSP00000344115	9606.ENSP00000294728	0	0	0	0	0.108	0	0	0.732	0.751
ELN	MMP2	4442190	4433061	9606.ENSP00000351807	9606.ENSP00000219070	0	0	0	0	0.098	0	0	0.735	0.75
FN1	VCAM1	4441661	4437090	9606.ENSP00000346839	9606.ENSP00000294728	0	0	0	0	0.098	0	0	0.734	0.75
JUNB	DUSP1	4437951	4433734	9606.ENSP00000303315	9606.ENSP00000239223	0	0	0	0	0.657	0.125	0	0.235	0.75
FN1	NOS3	4441661	4437409	9606.ENSP00000346839	9606.ENSP00000297494	0	0	0	0	0	0	0	0.749	0.749
COL4A2	FN1	4442382	4441661	9606.ENSP00000353654	9606.ENSP00000346839	0	0	0	0	0.345	0.313	0	0.484	0.748
ITGB3	SELP	4450406	4435297	9606.ENSP00000452786	9606.ENSP00000263686	0	0	0	0	0.117	0	0	0.726	0.747
PDE3A	ADCY8	4442203	4436671	9606.ENSP00000351957	9606.ENSP00000286355	0	0	0	0	0	0	0.65	0.304	0.746
KRT6A	SPRR1B	4445298	4438224	9606.ENSP00000369317	9606.ENSP00000306461	0	0	0	0	0.562	0	0	0.441	0.745
COL14A1	OGN	4437442	4435104	9606.ENSP00000297848	9606.ENSP00000262551	0	0	0	0	0.179	0.638	0	0.21	0.744
ZEB1	MMP2	4442472	4433061	9606.ENSP00000354487	9606.ENSP00000219070	0	0	0	0	0.061	0	0	0.739	0.744
VCAM1	SELL	4437090	4433660	9606.ENSP00000294728	9606.ENSP00000236147	0	0	0	0	0.062	0	0	0.738	0.744
ACAN	COL1A1	4447500	4433346	9606.ENSP00000387356	9606.ENSP00000225964	0	0	0	0	0.061	0	0	0.739	0.744
CCL18	CHIT1	4451437	4442837	9606.ENSP00000479955	9606.ENSP00000356198	0	0	0	0	0.1	0	0	0.726	0.742
CCL18	CD163	4451437	4442211	9606.ENSP00000479955	9606.ENSP00000352071	0	0	0	0	0.255	0	0	0.669	0.742
TCL1A	KLF4	4447199	4444433	9606.ENSP00000385036	9606.ENSP00000363804	0	0	0	0	0.057	0	0	0.737	0.742
FN1	FAP	4441661	4432748	9606.ENSP00000346839	9606.ENSP00000188790	0	0	0	0	0.196	0.261	0	0.598	0.741
ENG	VCAM1	4444130	4437090	9606.ENSP00000362299	9606.ENSP00000294728	0	0	0	0	0.076	0	0	0.73	0.739
SPARCL1	SPOCK1	4448749	4446351	9606.ENSP00000414856	9606.ENSP00000378401	0	0	0	0	0.46	0	0	0.538	0.739
CACNA1C	KCNQ1	4435696	4432663	9606.ENSP00000266376	9606.ENSP00000155840	0	0	0	0	0	0.069	0	0.732	0.739
DKK3	SFRP2	4446557	4436112	9606.ENSP00000379762	9606.ENSP00000274063	0	0	0	0	0.077	0.084	0	0.715	0.738
ANGPT1	NOS3	4449446	4437409	9606.ENSP00000428340	9606.ENSP00000297494	0	0	0	0	0	0	0	0.738	0.738
NECAB1	NECAB2	4447504	4438323	9606.ENSP00000387380	9606.ENSP00000307449	0	0	0	0.91	0.076	0.71	0	0.734	0.738
C7	CD34	4439494	4438554	9606.ENSP00000322061	9606.ENSP00000310036	0	0	0	0	0.1	0	0.72	0	0.737
ENG	NOS3	4444130	4437409	9606.ENSP00000362299	9606.ENSP00000297494	0	0	0	0	0.063	0	0	0.73	0.736
TAGLN	PTRF	4449622	4441938	9606.ENSP00000432282	9606.ENSP00000349541	0	0	0	0	0.666	0	0	0.242	0.736
IGF1	NOS3	4437883	4437409	9606.ENSP00000302665	9606.ENSP00000297494	0	0	0	0	0	0	0	0.735	0.735
SGCD	SGCG	4440864	4433057	9606.ENSP00000338343	9606.ENSP00000218867	0	0	0	0.949	0.111	0.379	0.54	0.836	0.735
KRT19	EGF	4442612	4435570	9606.ENSP00000355124	9606.ENSP00000265171	0	0	0	0	0	0	0	0.734	0.734
F2R	SELP	4439430	4435297	9606.ENSP00000321326	9606.ENSP00000263686	0	0	0	0	0	0	0	0.734	0.734
MMP9	COL1A1	4443919	4433346	9606.ENSP00000361405	9606.ENSP00000225964	0	0	0	0	0.077	0.328	0	0.605	0.733
PECAM1	NOS3	4450567	4437409	9606.ENSP00000457421	9606.ENSP00000297494	0	0	0	0	0.085	0	0	0.721	0.733
PDE3A	GUCY1B3	4442203	4435431	9606.ENSP00000351957	9606.ENSP00000264424	0	0	0	0	0.061	0	0.65	0.25	0.732
SPP1	IGF1	4446370	4437883	9606.ENSP00000378517	9606.ENSP00000302665	0	0	0	0	0	0	0	0.732	0.732
SLC26A4	SLC5A5	4435634	4433212	9606.ENSP00000265715	9606.ENSP00000222248	0	0	0	0	0	0	0	0.732	0.732
FN1	FGL2	4441661	4434063	9606.ENSP00000346839	9606.ENSP00000248598	0	0	0	0	0	0	0.72	0.082	0.732
POSTN	BGN	4445267	4439914	9606.ENSP00000369071	9606.ENSP00000327336	0	0	0	0	0.409	0	0	0.563	0.731
PLCE1	DGKG	4443733	4435536	9606.ENSP00000360431	9606.ENSP00000265022	0	0	0	0	0.062	0	0.65	0.246	0.73
ADAM12	PAPPA	4443148	4440201	9606.ENSP00000357668	9606.ENSP00000330658	0	0	0	0	0.139	0	0	0.7	0.73
HTR2A	CACNA1C	4449830	4435696	9606.ENSP00000437737	9606.ENSP00000266376	0	0	0	0	0.107	0.057	0.6	0.295	0.73
PDE1A	LHX6	4448547	4446261	9606.ENSP00000410309	9606.ENSP00000377854	0	0	0	0	0.076	0	0	0.72	0.73
VIM	FN1	4450181	4441661	9606.ENSP00000446007	9606.ENSP00000346839	0	0	0	0	0.131	0.08	0	0.688	0.729
TAGLN	CALD1	4449622	4442549	9606.ENSP00000432282	9606.ENSP00000354826	0	0	0	0	0.202	0	0	0.674	0.729
FN1	CD34	4441661	4438554	9606.ENSP00000346839	9606.ENSP00000310036	0	0	0	0	0.062	0	0	0.723	0.729
FRZB	WNT4	4437121	4436841	9606.ENSP00000295113	9606.ENSP00000290167	0	0	0	0	0	0.262	0	0.647	0.728
MYH11	ACTC1	4446531	4436861	9606.ENSP00000379616	9606.ENSP00000290378	0	0	0	0	0.066	0.325	0	0.602	0.727
SGCZ	SGCD	4445643	4440864	9606.ENSP00000371512	9606.ENSP00000338343	0	0	0	0.959	0	0	0.72	0.653	0.727
CD34	VCAM1	4438554	4437090	9606.ENSP00000310036	9606.ENSP00000294728	0	0	0	0	0.062	0	0	0.721	0.727
JUN	DUSP5	4443699	4443355	9606.ENSP00000360266	9606.ENSP00000358596	0	0	0	0	0.12	0.125	0	0.674	0.727
TNFRSF11B	VWF	4437397	4434871	9606.ENSP00000297350	9606.ENSP00000261405	0	0	0	0	0	0.294	0	0.628	0.726
MEOX1	MEOX2	4439465	4434997	9606.ENSP00000321684	9606.ENSP00000262041	0	0	0	0.884	0.107	0.68	0	0.71	0.726
ENG	CDH5	4444130	4441389	9606.ENSP00000362299	9606.ENSP00000344115	0	0	0	0	0.105	0	0	0.707	0.726
TAGLN	ACTG2	4449622	4447434	9606.ENSP00000432282	9606.ENSP00000386857	0	0	0	0	0.336	0.158	0	0.547	0.725
GRIN2A	CALM1	4446563	4441930	9606.ENSP00000379818	9606.ENSP00000349467	0	0	0	0	0.117	0.089	0.6	0.243	0.724
ELN	EGF	4442190	4435570	9606.ENSP00000351807	9606.ENSP00000265171	0	0	0	0	0	0	0	0.724	0.724
ADAMTS12	COMP	4449221	4433216	9606.ENSP00000422554	9606.ENSP00000222271	0	0	0	0	0	0.379	0	0.572	0.723
COL4A1	NID2	4444632	4432944	9606.ENSP00000364979	9606.ENSP00000216286	0	0	0	0	0.262	0.331	0	0.485	0.723
CAV1	CACNA1C	4440933	4435696	9606.ENSP00000339191	9606.ENSP00000266376	0	0	0	0	0	0.044	0	0.722	0.723
IL3RA	CD34	4439962	4438554	9606.ENSP00000327890	9606.ENSP00000310036	0	0	0	0	0	0	0	0.723	0.723
LIPC	DGKG	4437532	4435536	9606.ENSP00000299022	9606.ENSP00000265022	0	0	0	0	0	0	0.65	0.239	0.722
PDE3A	GUCY1A2	4442203	4436475	9606.ENSP00000351957	9606.ENSP00000282249	0	0	0	0	0.081	0	0.65	0.206	0.722
VCAM1	THY1	4437090	4436571	9606.ENSP00000294728	9606.ENSP00000284240	0	0	0	0	0.083	0	0	0.708	0.721
MMP9	FGF7	4443919	4435784	9606.ENSP00000361405	9606.ENSP00000267843	0	0	0	0	0	0	0	0.721	0.721
EPB41L4B	SCNN1G	4444418	4437627	9606.ENSP00000363694	9606.ENSP00000300061	0	0	0	0	0	0	0	0.72	0.72
MMP3	TIMP4	4437610	4436744	9606.ENSP00000299855	9606.ENSP00000287814	0	0	0	0	0	0.162	0	0.68	0.72
NOS3	EGF	4437409	4435570	9606.ENSP00000297494	9606.ENSP00000265171	0	0	0	0	0	0	0	0.719	0.719
LDB3	SMPX	4448174	4445223	9606.ENSP00000401437	9606.ENSP00000368808	0	0	0	0	0.719	0	0	0	0.719
TEK	CD34	4445310	4438554	9606.ENSP00000369375	9606.ENSP00000310036	0	0	0	0	0.107	0	0	0.698	0.719
ASPN	FRZB	4444584	4437121	9606.ENSP00000364694	9606.ENSP00000295113	0	0	0	0	0.174	0	0	0.673	0.718
CXCL12	VCAN	4446453	4435552	9606.ENSP00000379140	9606.ENSP00000265077	0	0	0	0	0.071	0.342	0	0.577	0.718
TIMP4	MMP8	4436744	4433667	9606.ENSP00000287814	9606.ENSP00000236826	0	0	0	0	0	0.162	0	0.677	0.718
ENG	VWF	4444130	4434871	9606.ENSP00000362299	9606.ENSP00000261405	0	0	0	0	0.155	0	0	0.678	0.717
NOS3	VWF	4437409	4434871	9606.ENSP00000297494	9606.ENSP00000261405	0	0	0	0	0.082	0	0	0.704	0.716
PPBP	SELP	4437223	4435297	9606.ENSP00000296028	9606.ENSP00000263686	0	0	0	0	0.176	0	0	0.67	0.716
LPHN3	PRELP	4449220	4441378	9606.ENSP00000422533	9606.ENSP00000343924	0	0	0	0	0.049	0.683	0	0.136	0.716
LPHN3	LRRC15	4449220	4448704	9606.ENSP00000422533	9606.ENSP00000413707	0	0	0	0	0.049	0.683	0	0.135	0.716
LPHN3	ASPN	4449220	4444584	9606.ENSP00000422533	9606.ENSP00000364694	0	0	0	0	0.049	0.683	0	0.132	0.715
CCL3	CXCL12	4451253	4446453	9606.ENSP00000477908	9606.ENSP00000379140	0	0	0	0	0	0	0	0.715	0.715
FOS	TACR1	4438204	4437971	9606.ENSP00000306245	9606.ENSP00000303522	0	0	0	0	0	0	0	0.714	0.714
ELN	IGF1	4442190	4437883	9606.ENSP00000351807	9606.ENSP00000302665	0	0	0	0	0.084	0	0	0.7	0.714
ELN	MMP3	4442190	4437610	9606.ENSP00000351807	9606.ENSP00000299855	0	0	0	0	0	0	0	0.714	0.714
NOS3	NOX4	4437409	4435236	9606.ENSP00000297494	9606.ENSP00000263317	0	0	0	0	0.061	0	0	0.707	0.713
CTSK	SPARC	4435989	4433520	9606.ENSP00000271651	9606.ENSP00000231061	0	0	0	0	0.145	0.379	0	0.503	0.713
DPP6	CNTNAP2	4444940	4442541	9606.ENSP00000367001	9606.ENSP00000354778	0	0	0	0	0.145	0	0	0.678	0.712
FN1	COMP	4441661	4433216	9606.ENSP00000346839	9606.ENSP00000222271	0	0	0	0	0.061	0.379	0	0.546	0.712
ANK2	CACNA1C	4441946	4435696	9606.ENSP00000349588	9606.ENSP00000266376	0	0	0	0	0.119	0.085	0	0.67	0.711
CPE	SCG2	4447304	4438023	9606.ENSP00000386104	9606.ENSP00000304133	0	0	0	0	0.25	0	0	0.63	0.711
COL4A2	BGN	4442382	4439914	9606.ENSP00000353654	9606.ENSP00000327336	0	0	0	0	0.342	0.405	0	0.318	0.71
TAGLN	TPM2	4449622	4445033	9606.ENSP00000432282	9606.ENSP00000367542	0	0	0	0	0.402	0	0	0.533	0.709
SPP1	MGP	4446370	4433441	9606.ENSP00000378517	9606.ENSP00000228938	0	0	0	0	0.061	0	0	0.703	0.709
LHX6	PVALB	4446261	4432927	9606.ENSP00000377854	9606.ENSP00000216200	0	0	0	0	0.065	0.077	0	0.69	0.709
CACNA1G	CALM1	4442206	4441930	9606.ENSP00000352011	9606.ENSP00000349467	0	0	0	0	0.095	0.185	0.6	0.131	0.709
FOS	GRP	4438204	4434514	9606.ENSP00000306245	9606.ENSP00000256857	0	0	0	0	0	0	0	0.709	0.709
FZD4	SLC9A3R1	4449697	4435111	9606.ENSP00000434034	9606.ENSP00000262613	0	0	0	0	0	0.404	0	0.532	0.709
MYOCD	GATA4	4448190	4440569	9606.ENSP00000401678	9606.ENSP00000334458	0	0	0	0	0	0	0	0.709	0.709
CXCL12	NOS3	4446453	4437409	9606.ENSP00000379140	9606.ENSP00000297494	0	0	0	0	0	0	0	0.705	0.705
SLC4A1	GYPC	4435075	4434690	9606.ENSP00000262418	9606.ENSP00000259254	0	0	0	0	0.078	0	0	0.692	0.704
NCF2	MMP2	4442905	4433061	9606.ENSP00000356505	9606.ENSP00000219070	0	0	0	0	0	0	0.65	0.187	0.703
LPHN3	SLIT3	4449220	4440334	9606.ENSP00000422533	9606.ENSP00000332164	0	0	0	0	0.062	0.683	0	0.083	0.703
CPAMD8	TRIM58	4448234	4442676	9606.ENSP00000402505	9606.ENSP00000355437	0	0	0	0	0	0	0	0.703	0.703
PECAM1	SELL	4450567	4433660	9606.ENSP00000457421	9606.ENSP00000236147	0	0	0	0	0.141	0	0	0.669	0.703
RYR2	ANK2	4442696	4441946	9606.ENSP00000355533	9606.ENSP00000349588	0	0	0	0	0.172	0	0	0.655	0.702
CALD1	CD34	4442549	4438554	9606.ENSP00000354826	9606.ENSP00000310036	0	0	0	0	0	0	0	0.701	0.701
POSTN	ASPN	4445267	4444584	9606.ENSP00000369071	9606.ENSP00000364694	0	0	0	0	0.357	0	0	0.554	0.701
NR4A1	EGR2	4449965	4433822	9606.ENSP00000440864	9606.ENSP00000242480	0	0	0	0	0.271	0.063	0	0.597	0.701
LPHN3	BGN	4449220	4439914	9606.ENSP00000422533	9606.ENSP00000327336	0	0	0	0	0.049	0.683	0	0.083	0.699
CDH5	NOS3	4441389	4437409	9606.ENSP00000344115	9606.ENSP00000297494	0	0	0	0	0.097	0	0	0.679	0.697
DKK3	FRZB	4446557	4437121	9606.ENSP00000379762	9606.ENSP00000295113	0	0	0	0	0.099	0.084	0	0.662	0.697
CXCL12	IGF1	4446453	4437883	9606.ENSP00000379140	9606.ENSP00000302665	0	0	0	0	0.108	0	0	0.675	0.697
FN1	CAV1	4441661	4440933	9606.ENSP00000346839	9606.ENSP00000339191	0	0	0	0	0.286	0	0	0.593	0.697
PECAM1	ANGPT1	4450567	4449446	9606.ENSP00000457421	9606.ENSP00000428340	0	0	0	0	0	0	0	0.697	0.697
PECAM1	MMP9	4450567	4443919	9606.ENSP00000457421	9606.ENSP00000361405	0	0	0	0	0.076	0	0	0.684	0.696
MMP9	VCAM1	4443919	4437090	9606.ENSP00000361405	9606.ENSP00000294728	0	0	0	0	0.061	0	0	0.69	0.696
CNTNAP2	AMPH	4442541	4441847	9606.ENSP00000354778	9606.ENSP00000348602	0	0	0	0	0.118	0	0	0.67	0.696
CACNA1G	CACNA1C	4442206	4435696	9606.ENSP00000352011	9606.ENSP00000266376	0	0	0	0.62	0.107	0	0.54	0.777	0.696
MYH11	CSRP2	4446531	4438643	9606.ENSP00000379616	9606.ENSP00000310901	0	0	0	0	0.181	0.091	0	0.624	0.695
PDE3A	GUCY2F	4442203	4433038	9606.ENSP00000351957	9606.ENSP00000218006	0	0	0	0	0	0	0.65	0.167	0.695
MYOCD	CNN1	4448190	4434224	9606.ENSP00000401678	9606.ENSP00000252456	0	0	0	0	0.142	0	0	0.658	0.694
SPARCL1	CALM1	4448749	4441930	9606.ENSP00000414856	9606.ENSP00000349467	0	0	0	0	0.17	0	0	0.646	0.694
ACAN	FN1	4447500	4441661	9606.ENSP00000387356	9606.ENSP00000346839	0	0	0	0	0	0	0	0.694	0.694
SPP1	COL1A1	4446370	4433346	9606.ENSP00000378517	9606.ENSP00000225964	0	0	0	0	0.062	0	0	0.686	0.693
ELN	COL1A1	4442190	4433346	9606.ENSP00000351807	9606.ENSP00000225964	0	0	0	0	0.165	0	0	0.646	0.692
RASGRF1	CALM1	4448384	4441930	9606.ENSP00000405963	9606.ENSP00000349467	0	0	0	0	0.13	0.058	0.6	0.169	0.691
GRIN2A	FOS	4446563	4438204	9606.ENSP00000379818	9606.ENSP00000306245	0	0	0	0	0	0	0	0.689	0.69
SCNN1G	TUBB1	4437627	4432999	9606.ENSP00000300061	9606.ENSP00000217133	0	0	0	0	0	0	0	0.69	0.69
FN1	MMP8	4441661	4433667	9606.ENSP00000346839	9606.ENSP00000236826	0	0	0	0	0	0	0	0.69	0.69
LOXL1	COL1A1	4434982	4433346	9606.ENSP00000261921	9606.ENSP00000225964	0	0	0	0	0.46	0	0	0.448	0.689
KLF4	FN1	4444433	4441661	9606.ENSP00000363804	9606.ENSP00000346839	0	0	0	0	0.063	0	0	0.681	0.689
SPRR1B	KRT6C	4438224	4434218	9606.ENSP00000306461	9606.ENSP00000252250	0	0	0	0	0.54	0	0	0.348	0.687
MB	FABP3	4446672	4444252	9606.ENSP00000380489	9606.ENSP00000362817	0	0	0	0	0.087	0	0	0.672	0.687
FN1	CDH5	4441661	4441389	9606.ENSP00000346839	9606.ENSP00000344115	0	0	0	0	0.062	0	0	0.681	0.687
LPHN3	OGN	4449220	4435104	9606.ENSP00000422533	9606.ENSP00000262551	0	0	0	0	0.049	0.683	0	0.046	0.687
PECAM1	EGF	4450567	4435570	9606.ENSP00000457421	9606.ENSP00000265171	0	0	0	0	0	0	0	0.685	0.685
LPHN3	LRRIQ4	4449220	4441233	9606.ENSP00000422533	9606.ENSP00000342188	0	0	0	0	0.049	0.683	0	0	0.685
LPHN3	LRRC52	4449220	4437096	9606.ENSP00000422533	9606.ENSP00000294818	0	0	0	0	0.049	0.683	0	0	0.685
LPHN3	OMD	4449220	4444586	9606.ENSP00000422533	9606.ENSP00000364700	0	0	0	0	0.049	0.683	0	0	0.685
LPHN3	KERA	4449220	4435726	9606.ENSP00000422533	9606.ENSP00000266719	0	0	0	0	0.049	0.683	0	0	0.685
CAV1	SNCA	4440933	4440865	9606.ENSP00000339191	9606.ENSP00000338345	0	0	0	0	0	0.379	0	0.514	0.685
LPHN3	PODN	4449220	4438399	9606.ENSP00000422533	9606.ENSP00000308315	0	0	0	0	0.049	0.683	0	0	0.685
FN1	THY1	4441661	4436571	9606.ENSP00000346839	9606.ENSP00000284240	0	0	0	0	0.153	0	0	0.643	0.685
CALD1	CNN1	4442549	4434224	9606.ENSP00000354826	9606.ENSP00000252456	0	0	0	0	0.145	0	0	0.646	0.684
HBB	ALAS2	4440511	4440351	9606.ENSP00000333994	9606.ENSP00000332369	0	0	0	0	0.257	0	0	0.592	0.684
COL6A3	MMP2	4437161	4433061	9606.ENSP00000295550	9606.ENSP00000219070	0	0	0	0	0.357	0.379	0	0.273	0.684
LTBP2	MYOC	4434987	4432617	9606.ENSP00000261978	9606.ENSP00000037502	0	0	0	0	0.084	0	0	0.669	0.684
KLF4	GATA4	4444433	4440569	9606.ENSP00000363804	9606.ENSP00000334458	0	0	0	0	0	0.078	0	0.669	0.682
CA2	SLC4A1	4436628	4435075	9606.ENSP00000285379	9606.ENSP00000262418	0	0	0	0	0.063	0.396	0	0.482	0.682
FOS	CTSK	4438204	4435989	9606.ENSP00000306245	9606.ENSP00000271651	0	0	0	0	0.061	0	0	0.675	0.682
TGFB2	INHBA	4442765	4433812	9606.ENSP00000355896	9606.ENSP00000242208	0	0	0	0.607	0.076	0	0.6	0.469	0.682
KLF4	ATF3	4444433	4441415	9606.ENSP00000363804	9606.ENSP00000344352	0	0	0	0	0.134	0.073	0	0.635	0.681
SPP1	JUN	4446370	4443699	9606.ENSP00000378517	9606.ENSP00000360266	0	0	0	0	0	0	0	0.681	0.681
ATP2B2	PVALB	4442354	4432927	9606.ENSP00000353414	9606.ENSP00000216200	0	0	0	0	0.351	0.32	0	0.336	0.681
ANK2	KCNQ1	4441946	4432663	9606.ENSP00000349588	9606.ENSP00000155840	0	0	0	0	0	0.05	0	0.677	0.68
COL4A1	MMP2	4444632	4433061	9606.ENSP00000364979	9606.ENSP00000219070	0	0	0	0	0.357	0.189	0	0.433	0.679
PAX6	GATA4	4448302	4440569	9606.ENSP00000404100	9606.ENSP00000334458	0	0	0	0	0.062	0.05	0	0.668	0.678
ITGB3	CD34	4450406	4438554	9606.ENSP00000452786	9606.ENSP00000310036	0	0	0	0	0	0	0	0.677	0.677
CD163	PF4	4442211	4437224	9606.ENSP00000352071	9606.ENSP00000296029	0	0	0	0	0.062	0	0	0.67	0.677
TEK	NOS3	4445310	4437409	9606.ENSP00000369375	9606.ENSP00000297494	0	0	0	0	0.064	0	0	0.669	0.676
TGFB2	MMP2	4442765	4433061	9606.ENSP00000355896	9606.ENSP00000219070	0	0	0	0	0.101	0	0	0.654	0.676
TAGLN	ACTC1	4449622	4436861	9606.ENSP00000432282	9606.ENSP00000290378	0	0	0	0	0.184	0.158	0	0.565	0.675
SPP1	POSTN	4446370	4445267	9606.ENSP00000378517	9606.ENSP00000369071	0	0	0	0	0.081	0	0	0.661	0.675
TNFRSF11B	MGP	4437397	4433441	9606.ENSP00000297350	9606.ENSP00000228938	0	0	0	0	0.062	0	0	0.668	0.675
FN1	MYOC	4441661	4432617	9606.ENSP00000346839	9606.ENSP00000037502	0	0	0	0	0	0.379	0	0.498	0.675
ACAN	TGFB3	4447500	4433716	9606.ENSP00000387356	9606.ENSP00000238682	0	0	0	0	0.061	0	0	0.669	0.675
NR4A1	DUSP1	4449965	4433734	9606.ENSP00000440864	9606.ENSP00000239223	0	0	0	0	0.303	0	0	0.552	0.675
MYOCD	MYLK	4448190	4442357	9606.ENSP00000401678	9606.ENSP00000353452	0	0	0	0	0.096	0	0	0.655	0.674
MYLK	ACTC1	4442357	4436861	9606.ENSP00000353452	9606.ENSP00000290378	0	0	0	0	0.098	0.472	0	0.368	0.673
ITGB3	VIM	4450406	4450181	9606.ENSP00000452786	9606.ENSP00000446007	0	0	0	0	0.112	0.305	0	0.512	0.673
SCNN1G	SLC26A4	4437627	4435634	9606.ENSP00000300061	9606.ENSP00000265715	0	0	0	0	0.059	0	0	0.666	0.673
GDF10	PROL1	4450731	4446928	9606.ENSP00000464145	9606.ENSP00000382485	0	0	0	0	0	0	0	0.673	0.673
BGN	MMP2	4439914	4433061	9606.ENSP00000327336	9606.ENSP00000219070	0	0	0	0	0.381	0	0	0.494	0.673
CD24	THY1	4451824	4436571	9606.ENSP00000483985	9606.ENSP00000284240	0	0	0	0	0	0	0	0.672	0.672
FZD4	SFRP2	4449697	4436112	9606.ENSP00000434034	9606.ENSP00000274063	0	0	0	0.706	0.062	0	0.6	0.572	0.672
ACTC1	CNN1	4436861	4434224	9606.ENSP00000290378	9606.ENSP00000252456	0	0	0	0	0.187	0.158	0	0.558	0.671
SPOCK1	MMP16	4446351	4436682	9606.ENSP00000378401	9606.ENSP00000286614	0	0	0	0	0.121	0	0	0.641	0.671
ADCY8	GUCY1A2	4436671	4436475	9606.ENSP00000286355	9606.ENSP00000282249	0	0	0	0.561	0.156	0	0.54	0.449	0.671
RYR2	KCNQ1	4442696	4432663	9606.ENSP00000355533	9606.ENSP00000155840	0	0	0	0	0	0	0	0.67	0.67
ANGPT1	CDH5	4449446	4441389	9606.ENSP00000428340	9606.ENSP00000344115	0	0	0	0	0.061	0	0	0.663	0.67
LMOD1	CNN1	4442853	4434224	9606.ENSP00000356257	9606.ENSP00000252456	0	0	0	0	0.299	0	0	0.549	0.67
ACKR1	GYPC	4443040	4434690	9606.ENSP00000357103	9606.ENSP00000259254	0	0	0	0	0	0	0	0.67	0.67
ANGPT1	CXCL12	4449446	4446453	9606.ENSP00000428340	9606.ENSP00000379140	0	0	0	0	0	0	0	0.669	0.669
DPP6	AMPH	4444940	4441847	9606.ENSP00000367001	9606.ENSP00000348602	0	0	0	0	0.159	0	0	0.623	0.669
ASPN	COMP	4444584	4433216	9606.ENSP00000364694	9606.ENSP00000222271	0	0	0	0	0.453	0	0	0.421	0.669
FN1	MMP11	4441661	4432872	9606.ENSP00000346839	9606.ENSP00000215743	0	0	0	0	0.081	0	0	0.654	0.669
TAGLN	CNN1	4449622	4434224	9606.ENSP00000432282	9606.ENSP00000252456	0	0	0	0.873	0.63	0	0	0.828	0.668
CXCL12	EGF	4446453	4435570	9606.ENSP00000379140	9606.ENSP00000265171	0	0	0	0	0	0	0	0.668	0.668
TEK	ENG	4445310	4444130	9606.ENSP00000369375	9606.ENSP00000362299	0	0	0	0	0.108	0	0	0.643	0.668
POSTN	FAP	4445267	4432748	9606.ENSP00000369071	9606.ENSP00000188790	0	0	0	0	0.574	0	0	0.252	0.668
ACTC1	MYL9	4436861	4436327	9606.ENSP00000290378	9606.ENSP00000279022	0	0	0	0	0.214	0.291	0	0.451	0.668
PAX6	HES5	4448302	4445056	9606.ENSP00000404100	9606.ENSP00000367714	0	0	0	0	0.097	0	0	0.647	0.668
CD24	CD34	4451824	4438554	9606.ENSP00000483985	9606.ENSP00000310036	0	0	0	0	0	0	0	0.667	0.667
CAV1	IGF1	4440933	4437883	9606.ENSP00000339191	9606.ENSP00000302665	0	0	0	0	0	0	0	0.665	0.665
MMP9	VCAN	4443919	4435552	9606.ENSP00000361405	9606.ENSP00000265077	0	0	0	0	0	0.379	0	0.483	0.665
ACTA2	ACTN1	4448229	4446270	9606.ENSP00000402373	9606.ENSP00000377941	0	0	0	0	0.087	0.381	0	0.455	0.665
TRIM71	BBOX1	4445772	4435209	9606.ENSP00000373272	9606.ENSP00000263182	0	0	0	0	0	0	0	0.664	0.664
DPYSL2	MAP1B	4438513	4437332	9606.ENSP00000309539	9606.ENSP00000296755	0	0	0	0	0.229	0	0	0.581	0.664
INHBA	TGFB3	4433812	4433716	9606.ENSP00000242208	9606.ENSP00000238682	0	0	0	0.636	0.061	0	0.6	0.409	0.663
ACAN	ELN	4447500	4442190	9606.ENSP00000387356	9606.ENSP00000351807	0	0	0	0	0.069	0	0	0.652	0.662
COL1A1	NID2	4433346	4432944	9606.ENSP00000225964	9606.ENSP00000216286	0	0	0	0	0.271	0.331	0	0.361	0.662
CXCL12	TEK	4446453	4445310	9606.ENSP00000379140	9606.ENSP00000369375	0	0	0	0	0.123	0	0	0.631	0.662
ATF3	DUSP1	4441415	4433734	9606.ENSP00000344352	9606.ENSP00000239223	0	0	0	0	0.226	0.111	0	0.547	0.661
NNMT	TAGLN	4449990	4449622	9606.ENSP00000441434	9606.ENSP00000432282	0	0	0	0	0.643	0	0	0.091	0.661
GJA5	NOS3	4451860	4437409	9606.ENSP00000484552	9606.ENSP00000297494	0	0	0	0	0.062	0	0	0.652	0.66
SMPX	SLC26A4	4445223	4435634	9606.ENSP00000368808	9606.ENSP00000265715	0	0	0	0	0	0	0	0.66	0.66
ZEB1	IGF1	4442472	4437883	9606.ENSP00000354487	9606.ENSP00000302665	0	0	0	0	0.046	0	0	0.658	0.66
CCL3	RGS1	4451253	4442888	9606.ENSP00000477908	9606.ENSP00000356429	0	0	0	0	0.566	0	0	0.247	0.659
KRT19	CD34	4442612	4438554	9606.ENSP00000355124	9606.ENSP00000310036	0	0	0	0	0	0	0	0.659	0.659
NR4A1	ATF3	4449965	4441415	9606.ENSP00000440864	9606.ENSP00000344352	0	0	0	0	0.257	0	0	0.56	0.659
MYH11	IQGAP2	4446531	4436129	9606.ENSP00000379616	9606.ENSP00000274364	0	0	0	0	0.133	0.282	0	0.496	0.659
COL6A3	SGCG	4437161	4433057	9606.ENSP00000295550	9606.ENSP00000218867	0	0	0	0	0.061	0	0	0.651	0.658
ALAS2	HBA1	4440351	4439524	9606.ENSP00000332369	9606.ENSP00000322421	0	0	0	0	0.407	0	0	0.446	0.657
METTL7A	CIDEC	4450267	4445781	9606.ENSP00000448785	9606.ENSP00000373328	0	0	0	0	0.062	0	0	0.65	0.657
CA2	CTSK	4436628	4435989	9606.ENSP00000285379	9606.ENSP00000271651	0	0	0	0	0	0	0	0.656	0.656
CXCL12	THY1	4446453	4436571	9606.ENSP00000379140	9606.ENSP00000284240	0	0	0	0	0.213	0	0	0.58	0.656
F2R	VWF	4439430	4434871	9606.ENSP00000321326	9606.ENSP00000261405	0	0	0	0	0	0	0	0.655	0.655
BMX	CAV1	4442022	4440933	9606.ENSP00000350224	9606.ENSP00000339191	0	0	0	0	0	0.389	0	0.458	0.655
ENG	FN1	4444130	4441661	9606.ENSP00000362299	9606.ENSP00000346839	0	0	0	0	0.098	0	0	0.633	0.654
VWF	PLVAP	4434871	4434235	9606.ENSP00000261405	9606.ENSP00000252590	0	0	0	0	0.529	0	0	0.296	0.654
LITAF	TNFSF15	4450618	4444313	9606.ENSP00000459533	9606.ENSP00000363157	0	0	0	0	0	0	0	0.653	0.654
MYLK	ARHGAP31	4442357	4435402	9606.ENSP00000353452	9606.ENSP00000264245	0	0	0	0	0.062	0	0	0.646	0.653
KLF4	VCAM1	4444433	4437090	9606.ENSP00000363804	9606.ENSP00000294728	0	0	0	0	0.064	0	0	0.645	0.653
IGF1	EGR1	4437883	4433758	9606.ENSP00000302665	9606.ENSP00000239938	0	0	0	0	0	0	0	0.653	0.653
POSTN	VCAN	4445267	4435552	9606.ENSP00000369071	9606.ENSP00000265077	0	0	0	0	0.147	0	0	0.61	0.653
MMP9	FOS	4443919	4438204	9606.ENSP00000361405	9606.ENSP00000306245	0	0	0	0	0.062	0	0	0.644	0.652
MNDA	FGL2	4443045	4434063	9606.ENSP00000357123	9606.ENSP00000248598	0	0	0	0	0.652	0	0	0	0.652
KLK7	SPRR1B	4445953	4438224	9606.ENSP00000375683	9606.ENSP00000306461	0	0	0	0	0.108	0	0	0.625	0.651
MB	EDNRA	4446672	4438963	9606.ENSP00000380489	9606.ENSP00000315011	0	0	0	0	0	0	0	0.651	0.651
ASPN	COL11A1	4444584	4443457	9606.ENSP00000364694	9606.ENSP00000359114	0	0	0	0	0.261	0.082	0	0.527	0.651
TGFB2	ELN	4442765	4442190	9606.ENSP00000355896	9606.ENSP00000351807	0	0	0	0	0	0	0	0.651	0.651
POLR2J3	ADCY8	4451761	4436671	9606.ENSP00000483328	9606.ENSP00000286355	0	0	0	0	0	0	0.65	0	0.65
PNLIPRP3	DGKG	4443281	4435536	9606.ENSP00000358232	9606.ENSP00000265022	0	0	0	0	0	0	0.65	0	0.65
POLR2J3	GUCY1A2	4451761	4436475	9606.ENSP00000483328	9606.ENSP00000282249	0	0	0	0	0	0	0.65	0	0.65
ACTG2	ACTN1	4447434	4446270	9606.ENSP00000386857	9606.ENSP00000377941	0	0	0	0	0.087	0.381	0	0.431	0.65
DGKG	LIPG	4435536	4434849	9606.ENSP00000265022	9606.ENSP00000261292	0	0	0	0	0	0	0.65	0	0.65
POLR2J3	GUCY2F	4451761	4433038	9606.ENSP00000483328	9606.ENSP00000218006	0	0	0	0	0	0	0.65	0	0.65
POLR2J3	GUCY1B3	4451761	4435431	9606.ENSP00000483328	9606.ENSP00000264424	0	0	0	0	0	0	0.65	0	0.65
ACTN1	ACTC1	4446270	4436861	9606.ENSP00000377941	9606.ENSP00000290378	0	0	0	0	0.087	0.381	0	0.429	0.649
ECSCR	CDH5	4451372	4441389	9606.ENSP00000479243	9606.ENSP00000344115	0	0	0	0	0.28	0	0	0.532	0.649
FN1	SELP	4441661	4435297	9606.ENSP00000346839	9606.ENSP00000263686	0	0	0	0	0.061	0	0	0.642	0.649
ITGB3	CAV1	4450406	4440933	9606.ENSP00000452786	9606.ENSP00000339191	0	0	0	0	0.078	0	0.6	0.126	0.649
NOS1	PVALB	4451263	4432927	9606.ENSP00000477999	9606.ENSP00000216200	0	0	0	0	0.062	0.308	0	0.501	0.648
ACTN1	CALD1	4446270	4442549	9606.ENSP00000377941	9606.ENSP00000354826	0	0	0	0	0.097	0.387	0	0.416	0.648
ACAN	SPP1	4447500	4446370	9606.ENSP00000387356	9606.ENSP00000378517	0	0	0	0	0	0	0	0.648	0.648
WNT3A	EGF	4436591	4435570	9606.ENSP00000284523	9606.ENSP00000265171	0	0	0	0	0.054	0.126	0	0.607	0.647
LTBP1	MMP3	4447301	4437610	9606.ENSP00000386043	9606.ENSP00000299855	0	0	0	0	0.069	0.551	0	0.223	0.647
CD163	FGL2	4442211	4434063	9606.ENSP00000352071	9606.ENSP00000248598	0	0	0	0	0.634	0	0	0.073	0.646
KLF4	CDH5	4444433	4441389	9606.ENSP00000363804	9606.ENSP00000344115	0	0	0	0	0.061	0.05	0	0.635	0.646
SNCA	ALAS2	4440865	4440351	9606.ENSP00000338345	9606.ENSP00000332369	0	0	0	0	0.552	0	0	0.241	0.646
COL4A1	BGN	4444632	4439914	9606.ENSP00000364979	9606.ENSP00000327336	0	0	0	0	0.421	0.082	0	0.389	0.646
ACKR1	SLC4A1	4443040	4435075	9606.ENSP00000357103	9606.ENSP00000262418	0	0	0	0	0	0	0	0.645	0.645
GRIN2A	PVALB	4446563	4432927	9606.ENSP00000379818	9606.ENSP00000216200	0	0	0	0	0.172	0.066	0	0.578	0.645
RASGRF1	CACNA1C	4448384	4435696	9606.ENSP00000405963	9606.ENSP00000266376	0	0	0	0	0.088	0	0.6	0.105	0.645
CACNA1C	RASGRF2	4435696	4435553	9606.ENSP00000266376	9606.ENSP00000265080	0	0	0	0	0.095	0	0.6	0.097	0.644
FOS	PVALB	4438204	4432927	9606.ENSP00000306245	9606.ENSP00000216200	0	0	0	0	0	0.104	0	0.619	0.644
GRIN2A	GABRB2	4446563	4436144	9606.ENSP00000379818	9606.ENSP00000274547	0	0	0	0	0.26	0	0	0.539	0.644
KRT3	LMOD1	4448692	4442853	9606.ENSP00000413479	9606.ENSP00000356257	0	0	0	0	0	0	0	0.644	0.644
CALM1	RASGRF2	4441930	4435553	9606.ENSP00000349467	9606.ENSP00000265080	0	0	0	0	0.088	0.058	0.6	0.085	0.643
TEK	VCAM1	4445310	4437090	9606.ENSP00000369375	9606.ENSP00000294728	0	0	0	0	0.152	0	0	0.596	0.643
MYL9	CNN1	4436327	4434224	9606.ENSP00000279022	9606.ENSP00000252456	0	0	0	0	0.42	0	0	0.409	0.643
DOK6	SEMA3E	4445714	4437944	9606.ENSP00000372160	9606.ENSP00000303212	0	0	0	0	0	0	0	0.643	0.643
CD24	KRT19	4451824	4442612	9606.ENSP00000483985	9606.ENSP00000355124	0	0	0	0	0.175	0	0	0.584	0.642
ANGPT1	AKAP12	4449446	4447130	9606.ENSP00000428340	9606.ENSP00000384537	0	0	0	0	0	0	0	0.641	0.641
FN1	FGF7	4441661	4435784	9606.ENSP00000346839	9606.ENSP00000267843	0	0	0	0	0.062	0	0	0.632	0.64
COL11A1	MMP3	4443457	4437610	9606.ENSP00000359114	9606.ENSP00000299855	0	0	0	0	0	0	0	0.64	0.64
IL3RA	EGF	4439962	4435570	9606.ENSP00000327890	9606.ENSP00000265171	0	0	0	0	0	0	0.6	0.137	0.64
RASGRF1	CACNA1G	4448384	4442206	9606.ENSP00000405963	9606.ENSP00000352011	0	0	0	0	0.116	0	0.6	0.065	0.64
JUN	MMP2	4443699	4433061	9606.ENSP00000360266	9606.ENSP00000219070	0	0	0	0	0	0	0	0.64	0.64
BDKRB2	PROL1	4450312	4446928	9606.ENSP00000450482	9606.ENSP00000382485	0	0	0	0	0	0	0	0.64	0.64
LMO3	NR4A2	4450055	4441430	9606.ENSP00000442786	9606.ENSP00000344479	0	0	0	0	0.064	0	0	0.631	0.64
PTRF	COL6A3	4441938	4437161	9606.ENSP00000349541	9606.ENSP00000295550	0	0	0	0	0.605	0	0	0.124	0.64
FAM150B	HSD11B1	4447140	4442791	9606.ENSP00000384604	9606.ENSP00000355995	0	0	0	0	0	0	0	0.64	0.64
CXCL12	SPP1	4446453	4446370	9606.ENSP00000379140	9606.ENSP00000378517	0	0	0	0	0.062	0	0	0.631	0.639
RYR3	CACNA1C	4445837	4435696	9606.ENSP00000373884	9606.ENSP00000266376	0	0	0	0	0.093	0.264	0	0.503	0.639
NOS1	GUCY2F	4451263	4433038	9606.ENSP00000477999	9606.ENSP00000218006	0	0	0	0	0.051	0	0	0.635	0.639
ADCY8	GUCY1B3	4436671	4435431	9606.ENSP00000286355	9606.ENSP00000264424	0	0	0	0.589	0.087	0	0.54	0.445	0.638
MMP3	COMP	4437610	4433216	9606.ENSP00000299855	9606.ENSP00000222271	0	0	0	0	0.061	0	0	0.631	0.638
COL6A3	CACNA1C	4437161	4435696	9606.ENSP00000295550	9606.ENSP00000266376	0	0	0	0	0.076	0	0	0.624	0.637
CIDEC	FABP4	4445781	4434459	9606.ENSP00000373328	9606.ENSP00000256104	0	0	0	0	0.186	0	0	0.571	0.636
PECAM1	CD163	4450567	4442211	9606.ENSP00000457421	9606.ENSP00000352071	0	0	0	0	0.184	0	0	0.572	0.636
PLN	CASQ2	4442014	4434880	9606.ENSP00000350132	9606.ENSP00000261448	0	0	0	0	0.323	0	0	0.483	0.635
DIO2	SELK	4450335	4448991	9606.ENSP00000450980	9606.ENSP00000418813	0	0	0	0	0	0	0	0.634	0.634
CCL3	MMP2	4451253	4433061	9606.ENSP00000477908	9606.ENSP00000219070	0	0	0	0	0	0	0	0.634	0.634
MYOCD	ACTG2	4448190	4447434	9606.ENSP00000401678	9606.ENSP00000386857	0	0	0	0	0.118	0.268	0	0.478	0.633
GUCY1A2	CAP2	4436475	4433486	9606.ENSP00000282249	9606.ENSP00000229922	0	0	0	0	0.46	0.302	0	0.102	0.632
ADCY8	GUCY2F	4436671	4433038	9606.ENSP00000286355	9606.ENSP00000218006	0	0	0	0.555	0.061	0	0.54	0.436	0.632
TSPAN2	ADAMTS2	4443339	4434181	9606.ENSP00000358529	9606.ENSP00000251582	0	0	0	0	0	0	0	0.632	0.632
LTBP2	LOXL1	4434987	4434982	9606.ENSP00000261978	9606.ENSP00000261921	0	0	0	0	0.195	0.064	0	0.55	0.631
THY1	SELL	4436571	4433660	9606.ENSP00000284240	9606.ENSP00000236147	0	0	0	0	0	0	0	0.631	0.631
ALAS2	HBA2	4440351	4434183	9606.ENSP00000332369	9606.ENSP00000251595	0	0	0	0	0.375	0	0	0.432	0.63
ACTC1	COL1A1	4436861	4433346	9606.ENSP00000290378	9606.ENSP00000225964	0	0	0	0	0.088	0	0	0.611	0.63
ERG	CDH5	4448720	4441389	9606.ENSP00000414150	9606.ENSP00000344115	0	0	0	0	0.562	0	0	0.19	0.63
NOS3	GUCY2F	4437409	4433038	9606.ENSP00000297494	9606.ENSP00000218006	0	0	0	0	0.051	0	0	0.626	0.629
SNCA	SLC4A1	4440865	4435075	9606.ENSP00000338345	9606.ENSP00000262418	0	0	0	0	0.567	0	0	0.179	0.629
ENSG00000204176	NCF2	4444370	4442905	9606.ENSP00000363441	9606.ENSP00000356505	0	0	0	0	0.052	0	0	0.624	0.628
CIDEC	EGR1	4445781	4433758	9606.ENSP00000373328	9606.ENSP00000239938	0	0	0	0	0	0.379	0	0.425	0.628
PLCL1	GABRB2	4448249	4436144	9606.ENSP00000402861	9606.ENSP00000274547	0	0	0	0	0.109	0	0.6	0	0.628
SYT8	NCF2	4445628	4442905	9606.ENSP00000371394	9606.ENSP00000356505	0	0	0	0	0.052	0	0	0.624	0.628
FN1	MMP16	4441661	4436682	9606.ENSP00000346839	9606.ENSP00000286614	0	0	0	0	0.088	0	0	0.608	0.627
LIPC	PLA2G7	4437532	4436162	9606.ENSP00000299022	9606.ENSP00000274793	0	0	0	0	0	0	0.54	0.224	0.627
AREG	TEK	4446446	4445310	9606.ENSP00000379097	9606.ENSP00000369375	0	0	0	0	0	0	0.6	0.104	0.626
ELN	MMP8	4442190	4433667	9606.ENSP00000351807	9606.ENSP00000236826	0	0	0	0	0	0	0	0.626	0.626
NR4A2	EGR1	4441430	4433758	9606.ENSP00000344479	9606.ENSP00000239938	0	0	0	0	0.199	0.063	0	0.542	0.626
ACKR1	HBB	4443040	4440511	9606.ENSP00000357103	9606.ENSP00000333994	0	0	0	0	0.173	0	0	0.566	0.625
KLF4	NOS3	4444433	4437409	9606.ENSP00000363804	9606.ENSP00000297494	0	0	0	0	0	0	0	0.625	0.625
CALD1	COL4A2	4442549	4442382	9606.ENSP00000354826	9606.ENSP00000353654	0	0	0	0	0.35	0	0	0.446	0.625
SPARC	MGP	4433520	4433441	9606.ENSP00000231061	9606.ENSP00000228938	0	0	0	0	0.125	0	0	0.589	0.625
COL4A2	NID2	4442382	4432944	9606.ENSP00000353654	9606.ENSP00000216286	0	0	0	0	0.292	0.057	0	0.483	0.625
CCL18	CNKSR2	4451437	4445227	9606.ENSP00000479955	9606.ENSP00000368824	0	0	0	0	0	0	0	0.625	0.625
CTSV	GUCY2F	4450145	4433038	9606.ENSP00000445052	9606.ENSP00000218006	0	0	0	0	0.063	0	0	0.616	0.624
DIO2	FAM150B	4450335	4447140	9606.ENSP00000450980	9606.ENSP00000384604	0	0	0	0	0	0	0	0.624	0.624
THSD7A	GDPD1	4448417	4436566	9606.ENSP00000406482	9606.ENSP00000284116	0	0	0	0	0	0.088	0	0.604	0.624
ACTA2	FN1	4448229	4441661	9606.ENSP00000402373	9606.ENSP00000346839	0	0	0	0	0.096	0	0	0.6	0.623
SPP1	CDH5	4446370	4441389	9606.ENSP00000378517	9606.ENSP00000344115	0	0	0	0	0.065	0	0	0.612	0.622
FILIP1L	CSRNP1	4441635	4436061	9606.ENSP00000346560	9606.ENSP00000273153	0	0	0	0	0.055	0	0	0.617	0.622
CALD1	FN1	4442549	4441661	9606.ENSP00000354826	9606.ENSP00000346839	0	0	0	0	0.316	0	0	0.47	0.622
FGD5	GPR116	4436616	4436538	9606.ENSP00000285046	9606.ENSP00000283296	0	0	0	0	0.094	0	0	0.6	0.622
BGN	COMP	4439914	4433216	9606.ENSP00000327336	9606.ENSP00000222271	0	0	0	0	0	0	0	0.621	0.621
MMP3	COL1A1	4437610	4433346	9606.ENSP00000299855	9606.ENSP00000225964	0	0	0	0	0.159	0	0	0.567	0.621
MMP9	IGF1	4443919	4437883	9606.ENSP00000361405	9606.ENSP00000302665	0	0	0	0	0.061	0	0	0.613	0.621
HEMGN	ALAS2	4451443	4440351	9606.ENSP00000480020	9606.ENSP00000332369	0	0	0	0	0.346	0	0	0.444	0.621
FBN2	FN1	4449297	4441661	9606.ENSP00000424571	9606.ENSP00000346839	0	0	0	0	0.098	0.294	0	0.453	0.621
MRVI1	CA2	4448636	4436628	9606.ENSP00000412130	9606.ENSP00000285379	0	0	0	0	0	0	0	0.62	0.62
CCL3	PF4	4451253	4437224	9606.ENSP00000477908	9606.ENSP00000296029	0	0	0	0	0.08	0	0	0.603	0.619
ITGB3	THBS4	4450406	4440981	9606.ENSP00000452786	9606.ENSP00000339730	0	0	0	0	0.055	0	0.6	0.074	0.619
CLDN4	KRT19	4448519	4442612	9606.ENSP00000409544	9606.ENSP00000355124	0	0	0	0	0.357	0	0	0.431	0.619
ZNF385D	NDST4	4436434	4435420	9606.ENSP00000281523	9606.ENSP00000264363	0	0	0	0	0	0	0	0.619	0.619
PLCL1	GABRA4	4448249	4435414	9606.ENSP00000402861	9606.ENSP00000264318	0	0	0	0	0.088	0	0.6	0	0.619
ANK2	MAP1B	4441946	4437332	9606.ENSP00000349588	9606.ENSP00000296755	0	0	0	0	0.346	0.185	0	0.343	0.619
GUCY1B3	GUCY2F	4435431	4433038	9606.ENSP00000264424	9606.ENSP00000218006	0	0	0	0.645	0.042	0	0.54	0.505	0.619
CD34	IGF1	4438554	4437883	9606.ENSP00000310036	9606.ENSP00000302665	0	0	0	0	0.088	0	0	0.599	0.619
WNT3A	COL1A1	4436591	4433346	9606.ENSP00000284523	9606.ENSP00000225964	0	0	0	0	0	0	0	0.617	0.618
CLDN4	EGF	4448519	4435570	9606.ENSP00000409544	9606.ENSP00000265171	0	0	0	0	0	0	0	0.617	0.617
CXCL12	ENG	4446453	4444130	9606.ENSP00000379140	9606.ENSP00000362299	0	0	0	0	0.095	0	0	0.595	0.617
MAP1A	MAP1B	4437656	4437332	9606.ENSP00000300231	9606.ENSP00000296755	0	0	0	0.67	0.215	0.379	0	0.755	0.616
ACTN1	SYNE3	4446270	4440549	9606.ENSP00000377941	9606.ENSP00000334308	0	0	0	0	0	0	0	0.616	0.616
ALX4	WNT3A	4440390	4436591	9606.ENSP00000332744	9606.ENSP00000284523	0	0	0	0	0	0.165	0	0.559	0.616
TGFB2	VCAN	4442765	4435552	9606.ENSP00000355896	9606.ENSP00000265077	0	0	0	0	0.061	0	0	0.608	0.616
BMP5	SMAD6	4443624	4436786	9606.ENSP00000359866	9606.ENSP00000288840	0	0	0	0	0.055	0.177	0	0.547	0.616
TAGLN	CSRP2	4449622	4438643	9606.ENSP00000432282	9606.ENSP00000310901	0	0	0	0	0.144	0.131	0	0.525	0.616
SPP1	MMP8	4446370	4433667	9606.ENSP00000378517	9606.ENSP00000236826	0	0	0	0	0.061	0	0	0.606	0.614
MYLK	CNN1	4442357	4434224	9606.ENSP00000353452	9606.ENSP00000252456	0	0	0	0	0.328	0	0	0.449	0.614
KLF4	TFCP2L1	4444433	4435301	9606.ENSP00000363804	9606.ENSP00000263707	0	0	0	0	0	0.042	0	0.613	0.613
COL4A2	MMP2	4442382	4433061	9606.ENSP00000353654	9606.ENSP00000219070	0	0	0	0	0.357	0.141	0	0.355	0.613
CCL3	MMP9	4451253	4443919	9606.ENSP00000477908	9606.ENSP00000361405	0	0	0	0	0.14	0	0	0.569	0.613
CSF2RB	EGF	4447068	4435570	9606.ENSP00000384053	9606.ENSP00000265171	0	0	0	0	0	0	0.6	0.072	0.613
CACNA1G	RASGRF2	4442206	4435553	9606.ENSP00000352011	9606.ENSP00000265080	0	0	0	0	0.062	0	0.6	0.052	0.613
VCAM1	MMP2	4437090	4433061	9606.ENSP00000294728	9606.ENSP00000219070	0	0	0	0	0.111	0	0	0.583	0.613
MMP9	ZEB1	4443919	4442472	9606.ENSP00000361405	9606.ENSP00000354487	0	0	0	0	0	0	0	0.611	0.611
CD34	SELP	4438554	4435297	9606.ENSP00000310036	9606.ENSP00000263686	0	0	0	0	0.137	0	0	0.568	0.611
DIO2	FABP4	4450335	4434459	9606.ENSP00000450980	9606.ENSP00000256104	0	0	0	0	0	0	0	0.611	0.611
EGF	SLC12A2	4435570	4435089	9606.ENSP00000265171	9606.ENSP00000262461	0	0	0	0	0	0	0	0.61	0.61
GATA4	ACTC1	4440569	4436861	9606.ENSP00000334458	9606.ENSP00000290378	0	0	0	0	0.061	0.123	0	0.565	0.61
TNFRSF11B	SPARC	4437397	4433520	9606.ENSP00000297350	9606.ENSP00000231061	0	0	0	0	0.084	0	0	0.592	0.61
MRVI1	GUCY1A2	4448636	4436475	9606.ENSP00000412130	9606.ENSP00000282249	0	0	0	0	0.077	0	0	0.595	0.61
PECAM1	CD93	4450567	4433960	9606.ENSP00000457421	9606.ENSP00000246006	0	0	0	0	0.404	0	0	0.371	0.609
NR4A3	EGR2	4451630	4433822	9606.ENSP00000482027	9606.ENSP00000242480	0	0	0	0	0.154	0.063	0	0.546	0.609
MYL4	ALAS2	4441686	4440351	9606.ENSP00000347055	9606.ENSP00000332369	0	0	0	0	0.546	0	0	0.171	0.608
ANK2	CASQ2	4441946	4434880	9606.ENSP00000349588	9606.ENSP00000261448	0	0	0	0	0.083	0	0	0.589	0.607
NR4A1	JUN	4449965	4443699	9606.ENSP00000440864	9606.ENSP00000360266	0	0	0	0	0.134	0	0	0.564	0.607
CD24	PECAM1	4451824	4450567	9606.ENSP00000483985	9606.ENSP00000457421	0	0	0	0	0	0	0	0.607	0.607
GJA5	GATA4	4451860	4440569	9606.ENSP00000484552	9606.ENSP00000334458	0	0	0	0	0	0	0	0.606	0.606
RASGRF2	GNB4	4435553	4433561	9606.ENSP00000265080	9606.ENSP00000232564	0	0	0	0	0	0	0.6	0.056	0.606
RASGRF1	GNB4	4448384	4433561	9606.ENSP00000405963	9606.ENSP00000232564	0	0	0	0	0	0	0.6	0.056	0.606
ACAN	THY1	4447500	4436571	9606.ENSP00000387356	9606.ENSP00000284240	0	0	0	0	0.082	0	0	0.587	0.605
FN1	MMP2	4441661	4433061	9606.ENSP00000346839	9606.ENSP00000219070	0	0	0	0.616	0.348	0.128	0	0.875	0.605
PAX6	WNT3A	4448302	4436591	9606.ENSP00000404100	9606.ENSP00000284523	0	0	0	0	0.063	0.081	0	0.578	0.605
ELN	TGFB3	4442190	4433716	9606.ENSP00000351807	9606.ENSP00000238682	0	0	0	0	0.061	0	0	0.597	0.605
PAX6	NR2F1	4448302	4439796	9606.ENSP00000404100	9606.ENSP00000325819	0	0	0	0	0.072	0.051	0	0.587	0.605
PECAM1	VIM	4450567	4450181	9606.ENSP00000457421	9606.ENSP00000446007	0	0	0	0	0.063	0.328	0	0.422	0.604
SPP1	CTSK	4446370	4435989	9606.ENSP00000378517	9606.ENSP00000271651	0	0	0	0	0.062	0	0	0.595	0.604
VWF	COL1A1	4434871	4433346	9606.ENSP00000261405	9606.ENSP00000225964	0	0	0	0	0.136	0.379	0	0.32	0.603
GUCY1A2	GUCY2F	4436475	4433038	9606.ENSP00000282249	9606.ENSP00000218006	0	0	0	0.615	0	0	0.54	0.385	0.603
CACNA1C	CASQ2	4435696	4434880	9606.ENSP00000266376	9606.ENSP00000261448	0	0	0	0	0.083	0	0	0.584	0.603
SPARCL1	MYOC	4448749	4432617	9606.ENSP00000414856	9606.ENSP00000037502	0	0	0	0	0.089	0.379	0	0.355	0.603
NDRG1	CAV1	4448339	4440933	9606.ENSP00000404854	9606.ENSP00000339191	0	0	0	0	0.076	0	0	0.588	0.603
THY1	SPARC	4436571	4433520	9606.ENSP00000284240	9606.ENSP00000231061	0	0	0	0	0.316	0	0	0.443	0.602
PAX6	LHX6	4448302	4446261	9606.ENSP00000404100	9606.ENSP00000377854	0	0	0	0	0.064	0.15	0	0.54	0.602
ASPN	COL1A1	4444584	4433346	9606.ENSP00000364694	9606.ENSP00000225964	0	0	0	0	0.384	0.082	0	0.353	0.602
SPP1	BGN	4446370	4439914	9606.ENSP00000378517	9606.ENSP00000327336	0	0	0	0	0.083	0	0	0.583	0.602
CD34	EGF	4438554	4435570	9606.ENSP00000310036	9606.ENSP00000265171	0	0	0	0	0	0	0	0.602	0.602
LDB3	PLN	4448174	4442014	9606.ENSP00000401437	9606.ENSP00000350132	0	0	0	0	0.602	0	0	0	0.602
FN1	TNFRSF11B	4441661	4437397	9606.ENSP00000346839	9606.ENSP00000297350	0	0	0	0	0.137	0.294	0	0.399	0.601
ATF3	MMP2	4441415	4433061	9606.ENSP00000344352	9606.ENSP00000219070	0	0	0	0	0	0	0	0.599	0.6
GATA4	FOS	4440569	4438204	9606.ENSP00000334458	9606.ENSP00000306245	0	0	0	0	0.061	0.403	0	0.343	0.6
CD163	CD34	4442211	4438554	9606.ENSP00000352071	9606.ENSP00000310036	0	0	0	0	0.14	0	0	0.554	0.6
CXCL12	WNT3A	4446453	4436591	9606.ENSP00000379140	9606.ENSP00000284523	0	0	0	0	0	0	0	0.6	0.6
PTRF	NOS3	4441938	4437409	9606.ENSP00000349541	9606.ENSP00000297494	0	0	0	0	0.061	0	0	0.592	0.6
PECAM1	IGF1	4450567	4437883	9606.ENSP00000457421	9606.ENSP00000302665	0	0	0	0	0.079	0	0	0.582	0.599
THY1	COL1A1	4436571	4433346	9606.ENSP00000284240	9606.ENSP00000225964	0	0	0	0	0.307	0	0	0.445	0.599
MMP9	FN1	4443919	4441661	9606.ENSP00000361405	9606.ENSP00000346839	0	0	0	0.601	0	0.379	0	0.894	0.599
IER2	FOSB	4450780	4433953	9606.ENSP00000465617	9606.ENSP00000245919	0	0	0	0	0.213	0	0	0.51	0.598
POSTN	ELN	4445267	4442190	9606.ENSP00000369071	9606.ENSP00000351807	0	0	0	0	0.116	0	0	0.563	0.598
SPP1	VCAM1	4446370	4437090	9606.ENSP00000378517	9606.ENSP00000294728	0	0	0	0	0.07	0	0	0.586	0.598
VIM	ACTA2	4450181	4448229	9606.ENSP00000446007	9606.ENSP00000402373	0	0	0	0	0.063	0	0	0.589	0.598
MYOCD	NOX4	4448190	4435236	9606.ENSP00000401678	9606.ENSP00000263317	0	0	0	0	0	0	0	0.597	0.597
EGR1	COL1A1	4433758	4433346	9606.ENSP00000239938	9606.ENSP00000225964	0	0	0	0	0	0	0	0.597	0.597
NOS3	FABP4	4437409	4434459	9606.ENSP00000297494	9606.ENSP00000256104	0	0	0	0	0.061	0	0	0.589	0.597
ANGPTL7	MYOC	4444783	4432617	9606.ENSP00000366015	9606.ENSP00000037502	0	0	0	0	0.111	0	0	0.563	0.596
CD24	EGF	4451824	4435570	9606.ENSP00000483985	9606.ENSP00000265171	0	0	0	0	0	0	0	0.596	0.596
THY1	VWF	4436571	4434871	9606.ENSP00000284240	9606.ENSP00000261405	0	0	0	0	0.076	0	0	0.581	0.596
GRIA4	PVALB	4436494	4432927	9606.ENSP00000282499	9606.ENSP00000216200	0	0	0	0	0.154	0.057	0	0.533	0.596
PECAM1	MMP2	4450567	4433061	9606.ENSP00000457421	9606.ENSP00000219070	0	0	0	0	0.061	0	0	0.588	0.596
FIBIN	SUSD5	4439486	4438441	9606.ENSP00000321962	9606.ENSP00000308727	0	0	0	0	0.061	0	0	0.587	0.595
KLF4	KRT19	4444433	4442612	9606.ENSP00000363804	9606.ENSP00000355124	0	0	0	0	0.062	0	0	0.585	0.595
WNT3A	TGFB3	4436591	4433716	9606.ENSP00000284523	9606.ENSP00000238682	0	0	0	0	0.048	0.171	0	0.526	0.594
CDH5	THY1	4441389	4436571	9606.ENSP00000344115	9606.ENSP00000284240	0	0	0	0	0.076	0	0	0.579	0.594
CD24	ZEB1	4451824	4442472	9606.ENSP00000483985	9606.ENSP00000354487	0	0	0	0	0	0	0	0.594	0.594
CTSK	COL1A1	4435989	4433346	9606.ENSP00000271651	9606.ENSP00000225964	0	0	0	0	0.242	0	0	0.486	0.594
NOS3	SELP	4437409	4435297	9606.ENSP00000297494	9606.ENSP00000263686	0	0	0	0	0.055	0	0	0.587	0.593
ELN	VWF	4442190	4434871	9606.ENSP00000351807	9606.ENSP00000261405	0	0	0	0	0.1	0	0	0.567	0.593
LDB3	ACTC1	4448174	4436861	9606.ENSP00000401437	9606.ENSP00000290378	0	0	0	0	0.115	0.055	0	0.552	0.593
SPP1	NOX4	4446370	4435236	9606.ENSP00000378517	9606.ENSP00000263317	0	0	0	0	0	0	0	0.593	0.593
DKK3	SPARC	4446557	4433520	9606.ENSP00000379762	9606.ENSP00000231061	0	0	0	0	0.282	0	0	0.455	0.592
SERPINE2	FN1	4448798	4441661	9606.ENSP00000415786	9606.ENSP00000346839	0	0	0	0	0.175	0	0	0.526	0.592
CDH5	WNT3A	4441389	4436591	9606.ENSP00000344115	9606.ENSP00000284523	0	0	0	0	0	0.09	0	0.57	0.592
ANGPT1	VWF	4449446	4434871	9606.ENSP00000428340	9606.ENSP00000261405	0	0	0	0	0.061	0	0	0.583	0.592
KRT19	THY1	4442612	4436571	9606.ENSP00000355124	9606.ENSP00000284240	0	0	0	0	0	0	0	0.591	0.591
GUCY1B3	CAP2	4435431	4433486	9606.ENSP00000264424	9606.ENSP00000229922	0	0	0	0	0.4	0.302	0	0.102	0.591
MB	CD163	4446672	4442211	9606.ENSP00000380489	9606.ENSP00000352071	0	0	0	0	0.061	0	0	0.582	0.59
ACAN	ENG	4447500	4444130	9606.ENSP00000387356	9606.ENSP00000362299	0	0	0	0	0	0	0	0.59	0.59
CDH5	SELP	4441389	4435297	9606.ENSP00000344115	9606.ENSP00000263686	0	0	0	0	0.091	0.056	0	0.56	0.589
IER2	JUN	4450780	4443699	9606.ENSP00000465617	9606.ENSP00000360266	0	0	0	0	0.333	0	0	0.409	0.589
LDB3	SGCD	4448174	4440864	9606.ENSP00000401437	9606.ENSP00000338343	0	0	0	0	0.107	0	0	0.559	0.589
KLF4	CD34	4444433	4438554	9606.ENSP00000363804	9606.ENSP00000310036	0	0	0	0	0.062	0	0	0.58	0.589
GJA5	SHOX2	4451860	4445865	9606.ENSP00000484552	9606.ENSP00000374240	0	0	0	0	0	0	0	0.589	0.589
EGF	GRP	4435570	4434514	9606.ENSP00000265171	9606.ENSP00000256857	0	0	0	0	0	0	0	0.588	0.588
CADM3	ACKR1	4443041	4443040	9606.ENSP00000357106	9606.ENSP00000357103	0	0	0	0	0.459	0	0	0.27	0.588
NR4A3	FOSB	4451630	4433953	9606.ENSP00000482027	9606.ENSP00000245919	0	0	0	0	0.169	0	0	0.523	0.587
SPP1	EGR1	4446370	4433758	9606.ENSP00000378517	9606.ENSP00000239938	0	0	0	0	0	0.078	0	0.57	0.587
SPP1	CD34	4446370	4438554	9606.ENSP00000378517	9606.ENSP00000310036	0	0	0	0	0	0	0	0.587	0.587
ADAMTS6	COMP	4445491	4433216	9606.ENSP00000370443	9606.ENSP00000222271	0	0	0	0	0.049	0	0	0.583	0.587
ANGPT1	CD34	4449446	4438554	9606.ENSP00000428340	9606.ENSP00000310036	0	0	0	0	0.06	0	0	0.578	0.586
CLIC4	ANO2	4444380	4441830	9606.ENSP00000363500	9606.ENSP00000348453	0	0	0	0	0	0	0.54	0.138	0.586
PECAM1	MYH11	4450567	4446531	9606.ENSP00000457421	9606.ENSP00000379616	0	0	0	0	0.098	0	0	0.559	0.585
IER2	NR4A1	4450780	4449965	9606.ENSP00000465617	9606.ENSP00000440864	0	0	0	0	0.182	0	0	0.514	0.585
NOX4	DUSP1	4435236	4433734	9606.ENSP00000263317	9606.ENSP00000239223	0	0	0	0	0	0.075	0	0.569	0.585
ACTG2	MYOM1	4447434	4441863	9606.ENSP00000386857	9606.ENSP00000348821	0	0	0	0	0.042	0.126	0.54	0.05	0.585
THY1	EGF	4436571	4435570	9606.ENSP00000284240	9606.ENSP00000265171	0	0	0	0	0.063	0	0	0.575	0.585
PAX6	DKK3	4448302	4446557	9606.ENSP00000404100	9606.ENSP00000379762	0	0	0	0	0	0	0	0.584	0.584
BGN	COL6A3	4439914	4437161	9606.ENSP00000327336	9606.ENSP00000295550	0	0	0	0	0.275	0.082	0	0.426	0.584
GLYAT	ACAN	4451863	4447500	9606.ENSP00000484592	9606.ENSP00000387356	0	0	0	0	0	0	0	0.584	0.584
NR4A1	NR4A2	4449965	4441430	9606.ENSP00000440864	9606.ENSP00000344479	0	0	0	0.944	0.563	0	0	0.843	0.583
PAX6	EGF	4448302	4435570	9606.ENSP00000404100	9606.ENSP00000265171	0	0	0	0	0	0	0	0.583	0.583
CDH5	CAV1	4441389	4440933	9606.ENSP00000344115	9606.ENSP00000339191	0	0	0	0	0.062	0	0	0.574	0.583
COL4A1	MMP9	4444632	4443919	9606.ENSP00000364979	9606.ENSP00000361405	0	0	0	0	0	0.328	0	0.405	0.583
PECAM1	ELN	4450567	4442190	9606.ENSP00000457421	9606.ENSP00000351807	0	0	0	0	0.063	0	0	0.573	0.583
PECAM1	ACTA2	4450567	4448229	9606.ENSP00000457421	9606.ENSP00000402373	0	0	0	0	0.049	0	0	0.579	0.582
KRT19	FN1	4442612	4441661	9606.ENSP00000355124	9606.ENSP00000346839	0	0	0	0	0.09	0.08	0	0.54	0.582
COL1A1	COMP	4433346	4433216	9606.ENSP00000225964	9606.ENSP00000222271	0	0	0	0	0.199	0.083	0	0.477	0.582
PECAM1	MSN	4450567	4442353	9606.ENSP00000457421	9606.ENSP00000353408	0	0	0	0	0.061	0	0	0.573	0.582
ACAN	MMP16	4447500	4436682	9606.ENSP00000387356	9606.ENSP00000286614	0	0	0	0	0.061	0	0	0.573	0.582
NOS1	JUN	4451263	4443699	9606.ENSP00000477999	9606.ENSP00000360266	0	0	0	0	0	0	0	0.581	0.582
LMO3	PAX6	4450055	4448302	9606.ENSP00000442786	9606.ENSP00000404100	0	0	0	0	0.097	0.15	0	0.498	0.581
AREG	IL33	4446446	4445550	9606.ENSP00000379097	9606.ENSP00000370842	0	0	0	0	0	0	0	0.581	0.581
F5	SELL	4442956	4433660	9606.ENSP00000356771	9606.ENSP00000236147	0	0	0	0	0.152	0	0	0.527	0.581
ANGPT1	COMP	4449446	4433216	9606.ENSP00000428340	9606.ENSP00000222271	0	0	0	0	0	0	0	0.581	0.581
CD24	SELL	4451824	4433660	9606.ENSP00000483985	9606.ENSP00000236147	0	0	0	0	0	0	0	0.581	0.581
POSTN	COL11A1	4445267	4443457	9606.ENSP00000369071	9606.ENSP00000359114	0	0	0	0	0.296	0	0	0.429	0.581
MYH11	ELN	4446531	4442190	9606.ENSP00000379616	9606.ENSP00000351807	0	0	0	0	0.09	0	0	0.558	0.581
CTSK	MMP2	4435989	4433061	9606.ENSP00000271651	9606.ENSP00000219070	0	0	0	0	0.176	0	0	0.513	0.581
CD34	KRT15	4438554	4434336	9606.ENSP00000310036	9606.ENSP00000254043	0	0	0	0	0	0	0	0.581	0.581
COL11A1	COMP	4443457	4433216	9606.ENSP00000359114	9606.ENSP00000222271	0	0	0	0	0.158	0.083	0	0.5	0.58
CD34	NOS3	4438554	4437409	9606.ENSP00000310036	9606.ENSP00000297494	0	0	0	0	0.061	0	0	0.572	0.58
CASQ2	KCNQ1	4434880	4432663	9606.ENSP00000261448	9606.ENSP00000155840	0	0	0	0	0.062	0	0	0.571	0.58
CXCL12	SELL	4446453	4433660	9606.ENSP00000379140	9606.ENSP00000236147	0	0	0	0	0	0	0	0.58	0.58
KRT19	MYL9	4442612	4436327	9606.ENSP00000355124	9606.ENSP00000279022	0	0	0	0	0.09	0	0	0.557	0.58
SLC12A2	SLC4A1	4435089	4435075	9606.ENSP00000262461	9606.ENSP00000262418	0	0	0	0	0.061	0	0	0.57	0.579
MB	IGF1	4446672	4437883	9606.ENSP00000380489	9606.ENSP00000302665	0	0	0	0	0	0	0	0.579	0.579
EPB41L4B	TUBB1	4444418	4432999	9606.ENSP00000363694	9606.ENSP00000217133	0	0	0	0	0	0	0	0.579	0.579
CCL3	VCAM1	4451253	4437090	9606.ENSP00000477908	9606.ENSP00000294728	0	0	0	0	0.061	0	0	0.57	0.579
COL1A1	FAP	4433346	4432748	9606.ENSP00000225964	9606.ENSP00000188790	0	0	0	0	0.538	0	0	0.126	0.579
MMP9	VWF	4443919	4434871	9606.ENSP00000361405	9606.ENSP00000261405	0	0	0	0	0.077	0	0	0.562	0.578
FN1	PRELP	4441661	4441378	9606.ENSP00000346839	9606.ENSP00000343924	0	0	0	0	0.061	0.313	0	0.399	0.578
ANGPT1	EGF	4449446	4435570	9606.ENSP00000428340	9606.ENSP00000265171	0	0	0	0	0	0	0	0.578	0.578
APLNR	ANGPT1	4451129	4449446	9606.ENSP00000475344	9606.ENSP00000428340	0	0	0	0	0.06	0	0	0.57	0.578
ENG	EGF	4444130	4435570	9606.ENSP00000362299	9606.ENSP00000265171	0	0	0	0	0	0	0	0.578	0.578
SMPX	CASQ2	4445223	4434880	9606.ENSP00000368808	9606.ENSP00000261448	0	0	0	0	0.577	0	0	0	0.577
FN1	COL6A3	4441661	4437161	9606.ENSP00000346839	9606.ENSP00000295550	0	0	0	0	0.229	0	0	0.474	0.577
SPP1	ENG	4446370	4444130	9606.ENSP00000378517	9606.ENSP00000362299	0	0	0	0	0	0	0	0.577	0.577
NR2F1	EGR1	4439796	4433758	9606.ENSP00000325819	9606.ENSP00000239938	0	0	0	0	0	0.111	0	0.544	0.577
CXCL12	SELP	4446453	4435297	9606.ENSP00000379140	9606.ENSP00000263686	0	0	0	0	0	0	0	0.577	0.577
ANGPT1	VCAM1	4449446	4437090	9606.ENSP00000428340	9606.ENSP00000294728	0	0	0	0	0.063	0	0	0.567	0.577
ACTA2	CSRP2	4448229	4438643	9606.ENSP00000402373	9606.ENSP00000310901	0	0	0	0	0.081	0.185	0	0.48	0.576
MMP28	TIMP4	4451083	4436744	9606.ENSP00000473853	9606.ENSP00000287814	0	0	0	0	0.061	0.162	0	0.504	0.576
CAV1	MMP2	4440933	4433061	9606.ENSP00000339191	9606.ENSP00000219070	0	0	0	0	0.23	0	0	0.473	0.576
MYOCD	LMOD1	4448190	4442853	9606.ENSP00000401678	9606.ENSP00000356257	0	0	0	0	0.187	0	0	0.5	0.576
SPP1	ELN	4446370	4442190	9606.ENSP00000378517	9606.ENSP00000351807	0	0	0	0	0	0	0	0.575	0.575
ELN	LTBP2	4442190	4434987	9606.ENSP00000351807	9606.ENSP00000261978	0	0	0	0	0.081	0	0	0.557	0.575
SPP1	THY1	4446370	4436571	9606.ENSP00000378517	9606.ENSP00000284240	0	0	0	0	0.116	0	0	0.539	0.575
CDH5	PLVAP	4441389	4434235	9606.ENSP00000344115	9606.ENSP00000252590	0	0	0	0	0.312	0	0	0.406	0.574
HBA1	SLC4A1	4439524	4435075	9606.ENSP00000322421	9606.ENSP00000262418	0	0	0	0	0.09	0.379	0	0.308	0.574
ZNF385D	CPXM2	4436434	4433797	9606.ENSP00000281523	9606.ENSP00000241305	0	0	0	0	0	0	0	0.574	0.574
IER2	EGR2	4450780	4433822	9606.ENSP00000465617	9606.ENSP00000242480	0	0	0	0	0.127	0	0	0.531	0.574
PECAM1	PLVAP	4450567	4434235	9606.ENSP00000457421	9606.ENSP00000252590	0	0	0	0	0.202	0	0	0.488	0.574
CAV1	EGR1	4440933	4433758	9606.ENSP00000339191	9606.ENSP00000239938	0	0	0	0	0	0	0	0.574	0.574
CXCL12	VWF	4446453	4434871	9606.ENSP00000379140	9606.ENSP00000261405	0	0	0	0	0.136	0	0	0.527	0.573
DIO2	SLC5A5	4450335	4433212	9606.ENSP00000450980	9606.ENSP00000222248	0	0	0	0	0	0	0	0.573	0.573
IER2	DUSP1	4450780	4433734	9606.ENSP00000465617	9606.ENSP00000239223	0	0	0	0	0.287	0	0	0.425	0.573
MYH11	CDH5	4446531	4441389	9606.ENSP00000379616	9606.ENSP00000344115	0	0	0	0	0.134	0.127	0	0.481	0.573
MYH11	VWF	4446531	4434871	9606.ENSP00000379616	9606.ENSP00000261405	0	0	0	0	0.209	0.134	0	0.426	0.573
KRT3	KERA	4448692	4435726	9606.ENSP00000413479	9606.ENSP00000266719	0	0	0	0	0.057	0	0	0.566	0.573
MSN	SELL	4442353	4433660	9606.ENSP00000353408	9606.ENSP00000236147	0	0	0	0	0.062	0.379	0	0.326	0.573
NOS3	MMP2	4437409	4433061	9606.ENSP00000297494	9606.ENSP00000219070	0	0	0	0	0	0	0	0.572	0.572
JUNB	BTG2	4437951	4436873	9606.ENSP00000303315	9606.ENSP00000290551	0	0	0	0	0.464	0	0	0.234	0.572
MMP9	SELP	4443919	4435297	9606.ENSP00000361405	9606.ENSP00000263686	0	0	0	0	0.07	0	0	0.558	0.572
CTSV	CTSK	4450145	4435989	9606.ENSP00000445052	9606.ENSP00000271651	0	0	0.44	0.939	0	0.547	0	0.556	0.572
MMP9	CD34	4443919	4438554	9606.ENSP00000361405	9606.ENSP00000310036	0	0	0	0	0	0	0	0.571	0.571
POSTN	OGN	4445267	4435104	9606.ENSP00000369071	9606.ENSP00000262551	0	0	0	0	0.208	0	0	0.48	0.571
ZEB1	SMAD6	4442472	4436786	9606.ENSP00000354487	9606.ENSP00000288840	0	0	0	0	0.051	0.432	0	0.265	0.57
ACAN	COL11A1	4447500	4443457	9606.ENSP00000387356	9606.ENSP00000359114	0	0	0	0	0.086	0	0	0.548	0.57
CCL3	PPBP	4451253	4437223	9606.ENSP00000477908	9606.ENSP00000296028	0	0	0	0	0.136	0	0	0.523	0.57
TNFRSF11B	COL1A1	4437397	4433346	9606.ENSP00000297350	9606.ENSP00000225964	0	0	0	0	0.123	0	0	0.53	0.57
IGF1	TNFRSF11B	4437883	4437397	9606.ENSP00000302665	9606.ENSP00000297350	0	0	0	0	0	0	0	0.569	0.569
TGFB3	COL1A1	4433716	4433346	9606.ENSP00000238682	9606.ENSP00000225964	0	0	0	0	0.171	0.08	0	0.48	0.569
COL24A1	NEGR1	4443574	4442041	9606.ENSP00000359603	9606.ENSP00000350364	0	0	0	0	0	0	0	0.569	0.569
EDNRA	NOS3	4438963	4437409	9606.ENSP00000315011	9606.ENSP00000297494	0	0	0	0	0.061	0	0	0.56	0.569
NOS3	PXDN	4437409	4434254	9606.ENSP00000297494	9606.ENSP00000252804	0	0	0	0	0	0.157	0	0.509	0.568
MYLK	FN1	4442357	4441661	9606.ENSP00000353452	9606.ENSP00000346839	0	0	0	0	0.099	0	0	0.54	0.568
ANGPT1	MMP9	4449446	4443919	9606.ENSP00000428340	9606.ENSP00000361405	0	0	0	0	0	0	0	0.568	0.568
VCAN	SELL	4435552	4433660	9606.ENSP00000265077	9606.ENSP00000236147	0	0	0	0	0	0.436	0	0.266	0.568
TAGLN	COL1A1	4449622	4433346	9606.ENSP00000432282	9606.ENSP00000225964	0	0	0	0	0.288	0	0	0.417	0.567
ACAN	MMP11	4447500	4432872	9606.ENSP00000387356	9606.ENSP00000215743	0	0	0	0	0.061	0	0	0.558	0.567
KRT6A	SPRR3	4445298	4440181	9606.ENSP00000369317	9606.ENSP00000330391	0	0	0	0	0.356	0	0	0.355	0.567
TIMP4	MMP16	4436744	4436682	9606.ENSP00000287814	9606.ENSP00000286614	0	0	0	0	0	0.162	0	0.505	0.567
FLNA	MYL9	4443409	4436327	9606.ENSP00000358866	9606.ENSP00000279022	0	0	0	0	0.345	0.132	0	0.299	0.567
CALM1	CNN1	4441930	4434224	9606.ENSP00000349467	9606.ENSP00000252456	0	0	0	0	0.055	0.305	0	0.394	0.567
SLIT3	SEMA3E	4440334	4437944	9606.ENSP00000332164	9606.ENSP00000303212	0	0	0	0	0.049	0	0	0.563	0.567
CLEC1B	PF4	4437496	4437224	9606.ENSP00000298527	9606.ENSP00000296029	0	0	0	0	0.187	0	0	0.49	0.567
ACAN	SPARC	4447500	4433520	9606.ENSP00000387356	9606.ENSP00000231061	0	0	0	0	0.062	0	0	0.558	0.567
MMP9	CD163	4443919	4442211	9606.ENSP00000361405	9606.ENSP00000352071	0	0	0	0	0.152	0	0	0.51	0.566
ACTA2	ELN	4448229	4442190	9606.ENSP00000402373	9606.ENSP00000351807	0	0	0	0	0.101	0	0	0.537	0.566
LMO3	CSRP2	4450055	4438643	9606.ENSP00000442786	9606.ENSP00000310901	0	0	0	0	0	0.05	0	0.562	0.566
ACTN1	MYLK	4446270	4442357	9606.ENSP00000377941	9606.ENSP00000353452	0	0	0	0	0.183	0.267	0	0.333	0.565
ELN	NOS3	4442190	4437409	9606.ENSP00000351807	9606.ENSP00000297494	0	0	0	0	0.061	0	0	0.556	0.565
MYH11	IGF1	4446531	4437883	9606.ENSP00000379616	9606.ENSP00000302665	0	0	0	0	0.088	0	0	0.542	0.565
MMP9	CDH5	4443919	4441389	9606.ENSP00000361405	9606.ENSP00000344115	0	0	0	0	0	0	0	0.565	0.565
TIMP4	MMP11	4436744	4432872	9606.ENSP00000287814	9606.ENSP00000215743	0	0	0	0	0.061	0.162	0	0.492	0.565
SPARC	NID2	4433520	4432944	9606.ENSP00000231061	9606.ENSP00000216286	0	0	0	0	0.328	0	0	0.378	0.565
PXDN	MYOC	4434254	4432617	9606.ENSP00000252804	9606.ENSP00000037502	0	0	0	0	0	0	0	0.565	0.565
VCAN	COL1A1	4435552	4433346	9606.ENSP00000265077	9606.ENSP00000225964	0	0	0	0	0.13	0	0	0.519	0.564
COL11A1	SPARC	4443457	4433520	9606.ENSP00000359114	9606.ENSP00000231061	0	0	0	0	0.396	0.16	0	0.21	0.564
EGF	SLC9A3R1	4435570	4435111	9606.ENSP00000265171	9606.ENSP00000262613	0	0	0	0	0	0.05	0	0.56	0.564
POSTN	THBS4	4445267	4440981	9606.ENSP00000369071	9606.ENSP00000339730	0	0	0	0	0.112	0	0	0.53	0.564
ACE2	NOS3	4447602	4437409	9606.ENSP00000389326	9606.ENSP00000297494	0	0	0	0	0.059	0	0	0.556	0.564
SLC26A4	SLC4A1	4435634	4435075	9606.ENSP00000265715	9606.ENSP00000262418	0	0	0	0	0	0	0	0.563	0.563
CALM1	PVALB	4441930	4432927	9606.ENSP00000349467	9606.ENSP00000216200	0	0	0	0	0.139	0	0	0.514	0.563
BGN	MMP3	4439914	4437610	9606.ENSP00000327336	9606.ENSP00000299855	0	0	0	0	0.116	0	0	0.526	0.563
GRIN2A	FIBCD1	4446563	4443921	9606.ENSP00000379818	9606.ENSP00000361413	0	0	0	0	0.085	0	0	0.541	0.562
ATF3	EGR2	4441415	4433822	9606.ENSP00000344352	9606.ENSP00000242480	0	0	0	0	0.176	0.073	0	0.473	0.562
LPPR5	PALMD	4435207	4435206	9606.ENSP00000263177	9606.ENSP00000263174	0	0	0	0	0.05	0	0	0.558	0.562
POSTN	COL4A1	4445267	4444632	9606.ENSP00000369071	9606.ENSP00000364979	0	0	0	0	0.351	0	0	0.354	0.562
SERPINE2	EGF	4448798	4435570	9606.ENSP00000415786	9606.ENSP00000265171	0	0	0	0	0	0	0	0.562	0.562
LITAF	EGR2	4450618	4433822	9606.ENSP00000459533	9606.ENSP00000242480	0	0	0	0	0.062	0	0	0.553	0.562
CD163	CD93	4442211	4433960	9606.ENSP00000352071	9606.ENSP00000246006	0	0	0	0	0.411	0	0	0.288	0.562
NOS3	GUCY1B3	4437409	4435431	9606.ENSP00000297494	9606.ENSP00000264424	0	0	0	0	0.061	0.379	0	0.309	0.562
ANGPT1	FGF7	4449446	4435784	9606.ENSP00000428340	9606.ENSP00000267843	0	0	0	0	0	0	0	0.561	0.561
TAGLN	MYLK	4449622	4442357	9606.ENSP00000432282	9606.ENSP00000353452	0	0	0	0	0.192	0	0	0.478	0.561
ANGPT1	ENG	4449446	4444130	9606.ENSP00000428340	9606.ENSP00000362299	0	0	0	0	0	0	0	0.561	0.561
CAV1	F2R	4440933	4439430	9606.ENSP00000339191	9606.ENSP00000321326	0	0	0	0	0.095	0.379	0	0.283	0.561
GDF10	BMPR1B	4450731	4448203	9606.ENSP00000464145	9606.ENSP00000401907	0	0	0	0	0.061	0.292	0	0.393	0.561
PECAM1	FGF7	4450567	4435784	9606.ENSP00000457421	9606.ENSP00000267843	0	0	0	0	0.061	0	0	0.552	0.561
PECAM1	SPP1	4450567	4446370	9606.ENSP00000457421	9606.ENSP00000378517	0	0	0	0	0	0	0	0.56	0.56
PECAM1	GATA4	4450567	4440569	9606.ENSP00000457421	9606.ENSP00000334458	0	0	0	0	0	0	0	0.56	0.56
LMOD1	ACTC1	4442853	4436861	9606.ENSP00000356257	9606.ENSP00000290378	0	0	0	0	0.08	0.413	0	0.251	0.56
CD24	ITGB3	4451824	4450406	9606.ENSP00000483985	9606.ENSP00000452786	0	0	0	0	0	0	0	0.559	0.559
DOC2B	RAB3C	4451729	4436512	9606.ENSP00000482950	9606.ENSP00000282878	0	0	0	0	0.146	0.386	0	0.228	0.559
CXCL12	CDH5	4446453	4441389	9606.ENSP00000379140	9606.ENSP00000344115	0	0	0	0	0.076	0	0	0.543	0.559
TSPAN2	FHL5	4443339	4439813	9606.ENSP00000358529	9606.ENSP00000326022	0	0	0	0	0	0	0	0.559	0.559
MYOM1	EMILIN2	4441863	4434364	9606.ENSP00000348821	9606.ENSP00000254528	0	0	0	0	0	0	0	0.559	0.559
SPP1	EGF	4446370	4435570	9606.ENSP00000378517	9606.ENSP00000265171	0	0	0	0	0	0	0	0.559	0.559
CDH5	EGF	4441389	4435570	9606.ENSP00000344115	9606.ENSP00000265171	0	0	0	0	0	0.064	0	0.547	0.558
VIM	COL1A1	4450181	4433346	9606.ENSP00000446007	9606.ENSP00000225964	0	0	0	0	0.172	0.067	0	0.474	0.558
COL4A2	CPXM2	4442382	4433797	9606.ENSP00000353654	9606.ENSP00000241305	0	0	0	0	0.097	0	0	0.531	0.558
BAALC	CD34	4438790	4438554	9606.ENSP00000312457	9606.ENSP00000310036	0	0	0	0	0.069	0	0	0.545	0.558
ELMO1	DOCK11	4438759	4436212	9606.ENSP00000312185	9606.ENSP00000276202	0	0	0	0	0.061	0.303	0	0.378	0.557
CLEC3B	CD93	4437240	4433960	9606.ENSP00000296130	9606.ENSP00000246006	0	0	0	0	0.107	0	0	0.524	0.557
ACTA2	TGFB2	4448229	4442765	9606.ENSP00000402373	9606.ENSP00000355896	0	0	0	0	0.065	0	0	0.546	0.557
MMP9	TNFRSF11B	4443919	4437397	9606.ENSP00000361405	9606.ENSP00000297350	0	0	0	0	0	0	0	0.557	0.557
CSF2RB	VCAM1	4447068	4437090	9606.ENSP00000384053	9606.ENSP00000294728	0	0	0	0	0.514	0	0	0.125	0.557
SCGB2A1	PRR4	4433917	4433428	9606.ENSP00000244930	9606.ENSP00000228811	0	0	0	0	0	0	0	0.556	0.556
DPP6	PRND	4444940	4438268	9606.ENSP00000367001	9606.ENSP00000306900	0	0	0	0	0	0.266	0	0.421	0.556
NCF2	NOS3	4442905	4437409	9606.ENSP00000356505	9606.ENSP00000297494	0	0	0	0	0	0	0	0.556	0.556
SPHKAP	ALPK2	4445984	4442586	9606.ENSP00000375909	9606.ENSP00000354991	0	0	0	0	0	0	0	0.556	0.556
MYL4	CASQ2	4441686	4434880	9606.ENSP00000347055	9606.ENSP00000261448	0	0	0	0	0.111	0	0	0.521	0.556
ADAMTS2	COMP	4434181	4433216	9606.ENSP00000251582	9606.ENSP00000222271	0	0	0	0	0.096	0	0	0.529	0.556
ACTA2	POSTN	4448229	4445267	9606.ENSP00000402373	9606.ENSP00000369071	0	0	0	0	0.191	0	0	0.472	0.555
LOXL1	MYOC	4434982	4432617	9606.ENSP00000261921	9606.ENSP00000037502	0	0	0	0	0.049	0	0	0.552	0.555
ACTC1	CAP2	4436861	4433486	9606.ENSP00000290378	9606.ENSP00000229922	0	0	0	0	0.124	0.412	0	0.204	0.554
TGFB2	MYOC	4442765	4432617	9606.ENSP00000355896	9606.ENSP00000037502	0	0	0	0	0	0	0	0.554	0.554
ACAN	CHST11	4447500	4438158	9606.ENSP00000387356	9606.ENSP00000305725	0	0	0	0	0.061	0	0	0.543	0.553
TEK	MMP9	4445310	4443919	9606.ENSP00000369375	9606.ENSP00000361405	0	0	0	0	0	0	0	0.553	0.553
SGCZ	SGCG	4445643	4433057	9606.ENSP00000371512	9606.ENSP00000218867	0	0	0	0.957	0	0	0.54	0.71	0.553
ACTC1	CASQ2	4436861	4434880	9606.ENSP00000290378	9606.ENSP00000261448	0	0	0	0	0.185	0	0	0.474	0.553
TAGLN	LMOD1	4449622	4442853	9606.ENSP00000432282	9606.ENSP00000356257	0	0	0	0	0.272	0	0	0.412	0.553
FN1	SELL	4441661	4433660	9606.ENSP00000346839	9606.ENSP00000236147	0	0	0	0	0	0	0	0.553	0.553
VIM	MMP2	4450181	4433061	9606.ENSP00000446007	9606.ENSP00000219070	0	0	0	0	0.185	0	0	0.473	0.552
ITGB3	PF4	4450406	4437224	9606.ENSP00000452786	9606.ENSP00000296029	0	0	0	0	0.089	0	0	0.529	0.552
SLC29A1	RP1	4446194	4433127	9606.ENSP00000377424	9606.ENSP00000220676	0	0	0	0	0	0.552	0	0	0.552
SLIT3	SEMA3G	4440334	4433546	9606.ENSP00000332164	9606.ENSP00000231721	0	0	0	0	0.049	0	0	0.548	0.552
KANK2	ANTXR1	4450860	4437813	9606.ENSP00000468002	9606.ENSP00000301945	0	0	0	0	0.107	0.519	0	0	0.552
IGF1	MYRF	4437883	4436311	9606.ENSP00000302665	9606.ENSP00000278836	0	0	0	0	0	0	0	0.552	0.552
FN1	NOX4	4441661	4435236	9606.ENSP00000346839	9606.ENSP00000263317	0	0	0	0	0	0	0	0.551	0.551
DOC2B	GRIN2A	4451729	4446563	9606.ENSP00000482950	9606.ENSP00000379818	0	0	0	0	0.096	0	0	0.523	0.551
VWF	SELL	4434871	4433660	9606.ENSP00000261405	9606.ENSP00000236147	0	0	0	0	0.06	0	0	0.542	0.551
PRUNE2	ZNF385D	4444771	4436434	9606.ENSP00000365908	9606.ENSP00000281523	0	0	0	0	0.076	0	0	0.534	0.551
CCL18	MMP9	4451437	4443919	9606.ENSP00000479955	9606.ENSP00000361405	0	0	0	0	0.211	0	0	0.455	0.551
FN1	ATF3	4441661	4441415	9606.ENSP00000346839	9606.ENSP00000344352	0	0	0	0	0	0	0	0.55	0.55
SMPX	PLN	4445223	4442014	9606.ENSP00000368808	9606.ENSP00000350132	0	0	0	0	0.509	0	0	0.122	0.55
ITGB3	ENG	4450406	4444130	9606.ENSP00000452786	9606.ENSP00000362299	0	0	0	0	0.139	0.17	0	0.421	0.55
DUSP5	FOS	4443355	4438204	9606.ENSP00000358596	9606.ENSP00000306245	0	0	0	0	0.145	0.111	0	0.455	0.55
FN1	NID2	4441661	4432944	9606.ENSP00000346839	9606.ENSP00000216286	0	0	0	0	0.253	0	0	0.42	0.549
MRVI1	RYR3	4448636	4445837	9606.ENSP00000412130	9606.ENSP00000373884	0	0	0	0	0	0	0	0.549	0.549
APLNR	CDH5	4451129	4441389	9606.ENSP00000475344	9606.ENSP00000344115	0	0	0	0	0.295	0	0	0.387	0.549
ANO2	GABRA4	4441830	4435414	9606.ENSP00000348453	9606.ENSP00000264318	0	0	0	0	0.061	0	0.54	0	0.549
ENC1	NWD2	4451356	4438507	9606.ENSP00000479101	9606.ENSP00000309501	0	0	0	0	0.076	0	0	0.532	0.549
ANO2	GABRB2	4441830	4436144	9606.ENSP00000348453	9606.ENSP00000274547	0	0	0	0	0.061	0	0.54	0	0.549
DUSP5	ATF3	4443355	4441415	9606.ENSP00000358596	9606.ENSP00000344352	0	0	0	0	0.187	0.111	0	0.426	0.549
MB	MT-ND2	4446672	4442596	9606.ENSP00000380489	9606.ENSP00000355046	0	0	0	0	0	0	0	0.549	0.549
ACAN	ASPN	4447500	4444584	9606.ENSP00000387356	9606.ENSP00000364694	0	0	0	0	0	0	0	0.548	0.548
NR4A2	DUSP1	4441430	4433734	9606.ENSP00000344479	9606.ENSP00000239223	0	0	0	0	0.336	0	0	0.348	0.548
ANGPT1	IGF1	4449446	4437883	9606.ENSP00000428340	9606.ENSP00000302665	0	0	0	0	0	0	0	0.548	0.548
HBA1	NOS3	4439524	4437409	9606.ENSP00000322421	9606.ENSP00000297494	0	0	0	0	0.061	0.455	0	0.188	0.548
SEMA3E	EPHA8	4437944	4432698	9606.ENSP00000303212	9606.ENSP00000166244	0	0	0	0	0	0.059	0	0.539	0.548
SLC22A2	KCNQ1	4442770	4432663	9606.ENSP00000355920	9606.ENSP00000155840	0	0	0	0	0	0	0	0.548	0.548
CSF2RB	FGL2	4447068	4434063	9606.ENSP00000384053	9606.ENSP00000248598	0	0	0	0	0.514	0	0	0.106	0.547
CLIC4	GABRB2	4444380	4436144	9606.ENSP00000363500	9606.ENSP00000274547	0	0	0	0	0	0	0.54	0.056	0.547
APLNR	LPHN3	4451129	4449220	9606.ENSP00000475344	9606.ENSP00000422533	0	0	0	0	0	0	0	0.547	0.547
VCAM1	EGF	4437090	4435570	9606.ENSP00000294728	9606.ENSP00000265171	0	0	0	0	0	0	0	0.547	0.547
ATP2B2	SLC26A4	4442354	4435634	9606.ENSP00000353414	9606.ENSP00000265715	0	0	0	0	0.061	0.05	0	0.533	0.547
ADAMTS20	VCAN	4445853	4435552	9606.ENSP00000374071	9606.ENSP00000265077	0	0	0	0	0.061	0	0	0.537	0.547
CLDN4	CLIC4	4448519	4444380	9606.ENSP00000409544	9606.ENSP00000363500	0	0	0	0	0	0	0.54	0.057	0.547
ELN	MMP11	4442190	4432872	9606.ENSP00000351807	9606.ENSP00000215743	0	0	0	0	0	0	0	0.547	0.547
CCL3	SELL	4451253	4433660	9606.ENSP00000477908	9606.ENSP00000236147	0	0	0	0	0.096	0	0	0.519	0.546
NEGR1	DGKG	4442041	4435536	9606.ENSP00000350364	9606.ENSP00000265022	0	0	0	0	0.11	0	0	0.511	0.546
CXCL12	POSTN	4446453	4445267	9606.ENSP00000379140	9606.ENSP00000369071	0	0	0	0	0.214	0	0	0.447	0.546
CDH5	MMP2	4441389	4433061	9606.ENSP00000344115	9606.ENSP00000219070	0	0	0	0	0.107	0	0	0.513	0.546
CD163	VWF	4442211	4434871	9606.ENSP00000352071	9606.ENSP00000261405	0	0	0	0	0.322	0	0	0.358	0.546
SELK	CD34	4448991	4438554	9606.ENSP00000418813	9606.ENSP00000310036	0	0	0	0	0	0	0	0.545	0.545
MYH11	FLNA	4446531	4443409	9606.ENSP00000379616	9606.ENSP00000358866	0	0	0	0	0.066	0.184	0	0.451	0.545
EPHA7	SEMA3E	4443294	4437944	9606.ENSP00000358309	9606.ENSP00000303212	0	0	0	0	0.069	0.059	0	0.521	0.544
RYR2	CACNA1G	4442696	4442206	9606.ENSP00000355533	9606.ENSP00000352011	0	0	0	0	0.129	0.132	0	0.445	0.544
CPA4	KCNQ1	4433232	4432663	9606.ENSP00000222482	9606.ENSP00000155840	0	0	0	0	0	0	0	0.544	0.544
PRELP	COMP	4441378	4433216	9606.ENSP00000343924	9606.ENSP00000222271	0	0	0	0	0.077	0	0	0.527	0.544
MMP3	EGF	4437610	4435570	9606.ENSP00000299855	9606.ENSP00000265171	0	0	0	0	0	0	0	0.543	0.543
KRT19	MYL4	4442612	4441686	9606.ENSP00000355124	9606.ENSP00000347055	0	0	0	0	0.06	0	0	0.534	0.543
EBF3	MT-ND2	4443141	4442596	9606.ENSP00000357637	9606.ENSP00000355046	0	0	0	0	0	0	0	0.543	0.543
LMO3	LIX1	4450055	4436132	9606.ENSP00000442786	9606.ENSP00000274382	0	0	0	0	0.096	0	0	0.515	0.543
MYOCD	MEOX2	4448190	4434997	9606.ENSP00000401678	9606.ENSP00000262041	0	0	0	0	0.061	0	0	0.533	0.543
APLNR	ACE2	4451129	4447602	9606.ENSP00000475344	9606.ENSP00000389326	0	0	0	0	0	0	0	0.543	0.543
NR4A2	EGR2	4441430	4433822	9606.ENSP00000344479	9606.ENSP00000242480	0	0	0	0	0.182	0.063	0	0.452	0.543
CLIC4	GABRA4	4444380	4435414	9606.ENSP00000363500	9606.ENSP00000264318	0	0	0	0	0	0	0.54	0.049	0.543
JUN	SPRR3	4443699	4440181	9606.ENSP00000360266	9606.ENSP00000330391	0	0	0	0	0	0	0	0.542	0.542
ERG	JUN	4448720	4443699	9606.ENSP00000414150	9606.ENSP00000360266	0	0	0	0	0	0.477	0	0.159	0.542
PARM1	FILIP1L	4445464	4441635	9606.ENSP00000370224	9606.ENSP00000346560	0	0	0	0	0	0	0	0.542	0.542
LMOD1	ADAMTS8	4442853	4434544	9606.ENSP00000356257	9606.ENSP00000257359	0	0	0	0	0.109	0	0	0.508	0.542
MSLN	MMP9	4445731	4443919	9606.ENSP00000372313	9606.ENSP00000361405	0	0	0	0	0	0	0	0.541	0.541
ADAMTS7	KIAA1462	4445796	4444550	9606.ENSP00000373472	9606.ENSP00000364526	0	0	0	0	0.065	0	0	0.53	0.541
TF	CLEC3B	4447279	4437240	9606.ENSP00000385834	9606.ENSP00000296130	0	0	0	0	0	0	0	0.541	0.541
PECAM1	KRT19	4450567	4442612	9606.ENSP00000457421	9606.ENSP00000355124	0	0	0	0	0	0	0	0.541	0.541
NR4A2	ATF3	4441430	4441415	9606.ENSP00000344479	9606.ENSP00000344352	0	0	0	0	0.196	0	0	0.452	0.541
MMP9	FLNA	4443919	4443409	9606.ENSP00000361405	9606.ENSP00000358866	0	0	0	0	0.061	0	0	0.53	0.54
CLDN4	GABRA4	4448519	4435414	9606.ENSP00000409544	9606.ENSP00000264318	0	0	0	0	0	0	0.54	0	0.54
CLDN4	GABRB2	4448519	4436144	9606.ENSP00000409544	9606.ENSP00000274547	0	0	0	0	0	0	0.54	0	0.54
MSN	FN1	4442353	4441661	9606.ENSP00000353408	9606.ENSP00000346839	0	0	0	0	0.062	0.08	0	0.51	0.54
CLDN4	ANO2	4448519	4441830	9606.ENSP00000409544	9606.ENSP00000348453	0	0	0	0	0	0	0.54	0	0.54
GIMAP5	NDRG1	4451254	4448339	9606.ENSP00000477920	9606.ENSP00000404854	0	0	0	0	0	0	0	0.54	0.54
VCAN	SPARC	4435552	4433520	9606.ENSP00000265077	9606.ENSP00000231061	0	0	0	0	0.166	0	0	0.471	0.54
BMPR1B	TF	4448203	4447279	9606.ENSP00000401907	9606.ENSP00000385834	0	0	0	0	0	0	0.54	0	0.54
PECAM1	TAGLN	4450567	4449622	9606.ENSP00000457421	9606.ENSP00000432282	0	0	0	0	0	0	0	0.539	0.539
ELN	CTSK	4442190	4435989	9606.ENSP00000351807	9606.ENSP00000271651	0	0	0	0	0.061	0	0	0.53	0.539
SPARCL1	HGD	4448749	4436554	9606.ENSP00000414856	9606.ENSP00000283871	0	0	0	0	0	0	0	0.539	0.539
BTG2	EGR2	4436873	4433822	9606.ENSP00000290551	9606.ENSP00000242480	0	0	0	0	0.31	0	0	0.359	0.539
PTGFR	KRT19	4443612	4442612	9606.ENSP00000359793	9606.ENSP00000355124	0	0	0	0	0	0	0	0.539	0.539
ACTA2	FLNA	4448229	4443409	9606.ENSP00000402373	9606.ENSP00000358866	0	0	0	0	0.081	0.185	0	0.434	0.539
MMP9	COL4A2	4443919	4442382	9606.ENSP00000361405	9606.ENSP00000353654	0	0	0	0	0.059	0.328	0	0.328	0.538
CLEC1B	SELP	4437496	4435297	9606.ENSP00000298527	9606.ENSP00000263686	0	0	0	0	0.152	0	0	0.477	0.538
COL11A1	BGN	4443457	4439914	9606.ENSP00000359114	9606.ENSP00000327336	0	0	0	0	0.15	0.082	0	0.455	0.538
MMP3	CTSK	4437610	4435989	9606.ENSP00000299855	9606.ENSP00000271651	0	0	0	0	0.11	0	0	0.502	0.538
WNT3A	FGF7	4436591	4435784	9606.ENSP00000284523	9606.ENSP00000267843	0	0	0	0	0	0.164	0	0.47	0.538
ZCCHC24	ANKRD33B	4443920	4437318	9606.ENSP00000361411	9606.ENSP00000296657	0	0	0	0	0	0	0	0.538	0.538
ITGB3	MMP2	4450406	4433061	9606.ENSP00000452786	9606.ENSP00000219070	0	0	0	0	0.088	0.305	0	0.329	0.537
ZEB1	PRRX1	4442472	4433747	9606.ENSP00000354487	9606.ENSP00000239461	0	0	0	0	0.104	0.05	0	0.499	0.537
TSPAN7	AFF2	4445061	4443539	9606.ENSP00000367743	9606.ENSP00000359489	0	0	0	0	0.069	0	0	0.523	0.537
VIM	TGFB2	4450181	4442765	9606.ENSP00000446007	9606.ENSP00000355896	0	0	0	0	0.061	0.261	0	0.385	0.536
PROL1	PRR4	4446928	4433428	9606.ENSP00000382485	9606.ENSP00000228811	0	0	0	0	0	0	0	0.536	0.536
ACTG2	CAP2	4447434	4433486	9606.ENSP00000386857	9606.ENSP00000229922	0	0	0	0	0.089	0.412	0	0.204	0.536
KLF4	EGF	4444433	4435570	9606.ENSP00000363804	9606.ENSP00000265171	0	0	0	0	0	0	0	0.536	0.536
LTBP1	ELN	4447301	4442190	9606.ENSP00000386043	9606.ENSP00000351807	0	0	0	0	0.062	0	0	0.526	0.536
RIMS4	KHDRBS2	4449902	4436416	9606.ENSP00000439287	9606.ENSP00000281156	0	0	0	0	0.066	0	0	0.523	0.536
PARM1	TSHZ2	4445464	4443760	9606.ENSP00000370224	9606.ENSP00000360552	0	0	0	0	0.061	0	0	0.526	0.536
CALR3	CASQ2	4435913	4434880	9606.ENSP00000269881	9606.ENSP00000261448	0	0	0	0	0.061	0	0	0.527	0.536
TGFB2	COL1A1	4442765	4433346	9606.ENSP00000355896	9606.ENSP00000225964	0	0	0	0	0.104	0.08	0	0.48	0.535
IER2	ATF3	4450780	4441415	9606.ENSP00000465617	9606.ENSP00000344352	0	0	0	0	0.243	0	0	0.411	0.535
CXCL12	LHX6	4446453	4446261	9606.ENSP00000379140	9606.ENSP00000377854	0	0	0	0	0	0	0	0.535	0.535
AOC3	SELP	4438776	4435297	9606.ENSP00000312326	9606.ENSP00000263686	0	0	0	0	0.088	0	0	0.512	0.535
WIPF1	AMPH	4446038	4441847	9606.ENSP00000376330	9606.ENSP00000348602	0	0	0	0	0.055	0.262	0	0.385	0.534
COL6A6	SCNN1G	4442128	4437627	9606.ENSP00000351310	9606.ENSP00000300061	0	0	0	0	0	0	0	0.534	0.534
VCAM1	FGL2	4437090	4434063	9606.ENSP00000294728	9606.ENSP00000248598	0	0	0	0	0.471	0	0	0.155	0.534
TAGLN	FN1	4449622	4441661	9606.ENSP00000432282	9606.ENSP00000346839	0	0	0	0	0.142	0	0	0.48	0.534
ANK2	THY1	4441946	4436571	9606.ENSP00000349588	9606.ENSP00000284240	0	0	0	0	0.192	0	0	0.447	0.534
KLF4	FOS	4444433	4438204	9606.ENSP00000363804	9606.ENSP00000306245	0	0	0	0	0.201	0.073	0	0.42	0.533
SLC26A4	SLC12A2	4435634	4435089	9606.ENSP00000265715	9606.ENSP00000262461	0.042	0	0	0	0.062	0	0	0.522	0.533
ACTA2	VWF	4448229	4434871	9606.ENSP00000402373	9606.ENSP00000261405	0	0	0	0	0.221	0.129	0	0.366	0.533
PECAM1	CALD1	4450567	4442549	9606.ENSP00000457421	9606.ENSP00000354826	0	0	0	0	0	0	0	0.533	0.533
SPARCL1	VWF	4448749	4434871	9606.ENSP00000414856	9606.ENSP00000261405	0	0	0	0	0.446	0	0	0.191	0.533
FLNA	FN1	4443409	4441661	9606.ENSP00000358866	9606.ENSP00000346839	0	0	0	0	0.096	0.063	0	0.493	0.533
HTR2A	PVALB	4449830	4432927	9606.ENSP00000437737	9606.ENSP00000216200	0	0	0	0	0.113	0	0	0.495	0.532
CCL18	CXCL12	4451437	4446453	9606.ENSP00000479955	9606.ENSP00000379140	0	0	0	0	0.076	0	0	0.514	0.532
VSIG4	FGL2	4444445	4434063	9606.ENSP00000363869	9606.ENSP00000248598	0	0	0	0	0.532	0	0	0	0.532
FN1	LTBP2	4441661	4434987	9606.ENSP00000346839	9606.ENSP00000261978	0	0	0	0	0.221	0	0	0.424	0.532
PMAIP1	IGF1	4439820	4437883	9606.ENSP00000326119	9606.ENSP00000302665	0	0	0	0	0	0	0	0.532	0.532
MMP3	VCAM1	4437610	4437090	9606.ENSP00000299855	9606.ENSP00000294728	0	0	0	0	0.061	0	0	0.523	0.532
SPARC	MYOC	4433520	4432617	9606.ENSP00000231061	9606.ENSP00000037502	0	0	0	0	0.064	0.379	0	0.26	0.532
SEMA3G	EPHA8	4433546	4432698	9606.ENSP00000231721	9606.ENSP00000166244	0	0	0	0	0	0.059	0	0.523	0.532
SLC26A4	KCNQ1	4435634	4432663	9606.ENSP00000265715	9606.ENSP00000155840	0	0	0	0	0	0	0	0.531	0.531
NR4A1	JUNB	4449965	4437951	9606.ENSP00000440864	9606.ENSP00000303315	0	0	0	0	0.317	0	0	0.342	0.531
DKK3	WNT3A	4446557	4436591	9606.ENSP00000379762	9606.ENSP00000284523	0	0	0	0	0	0.093	0	0.504	0.531
CHST9	DOK6	4451547	4445714	9606.ENSP00000480991	9606.ENSP00000372160	0	0	0	0	0	0	0	0.531	0.531
TNFRSF1B	MMP3	4444700	4437610	9606.ENSP00000365435	9606.ENSP00000299855	0	0	0	0	0	0	0	0.53	0.53
PTRF	MGP	4441938	4433441	9606.ENSP00000349541	9606.ENSP00000228938	0	0	0	0	0.53	0	0	0	0.53
EGF	SELP	4435570	4435297	9606.ENSP00000265171	9606.ENSP00000263686	0	0	0	0	0	0	0	0.53	0.53
GJA5	RYR2	4451860	4442696	9606.ENSP00000484552	9606.ENSP00000355533	0	0	0	0	0.068	0	0	0.517	0.53
RYR2	PLN	4442696	4442014	9606.ENSP00000355533	9606.ENSP00000350132	0	0	0	0	0.079	0	0	0.511	0.53
CD34	MMP2	4438554	4433061	9606.ENSP00000310036	9606.ENSP00000219070	0	0	0	0	0.079	0	0	0.511	0.53
CCL3	TNFRSF1B	4451253	4444700	9606.ENSP00000477908	9606.ENSP00000365435	0	0	0	0	0.222	0	0	0.421	0.53
MB	PLN	4446672	4442014	9606.ENSP00000380489	9606.ENSP00000350132	0	0	0	0	0.527	0	0	0.046	0.53
FN1	FOS	4441661	4438204	9606.ENSP00000346839	9606.ENSP00000306245	0	0	0	0	0	0	0	0.53	0.53
SERPINE2	ADAMTS7	4448798	4445796	9606.ENSP00000415786	9606.ENSP00000373472	0	0	0	0	0.064	0	0	0.519	0.53
IGF1	MMP11	4437883	4432872	9606.ENSP00000302665	9606.ENSP00000215743	0	0	0	0	0	0	0	0.529	0.529
CLSTN2	ACAN	4448233	4447500	9606.ENSP00000402460	9606.ENSP00000387356	0	0	0	0	0	0	0	0.529	0.529
KLK7	EGF	4445953	4435570	9606.ENSP00000375683	9606.ENSP00000265171	0	0	0	0	0	0	0	0.529	0.529
BGN	LOXL1	4439914	4434982	9606.ENSP00000327336	9606.ENSP00000261921	0	0	0	0	0.33	0	0	0.326	0.529
IGF1	EGR2	4437883	4433822	9606.ENSP00000302665	9606.ENSP00000242480	0	0	0	0	0	0	0	0.528	0.528
DUSP5	ANTXR1	4443355	4437813	9606.ENSP00000358596	9606.ENSP00000301945	0	0	0	0	0	0	0	0.528	0.528
GATA4	WNT3A	4440569	4436591	9606.ENSP00000334458	9606.ENSP00000284523	0	0	0	0	0	0.084	0	0.506	0.528
NR4A3	EGR1	4451630	4433758	9606.ENSP00000482027	9606.ENSP00000239938	0	0	0	0	0.091	0.063	0	0.49	0.528
SLC29A1	NOS3	4446194	4437409	9606.ENSP00000377424	9606.ENSP00000297494	0	0	0	0	0	0	0	0.528	0.528
TNFRSF1B	VCAM1	4444700	4437090	9606.ENSP00000365435	9606.ENSP00000294728	0	0	0	0	0	0	0	0.528	0.528
CD34	FGF7	4438554	4435784	9606.ENSP00000310036	9606.ENSP00000267843	0	0	0	0	0.062	0	0	0.516	0.527
COL4A1	PXDN	4444632	4434254	9606.ENSP00000364979	9606.ENSP00000252804	0	0	0	0	0.321	0	0	0.331	0.527
BGN	NID2	4439914	4432944	9606.ENSP00000327336	9606.ENSP00000216286	0	0	0	0	0.23	0.059	0	0.4	0.527
TCL1A	IL3RA	4447199	4439962	9606.ENSP00000385036	9606.ENSP00000327890	0	0	0	0	0	0	0	0.527	0.527
PLA2G7	SCGB2A1	4436162	4433917	9606.ENSP00000274793	9606.ENSP00000244930	0	0	0	0	0	0	0	0.527	0.527
ASPN	HBA1	4444584	4439524	9606.ENSP00000364694	9606.ENSP00000322421	0	0	0	0	0	0	0	0.526	0.526
ASPN	HBA2	4444584	4434183	9606.ENSP00000364694	9606.ENSP00000251595	0	0	0	0	0	0	0	0.526	0.526
ACAN	ADAMTS7	4447500	4445796	9606.ENSP00000387356	9606.ENSP00000373472	0	0	0	0	0.059	0	0	0.517	0.526
MMP3	PPBP	4437610	4437223	9606.ENSP00000299855	9606.ENSP00000296028	0	0	0	0	0.063	0	0	0.515	0.526
PARM1	CSRNP1	4445464	4436061	9606.ENSP00000370224	9606.ENSP00000273153	0	0	0	0	0	0	0	0.526	0.526
ITGB3	CTSK	4450406	4435989	9606.ENSP00000452786	9606.ENSP00000271651	0	0	0	0	0.094	0	0	0.498	0.525
DES	NEXN	4444297	4440502	9606.ENSP00000363071	9606.ENSP00000333938	0	0	0	0	0.089	0	0	0.5	0.525
CALD1	ACTC1	4442549	4436861	9606.ENSP00000354826	9606.ENSP00000290378	0	0	0	0	0.087	0	0	0.5	0.525
VWF	TFPI2	4434871	4433234	9606.ENSP00000261405	9606.ENSP00000222543	0	0	0	0	0.064	0	0	0.513	0.525
ELN	SPARC	4442190	4433520	9606.ENSP00000351807	9606.ENSP00000231061	0	0	0	0	0.098	0	0	0.495	0.525
MMP3	TNFRSF11B	4437610	4437397	9606.ENSP00000299855	9606.ENSP00000297350	0	0	0	0	0.137	0	0	0.473	0.525
ACAN	CD34	4447500	4438554	9606.ENSP00000387356	9606.ENSP00000310036	0	0	0	0	0.061	0	0	0.515	0.525
EPHA7	SEMA3G	4443294	4433546	9606.ENSP00000358309	9606.ENSP00000231721	0	0	0	0	0	0.059	0	0.516	0.525
EGF	MMP11	4435570	4432872	9606.ENSP00000265171	9606.ENSP00000215743	0	0	0	0	0.061	0	0	0.515	0.525
TAGLN	ELN	4449622	4442190	9606.ENSP00000432282	9606.ENSP00000351807	0	0	0	0	0.095	0	0	0.496	0.525
MB	VCAM1	4446672	4437090	9606.ENSP00000380489	9606.ENSP00000294728	0	0	0	0	0.061	0	0	0.514	0.524
VCAN	ADAMTS8	4435552	4434544	9606.ENSP00000265077	9606.ENSP00000257359	0	0	0	0	0.061	0	0	0.514	0.524
SAMD4A	NWD2	4445986	4438507	9606.ENSP00000375919	9606.ENSP00000309501	0	0	0	0	0.062	0	0	0.513	0.524
FLNA	NEXN	4443409	4440502	9606.ENSP00000358866	9606.ENSP00000333938	0	0	0	0	0.063	0.303	0	0.33	0.524
ACTA2	COL4A1	4448229	4444632	9606.ENSP00000402373	9606.ENSP00000364979	0	0	0	0	0.155	0	0	0.459	0.524
NOS1	MAP1B	4451263	4437332	9606.ENSP00000477999	9606.ENSP00000296755	0	0	0	0	0.061	0	0	0.514	0.524
CALM1	CASQ2	4441930	4434880	9606.ENSP00000349467	9606.ENSP00000261448	0	0	0	0	0.061	0	0	0.512	0.522
TAGLN	FLNA	4449622	4443409	9606.ENSP00000432282	9606.ENSP00000358866	0	0	0	0	0.274	0.131	0	0.302	0.522
MYOCD	CALD1	4448190	4442549	9606.ENSP00000401678	9606.ENSP00000354826	0	0	0	0	0.098	0	0	0.492	0.522
COL6A3	FGFBP2	4437161	4434742	9606.ENSP00000295550	9606.ENSP00000259989	0	0	0	0	0	0	0	0.522	0.522
HTR2A	GRIN2A	4449830	4446563	9606.ENSP00000437737	9606.ENSP00000379818	0	0	0	0	0.155	0.064	0	0.444	0.522
FOS	MMP2	4438204	4433061	9606.ENSP00000306245	9606.ENSP00000219070	0	0	0	0	0	0	0	0.521	0.521
NOS1	FOS	4451263	4438204	9606.ENSP00000477999	9606.ENSP00000306245	0	0	0	0	0	0	0	0.521	0.521
CCL3	CD163	4451253	4442211	9606.ENSP00000477908	9606.ENSP00000352071	0	0	0	0	0.154	0	0	0.457	0.521
SHOX2	GATA4	4445865	4440569	9606.ENSP00000374240	9606.ENSP00000334458	0	0	0	0	0.062	0.268	0	0.359	0.521
SPOCK1	MMP2	4446351	4433061	9606.ENSP00000378401	9606.ENSP00000219070	0	0	0	0	0.102	0.305	0	0.293	0.52
COL4A2	ZNF385D	4442382	4436434	9606.ENSP00000353654	9606.ENSP00000281523	0	0	0	0	0	0	0	0.52	0.52
ELTD1	CD93	4443607	4433960	9606.ENSP00000359778	9606.ENSP00000246006	0	0	0	0	0.344	0	0	0.298	0.52
VIM	SIM1	4450181	4443276	9606.ENSP00000446007	9606.ENSP00000358210	0	0	0	0	0	0	0	0.52	0.52
MYH11	CD34	4446531	4438554	9606.ENSP00000379616	9606.ENSP00000310036	0	0	0	0	0.114	0	0	0.48	0.519
AVPI1	ARL4D	4443585	4439543	9606.ENSP00000359660	9606.ENSP00000322628	0	0	0	0	0.069	0	0	0.505	0.519
ELN	VCAM1	4442190	4437090	9606.ENSP00000351807	9606.ENSP00000294728	0	0	0	0	0.07	0	0	0.504	0.519
IL33	COL1A1	4445550	4433346	9606.ENSP00000370842	9606.ENSP00000225964	0	0	0	0	0	0	0	0.519	0.519
THY1	FAP	4436571	4432748	9606.ENSP00000284240	9606.ENSP00000188790	0	0	0	0	0.124	0.354	0	0.218	0.519
FOS	TNFRSF11B	4438204	4437397	9606.ENSP00000306245	9606.ENSP00000297350	0	0	0	0	0.051	0	0	0.514	0.519
MMP9	DCSTAMP	4443919	4437421	9606.ENSP00000361405	9606.ENSP00000297581	0	0	0	0	0.109	0	0	0.482	0.519
PLXNC1	SEMA3G	4434641	4433546	9606.ENSP00000258526	9606.ENSP00000231721	0	0	0	0.544	0	0.188	0	0.897	0.518
IGF1	MMP3	4437883	4437610	9606.ENSP00000302665	9606.ENSP00000299855	0	0	0	0	0	0	0	0.518	0.518
ANGPT1	SPP1	4449446	4446370	9606.ENSP00000428340	9606.ENSP00000378517	0	0	0	0	0	0	0	0.517	0.517
BGN	THY1	4439914	4436571	9606.ENSP00000327336	9606.ENSP00000284240	0	0	0	0	0.346	0	0	0.292	0.517
PARM1	BRINP3	4445464	4442890	9606.ENSP00000370224	9606.ENSP00000356432	0	0	0	0	0.07	0	0	0.502	0.517
ANK2	GLDN	4441946	4440648	9606.ENSP00000349588	9606.ENSP00000335196	0	0	0	0	0.091	0.063	0	0.478	0.517
MB	CA2	4446672	4436628	9606.ENSP00000380489	9606.ENSP00000285379	0	0	0	0	0	0	0	0.517	0.517
ADAM12	MMP2	4443148	4433061	9606.ENSP00000357668	9606.ENSP00000219070	0	0	0	0	0.172	0	0	0.44	0.516
BTG2	FOSB	4436873	4433953	9606.ENSP00000290551	9606.ENSP00000245919	0	0	0	0	0.22	0	0	0.404	0.516
MT-ND5	TACR1	4442547	4437971	9606.ENSP00000354813	9606.ENSP00000303522	0	0	0	0	0	0.516	0	0	0.516
POSTN	AEBP1	4445267	4433280	9606.ENSP00000369071	9606.ENSP00000223357	0	0	0	0	0.23	0	0	0.398	0.516
PAX6	SFRP2	4448302	4436112	9606.ENSP00000404100	9606.ENSP00000274063	0	0	0	0	0	0.05	0	0.511	0.516
GATA4	NOX4	4440569	4435236	9606.ENSP00000334458	9606.ENSP00000263317	0	0	0	0	0	0	0	0.515	0.516
VCAN	SELP	4435552	4435297	9606.ENSP00000265077	9606.ENSP00000263686	0	0	0	0.542	0	0.436	0	0.335	0.515
FBN2	LTBP1	4449297	4447301	9606.ENSP00000424571	9606.ENSP00000386043	0	0	0	0.663	0.126	0.294	0	0.743	0.515
PRELP	COL26A1	4441378	4439190	9606.ENSP00000343924	9606.ENSP00000318234	0	0	0	0	0	0	0	0.515	0.515
NR4A2	SNCA	4441430	4440865	9606.ENSP00000344479	9606.ENSP00000338345	0	0	0	0	0	0	0	0.515	0.515
JUN	GRP	4443699	4434514	9606.ENSP00000360266	9606.ENSP00000256857	0	0	0	0	0	0	0	0.515	0.515
CSF2RB	MNDA	4447068	4443045	9606.ENSP00000384053	9606.ENSP00000357123	0	0	0	0	0.448	0	0	0.156	0.514
VIM	FLNA	4450181	4443409	9606.ENSP00000446007	9606.ENSP00000358866	0	0	0	0	0.326	0.064	0	0.292	0.514
STX2	EGF	4446013	4435570	9606.ENSP00000376178	9606.ENSP00000265171	0	0	0	0	0	0	0	0.514	0.514
LRRIQ4	CREG2	4441233	4438980	9606.ENSP00000342188	9606.ENSP00000315203	0	0	0	0	0	0	0	0.514	0.514
ELN	MGP	4442190	4433441	9606.ENSP00000351807	9606.ENSP00000228938	0	0	0	0	0.102	0	0	0.48	0.513
TPM2	CNN1	4445033	4434224	9606.ENSP00000367542	9606.ENSP00000252456	0	0	0	0	0.237	0	0	0.388	0.513
INHBA	EGR1	4433812	4433758	9606.ENSP00000242208	9606.ENSP00000239938	0	0	0	0	0	0.054	0	0.507	0.513
CLDN4	MSLN	4448519	4445731	9606.ENSP00000409544	9606.ENSP00000372313	0	0	0	0	0.077	0	0	0.495	0.513
KLF4	THY1	4444433	4436571	9606.ENSP00000363804	9606.ENSP00000284240	0	0	0	0	0	0	0	0.513	0.513
NCF2	RGS1	4442905	4442888	9606.ENSP00000356505	9606.ENSP00000356429	0	0	0	0	0.294	0.185	0	0.221	0.513
HTR2A	GABRB2	4449830	4436144	9606.ENSP00000437737	9606.ENSP00000274547	0	0	0	0	0.195	0	0	0.418	0.512
SYT11	SNCA	4443083	4440865	9606.ENSP00000357307	9606.ENSP00000338345	0	0	0	0	0.108	0	0	0.475	0.512
AOC3	VCAM1	4438776	4437090	9606.ENSP00000312326	9606.ENSP00000294728	0	0	0	0	0.069	0	0	0.497	0.511
TEK	SELP	4445310	4435297	9606.ENSP00000369375	9606.ENSP00000263686	0	0	0	0	0.074	0.124	0	0.446	0.511
CD24	ENG	4451824	4444130	9606.ENSP00000483985	9606.ENSP00000362299	0	0	0	0	0	0	0	0.511	0.511
ADAM12	FN1	4443148	4441661	9606.ENSP00000357668	9606.ENSP00000346839	0	0	0	0	0.152	0	0	0.448	0.511
NTNG1	SLIT3	4443452	4440334	9606.ENSP00000359085	9606.ENSP00000332164	0	0	0	0	0.064	0.157	0	0.43	0.511
PDZK1	KIAA1462	4447852	4444550	9606.ENSP00000394485	9606.ENSP00000364526	0	0	0	0	0	0	0	0.511	0.511
SPP1	VWF	4446370	4434871	9606.ENSP00000378517	9606.ENSP00000261405	0	0	0	0	0.076	0	0	0.492	0.511
CTSV	MMP11	4450145	4432872	9606.ENSP00000445052	9606.ENSP00000215743	0	0	0	0	0	0	0	0.511	0.511
ACTN1	MYL9	4446270	4436327	9606.ENSP00000377941	9606.ENSP00000279022	0	0	0	0	0.177	0.132	0	0.37	0.511
FLNA	MYLK	4443409	4442357	9606.ENSP00000358866	9606.ENSP00000353452	0	0	0	0	0.063	0.126	0	0.45	0.51
CXCL12	COL1A1	4446453	4433346	9606.ENSP00000379140	9606.ENSP00000225964	0	0	0	0	0.241	0	0	0.382	0.51
DCAF8L2	MCTP1	4450680	4449278	9606.ENSP00000462745	9606.ENSP00000424126	0	0	0	0	0	0	0	0.51	0.51
KRT19	GRP	4442612	4434514	9606.ENSP00000355124	9606.ENSP00000256857	0	0	0	0	0	0	0	0.51	0.51
F5	SELP	4442956	4435297	9606.ENSP00000356771	9606.ENSP00000263686	0	0	0	0	0.116	0	0	0.468	0.509
IGF1	COL1A1	4437883	4433346	9606.ENSP00000302665	9606.ENSP00000225964	0	0	0	0	0.062	0	0	0.499	0.509
ENG	IGF1	4444130	4437883	9606.ENSP00000362299	9606.ENSP00000302665	0	0	0	0	0	0	0	0.509	0.509
PDE1A	CNN1	4448547	4434224	9606.ENSP00000410309	9606.ENSP00000252456	0	0	0	0	0	0	0	0.509	0.509
NOS1	BDKRB2	4451263	4450312	9606.ENSP00000477999	9606.ENSP00000450482	0	0	0	0	0	0.379	0	0.242	0.509
DSCAM	PLXNA4	4447009	4442296	9606.ENSP00000383303	9606.ENSP00000352882	0	0	0	0	0.106	0.08	0	0.45	0.508
LTBP1	LOXL1	4447301	4434982	9606.ENSP00000386043	9606.ENSP00000261921	0	0	0	0	0.173	0.064	0	0.416	0.508
EPHA7	SLIT3	4443294	4440334	9606.ENSP00000358309	9606.ENSP00000332164	0	0	0	0	0.049	0.123	0	0.457	0.508
PECAM1	KLF4	4450567	4444433	9606.ENSP00000457421	9606.ENSP00000363804	0	0	0	0	0	0	0	0.508	0.508
KLF4	WNT3A	4444433	4436591	9606.ENSP00000363804	9606.ENSP00000284523	0	0	0	0	0	0.084	0	0.485	0.508
GRIN2A	CACNA1C	4446563	4435696	9606.ENSP00000379818	9606.ENSP00000266376	0	0	0	0	0.077	0.069	0	0.474	0.508
MYOCD	DKK3	4448190	4446557	9606.ENSP00000401678	9606.ENSP00000379762	0	0	0	0	0.1	0	0	0.475	0.508
OMD	SPARC	4444586	4433520	9606.ENSP00000364700	9606.ENSP00000231061	0	0	0	0	0	0	0	0.508	0.508
ACAN	ADAMTS2	4447500	4434181	9606.ENSP00000387356	9606.ENSP00000251582	0	0	0	0	0.065	0	0	0.494	0.507
PLXNA4	SLIT3	4442296	4440334	9606.ENSP00000352882	9606.ENSP00000332164	0	0	0	0	0.115	0	0	0.466	0.507
ELN	NID2	4442190	4432944	9606.ENSP00000351807	9606.ENSP00000216286	0	0	0	0	0.084	0.294	0	0.298	0.507
DKK3	WNT4	4446557	4436841	9606.ENSP00000379762	9606.ENSP00000290167	0	0	0	0	0	0.093	0	0.478	0.507
POSTN	MGP	4445267	4433441	9606.ENSP00000369071	9606.ENSP00000228938	0	0	0	0	0.207	0	0	0.404	0.507
BICC1	AFF2	4444281	4443539	9606.ENSP00000362993	9606.ENSP00000359489	0	0	0	0	0	0	0	0.507	0.507
TEK	THY1	4445310	4436571	9606.ENSP00000369375	9606.ENSP00000284240	0	0	0	0	0.179	0	0	0.423	0.506
POSTN	LTBP2	4445267	4434987	9606.ENSP00000369071	9606.ENSP00000261978	0	0	0	0	0.293	0	0	0.33	0.506
CALM1	SNCA	4441930	4440865	9606.ENSP00000349467	9606.ENSP00000338345	0	0	0	0	0.095	0.384	0	0.185	0.506
VCAN	MMP2	4435552	4433061	9606.ENSP00000265077	9606.ENSP00000219070	0	0	0	0	0.096	0	0	0.476	0.506
HTR2A	CAV1	4449830	4440933	9606.ENSP00000437737	9606.ENSP00000339191	0	0	0	0	0	0	0	0.506	0.506
FLNA	MSN	4443409	4442353	9606.ENSP00000358866	9606.ENSP00000353408	0	0	0	0	0.12	0.064	0	0.448	0.506
ATP8A2	VSIG4	4445580	4444445	9606.ENSP00000371070	9606.ENSP00000363869	0	0	0	0	0	0	0	0.505	0.505
EBF2	TNFRSF11B	4449537	4437397	9606.ENSP00000430241	9606.ENSP00000297350	0	0	0	0	0	0	0	0.505	0.505
ENSG00000204176	VAMP5	4444370	4438145	9606.ENSP00000363441	9606.ENSP00000305647	0	0	0	0	0	0.124	0	0.458	0.505
ADAM12	SGCD	4443148	4440864	9606.ENSP00000357668	9606.ENSP00000338343	0	0	0	0	0.107	0	0	0.469	0.505
ACE2	CALM1	4447602	4441930	9606.ENSP00000389326	9606.ENSP00000349467	0	0	0	0	0.049	0.379	0	0.229	0.505
ITGBL1	EGF	4444687	4435570	9606.ENSP00000365351	9606.ENSP00000265171	0	0	0	0	0.064	0.085	0	0.469	0.505
FBN2	COL1A1	4449297	4433346	9606.ENSP00000424571	9606.ENSP00000225964	0	0	0	0	0.196	0.063	0	0.395	0.505
ANK2	CALM1	4441946	4441930	9606.ENSP00000349588	9606.ENSP00000349467	0	0	0	0	0.122	0.105	0	0.419	0.504
ENG	TGFB2	4444130	4442765	9606.ENSP00000362299	9606.ENSP00000355896	0	0	0	0	0	0.294	0	0.327	0.504
ENG	SPARC	4444130	4433520	9606.ENSP00000362299	9606.ENSP00000231061	0	0	0	0	0.098	0	0	0.473	0.504
ENG	MMP2	4444130	4433061	9606.ENSP00000362299	9606.ENSP00000219070	0	0	0	0	0.152	0	0	0.44	0.504
CNTNAP2	ADAM23	4442541	4435422	9606.ENSP00000354778	9606.ENSP00000264377	0	0	0	0	0.095	0	0	0.475	0.504
GJA5	MYLK	4451860	4442357	9606.ENSP00000484552	9606.ENSP00000353452	0	0	0	0	0.061	0	0	0.493	0.503
WSCD2	RERGL	4440314	4433443	9606.ENSP00000331933	9606.ENSP00000229002	0	0	0	0	0.098	0.123	0	0.422	0.503
VWF	MMP2	4434871	4433061	9606.ENSP00000261405	9606.ENSP00000219070	0	0	0	0	0.089	0	0	0.477	0.503
HSD11B1	SLC22A2	4442791	4442770	9606.ENSP00000355995	9606.ENSP00000355920	0	0	0	0	0.108	0	0	0.465	0.503
PAX6	NR4A2	4448302	4441430	9606.ENSP00000404100	9606.ENSP00000344479	0	0	0	0	0	0.057	0	0.493	0.502
HRH2	HNMT	4444864	4436358	9606.ENSP00000366506	9606.ENSP00000280097	0	0	0	0	0	0	0	0.502	0.502
TSHZ2	RASGRF2	4443760	4435553	9606.ENSP00000360552	9606.ENSP00000265080	0	0	0	0	0.061	0	0	0.491	0.502
TNFRSF1B	BMX	4444700	4442022	9606.ENSP00000365435	9606.ENSP00000350224	0	0	0	0	0	0.39	0	0.217	0.502
EGF	VCAN	4435570	4435552	9606.ENSP00000265171	9606.ENSP00000265077	0	0	0	0	0	0	0	0.502	0.502
APLNR	TEK	4451129	4445310	9606.ENSP00000475344	9606.ENSP00000369375	0	0	0	0	0.171	0.05	0	0.418	0.502
MMP9	SELL	4443919	4433660	9606.ENSP00000361405	9606.ENSP00000236147	0	0	0	0	0.098	0	0	0.47	0.501
ANGPT1	SELP	4449446	4435297	9606.ENSP00000428340	9606.ENSP00000263686	0	0	0	0	0.055	0.157	0	0.424	0.501
APLNR	IGF1	4451129	4437883	9606.ENSP00000475344	9606.ENSP00000302665	0	0	0	0	0	0	0	0.501	0.501
VCAN	ADAMTS2	4435552	4434181	9606.ENSP00000265077	9606.ENSP00000251582	0	0	0	0	0.083	0	0	0.478	0.501
COL1A1	MMP11	4433346	4432872	9606.ENSP00000225964	9606.ENSP00000215743	0	0	0	0	0.196	0	0	0.405	0.501
KRT19	CAV1	4442612	4440933	9606.ENSP00000355124	9606.ENSP00000339191	0	0	0	0	0.102	0	0	0.468	0.501
OLFML2B	CPXM2	4442988	4433797	9606.ENSP00000356917	9606.ENSP00000241305	0	0	0	0	0.109	0	0	0.462	0.501
NNMT	ADAM12	4449990	4443148	9606.ENSP00000441434	9606.ENSP00000357668	0	0	0	0	0.15	0	0	0.438	0.501
CALM1	FOS	4441930	4438204	9606.ENSP00000349467	9606.ENSP00000306245	0	0	0	0	0	0.104	0	0.465	0.5
HPSE2	LOXL1	4443570	4434982	9606.ENSP00000359583	9606.ENSP00000261921	0	0	0	0	0	0	0	0.5	0.5
CD24	KLF4	4451824	4444433	9606.ENSP00000483985	9606.ENSP00000363804	0	0	0	0	0	0	0	0.5	0.5
JUN	VCAM1	4443699	4437090	9606.ENSP00000360266	9606.ENSP00000294728	0	0	0	0	0	0	0	0.499	0.499
CD163	IL3RA	4442211	4439962	9606.ENSP00000352071	9606.ENSP00000327890	0	0	0	0	0.093	0	0	0.471	0.499
TAGLN	POSTN	4449622	4445267	9606.ENSP00000432282	9606.ENSP00000369071	0	0	0	0	0.2	0	0	0.399	0.499
NOX4	EGR1	4435236	4433758	9606.ENSP00000263317	9606.ENSP00000239938	0	0	0	0	0	0	0	0.499	0.499
PECAM1	CAV1	4450567	4440933	9606.ENSP00000457421	9606.ENSP00000339191	0	0	0	0	0.063	0	0	0.487	0.499
PNLIPRP3	TRIM58	4443281	4442676	9606.ENSP00000358232	9606.ENSP00000355437	0	0	0	0	0	0	0	0.499	0.499
SNCA	MAP1B	4440865	4437332	9606.ENSP00000338345	9606.ENSP00000296755	0	0	0	0	0.091	0.379	0	0.185	0.499
TPM2	JUN	4445033	4443699	9606.ENSP00000367542	9606.ENSP00000360266	0	0	0	0	0	0.455	0	0.115	0.498
PTRF	EGF	4441938	4435570	9606.ENSP00000349541	9606.ENSP00000265171	0	0	0	0	0.052	0	0	0.492	0.498
ATF3	PMAIP1	4441415	4439820	9606.ENSP00000344352	9606.ENSP00000326119	0	0	0	0	0.088	0	0	0.473	0.498
KLF4	JUN	4444433	4443699	9606.ENSP00000363804	9606.ENSP00000360266	0	0	0	0	0.117	0.095	0	0.422	0.498
FN1	F2R	4441661	4439430	9606.ENSP00000346839	9606.ENSP00000321326	0	0	0	0	0.088	0.08	0	0.45	0.498
TPM2	COL4A2	4445033	4442382	9606.ENSP00000367542	9606.ENSP00000353654	0	0	0	0	0.265	0	0	0.344	0.498
SYT8	VAMP5	4445628	4438145	9606.ENSP00000371394	9606.ENSP00000305647	0	0	0	0	0	0.124	0	0.451	0.498
ACAN	FABP4	4447500	4434459	9606.ENSP00000387356	9606.ENSP00000256104	0	0	0	0	0	0	0	0.498	0.498
CXCL12	FGF7	4446453	4435784	9606.ENSP00000379140	9606.ENSP00000267843	0	0	0	0	0.076	0	0	0.478	0.497
SLC12A2	PVALB	4435089	4432927	9606.ENSP00000262461	9606.ENSP00000216200	0	0	0	0	0.061	0	0	0.487	0.497
PECAM1	MMP3	4450567	4437610	9606.ENSP00000457421	9606.ENSP00000299855	0	0	0	0	0	0	0	0.497	0.497
SELP	FGL2	4435297	4434063	9606.ENSP00000263686	9606.ENSP00000248598	0	0	0	0	0.186	0.157	0	0.326	0.497
CAV1	FAP	4440933	4432748	9606.ENSP00000339191	9606.ENSP00000188790	0	0	0	0	0.141	0.354	0	0.167	0.497
MMP3	VCAN	4437610	4435552	9606.ENSP00000299855	9606.ENSP00000265077	0	0	0	0	0.059	0	0	0.487	0.497
KLF4	ENG	4444433	4444130	9606.ENSP00000363804	9606.ENSP00000362299	0	0	0	0	0.085	0	0	0.473	0.497
ACTN1	FLNA	4446270	4443409	9606.ENSP00000377941	9606.ENSP00000358866	0	0	0	0.581	0.339	0	0	0.589	0.497
THSD7A	VAT1L	4448417	4437931	9606.ENSP00000406482	9606.ENSP00000303129	0	0	0	0	0.083	0	0	0.473	0.496
POSTN	PRRX1	4445267	4433747	9606.ENSP00000369071	9606.ENSP00000239461	0	0	0	0	0.346	0	0	0.261	0.496
LDB3	DES	4448174	4444297	9606.ENSP00000401437	9606.ENSP00000363071	0	0	0	0	0.19	0	0	0.403	0.496
TAGLN	CDH5	4449622	4441389	9606.ENSP00000432282	9606.ENSP00000344115	0	0	0	0	0.064	0	0	0.482	0.495
VCAM1	NOX4	4437090	4435236	9606.ENSP00000294728	9606.ENSP00000263317	0	0	0	0	0.063	0	0	0.483	0.495
CCL18	PPBP	4451437	4437223	9606.ENSP00000479955	9606.ENSP00000296028	0	0	0	0	0.087	0	0	0.47	0.495
CACNA1C	PVALB	4435696	4432927	9606.ENSP00000266376	9606.ENSP00000216200	0	0	0	0	0.087	0.262	0	0.31	0.495
ALX4	WNT4	4440390	4436841	9606.ENSP00000332744	9606.ENSP00000290167	0	0	0	0	0	0.165	0	0.42	0.495
VWF	FGL2	4434871	4434063	9606.ENSP00000261405	9606.ENSP00000248598	0	0	0	0	0.303	0	0	0.305	0.495
ENG	MMP9	4444130	4443919	9606.ENSP00000362299	9606.ENSP00000361405	0	0	0	0	0.07	0	0	0.478	0.494
PDZK1	SLC9A3R1	4447852	4435111	9606.ENSP00000394485	9606.ENSP00000262613	0	0	0	0.779	0.062	0.361	0	0.87	0.494
PAX6	PVALB	4448302	4432927	9606.ENSP00000404100	9606.ENSP00000216200	0	0	0	0	0.065	0	0	0.481	0.494
ADAMTS12	ACAN	4449221	4447500	9606.ENSP00000422554	9606.ENSP00000387356	0	0	0	0	0.059	0	0	0.484	0.494
MYH11	CALM1	4446531	4441930	9606.ENSP00000379616	9606.ENSP00000349467	0	0	0	0	0	0.269	0	0.336	0.494
VIM	SNCA	4450181	4440865	9606.ENSP00000446007	9606.ENSP00000338345	0	0	0	0	0	0.379	0	0.22	0.494
IGF1	VCAM1	4437883	4437090	9606.ENSP00000302665	9606.ENSP00000294728	0	0	0	0	0.061	0	0	0.483	0.494
NR4A3	FOS	4451630	4438204	9606.ENSP00000482027	9606.ENSP00000306245	0	0	0	0	0.064	0	0	0.482	0.494
LDB3	NEXN	4448174	4440502	9606.ENSP00000401437	9606.ENSP00000333938	0	0	0	0	0.099	0	0	0.461	0.494
ELN	CD34	4442190	4438554	9606.ENSP00000351807	9606.ENSP00000310036	0	0	0	0	0.107	0	0	0.455	0.493
HBA1	C7	4439524	4439494	9606.ENSP00000322421	9606.ENSP00000322061	0	0	0	0	0	0	0	0.493	0.493
TPM2	FLNA	4445033	4443409	9606.ENSP00000367542	9606.ENSP00000358866	0	0	0	0	0.119	0.252	0	0.292	0.493
NR4A3	NR4A1	4451630	4449965	9606.ENSP00000482027	9606.ENSP00000440864	0	0	0	0.908	0.452	0	0	0.836	0.493
CCL3	BCL2A1	4451253	4435793	9606.ENSP00000477908	9606.ENSP00000267953	0	0	0	0	0.383	0	0	0.212	0.493
EDNRA	HEG1	4438963	4438700	9606.ENSP00000315011	9606.ENSP00000311502	0	0	0	0	0.096	0	0	0.462	0.493
EGF	GYPC	4435570	4434690	9606.ENSP00000265171	9606.ENSP00000259254	0	0	0	0	0	0	0	0.493	0.493
CD24	FN1	4451824	4441661	9606.ENSP00000483985	9606.ENSP00000346839	0	0	0	0	0	0	0	0.493	0.493
MMP9	CAV1	4443919	4440933	9606.ENSP00000361405	9606.ENSP00000339191	0	0	0	0	0	0	0	0.493	0.493
CCL3	EGR2	4451253	4433822	9606.ENSP00000477908	9606.ENSP00000242480	0	0	0	0	0.332	0	0	0.27	0.492
TNFSF15	JUN	4444313	4443699	9606.ENSP00000363157	9606.ENSP00000360266	0	0	0	0	0	0.379	0	0.217	0.492
CXCL12	MMP3	4446453	4437610	9606.ENSP00000379140	9606.ENSP00000299855	0	0	0	0	0.074	0	0	0.474	0.492
ITGB3	F2R	4450406	4439430	9606.ENSP00000452786	9606.ENSP00000321326	0	0	0	0	0.076	0	0	0.473	0.492
POSTN	COL4A2	4445267	4442382	9606.ENSP00000369071	9606.ENSP00000353654	0	0	0	0	0.309	0	0	0.295	0.492
TGFB3	COMP	4433716	4433216	9606.ENSP00000238682	9606.ENSP00000222271	0	0	0	0	0.129	0	0	0.441	0.492
GATA4	CD34	4440569	4438554	9606.ENSP00000334458	9606.ENSP00000310036	0	0	0	0	0	0	0	0.492	0.492
CCL18	PF4	4451437	4437224	9606.ENSP00000479955	9606.ENSP00000296029	0	0	0	0	0.061	0	0	0.48	0.491
NTNG1	ZNF804B	4443452	4440115	9606.ENSP00000359085	9606.ENSP00000329638	0	0	0	0	0	0	0	0.491	0.491
OMD	ASPN	4444586	4444584	9606.ENSP00000364700	9606.ENSP00000364694	0	0	0	0.702	0.345	0	0	0.755	0.491
CNTNAP2	GLDN	4442541	4440648	9606.ENSP00000354778	9606.ENSP00000335196	0	0	0	0	0	0	0	0.49	0.49
PDZK1	MSN	4447852	4442353	9606.ENSP00000394485	9606.ENSP00000353408	0	0	0	0	0.055	0.267	0	0.323	0.49
VIM	EGF	4450181	4435570	9606.ENSP00000446007	9606.ENSP00000265171	0	0	0	0	0.061	0	0	0.48	0.49
POSTN	MMP9	4445267	4443919	9606.ENSP00000369071	9606.ENSP00000361405	0	0	0	0	0.061	0	0	0.479	0.49
COL4A1	CALD1	4444632	4442549	9606.ENSP00000364979	9606.ENSP00000354826	0	0	0	0	0.383	0	0	0.207	0.489
PLN	SGCG	4442014	4433057	9606.ENSP00000350132	9606.ENSP00000218867	0	0	0	0	0.065	0	0	0.476	0.489
BMPR1B	TGFB2	4448203	4442765	9606.ENSP00000401907	9606.ENSP00000355896	0	0	0	0	0.062	0.292	0	0.293	0.489
LDB3	MB	4448174	4446672	9606.ENSP00000401437	9606.ENSP00000380489	0	0	0	0	0.46	0	0	0.093	0.489
AOC3	SELL	4438776	4433660	9606.ENSP00000312326	9606.ENSP00000236147	0	0	0	0	0	0	0	0.49	0.489
RYR2	ATP2B2	4442696	4442354	9606.ENSP00000355533	9606.ENSP00000353414	0	0	0	0	0.205	0.185	0	0.273	0.488
ACTA2	TGFB3	4448229	4433716	9606.ENSP00000402373	9606.ENSP00000238682	0	0	0	0	0.15	0	0	0.423	0.488
LMOD1	ANGPTL1	4442853	4433639	9606.ENSP00000356257	9606.ENSP00000234816	0	0	0	0	0.077	0	0	0.468	0.487
KRT19	ZEB1	4442612	4442472	9606.ENSP00000355124	9606.ENSP00000354487	0	0	0	0	0	0	0	0.487	0.487
LHX6	NR2F1	4446261	4439796	9606.ENSP00000377854	9606.ENSP00000325819	0	0	0	0	0.086	0	0	0.462	0.487
CNTNAP2	ZNF385D	4442541	4436434	9606.ENSP00000354778	9606.ENSP00000281523	0	0	0	0	0.069	0	0	0.472	0.487
LOXL1	MMP2	4434982	4433061	9606.ENSP00000261921	9606.ENSP00000219070	0	0	0	0	0.315	0	0	0.283	0.487
POSTN	VCAM1	4445267	4437090	9606.ENSP00000369071	9606.ENSP00000294728	0	0	0	0	0.244	0	0	0.349	0.487
MMP9	BGN	4443919	4439914	9606.ENSP00000361405	9606.ENSP00000327336	0	0	0	0	0.061	0	0	0.476	0.487
IGF1	THY1	4437883	4436571	9606.ENSP00000302665	9606.ENSP00000284240	0	0	0	0	0	0	0	0.486	0.486
CALM1	GUCY2F	4441930	4433038	9606.ENSP00000349467	9606.ENSP00000218006	0	0	0	0	0.061	0.139	0	0.416	0.486
VIM	CDH5	4450181	4441389	9606.ENSP00000446007	9606.ENSP00000344115	0	0	0	0	0.061	0.294	0	0.287	0.486
ITGB3	VCAM1	4450406	4437090	9606.ENSP00000452786	9606.ENSP00000294728	0	0	0	0	0.16	0	0	0.413	0.486
MMP9	SPARC	4443919	4433520	9606.ENSP00000361405	9606.ENSP00000231061	0	0	0	0	0.062	0	0	0.475	0.486
NR4A1	BCL2A1	4449965	4435793	9606.ENSP00000440864	9606.ENSP00000267953	0	0	0	0	0	0.328	0	0.266	0.485
CD34	SPARC	4438554	4433520	9606.ENSP00000310036	9606.ENSP00000231061	0	0	0	0	0.109	0	0	0.445	0.485
ST8SIA6	SELP	4444908	4435297	9606.ENSP00000366827	9606.ENSP00000263686	0	0	0	0	0.063	0	0	0.473	0.485
CD24	CD93	4451824	4433960	9606.ENSP00000483985	9606.ENSP00000246006	0	0	0	0	0	0	0	0.485	0.485
SYT11	RAB3C	4443083	4436512	9606.ENSP00000357307	9606.ENSP00000282878	0	0	0	0	0.294	0.053	0	0.291	0.485
POSTN	THY1	4445267	4436571	9606.ENSP00000369071	9606.ENSP00000284240	0	0	0	0	0.193	0	0	0.389	0.485
ASPN	CTSK	4444584	4435989	9606.ENSP00000364694	9606.ENSP00000271651	0	0	0	0	0.331	0	0	0.26	0.484
MB	NOS3	4446672	4437409	9606.ENSP00000380489	9606.ENSP00000297494	0	0	0	0	0.062	0.073	0	0.454	0.484
VWF	COMP	4434871	4433216	9606.ENSP00000261405	9606.ENSP00000222271	0	0	0	0	0.134	0	0	0.428	0.484
FAT3	PLXNA4	4449635	4442296	9606.ENSP00000432586	9606.ENSP00000352882	0	0	0	0	0.14	0	0	0.423	0.483
EPHA7	PLXNA4	4443294	4442296	9606.ENSP00000358309	9606.ENSP00000352882	0	0	0	0	0.171	0.085	0	0.373	0.483
GDF10	COL6A3	4450731	4437161	9606.ENSP00000464145	9606.ENSP00000295550	0	0	0	0	0	0.08	0	0.461	0.483
F2R	PF4	4439430	4437224	9606.ENSP00000321326	9606.ENSP00000296029	0	0	0	0	0	0	0	0.483	0.483
ADAMTS6	SUSD5	4445491	4438441	9606.ENSP00000370443	9606.ENSP00000308727	0	0	0	0	0	0	0	0.483	0.483
CACNA1G	CAV1	4442206	4440933	9606.ENSP00000352011	9606.ENSP00000339191	0	0	0	0	0	0	0	0.483	0.483
GJA5	KCNQ1	4451860	4432663	9606.ENSP00000484552	9606.ENSP00000155840	0	0	0	0	0	0	0	0.483	0.483
WNT4	EGF	4436841	4435570	9606.ENSP00000290167	9606.ENSP00000265171	0	0	0	0	0.054	0.126	0	0.425	0.483
ELN	TIMP4	4442190	4436744	9606.ENSP00000351807	9606.ENSP00000287814	0	0	0	0	0	0	0	0.483	0.483
ANGPT1	PF4	4449446	4437224	9606.ENSP00000428340	9606.ENSP00000296029	0	0	0	0	0	0	0	0.483	0.483
LMOD1	MMP16	4442853	4436682	9606.ENSP00000356257	9606.ENSP00000286614	0	0	0	0	0.068	0	0	0.468	0.482
RYR2	NOX4	4442696	4435236	9606.ENSP00000355533	9606.ENSP00000263317	0	0	0	0	0.063	0.34	0	0.23	0.482
SERPINE2	MMP9	4448798	4443919	9606.ENSP00000415786	9606.ENSP00000361405	0	0	0	0	0	0	0	0.482	0.482
FZD4	WLS	4449697	4441660	9606.ENSP00000434034	9606.ENSP00000346829	0	0	0	0	0.083	0	0	0.458	0.482
TAGLN	RBM15	4449622	4443391	9606.ENSP00000432282	9606.ENSP00000358799	0	0	0	0	0	0	0	0.482	0.482
TNFRSF1B	MMP9	4444700	4443919	9606.ENSP00000365435	9606.ENSP00000361405	0	0	0	0	0.098	0	0	0.45	0.482
GATA4	THY1	4440569	4436571	9606.ENSP00000334458	9606.ENSP00000284240	0	0	0	0	0	0	0	0.482	0.482
ACAN	ADAMTS20	4447500	4445853	9606.ENSP00000387356	9606.ENSP00000374071	0	0	0	0	0.061	0	0	0.471	0.482
MMP3	FGF7	4437610	4435784	9606.ENSP00000299855	9606.ENSP00000267843	0	0	0	0	0.086	0	0	0.456	0.482
SHOX2	ANK2	4445865	4441946	9606.ENSP00000374240	9606.ENSP00000349588	0	0	0	0	0.061	0.126	0	0.42	0.482
FN1	LOXL1	4441661	4434982	9606.ENSP00000346839	9606.ENSP00000261921	0	0	0	0	0.231	0	0	0.355	0.482
BGN	AEBP1	4439914	4433280	9606.ENSP00000327336	9606.ENSP00000223357	0	0	0	0	0.383	0	0	0.193	0.481
IGF1	WNT3A	4437883	4436591	9606.ENSP00000302665	9606.ENSP00000284523	0	0	0	0	0	0	0	0.481	0.481
SGCD	ACTC1	4440864	4436861	9606.ENSP00000338343	9606.ENSP00000290378	0	0	0	0	0.062	0	0	0.47	0.481
THSD7A	DPP6	4448417	4444940	9606.ENSP00000406482	9606.ENSP00000367001	0	0	0	0	0.086	0	0	0.455	0.481
FN1	WNT3A	4441661	4436591	9606.ENSP00000346839	9606.ENSP00000284523	0	0	0	0	0	0	0	0.481	0.481
LDB3	RYR2	4448174	4442696	9606.ENSP00000401437	9606.ENSP00000355533	0	0	0	0	0.132	0	0	0.427	0.481
RYR2	ACTC1	4442696	4436861	9606.ENSP00000355533	9606.ENSP00000290378	0	0	0	0	0.085	0	0	0.456	0.481
POSTN	CTSK	4445267	4435989	9606.ENSP00000369071	9606.ENSP00000271651	0	0	0	0	0.255	0	0	0.332	0.481
C7	HBA2	4439494	4434183	9606.ENSP00000322061	9606.ENSP00000251595	0	0	0	0	0	0	0	0.481	0.481
PRELP	COL1A1	4441378	4433346	9606.ENSP00000343924	9606.ENSP00000225964	0	0	0	0	0.098	0.342	0	0.194	0.48
MMP2	FAP	4433061	4432748	9606.ENSP00000219070	9606.ENSP00000188790	0	0	0	0	0.259	0	0	0.326	0.48
AKAP12	DUSP5	4447130	4443355	9606.ENSP00000384537	9606.ENSP00000358596	0	0	0	0	0	0	0	0.48	0.48
RYR2	GATA4	4442696	4440569	9606.ENSP00000355533	9606.ENSP00000334458	0	0	0	0	0	0	0	0.48	0.48
DSCAM	SEMA3E	4447009	4437944	9606.ENSP00000383303	9606.ENSP00000303212	0	0	0	0	0.076	0.069	0	0.444	0.48
ELN	ADAMTS2	4442190	4434181	9606.ENSP00000351807	9606.ENSP00000251582	0	0	0	0	0.118	0	0	0.435	0.48
POSTN	MMP3	4445267	4437610	9606.ENSP00000369071	9606.ENSP00000299855	0	0	0	0	0.153	0	0	0.411	0.48
EGF	MMP8	4435570	4433667	9606.ENSP00000265171	9606.ENSP00000236826	0	0	0	0	0	0	0	0.48	0.48
DUSP5	EGR1	4443355	4433758	9606.ENSP00000358596	9606.ENSP00000239938	0	0	0	0	0.097	0.073	0	0.428	0.48
WWTR1	SHOX2	4449046	4445865	9606.ENSP00000419465	9606.ENSP00000374240	0	0	0	0	0.06	0.074	0	0.451	0.48
HBB	CA2	4440511	4436628	9606.ENSP00000333994	9606.ENSP00000285379	0	0	0	0	0.076	0	0	0.46	0.48
NR4A2	JUNB	4441430	4437951	9606.ENSP00000344479	9606.ENSP00000303315	0	0	0	0	0.212	0	0	0.367	0.48
CD34	CD93	4438554	4433960	9606.ENSP00000310036	9606.ENSP00000246006	0	0	0	0	0.195	0	0	0.38	0.48
FRZB	EGF	4437121	4435570	9606.ENSP00000295113	9606.ENSP00000265171	0	0	0	0	0	0.13	0	0.426	0.479
ANO2	SLC12A2	4441830	4435089	9606.ENSP00000348453	9606.ENSP00000262461	0	0	0	0	0	0	0	0.479	0.479
COL11A1	FN1	4443457	4441661	9606.ENSP00000359114	9606.ENSP00000346839	0	0	0	0	0.139	0	0	0.42	0.479
ACTN1	CSRP2	4446270	4438643	9606.ENSP00000377941	9606.ENSP00000310901	0	0	0	0	0.368	0.181	0	0.075	0.479
GIMAP5	FGL2	4451254	4434063	9606.ENSP00000477920	9606.ENSP00000248598	0	0	0	0	0.478	0	0	0	0.478
TAGLN	MGP	4449622	4433441	9606.ENSP00000432282	9606.ENSP00000228938	0	0	0	0	0.142	0	0	0.417	0.478
CSRP2	SPARC	4438643	4433520	9606.ENSP00000310901	9606.ENSP00000231061	0	0	0	0	0.189	0	0	0.383	0.478
ITGBL1	FLNA	4444687	4443409	9606.ENSP00000365351	9606.ENSP00000358866	0	0	0	0	0.062	0.385	0	0.168	0.478
FBN2	LOXL1	4449297	4434982	9606.ENSP00000424571	9606.ENSP00000261921	0	0	0	0	0.161	0.064	0	0.388	0.477
LPHN3	PTGFR	4449220	4443612	9606.ENSP00000422533	9606.ENSP00000359793	0	0	0	0	0	0	0	0.477	0.477
RYR3	PVALB	4445837	4432927	9606.ENSP00000373884	9606.ENSP00000216200	0	0	0	0	0.062	0.335	0	0.229	0.477
TEK	COMP	4445310	4433216	9606.ENSP00000369375	9606.ENSP00000222271	0	0	0	0	0	0	0	0.477	0.477
EGR2	DUSP1	4433822	4433734	9606.ENSP00000242480	9606.ENSP00000239223	0	0	0	0	0.12	0.073	0	0.41	0.477
MB	HBB	4446672	4440511	9606.ENSP00000380489	9606.ENSP00000333994	0	0	0	0	0	0	0	0.476	0.476
JUN	NR4A2	4443699	4441430	9606.ENSP00000360266	9606.ENSP00000344479	0	0	0	0	0.16	0	0	0.402	0.476
SPRR2A	KRT6A	4446056	4445298	9606.ENSP00000376423	9606.ENSP00000369317	0	0	0	0	0.336	0	0	0.243	0.476
FOS	MMP3	4438204	4437610	9606.ENSP00000306245	9606.ENSP00000299855	0	0	0	0	0	0	0	0.476	0.476
HRH2	F2RL2	4444864	4437317	9606.ENSP00000366506	9606.ENSP00000296641	0	0	0	0	0	0	0	0.476	0.476
CD24	VIM	4451824	4450181	9606.ENSP00000483985	9606.ENSP00000446007	0	0	0	0	0	0	0	0.476	0.476
SELP	MMP2	4435297	4433061	9606.ENSP00000263686	9606.ENSP00000219070	0	0	0	0	0	0	0	0.476	0.476
GATA4	WNT4	4440569	4436841	9606.ENSP00000334458	9606.ENSP00000290167	0	0	0	0	0	0.084	0	0.451	0.475
ST8SIA6	MGAT3	4444908	4441505	9606.ENSP00000366827	9606.ENSP00000345270	0	0	0	0	0	0	0	0.475	0.475
ACTA2	GATA4	4448229	4440569	9606.ENSP00000402373	9606.ENSP00000334458	0	0	0	0	0.057	0.123	0	0.416	0.475
DUSP5	MAP3K8	4443355	4435185	9606.ENSP00000358596	9606.ENSP00000263056	0	0	0	0	0.078	0.185	0	0.358	0.475
NTNG1	SEMA3G	4443452	4433546	9606.ENSP00000359085	9606.ENSP00000231721	0	0	0	0	0	0.092	0	0.445	0.475
ANGPT1	DKK3	4449446	4446557	9606.ENSP00000428340	9606.ENSP00000379762	0	0	0	0	0	0	0	0.475	0.475
RYR3	ATP2B2	4445837	4442354	9606.ENSP00000373884	9606.ENSP00000353414	0	0	0	0	0.104	0.185	0	0.339	0.475
LTBP1	BGN	4447301	4439914	9606.ENSP00000386043	9606.ENSP00000327336	0	0	0	0	0.153	0.051	0	0.399	0.474
GIMAP5	AVPI1	4451254	4443585	9606.ENSP00000477920	9606.ENSP00000359660	0	0	0	0	0	0	0	0.474	0.474
CXCL12	SLIT3	4446453	4440334	9606.ENSP00000379140	9606.ENSP00000332164	0	0	0	0	0.098	0	0	0.441	0.474
HNMT	SCGB2A1	4436358	4433917	9606.ENSP00000280097	9606.ENSP00000244930	0	0	0	0	0	0	0	0.474	0.474
TRIM58	SLC4A1	4442676	4435075	9606.ENSP00000355437	9606.ENSP00000262418	0	0	0	0	0.322	0	0	0.257	0.474
SYT11	VAMP5	4443083	4438145	9606.ENSP00000357307	9606.ENSP00000305647	0	0	0	0	0	0.124	0	0.425	0.474
TNFRSF11B	MMP2	4437397	4433061	9606.ENSP00000297350	9606.ENSP00000219070	0	0	0	0	0.098	0	0	0.441	0.474
ENG	FABP4	4444130	4434459	9606.ENSP00000362299	9606.ENSP00000256104	0	0	0	0	0.087	0	0	0.448	0.474
SCGB2A1	LTF	4433917	4433548	9606.ENSP00000244930	9606.ENSP00000231751	0	0	0	0	0	0	0	0.474	0.474
JUN	PMAIP1	4443699	4439820	9606.ENSP00000360266	9606.ENSP00000326119	0	0	0	0	0	0	0	0.474	0.474
IL3RA	THY1	4439962	4436571	9606.ENSP00000327890	9606.ENSP00000284240	0	0	0	0	0	0	0	0.473	0.473
CALD1	ANTXR1	4442549	4437813	9606.ENSP00000354826	9606.ENSP00000301945	0	0	0	0	0.337	0	0	0.238	0.473
ST6GALNAC5	MGAT3	4448912	4441505	9606.ENSP00000417583	9606.ENSP00000345270	0	0	0	0	0	0	0	0.473	0.473
CLEC3B	ADAMTS8	4437240	4434544	9606.ENSP00000296130	9606.ENSP00000257359	0	0	0	0	0.075	0	0	0.453	0.473
KRT3	PAX6	4448692	4448302	9606.ENSP00000413479	9606.ENSP00000404100	0	0	0	0	0	0	0	0.473	0.473
SPP1	FOS	4446370	4438204	9606.ENSP00000378517	9606.ENSP00000306245	0	0	0	0	0	0	0	0.473	0.473
EGF	TNC	4435570	4435562	9606.ENSP00000265171	9606.ENSP00000265131	0	0	0	0	0.097	0	0	0.44	0.473
ST6GALNAC5	SELP	4448912	4435297	9606.ENSP00000417583	9606.ENSP00000263686	0	0	0	0	0	0	0	0.473	0.473
CD34	COL1A1	4438554	4433346	9606.ENSP00000310036	9606.ENSP00000225964	0	0	0	0	0.099	0	0	0.44	0.473
EGF	SELL	4435570	4433660	9606.ENSP00000265171	9606.ENSP00000236147	0	0	0	0	0	0	0	0.473	0.473
TLL2	PAPPA	4442062	4440201	9606.ENSP00000350630	9606.ENSP00000330658	0	0	0	0	0	0	0	0.472	0.472
CCL3	EGF	4451253	4435570	9606.ENSP00000477908	9606.ENSP00000265171	0	0	0	0	0	0	0	0.472	0.472
CCL3	SELP	4451253	4435297	9606.ENSP00000477908	9606.ENSP00000263686	0	0	0	0	0.088	0	0	0.445	0.472
CLEC1B	PPBP	4437496	4437223	9606.ENSP00000298527	9606.ENSP00000296028	0	0	0	0	0.354	0	0	0.216	0.472
RYR2	MYL4	4442696	4441686	9606.ENSP00000355533	9606.ENSP00000347055	0	0	0	0	0.063	0.263	0	0.298	0.472
SPP1	FABP4	4446370	4434459	9606.ENSP00000378517	9606.ENSP00000256104	0	0	0	0	0	0	0	0.472	0.472
ENG	SMAD6	4444130	4436786	9606.ENSP00000362299	9606.ENSP00000288840	0	0	0	0	0.095	0	0	0.44	0.472
COL4A2	PXDN	4442382	4434254	9606.ENSP00000353654	9606.ENSP00000252804	0	0	0	0	0.317	0	0	0.258	0.471
FN1	HGD	4441661	4436554	9606.ENSP00000346839	9606.ENSP00000283871	0	0	0	0	0	0	0	0.471	0.471
PRND	PRR4	4438268	4433428	9606.ENSP00000306900	9606.ENSP00000228811	0	0	0	0	0	0	0	0.471	0.471
FOS	ATP6V0D2	4438204	4436630	9606.ENSP00000306245	9606.ENSP00000285393	0	0	0	0	0	0	0	0.471	0.471
ZNF664	LIPC	4449987	4437532	9606.ENSP00000441405	9606.ENSP00000299022	0	0	0	0	0	0	0	0.471	0.471
LTF	PRR4	4433548	4433428	9606.ENSP00000231751	9606.ENSP00000228811	0	0	0	0	0	0	0	0.471	0.471
SYNPO	PLCE1	4446248	4443733	9606.ENSP00000377789	9606.ENSP00000360431	0	0	0	0	0.053	0	0	0.463	0.47
THY1	MMP2	4436571	4433061	9606.ENSP00000284240	9606.ENSP00000219070	0	0	0	0	0.221	0	0	0.348	0.47
GATA4	IGF1	4440569	4437883	9606.ENSP00000334458	9606.ENSP00000302665	0	0	0	0	0.061	0	0	0.458	0.47
SDC2	SPARC	4438282	4433520	9606.ENSP00000307046	9606.ENSP00000231061	0	0	0	0	0.144	0.342	0	0.135	0.47
HNMT	PLA2G7	4436358	4436162	9606.ENSP00000280097	9606.ENSP00000274793	0	0	0	0	0	0	0	0.47	0.47
HBB	SLC4A1	4440511	4435075	9606.ENSP00000333994	9606.ENSP00000262418	0	0	0	0	0.082	0	0	0.447	0.47
DES	ACTC1	4444297	4436861	9606.ENSP00000363071	9606.ENSP00000290378	0	0	0	0	0.164	0	0	0.391	0.47
KERA	KRT15	4435726	4434336	9606.ENSP00000266719	9606.ENSP00000254043	0	0	0	0	0.049	0	0	0.464	0.469
TMBIM6	ANTXR1	4447600	4437813	9606.ENSP00000389277	9606.ENSP00000301945	0	0	0	0	0	0	0	0.469	0.469
TAGLN	VWF	4449622	4434871	9606.ENSP00000432282	9606.ENSP00000261405	0	0	0	0	0.111	0	0	0.427	0.469
MYLK	CDH5	4442357	4441389	9606.ENSP00000353452	9606.ENSP00000344115	0	0	0	0	0.072	0	0	0.451	0.469
FBN2	SLC12A2	4449297	4435089	9606.ENSP00000424571	9606.ENSP00000262461	0	0	0	0	0	0	0	0.469	0.469
ANTXR1	VWF	4437813	4434871	9606.ENSP00000301945	9606.ENSP00000261405	0	0	0	0	0	0	0	0.469	0.469
EGF	DUSP1	4435570	4433734	9606.ENSP00000265171	9606.ENSP00000239223	0	0	0	0	0.049	0.084	0	0.44	0.469
ACTA2	CD34	4448229	4438554	9606.ENSP00000402373	9606.ENSP00000310036	0	0	0	0	0.132	0	0	0.413	0.469
RGS1	FN1	4442888	4441661	9606.ENSP00000356429	9606.ENSP00000346839	0	0	0	0	0	0	0	0.469	0.469
KRT6A	SERPINB13	4445298	4441166	9606.ENSP00000369317	9606.ENSP00000341584	0	0	0	0	0.342	0	0	0.226	0.469
HPSE2	VWF	4443570	4434871	9606.ENSP00000359583	9606.ENSP00000261405	0	0	0	0	0.105	0	0	0.43	0.468
TGFB2	PRRX1	4442765	4433747	9606.ENSP00000355896	9606.ENSP00000239461	0	0	0	0	0.099	0	0	0.433	0.468
BMPR1B	CD34	4448203	4438554	9606.ENSP00000401907	9606.ENSP00000310036	0	0	0	0	0	0	0	0.468	0.468
CXCL12	CTSK	4446453	4435989	9606.ENSP00000379140	9606.ENSP00000271651	0	0	0	0	0.136	0	0	0.409	0.468
NOS3	PVALB	4437409	4432927	9606.ENSP00000297494	9606.ENSP00000216200	0	0	0	0	0.058	0.308	0	0.25	0.468
IL33	POSTN	4445550	4445267	9606.ENSP00000370842	9606.ENSP00000369071	0	0	0	0	0.088	0	0	0.441	0.468
EPHA7	FN1	4443294	4441661	9606.ENSP00000358309	9606.ENSP00000346839	0	0	0	0	0	0.261	0	0.309	0.467
FN1	GATA4	4441661	4440569	9606.ENSP00000346839	9606.ENSP00000334458	0	0	0	0	0.065	0	0	0.453	0.467
FGF7	TGFB3	4435784	4433716	9606.ENSP00000267843	9606.ENSP00000238682	0	0	0	0	0.086	0.05	0	0.435	0.467
MYH11	TGFB2	4446531	4442765	9606.ENSP00000379616	9606.ENSP00000355896	0	0	0	0	0.061	0.064	0	0.443	0.467
CXCL12	CD163	4446453	4442211	9606.ENSP00000379140	9606.ENSP00000352071	0	0	0	0	0.088	0	0	0.44	0.467
SCNN1G	SLC12A2	4437627	4435089	9606.ENSP00000300061	9606.ENSP00000262461	0	0	0	0	0.063	0	0	0.454	0.467
PECAM1	COL1A1	4450567	4433346	9606.ENSP00000457421	9606.ENSP00000225964	0	0	0	0	0.062	0	0	0.454	0.466
MMP9	PF4	4443919	4437224	9606.ENSP00000361405	9606.ENSP00000296029	0	0	0	0	0.095	0	0	0.434	0.466
STX2	ENSG00000204176	4446013	4444370	9606.ENSP00000376178	9606.ENSP00000363441	0	0	0	0	0	0.3	0	0.268	0.466
CA2	SLC26A4	4436628	4435634	9606.ENSP00000285379	9606.ENSP00000265715	0	0	0	0	0.051	0	0	0.46	0.465
STX2	MMP2	4446013	4433061	9606.ENSP00000376178	9606.ENSP00000219070	0	0	0	0	0.062	0	0	0.453	0.465
NNMT	HNMT	4449990	4436358	9606.ENSP00000441434	9606.ENSP00000280097	0	0	0	0	0	0	0	0.465	0.465
ACAN	EGF	4447500	4435570	9606.ENSP00000387356	9606.ENSP00000265171	0	0	0	0	0.064	0	0	0.452	0.465
CCL3	IL33	4451253	4445550	9606.ENSP00000477908	9606.ENSP00000370842	0	0	0	0	0	0	0	0.465	0.465
GATA4	VWF	4440569	4434871	9606.ENSP00000334458	9606.ENSP00000261405	0	0	0	0	0.064	0	0	0.451	0.464
EBF2	COL24A1	4449537	4443574	9606.ENSP00000430241	9606.ENSP00000359603	0	0	0	0	0	0	0	0.464	0.464
TFPI2	MMP2	4433234	4433061	9606.ENSP00000222543	9606.ENSP00000219070	0	0	0	0	0.17	0	0	0.38	0.464
NOS1	NOX4	4451263	4435236	9606.ENSP00000477999	9606.ENSP00000263317	0	0	0	0	0.061	0	0	0.453	0.464
JUN	MYOC	4443699	4432617	9606.ENSP00000360266	9606.ENSP00000037502	0	0	0	0	0	0	0	0.464	0.464
AKAP12	MAL	4447130	4438642	9606.ENSP00000384537	9606.ENSP00000310880	0	0	0	0	0	0	0	0.464	0.464
CD163	VCAM1	4442211	4437090	9606.ENSP00000352071	9606.ENSP00000294728	0	0	0	0	0.077	0	0	0.444	0.464
SERPINE2	IGF1	4448798	4437883	9606.ENSP00000415786	9606.ENSP00000302665	0	0	0	0	0	0	0	0.464	0.464
IL3RA	SELL	4439962	4433660	9606.ENSP00000327890	9606.ENSP00000236147	0	0	0	0	0.104	0	0	0.427	0.464
GIMAP5	VSIG4	4451254	4444445	9606.ENSP00000477920	9606.ENSP00000363869	0	0	0	0	0.463	0	0	0.041	0.463
ADAMTS6	SPARC	4445491	4433520	9606.ENSP00000370443	9606.ENSP00000231061	0	0	0	0	0.425	0	0	0.104	0.462
TNFRSF1B	SELL	4444700	4433660	9606.ENSP00000365435	9606.ENSP00000236147	0	0	0	0	0.144	0	0	0.398	0.462
MYL4	ADAM23	4441686	4435422	9606.ENSP00000347055	9606.ENSP00000264377	0	0	0	0	0	0	0	0.462	0.462
BICC1	ZMAT4	4444281	4437432	9606.ENSP00000362993	9606.ENSP00000297737	0	0	0	0	0	0	0	0.462	0.462
MAP3K8	TGFB3	4435185	4433716	9606.ENSP00000263056	9606.ENSP00000238682	0	0	0	0	0	0.052	0	0.456	0.462
GUCY1A2	RASGRF2	4436475	4435553	9606.ENSP00000282249	9606.ENSP00000265080	0	0	0	0	0.097	0.087	0	0.399	0.462
MYH11	KLF4	4446531	4444433	9606.ENSP00000379616	9606.ENSP00000363804	0	0	0	0	0.056	0.05	0	0.448	0.462
SMPX	MGP	4445223	4433441	9606.ENSP00000368808	9606.ENSP00000228938	0	0	0	0	0	0	0	0.462	0.462
VIM	MMP9	4450181	4443919	9606.ENSP00000446007	9606.ENSP00000361405	0	0	0	0	0	0	0	0.461	0.461
RYR2	PVALB	4442696	4432927	9606.ENSP00000355533	9606.ENSP00000216200	0	0	0	0	0.157	0.335	0	0.115	0.461
CHST11	HS3ST2	4438158	4434864	9606.ENSP00000305725	9606.ENSP00000261374	0	0	0	0	0	0	0	0.461	0.461
EGR2	TGFB3	4433822	4433716	9606.ENSP00000242480	9606.ENSP00000238682	0	0	0	0	0	0.054	0	0.454	0.461
CADPS	ANK2	4445770	4441946	9606.ENSP00000373215	9606.ENSP00000349588	0	0	0	0	0.168	0	0	0.378	0.461
ALX4	ALX1	4440390	4438996	9606.ENSP00000332744	9606.ENSP00000315417	0	0	0	0.886	0.098	0.379	0	0.695	0.461
JUNB	EGR2	4437951	4433822	9606.ENSP00000303315	9606.ENSP00000242480	0	0	0	0	0.184	0.095	0	0.329	0.461
BGN	MGP	4439914	4433441	9606.ENSP00000327336	9606.ENSP00000228938	0	0	0	0	0.207	0	0	0.348	0.461
CADM3	F2RL2	4443041	4437317	9606.ENSP00000357106	9606.ENSP00000296641	0	0	0	0	0	0	0	0.461	0.461
WWTR1	IGF1	4449046	4437883	9606.ENSP00000419465	9606.ENSP00000302665	0	0	0	0	0	0	0	0.461	0.461
DES	SYNM	4444297	4440734	9606.ENSP00000363071	9606.ENSP00000336775	0	0	0	0.628	0.109	0.379	0	0.205	0.46
PF4	VCAM1	4437224	4437090	9606.ENSP00000296029	9606.ENSP00000294728	0	0	0	0	0.061	0	0	0.448	0.46
BMPR1B	SHOX2	4448203	4445865	9606.ENSP00000401907	9606.ENSP00000374240	0	0	0	0	0	0.081	0	0.436	0.46
FGF7	COL1A1	4435784	4433346	9606.ENSP00000267843	9606.ENSP00000225964	0	0	0	0	0.062	0.314	0	0.228	0.46
MNDA	SELL	4443045	4433660	9606.ENSP00000357123	9606.ENSP00000236147	0	0	0	0	0.46	0	0	0	0.46
FN1	ACTC1	4441661	4436861	9606.ENSP00000346839	9606.ENSP00000290378	0	0	0	0	0.058	0	0	0.45	0.46
DKK3	GATA4	4446557	4440569	9606.ENSP00000379762	9606.ENSP00000334458	0	0	0	0	0	0	0	0.459	0.459
POSTN	NID2	4445267	4432944	9606.ENSP00000369071	9606.ENSP00000216286	0	0	0	0	0.283	0	0	0.275	0.459
LIMS2	EFHD1	4439886	4435370	9606.ENSP00000326888	9606.ENSP00000264059	0	0	0	0	0.078	0	0	0.437	0.459
GDF10	FGFBP2	4450731	4434742	9606.ENSP00000464145	9606.ENSP00000259989	0	0	0	0	0	0	0	0.459	0.459
MGP	MYOC	4433441	4432617	9606.ENSP00000228938	9606.ENSP00000037502	0	0	0	0	0.096	0	0	0.426	0.459
CD163	PLA2G7	4442211	4436162	9606.ENSP00000352071	9606.ENSP00000274793	0	0	0	0	0.323	0	0	0.233	0.458
CAV1	VCAM1	4440933	4437090	9606.ENSP00000339191	9606.ENSP00000294728	0	0	0	0	0.068	0	0	0.442	0.458
COL24A1	PLAG1	4443574	4439771	9606.ENSP00000359603	9606.ENSP00000325546	0	0	0	0	0	0	0	0.458	0.458
TNFRSF11B	WNT3A	4437397	4436591	9606.ENSP00000297350	9606.ENSP00000284523	0	0	0	0	0	0	0	0.458	0.458
FBN2	ACTA2	4449297	4448229	9606.ENSP00000424571	9606.ENSP00000402373	0	0	0	0	0.061	0.085	0	0.42	0.458
ASPN	VCAN	4444584	4435552	9606.ENSP00000364694	9606.ENSP00000265077	0	0	0	0	0.078	0.085	0	0.41	0.458
VIM	SPARC	4450181	4433520	9606.ENSP00000446007	9606.ENSP00000231061	0	0	0	0	0.273	0	0	0.285	0.458
CCDC85A	SYT11	4447066	4443083	9606.ENSP00000384040	9606.ENSP00000357307	0	0	0	0	0.105	0	0	0.419	0.458
SPHKAP	DPP6	4445984	4444940	9606.ENSP00000375909	9606.ENSP00000367001	0	0	0	0	0.291	0	0	0.266	0.457
ENG	SELP	4444130	4435297	9606.ENSP00000362299	9606.ENSP00000263686	0	0	0	0	0.071	0	0	0.44	0.457
VIM	CD34	4450181	4438554	9606.ENSP00000446007	9606.ENSP00000310036	0	0	0	0	0.064	0	0	0.444	0.457
CLSTN2	TRIM58	4448233	4442676	9606.ENSP00000402460	9606.ENSP00000355437	0	0	0	0	0	0	0	0.457	0.457
ACTN1	ADAM12	4446270	4443148	9606.ENSP00000377941	9606.ENSP00000357668	0	0	0	0	0.065	0	0	0.443	0.457
KCTD12	PAPPA	4444896	4440201	9606.ENSP00000366694	9606.ENSP00000330658	0	0	0	0	0	0	0	0.457	0.457
DSCAM	SEMA3G	4447009	4433546	9606.ENSP00000383303	9606.ENSP00000231721	0	0	0	0	0	0.069	0	0.441	0.457
VCAN	OGN	4435552	4435104	9606.ENSP00000265077	9606.ENSP00000262551	0	0	0	0	0.061	0.085	0	0.419	0.457
FN1	SMAD6	4441661	4436786	9606.ENSP00000346839	9606.ENSP00000288840	0	0	0	0	0.107	0	0	0.415	0.456
CTSK	MMP8	4435989	4433667	9606.ENSP00000271651	9606.ENSP00000236826	0	0	0	0	0.055	0	0	0.448	0.456
LDB3	ANK2	4448174	4441946	9606.ENSP00000401437	9606.ENSP00000349588	0	0	0	0	0.089	0.06	0	0.415	0.456
ITGB3	SLC4A1	4450406	4435075	9606.ENSP00000452786	9606.ENSP00000262418	0	0	0	0	0.062	0	0	0.444	0.456
APLNR	NOS3	4451129	4437409	9606.ENSP00000475344	9606.ENSP00000297494	0	0	0	0	0.062	0	0	0.444	0.456
PAPPA	TFPI2	4440201	4433234	9606.ENSP00000330658	9606.ENSP00000222543	0	0	0	0	0.098	0	0	0.422	0.456
ACAN	CTSK	4447500	4435989	9606.ENSP00000387356	9606.ENSP00000271651	0	0	0	0	0.063	0	0	0.444	0.456
SERPINE2	F2R	4448798	4439430	9606.ENSP00000415786	9606.ENSP00000321326	0	0	0	0	0.069	0	0	0.44	0.456
TNFRSF1B	CD163	4444700	4442211	9606.ENSP00000365435	9606.ENSP00000352071	0	0	0	0	0.147	0	0	0.389	0.456
FN1	EGR1	4441661	4433758	9606.ENSP00000346839	9606.ENSP00000239938	0	0	0	0	0.061	0	0	0.444	0.456
RASGRF1	KCNQ1	4448384	4432663	9606.ENSP00000405963	9606.ENSP00000155840	0	0	0	0	0.062	0	0	0.444	0.456
[truncated: 530 more rows]
