# Supplementary material for: Comparative Transcriptomic Analysis to Identify the Important Coding and Non-coding RNAs Involved in the Pathogenesis of Pterygium
Source: Front Genet. 2021 Mar 15;12:646550. doi: 10.3389/fgene.2021.646550 (PMC8005612; doi:10.3389/fgene.2021.646550)
Supplement: Supplementary Figure S1 — Principal component analysis (PCA) of mRNA, lncRNA, and circRNA expression profiles. PCA of mRNA (A), lncRNA (B), and circRNA expression profiles (C) identified based on the analysis of six samples with three biological replicates. [file Data_Sheet_1.zip › Supplementary_Material/Table S7 The co-expression relationships of 10 hub mRNAs and their target-associated lncRNAs.xlsx]

## Sheet: 工作表1
Table S7 The co-expression relationships of 10 hub mRNAs and their target-associated lncRNAs
lncRNA_ID	lncRNA_Gene_ID	lncRNA_Gene_Symbol	Status	mRNA_Gene_ID	mRNA_Gene_Symbol	Pearson_correlation	Pvalue
ZNF295-AS1	ENSG00000237232	ZNF295-AS1	Annotated_lncRNA	ENSG00000107562	CXCL12	-0.970293	0.00131067
ZNF295-AS1	ENSG00000237232	ZNF295-AS1	Annotated_lncRNA	ENSG00000162692	VCAM1	-0.957128	0.00271761
AC083949.1	ENSG00000224875	AC083949.1	Annotated_lncRNA	ENSG00000107562	CXCL12	0.976541	0.000819004
AC083949.1	ENSG00000224875	AC083949.1	Annotated_lncRNA	ENSG00000162692	VCAM1	0.968041	0.00151577
AC083949.1	ENSG00000224875	AC083949.1	Annotated_lncRNA	ENSG00000261371	PECAM1	0.971492	0.00120744
ENST00000426501	ENSG00000180229	HERC2P3	Annotated_lncRNA	ENSG00000138798	EGF	0.969134	0.00141433
LINC01697	ENSG00000232079	LINC01697	Annotated_lncRNA	ENSG00000179776	CDH5	0.971011	0.00124837
CDKN2B-AS1	ENSG00000240498	CDKN2B-AS1	Annotated_lncRNA	ENSG00000179776	CDH5	0.960485	0.00231132
MIR4435-2HG	ENSG00000172965	MIR4435-2HG	Annotated_lncRNA	ENSG00000087245	MMP2	0.973271	0.00106214
MIR4435-2HG	ENSG00000172965	MIR4435-2HG	Annotated_lncRNA	ENSG00000115414	FN1	0.991557	0.00010663
SPRY4-AS1	ENSG00000231185	SPRY4-AS1	Annotated_lncRNA	ENSG00000115414	FN1	0.982038	0.000481047
PANTR1	ENSG00000233639	PANTR1	Annotated_lncRNA	ENSG00000106991	ENG	0.95359	0.00318091
LINC00884	ENSG00000233058	LINC00884	Annotated_lncRNA	ENSG00000107562	CXCL12	-0.951629	0.00345305
LINC00884	ENSG00000233058	LINC00884	Annotated_lncRNA	ENSG00000162692	VCAM1	-0.954918	0.00300279
NUTM2A-AS1	ENSG00000223482	NUTM2A-AS1	Annotated_lncRNA	ENSG00000115414	FN1	0.961595	0.00218407
ENST00000458641	ENSG00000196277	GRM7	Annotated_lncRNA	ENSG00000087245	MMP2	0.951446	0.00347904
ENST00000458641	ENSG00000196277	GRM7	Annotated_lncRNA	ENSG00000106991	ENG	0.954187	0.00310011
ENST00000459967	ENSG00000077549	CAPZB	Annotated_lncRNA	ENSG00000138798	EGF	0.964393	0.00187926
ENST00000460713	ENSG00000138459	SLC35A5	Annotated_lncRNA	ENSG00000107562	CXCL12	-0.966413	0.00167314
ENST00000460713	ENSG00000138459	SLC35A5	Annotated_lncRNA	ENSG00000162692	VCAM1	-0.962165	0.00212018
ENST00000460713	ENSG00000138459	SLC35A5	Annotated_lncRNA	ENSG00000261371	PECAM1	-0.953797	0.00315272
ENST00000469495	ENSG00000143248	RGS5	Annotated_lncRNA	ENSG00000110799	VWF	0.982023	0.000481862
ENST00000469495	ENSG00000143248	RGS5	Annotated_lncRNA	ENSG00000179776	CDH5	0.951558	0.00346308
ENST00000469495	ENSG00000143248	RGS5	Annotated_lncRNA	ENSG00000261371	PECAM1	0.954522	0.00305538
ENST00000469564	ENSG00000169760	NLGN1	Annotated_lncRNA	ENSG00000106991	ENG	0.988309	0.000204208
ENST00000469564	ENSG00000169760	NLGN1	Annotated_lncRNA	ENSG00000162692	VCAM1	0.96164	0.002179
ENST00000477331	ENSG00000186654	PRR5	Annotated_lncRNA	ENSG00000138798	EGF	0.977143	0.000777664
ENST00000485313	ENSG00000113924	HGD	Annotated_lncRNA	ENSG00000138798	EGF	0.970276	0.00131211
ENST00000485845	ENSG00000138101	DTNB	Annotated_lncRNA	ENSG00000107562	CXCL12	0.987746	0.000224333
ENST00000485845	ENSG00000138101	DTNB	Annotated_lncRNA	ENSG00000162692	VCAM1	0.973915	0.00101178
ENST00000485845	ENSG00000138101	DTNB	Annotated_lncRNA	ENSG00000174059	CD34	0.966678	0.00164706
ENST00000485845	ENSG00000138101	DTNB	Annotated_lncRNA	ENSG00000261371	PECAM1	0.987617	0.000229074
ENST00000486810	ENSG00000141030	COPS3	Annotated_lncRNA	ENSG00000162692	VCAM1	0.953346	0.00321416
ENST00000486810	ENSG00000141030	COPS3	Annotated_lncRNA	ENSG00000174059	CD34	0.957591	0.00265971
ENST00000486810	ENSG00000141030	COPS3	Annotated_lncRNA	ENSG00000179776	CDH5	0.977068	0.00078281
ENST00000492747	ENSG00000162814	SPATA17	Annotated_lncRNA	ENSG00000261371	PECAM1	0.950467	0.00361958
ENST00000493778	ENSG00000153558	FBXL2	Annotated_lncRNA	ENSG00000107562	CXCL12	0.981921	0.000487328
ENST00000493778	ENSG00000153558	FBXL2	Annotated_lncRNA	ENSG00000110799	VWF	0.993028	7.27489e-05
ENST00000493778	ENSG00000153558	FBXL2	Annotated_lncRNA	ENSG00000162692	VCAM1	0.973471	0.00104634
ENST00000493778	ENSG00000153558	FBXL2	Annotated_lncRNA	ENSG00000174059	CD34	0.995042	3.68181e-05
ENST00000493778	ENSG00000153558	FBXL2	Annotated_lncRNA	ENSG00000179776	CDH5	0.994742	4.13896e-05
ENST00000493778	ENSG00000153558	FBXL2	Annotated_lncRNA	ENSG00000261371	PECAM1	0.994224	4.99513e-05
ENST00000497630	ENSG00000184787	UBE2G2	Annotated_lncRNA	ENSG00000106991	ENG	0.950793	0.00357239
ENST00000505587	ENSG00000134480	CCNH	Annotated_lncRNA	ENSG00000107562	CXCL12	0.952224	0.00336926
ENST00000505587	ENSG00000134480	CCNH	Annotated_lncRNA	ENSG00000261371	PECAM1	0.951822	0.00342576
ENST00000508717	ENSG00000038382	TRIO	Annotated_lncRNA	ENSG00000107562	CXCL12	-0.969056	0.00142146
ENST00000508717	ENSG00000038382	TRIO	Annotated_lncRNA	ENSG00000162692	VCAM1	-0.954142	0.00310622
ENST00000519739	ENSG00000164330	EBF1	Annotated_lncRNA	ENSG00000179776	CDH5	0.954845	0.00301248
ENST00000520319	ENSG00000108852	MPP2	Annotated_lncRNA	ENSG00000107562	CXCL12	0.989179	0.000175008
ENST00000520319	ENSG00000108852	MPP2	Annotated_lncRNA	ENSG00000110799	VWF	0.954051	0.0031184
ENST00000520319	ENSG00000108852	MPP2	Annotated_lncRNA	ENSG00000162692	VCAM1	0.994565	4.42288e-05
ENST00000520319	ENSG00000108852	MPP2	Annotated_lncRNA	ENSG00000174059	CD34	0.983628	0.000399867
ENST00000520319	ENSG00000108852	MPP2	Annotated_lncRNA	ENSG00000179776	CDH5	0.971988	0.00116605
ENST00000520319	ENSG00000108852	MPP2	Annotated_lncRNA	ENSG00000261371	PECAM1	0.990773	0.000127323
ZFPM2-AS1	ENSG00000251003	ZFPM2-AS1	Annotated_lncRNA	ENSG00000110799	VWF	0.950316	0.00364142
ENST00000521800	ENSG00000113273	ARSB	Annotated_lncRNA	ENSG00000106991	ENG	0.995144	3.53076e-05
ENST00000523962	ENSG00000123119	NECAB1	Annotated_lncRNA	ENSG00000106991	ENG	0.985126	0.000330187
ENST00000523962	ENSG00000123119	NECAB1	Annotated_lncRNA	ENSG00000162692	VCAM1	0.978554	0.000684977
ENST00000523987	ENSG00000104313	EYA1	Annotated_lncRNA	ENSG00000106991	ENG	0.989687	0.000158979
ENST00000531207	ENSG00000179240	GVQW3	Annotated_lncRNA	ENSG00000107562	CXCL12	0.970554	0.00128784
ENST00000531207	ENSG00000179240	GVQW3	Annotated_lncRNA	ENSG00000261371	PECAM1	0.977365	0.000762704
ENST00000537457	ENSG00000214866	DCDC2C	Annotated_lncRNA	ENSG00000106991	ENG	0.957656	0.00265153
ENST00000537457	ENSG00000214866	DCDC2C	Annotated_lncRNA	ENSG00000162692	VCAM1	0.956598	0.00278466
ENST00000548156	ENSG00000072657	TRHDE	Annotated_lncRNA	ENSG00000107562	CXCL12	-0.95524	0.00296035
LINC01619	ENSG00000257242	LINC01619	Annotated_lncRNA	ENSG00000138798	EGF	0.980801	0.000549377
ENST00000554317	ENSG00000100626	GALNT16	Annotated_lncRNA	ENSG00000107562	CXCL12	0.951553	0.00346383
ENST00000568712	ENSG00000136378	ADAMTS7	Annotated_lncRNA	ENSG00000106991	ENG	0.952465	0.0033357
ENST00000568712	ENSG00000136378	ADAMTS7	Annotated_lncRNA	ENSG00000107562	CXCL12	0.967662	0.0015517
ENST00000568712	ENSG00000136378	ADAMTS7	Annotated_lncRNA	ENSG00000162692	VCAM1	0.988562	0.000195494
ENST00000568712	ENSG00000136378	ADAMTS7	Annotated_lncRNA	ENSG00000174059	CD34	0.950483	0.00361721
ENST00000568712	ENSG00000136378	ADAMTS7	Annotated_lncRNA	ENSG00000261371	PECAM1	0.960832	0.00227115
ENST00000575768	ENSG00000186260	MRTFB	Annotated_lncRNA	ENSG00000087245	MMP2	0.980011	0.00059532
ENST00000575768	ENSG00000186260	MRTFB	Annotated_lncRNA	ENSG00000115414	FN1	0.986596	0.000268316
ENST00000576221	ENSG00000141179	PCTP	Annotated_lncRNA	ENSG00000087245	MMP2	0.960851	0.002269
ENST00000576221	ENSG00000141179	PCTP	Annotated_lncRNA	ENSG00000115414	FN1	0.997461	9.65873e-06
AC006504.5	ENSG00000267575	AC006504.5	Annotated_lncRNA	ENSG00000107562	CXCL12	0.951469	0.00347578
AC004475.1	ENSG00000105705	AC004475.1	Annotated_lncRNA	ENSG00000107562	CXCL12	0.981774	0.000495232
AC004475.1	ENSG00000105705	AC004475.1	Annotated_lncRNA	ENSG00000110799	VWF	0.950505	0.003614
AC004475.1	ENSG00000105705	AC004475.1	Annotated_lncRNA	ENSG00000174059	CD34	0.961782	0.00216302
AC004475.1	ENSG00000105705	AC004475.1	Annotated_lncRNA	ENSG00000261371	PECAM1	0.987266	0.000242192
ENST00000608994	ENSG00000224597	SVIL-AS1	Annotated_lncRNA	ENSG00000087245	MMP2	0.980466	0.000568659
ENST00000608994	ENSG00000224597	SVIL-AS1	Annotated_lncRNA	ENSG00000106991	ENG	0.982484	0.000457528
AC093425.1	ENSG00000224609	AC093425.1	Annotated_lncRNA	ENSG00000087245	MMP2	0.968258	0.00149532
AC093425.1	ENSG00000224609	AC093425.1	Annotated_lncRNA	ENSG00000115414	FN1	0.990345	0.000139387
ENST00000624699	ENSG00000178913	TAF7	Annotated_lncRNA	ENSG00000107562	CXCL12	0.96024	0.00233981
ENST00000624699	ENSG00000178913	TAF7	Annotated_lncRNA	ENSG00000110799	VWF	0.971491	0.00120757
ENST00000624699	ENSG00000178913	TAF7	Annotated_lncRNA	ENSG00000174059	CD34	0.95633	0.00281893
ENST00000624699	ENSG00000178913	TAF7	Annotated_lncRNA	ENSG00000261371	PECAM1	0.975619	0.000884414
MUC20-OT1	ENSG00000242086	MUC20-OT1	Annotated_lncRNA	ENSG00000138798	EGF	0.981064	0.000534475
CYTOR	ENSG00000222041	CYTOR	Annotated_lncRNA	ENSG00000115414	FN1	0.988451	0.000199305
ENST00000647423	ENSG00000149970	CNKSR2	Annotated_lncRNA	ENSG00000110799	VWF	0.957097	0.00272147
AL162717.1	ENSG00000285789	AL162717.1	Annotated_lncRNA	ENSG00000107562	CXCL12	-0.953445	0.00320063
ENST00000650539	ENSG00000137700	SLC37A4	Annotated_lncRNA	ENSG00000107562	CXCL12	-0.955839	0.00288229
ENST00000650539	ENSG00000137700	SLC37A4	Annotated_lncRNA	ENSG00000162692	VCAM1	-0.962513	0.00208153
ENST00000650539	ENSG00000137700	SLC37A4	Annotated_lncRNA	ENSG00000261371	PECAM1	-0.950938	0.00355163
SCN1A-AS1	ENSG00000236107	SCN1A-AS1	Annotated_lncRNA	ENSG00000138798	EGF	0.968036	0.00151622
ENST00000651290	ENSG00000106617	PRKAG2	Annotated_lncRNA	ENSG00000107562	CXCL12	0.986604	0.000267992
ENST00000651290	ENSG00000106617	PRKAG2	Annotated_lncRNA	ENSG00000110799	VWF	0.95624	0.00283053
ENST00000651290	ENSG00000106617	PRKAG2	Annotated_lncRNA	ENSG00000162692	VCAM1	0.957012	0.00273224
ENST00000651290	ENSG00000106617	PRKAG2	Annotated_lncRNA	ENSG00000174059	CD34	0.969691	0.00136399
ENST00000651290	ENSG00000106617	PRKAG2	Annotated_lncRNA	ENSG00000179776	CDH5	0.951543	0.00346528
ENST00000651290	ENSG00000106617	PRKAG2	Annotated_lncRNA	ENSG00000261371	PECAM1	0.99184	9.96154e-05
AC092353.2	ENSG00000286062	AC092353.2	Annotated_lncRNA	ENSG00000106991	ENG	0.996952	1.39189e-05
AC046134.2	ENSG00000248932	AC046134.2	Annotated_lncRNA	ENSG00000107562	CXCL12	-0.968507	0.00147213
AC046134.2	ENSG00000248932	AC046134.2	Annotated_lncRNA	ENSG00000162692	VCAM1	-0.955822	0.00288442
AC005699.1	ENSG00000249631	AC005699.1	Annotated_lncRNA	ENSG00000087245	MMP2	0.98768	0.000226726
AC005699.1	ENSG00000249631	AC005699.1	Annotated_lncRNA	ENSG00000106991	ENG	0.965108	0.0018049
AC005699.1	ENSG00000249631	AC005699.1	Annotated_lncRNA	ENSG00000115414	FN1	0.9512	0.00351402
ST3GAL6-AS1	ENSG00000239445	ST3GAL6-AS1	Annotated_lncRNA	ENSG00000107562	CXCL12	0.951859	0.00342059
ST3GAL6-AS1	ENSG00000239445	ST3GAL6-AS1	Annotated_lncRNA	ENSG00000110799	VWF	0.994534	4.47409e-05
ST3GAL6-AS1	ENSG00000239445	ST3GAL6-AS1	Annotated_lncRNA	ENSG00000162692	VCAM1	0.953111	0.00324632
ST3GAL6-AS1	ENSG00000239445	ST3GAL6-AS1	Annotated_lncRNA	ENSG00000174059	CD34	0.985027	0.000334623
ST3GAL6-AS1	ENSG00000239445	ST3GAL6-AS1	Annotated_lncRNA	ENSG00000179776	CDH5	0.996902	1.43835e-05
ST3GAL6-AS1	ENSG00000239445	ST3GAL6-AS1	Annotated_lncRNA	ENSG00000261371	PECAM1	0.969776	0.0013564
LINC02301	ENSG00000258743	LINC02301	Annotated_lncRNA	ENSG00000087245	MMP2	0.987825	0.000221448
LINC02301	ENSG00000258743	LINC02301	Annotated_lncRNA	ENSG00000106991	ENG	0.962623	0.00206949
LINC02301	ENSG00000258743	LINC02301	Annotated_lncRNA	ENSG00000115414	FN1	0.954189	0.00309992
LINC01091	ENSG00000249464	LINC01091	Annotated_lncRNA	ENSG00000115414	FN1	0.987707	0.00022575
TEX41	ENSG00000226674	TEX41	Annotated_lncRNA	ENSG00000107562	CXCL12	0.979821	0.000606665
TEX41	ENSG00000226674	TEX41	Annotated_lncRNA	ENSG00000110799	VWF	0.985373	0.000319352
TEX41	ENSG00000226674	TEX41	Annotated_lncRNA	ENSG00000162692	VCAM1	0.985885	0.000297444
TEX41	ENSG00000226674	TEX41	Annotated_lncRNA	ENSG00000174059	CD34	0.995747	2.70906e-05
TEX41	ENSG00000226674	TEX41	Annotated_lncRNA	ENSG00000179776	CDH5	0.997033	1.3193e-05
TEX41	ENSG00000226674	TEX41	Annotated_lncRNA	ENSG00000261371	PECAM1	0.98983	0.000154615
SOX9-AS1	ENSG00000234899	SOX9-AS1	Annotated_lncRNA	ENSG00000107562	CXCL12	-0.962445	0.00208904
SOX9-AS1	ENSG00000234899	SOX9-AS1	Annotated_lncRNA	ENSG00000162692	VCAM1	-0.950478	0.00361794
LINC00589	ENSG00000251191	LINC00589	Annotated_lncRNA	ENSG00000106991	ENG	0.963528	0.00197102
LINC00589	ENSG00000251191	LINC00589	Annotated_lncRNA	ENSG00000107562	CXCL12	0.960581	0.00230018
LINC00589	ENSG00000251191	LINC00589	Annotated_lncRNA	ENSG00000162692	VCAM1	0.990496	0.000135065
LINC00589	ENSG00000251191	LINC00589	Annotated_lncRNA	ENSG00000261371	PECAM1	0.953601	0.00317934
FAM66B	ENSG00000215374	FAM66B	Annotated_lncRNA	ENSG00000115414	FN1	0.992091	9.35702e-05
FTX	ENSG00000230590	FTX	Annotated_lncRNA	ENSG00000115414	FN1	0.995916	2.49793e-05
MIR99AHG	ENSG00000215386	MIR99AHG	Annotated_lncRNA	ENSG00000107562	CXCL12	-0.968207	0.00150014
MIR99AHG	ENSG00000215386	MIR99AHG	Annotated_lncRNA	ENSG00000162692	VCAM1	-0.958249	0.00257829
HAS2-AS1	ENSG00000248690	HAS2-AS1	Annotated_lncRNA	ENSG00000115414	FN1	0.997241	1.141e-05
LINC00968	ENSG00000246430	LINC00968	Annotated_lncRNA	ENSG00000106991	ENG	0.992907	7.52872e-05
LINC00968	ENSG00000246430	LINC00968	Annotated_lncRNA	ENSG00000162692	VCAM1	0.95062	0.00359739
LINC01091	ENSG00000249464	LINC01091	Annotated_lncRNA	ENSG00000106991	ENG	0.954873	0.00300873
LINC01091	ENSG00000249464	LINC01091	Annotated_lncRNA	ENSG00000162692	VCAM1	0.977166	0.000776118
AL159156.1	ENSG00000288015	AL159156.1	Annotated_lncRNA	ENSG00000107562	CXCL12	0.969735	0.00136013
AL159156.1	ENSG00000288015	AL159156.1	Annotated_lncRNA	ENSG00000162692	VCAM1	0.984949	0.000338106
AL159156.1	ENSG00000288015	AL159156.1	Annotated_lncRNA	ENSG00000261371	PECAM1	0.962682	0.002063
AC093515.1	ENSG00000260289	AC093515.1	Annotated_lncRNA	ENSG00000087245	MMP2	0.977408	0.000759816
AC233296.1	ENSG00000280870	AC233296.1	Annotated_lncRNA	ENSG00000110799	VWF	0.955446	0.0029334
AC233296.1	ENSG00000280870	AC233296.1	Annotated_lncRNA	ENSG00000179776	CDH5	0.958801	0.00251107
XLOC_075129	XLOC_075129	XLOC_075129	Novel_lncRNA	ENSG00000110799	VWF	0.986901	0.000256265
XLOC_075129	XLOC_075129	XLOC_075129	Novel_lncRNA	ENSG00000162692	VCAM1	0.952047	0.00339405
XLOC_075129	XLOC_075129	XLOC_075129	Novel_lncRNA	ENSG00000174059	CD34	0.979577	0.000621407
XLOC_075129	XLOC_075129	XLOC_075129	Novel_lncRNA	ENSG00000179776	CDH5	0.99494	3.83458e-05
XLOC_075129	XLOC_075129	XLOC_075129	Novel_lncRNA	ENSG00000261371	PECAM1	0.958403	0.00255952
TCONS_00241043	ENSG00000143951	WDPCP	Novel_lncRNA	ENSG00000115414	FN1	0.999513	3.55e-07
XLOC_128482	XLOC_128482	XLOC_128482	Novel_lncRNA	ENSG00000110799	VWF	0.952532	0.00332638
TCONS_00387527	ENSG00000058091	CDK14	Novel_lncRNA	ENSG00000107562	CXCL12	0.954689	0.00303306
TCONS_00387527	ENSG00000058091	CDK14	Novel_lncRNA	ENSG00000110799	VWF	0.959781	0.00239382
TCONS_00387527	ENSG00000058091	CDK14	Novel_lncRNA	ENSG00000261371	PECAM1	0.969192	0.00140909
TCONS_00419504	ENSG00000079112	CDH17	Novel_lncRNA	ENSG00000115414	FN1	0.952068	0.00339111
